# Supplementary material for: Global diversity of soil-transmitted helminths reveals population-biased genetic variation that impacts diagnostic targets
Source: Nat Commun. 2025 Jul 10;16:6374. doi: 10.1038/s41467-025-61687-0 (PMC12246136; doi:10.1038/s41467-025-61687-0)
Supplement: Supplementary file 5 — Supplementary Data 2 [file 41467_2025_61687_MOESM5_ESM.xlsx]

## Sheet: Sheet1
Supplementary Data 2. Whole genome and mitochondrial genome assemblies used as references in this study
Species	Assembly ID or NCBI accession	Source	Genome	Citation
Ancylostoma ceylanicum	NC_035142	NCBI	mitochondrial genome	unpublished
Ancylostoma duodenale	NC_003415	NCBI	mitochondrial genome	Hu et al (2002); Inter. J. Parasitol; https://doi.org/10.1016/S0020-7519(01)00316-2
Ascaris lumbricoides	NC_016198	NCBI	mitochondrial genome	Park et al (2011); Mitochondrial DNA; https://doi.org/10.3109/19401736.2011.624608
Ascaris lumbricoides (TZA)	KY045802	NCBI	mitochondrial genome	unpublished
Ascaris suum	NC_001327	NCBI	mitochondrial genome	Wolstenholme et al (1994); Nucleic Acids Res; https://doi.org/10.1093/nar/22.20.4300
Enterobius vermicularis	AP017684	NCBI	mitochondrial genome	International Helminth Genomes Consortium. (2019) Nat Genet; https://doi.org/10.1038/s41588-018-0262-1
Necator americanus	NC_003416	NCBI	mitochondrial genome	Hu et al (2002); Inter. J. Parasitol; https://doi.org/10.1016/S0020-7519(01)00316-2
Schistosoma mansoni	NC_002545	NCBI	mitochondrial genome	Le et al (2000), Mol Bio Evol; https://doi.org/10.1093/oxfordjournals.molbev.a026393
Strongyloides stercoralis	NC_028624	NCBI	mitochondrial genome	unpublished
Trichuris trichiura	NC_017750	NCBI	mitochondrial genome	Liu et al (2012); PLoS Negl Trop Dis; https://doi.org/10.1371/journal.pntd.0001539
Ancylostoma ceylanicum	Acey_2013.11.30.genDNA, GCA_000688135.1	ENA	whole genome assembly	Schwarz et al (2015); Nat Genet; https://doi.org/10.1038/ng0615-689a
Ancylostoma duodenale	A_duodenale_2.2.ec.cg.pg, GCA_000816745.1	WormBase ParaSite	whole genome assembly	International Helminth Genomes Consortium. (2019) Nat Genet https://doi.org/10.1038/s41588-018-0262-1
Ascaris lumbricoides	ALgV5, GCA_015227635	ENA	whole genome assembly	Easton et al (2020); eLife; https://doi.org/10.7554/eLife.61562
Enterobius vermicularis	E_vermicularis_Canary_Islands_upd	WormBase ParaSite	whole genome assembly	International Helminth Genomes Consortium. (2019) Nat Genet https://doi.org/10.1038/s41588-018-0262-1
Necator americanus	Nec_am_Ar_1.0, GCA_031761385.1	ENA	whole genome assembly	International Helminth Genomes Consortium. (2019) Nat Genet https://doi.org/10.1038/s41588-018-0262-1
Schistosoma mansoni	SM_V10	WormBase ParaSite	whole genome assembly	Buddenborg et al (2021) BioRxiv; https://doi.org/10.1101/2021.08.13.456314
Strongyloides stercoralis	ASM2958206v1, GCA_029582065	WormBase ParaSite	whole genome assembly	unpublished, available from WBPS19
Trichuris trichiura	trichuris_trichiura_v2	Github/https://github.com/stephenrdoyle/ancient_trichuris	whole genome assembly	Doyle et al (2022) Nat Commun; https://doi.org/10.1038/s41467-022-31487-x
