# Supplementary material for: Global diversity of soil-transmitted helminths reveals population-biased genetic variation that impacts diagnostic targets
Source: Nat Commun. 2025 Jul 10;16:6374. doi: 10.1038/s41467-025-61687-0 (PMC12246136; doi:10.1038/s41467-025-61687-0)
Supplement: Supplementary file 6 — Supplementary Data 3 [file 41467_2025_61687_MOESM6_ESM.xlsx]

## Sheet: Sheet1
Supplementary Data 3. Number of single nucleotide polymorphisms (SNPs) and number of individuals (shown as SNPS/individuals) in mitochondrial genomes retained after each step of filtering
Species	Original VCF (>=5X coverage)	QUAL filtering (10th quantile)	Missingness: >0.7	Allele frequency: 5% of samples, > 2% allele frequency
Ascaris lumbricoides	620 / 92	558 / 89	558 / 88	247 / 88
Ascaris suum	384 / 82	346 / 82	346 / 81	102 / 81
Trichuris trichiura	2438 / 33	2195 / 33	1496 / 30	469 / 30
Strongyloides stercoralis	617 / 16	556 / 16	556 / 16	519 / 16
Necator americanus	364 / 1^	331 / 1	NA	NA
^ dropped the species; 0 individuals were retained following filtering
