# Supplementary material for: Global diversity of soil-transmitted helminths reveals population-biased genetic variation that impacts diagnostic targets
Source: Nat Commun. 2025 Jul 10;16:6374. doi: 10.1038/s41467-025-61687-0 (PMC12246136; doi:10.1038/s41467-025-61687-0)
Supplement: Supplementary file 7 — Supplementary Data 4 [file 41467_2025_61687_MOESM7_ESM.xlsx]

## Sheet: Sheet1
Supplementary Data 4. List of nuclear repeat- and ribosomal-based qPCR diagnostic targets
Target species	Gene loci / DNA regions	Amplicon length (bp)	Target repeat sequence	Forward primer (5' – 3')	Reverse primer (5' – 3')	Probe (5' – 3')	NCBI / SRA Accession used to verify published assays	Citation
Strongyloides stercoralis	18S	101	GAATTCCAAGTAAACGTAAGTCATTAGCTTACATTGATTACGTCCCTGCCCTTTGTACACACCGGCCGTCGCTGCCCGGAACTGAGCAATATCCAGAGGCA	GAATTCCAAGTAAACGTAAGTCATTAGC	TGCCTCTGGATATTGCTCAGTTC	ACACACCGGCCGTCGCTGC	AF279916	Verweij et al (2009); Trans R Soc Trop Med Hyg
Trichuris trichiura	18S	76	TTGAAACGACTTGCTCATCAACTTTCGATGGTACGCTACGTGCTTACCATGGTGACAACGGTTAACGGAGAATCAG	TTGAAACGACTTGCTCATCAACTT	CTGATTCTCCGTTAACCGTTGTC	CGATGGTACGCTACGTGCTTACCATGG	DQ118536	Kaisar et al (2017); Parasitology
Ancylostoma ceylanicum	ITS1	104	CGGGAAGGTTGGGAGTATCGCCCCCCGTTACAGCCCTACGTGAGGTGTCTATGTGCAGCAAGAGCCGTTCCTGGGTGGCGGCAGTGATTGCTGTGCGAAGTTCG	CGGGAAGGTTGGGAGTATC	CGAACTTCGCACAGCAATC	CCGTTCCTGGGTGGC	KM066110	Hii et al., (2018); Am J Trop Med Hyg
Ancylostoma duodenale	ITS1	104	CGGGAAGGTTGGGAGTATCGCCCCCCGTTATAGCCCTACGTAAGGTGTCTATGTGCAGCAAGAGTCGTTACTGGGTGACGGCAGTGATTGCTGTGCGAAGTTCG	CGGGAAGGTTGGGAGTATC	CGAACTTCGCACAGCAATC	TCGTTACTGGGTGACGG	EU344797	Hii et al., (2018); Am J Trop Med Hyg
Ascaris lumbricoides	ITS1	88	GTAATAGCAGTCGGCGGTTTCTTTTTTTTTGGCGGACAATTGCATGCGATTTGCTATGTGTTGAGGGAGAATAGGTGGCATGTTGGGC	GTAATAGCAGTCGGCGGTTTCTT	GCCCAACATGCCACCTATTC	TTGGCGGACAATTGCATGCGAT	AB571295	Basuni et al (2011); Am J Trop Med Hyg
Ascaris lumbricoides	ITS1	82	TGCACATAAGTACTATTTGCGCGTATACGTGAGCCACATAGTAAATTGCACACAAATGTGGTGATGTAATAGCAGTCGGCGG	TGCACATAAGTACTATTTGCGCGTAT	CCGCCGACTGCTATTACATCA	GAGCCACATAGTAAATT	AB571301	Mejia et al (2013); Am J Trop Med Hyg
Ancylostoma spp.	ITS2	71	GAATGACAGCAAACTCGTTGTTGCTGCTGAATCGTTTACCGACTTTAGAACGTTTCGGCAGTGGCTAGTAT	GAATGACAGCAAACTCGTTGTTG	ATACTAGCCACTGCCGAAACGT	ATCGTTTACCGACTTTAG	AJ001594	Basuni et al (2011); Am J Trop Med Hyg
Necator americanus	ITS2	101	CTGTTTGTCGAACGGTACTTGCTCTGTACTACGCATTGTATACGTGTTCAGCAATTCCCGTTTAAGTGAAGAACACACGTGCAACATGTGCACGCTGTTAT	CTGTTTGTCGAACGGTACTTGC	ATAACAGCGTGCACATGTTGC	CTGTACTACGCATTGTATAC	AB793527	Basuni et al (2011); Am J Trop Med Hyg
Ancylostoma ceylanicum	Repetitive elements	78	CAAATATTACTGTGCGCATTTAGCCGGTGAAAGCTTTGCGTTATTGCGCAATCACCAGTAAACCCACTAAATATTCGC	CAAATATTACTGTGCGCATTTAGC	GCGAATATTTAGTGGGTTTACTGG	CGGTGAAAGCTTTGCGTTATTGCGA	SRR2037027 / SRR2037046	Papaiakovou et al (2017); PLoS NTD
Ancylostoma duodenale	Repetitive elements	106	GTATTTCACTCATATGATCGAGTGTTCTGACAGTGTGTCATACTGTGGAAAATGCAAAATTCCATCAAGATAGAGTGTTTATGGTCGAAATACCTCAAATTCAAAC	GTATTTCACTCATATGATCGAGTGTTC	GTTTGAATTTGAGGTATTTCGACCA	TGACAGTGTGTCATACTGTGGAAA	SRR2968129	Pilotte et al (2016); PLoS NTD
Ascaris lumbricoides	Repetitive elements	76	CTTGTACCACGATAAAGGGCATTTTCTGTGCATTATTGCTGCAATTGGGATTTATTCGATGATCAATTGGAAGGGA	CTTGTACCACGATAAAGGGCAT	TCCCTTCCAATTGATCATCGAATAA	TCTGTGCATTATTGCTGCAATTGGGA	PRJNA511996	Pilotte et al (2016); PLoS NTD
Necator americanus	Repetitive elements	88	CCAGAATCGCCACAAATTGTATTTTTTCTCCCCATTTGAGCTGAATTGTCAAAAGTGGGTAATATTCTTTATGATAAGCCTCAAACCC	CCAGAATCGCCACAAATTGTAT	GGGTTTGAGGCTTATCATAAAGAA	CCCGATTTGAGCTGAATTGTCAAA	SRR2968128	Pilotte et al (2016); PLoS NTD
Trichuris trichiura	Repetitive elements	94	GGCGTAGAGGAGCGATTTTGTATTTTACCATTTTCGCGGTTTTGCGGGCGAGAACGGAAATGTTTAGCTTCCGGCTAATGTGTGATGGGTAGTA	GGCGTAGAGGAGCGATTT	TACTACCCATCACACATTAGCC	TTTGCGGGCGAGAACGGAAATATT	SRR2968131	Pilotte et al (2016); PLoS NTD
