# Supplementary material for: Global diversity of soil-transmitted helminths reveals population-biased genetic variation that impacts diagnostic targets
Source: Nat Commun. 2025 Jul 10;16:6374. doi: 10.1038/s41467-025-61687-0 (PMC12246136; doi:10.1038/s41467-025-61687-0)
Supplement: Supplementary file 8 — Supplementary Data 5 [file 41467_2025_61687_MOESM8_ESM.xlsx]

## Sheet: Sheet1
Supplementary Data 5. Genome co-ordinates of diagnostic targets per species
scaffold_name	start_scaffold	end_scaffold	target	strand	species
1_necator_americanus	7144	7232	necator_smith_repeat	-	necator_americanus
1_necator_americanus	8496	8584	necator_smith_repeat	-	necator_americanus
1_necator_americanus	8665	8753	necator_smith_repeat	-	necator_americanus
1_necator_americanus	9003	9091	necator_smith_repeat	-	necator_americanus
1_necator_americanus	7989	8077	necator_smith_repeat	-	necator_americanus
1_necator_americanus	7651	7739	necator_smith_repeat	-	necator_americanus
1_necator_americanus	9848	9936	necator_smith_repeat	-	necator_americanus
1_necator_americanus	10018	10106	necator_smith_repeat	-	necator_americanus
1_necator_americanus	10356	10444	necator_smith_repeat	-	necator_americanus
1_necator_americanus	10525	10613	necator_smith_repeat	-	necator_americanus
1_necator_americanus	6974	7062	necator_smith_repeat	-	necator_americanus
1_necator_americanus	11201	11289	necator_smith_repeat	-	necator_americanus
1_necator_americanus	12215	12303	necator_smith_repeat	-	necator_americanus
1_necator_americanus	4448	4535	necator_smith_repeat	-	necator_americanus
1_necator_americanus	4279	4367	necator_smith_repeat	-	necator_americanus
1_necator_americanus	12384	12472	necator_smith_repeat	-	necator_americanus
1_necator_americanus	12046	12134	necator_smith_repeat	-	necator_americanus
1_necator_americanus	11877	11965	necator_smith_repeat	-	necator_americanus
1_necator_americanus	5461	5548	necator_smith_repeat	-	necator_americanus
1_necator_americanus	11539	11627	necator_smith_repeat	-	necator_americanus
1_necator_americanus	3433	3521	necator_smith_repeat	-	necator_americanus
1_necator_americanus	3771	3859	necator_smith_repeat	-	necator_americanus
1_necator_americanus	3941	4029	necator_smith_repeat	-	necator_americanus
1_necator_americanus	3602	3690	necator_smith_repeat	-	necator_americanus
1_necator_americanus	9510	9598	necator_smith_repeat	-	necator_americanus
1_necator_americanus	11708	11796	necator_smith_repeat	-	necator_americanus
1_necator_americanus	11370	11458	necator_smith_repeat	-	necator_americanus
1_necator_americanus	11032	11120	necator_smith_repeat	-	necator_americanus
1_necator_americanus	10863	10951	necator_smith_repeat	-	necator_americanus
1_necator_americanus	10694	10782	necator_smith_repeat	-	necator_americanus
1_necator_americanus	10187	10275	necator_smith_repeat	-	necator_americanus
1_necator_americanus	9679	9767	necator_smith_repeat	-	necator_americanus
1_necator_americanus	4616	4704	necator_smith_repeat	-	necator_americanus
1_necator_americanus	9341	9429	necator_smith_repeat	-	necator_americanus
1_necator_americanus	9172	9260	necator_smith_repeat	-	necator_americanus
1_necator_americanus	8834	8922	necator_smith_repeat	-	necator_americanus
1_necator_americanus	8327	8415	necator_smith_repeat	-	necator_americanus
1_necator_americanus	8158	8246	necator_smith_repeat	-	necator_americanus
1_necator_americanus	7820	7908	necator_smith_repeat	-	necator_americanus
1_necator_americanus	7482	7570	necator_smith_repeat	-	necator_americanus
1_necator_americanus	7313	7401	necator_smith_repeat	-	necator_americanus
1_necator_americanus	6805	6893	necator_smith_repeat	-	necator_americanus
1_necator_americanus	5292	5380	necator_smith_repeat	-	necator_americanus
1_necator_americanus	5123	5211	necator_smith_repeat	-	necator_americanus
1_necator_americanus	4785	4873	necator_smith_repeat	-	necator_americanus
1_necator_americanus	7144	7232	necator_nils_89	-	necator_americanus
1_necator_americanus	8496	8584	necator_nils_89	-	necator_americanus
1_necator_americanus	8665	8753	necator_nils_89	-	necator_americanus
1_necator_americanus	9003	9091	necator_nils_89	-	necator_americanus
1_necator_americanus	7989	8077	necator_nils_89	-	necator_americanus
1_necator_americanus	7651	7739	necator_nils_89	-	necator_americanus
1_necator_americanus	9848	9936	necator_nils_89	-	necator_americanus
1_necator_americanus	10018	10106	necator_nils_89	-	necator_americanus
1_necator_americanus	10356	10444	necator_nils_89	-	necator_americanus
1_necator_americanus	10525	10613	necator_nils_89	-	necator_americanus
1_necator_americanus	6974	7062	necator_nils_89	-	necator_americanus
1_necator_americanus	11201	11289	necator_nils_89	-	necator_americanus
1_necator_americanus	12215	12303	necator_nils_89	-	necator_americanus
1_necator_americanus	4448	4535	necator_nils_89	-	necator_americanus
1_necator_americanus	4279	4367	necator_nils_89	-	necator_americanus
1_necator_americanus	12384	12472	necator_nils_89	-	necator_americanus
1_necator_americanus	12046	12134	necator_nils_89	-	necator_americanus
1_necator_americanus	11877	11965	necator_nils_89	-	necator_americanus
1_necator_americanus	5461	5548	necator_nils_89	-	necator_americanus
1_necator_americanus	11539	11627	necator_nils_89	-	necator_americanus
1_necator_americanus	3433	3521	necator_nils_89	-	necator_americanus
1_necator_americanus	3771	3859	necator_nils_89	-	necator_americanus
1_necator_americanus	3941	4029	necator_nils_89	-	necator_americanus
1_necator_americanus	3602	3690	necator_nils_89	-	necator_americanus
1_necator_americanus	9510	9598	necator_nils_89	-	necator_americanus
1_necator_americanus	11708	11796	necator_nils_89	-	necator_americanus
1_necator_americanus	11370	11458	necator_nils_89	-	necator_americanus
1_necator_americanus	11032	11120	necator_nils_89	-	necator_americanus
1_necator_americanus	10863	10951	necator_nils_89	-	necator_americanus
1_necator_americanus	10694	10782	necator_nils_89	-	necator_americanus
1_necator_americanus	10187	10275	necator_nils_89	-	necator_americanus
1_necator_americanus	9679	9767	necator_nils_89	-	necator_americanus
1_necator_americanus	4616	4704	necator_nils_89	-	necator_americanus
1_necator_americanus	9341	9429	necator_nils_89	-	necator_americanus
1_necator_americanus	9172	9260	necator_nils_89	-	necator_americanus
1_necator_americanus	8834	8922	necator_nils_89	-	necator_americanus
1_necator_americanus	8327	8415	necator_nils_89	-	necator_americanus
1_necator_americanus	8158	8246	necator_nils_89	-	necator_americanus
1_necator_americanus	7820	7908	necator_nils_89	-	necator_americanus
1_necator_americanus	7482	7570	necator_nils_89	-	necator_americanus
1_necator_americanus	7313	7401	necator_nils_89	-	necator_americanus
1_necator_americanus	6805	6893	necator_nils_89	-	necator_americanus
1_necator_americanus	5292	5380	necator_nils_89	-	necator_americanus
1_necator_americanus	5123	5211	necator_nils_89	-	necator_americanus
1_necator_americanus	4785	4873	necator_nils_89	-	necator_americanus
3_necator_americanus	317432	317520	necator_smith_repeat	-	necator_americanus
3_necator_americanus	315065	315153	necator_smith_repeat	-	necator_americanus
3_necator_americanus	315234	315322	necator_smith_repeat	-	necator_americanus
3_necator_americanus	315403	315491	necator_smith_repeat	-	necator_americanus
3_necator_americanus	315572	315660	necator_smith_repeat	-	necator_americanus
3_necator_americanus	315741	315829	necator_smith_repeat	-	necator_americanus
3_necator_americanus	315910	315998	necator_smith_repeat	-	necator_americanus
3_necator_americanus	316079	316167	necator_smith_repeat	-	necator_americanus
3_necator_americanus	316248	316336	necator_smith_repeat	-	necator_americanus
3_necator_americanus	316417	316505	necator_smith_repeat	-	necator_americanus
3_necator_americanus	316586	316674	necator_smith_repeat	-	necator_americanus
3_necator_americanus	316755	316843	necator_smith_repeat	-	necator_americanus
3_necator_americanus	316924	317012	necator_smith_repeat	-	necator_americanus
3_necator_americanus	317093	317181	necator_smith_repeat	-	necator_americanus
3_necator_americanus	317262	317350	necator_smith_repeat	-	necator_americanus
3_necator_americanus	314896	314984	necator_smith_repeat	-	necator_americanus
3_necator_americanus	317601	317689	necator_smith_repeat	-	necator_americanus
3_necator_americanus	317770	317858	necator_smith_repeat	-	necator_americanus
3_necator_americanus	317940	318028	necator_smith_repeat	-	necator_americanus
3_necator_americanus	318109	318197	necator_smith_repeat	-	necator_americanus
3_necator_americanus	318278	318366	necator_smith_repeat	-	necator_americanus
3_necator_americanus	318447	318535	necator_smith_repeat	-	necator_americanus
3_necator_americanus	318616	318704	necator_smith_repeat	-	necator_americanus
3_necator_americanus	318786	318874	necator_smith_repeat	-	necator_americanus
3_necator_americanus	318955	319043	necator_smith_repeat	-	necator_americanus
3_necator_americanus	319124	319212	necator_smith_repeat	-	necator_americanus
3_necator_americanus	319293	319382	necator_smith_repeat	-	necator_americanus
3_necator_americanus	319464	319552	necator_smith_repeat	-	necator_americanus
3_necator_americanus	309823	309911	necator_smith_repeat	-	necator_americanus
3_necator_americanus	309654	309742	necator_smith_repeat	-	necator_americanus
3_necator_americanus	312361	312449	necator_smith_repeat	-	necator_americanus
3_necator_americanus	309992	310080	necator_smith_repeat	-	necator_americanus
3_necator_americanus	310161	310249	necator_smith_repeat	-	necator_americanus
3_necator_americanus	310330	310418	necator_smith_repeat	-	necator_americanus
3_necator_americanus	310500	310588	necator_smith_repeat	-	necator_americanus
3_necator_americanus	310669	310757	necator_smith_repeat	-	necator_americanus
3_necator_americanus	310839	310927	necator_smith_repeat	-	necator_americanus
3_necator_americanus	311008	311096	necator_smith_repeat	-	necator_americanus
3_necator_americanus	311177	311265	necator_smith_repeat	-	necator_americanus
3_necator_americanus	311346	311434	necator_smith_repeat	-	necator_americanus
3_necator_americanus	311515	311603	necator_smith_repeat	-	necator_americanus
3_necator_americanus	311684	311772	necator_smith_repeat	-	necator_americanus
3_necator_americanus	311854	311942	necator_smith_repeat	-	necator_americanus
3_necator_americanus	312023	312111	necator_smith_repeat	-	necator_americanus
3_necator_americanus	312192	312280	necator_smith_repeat	-	necator_americanus
3_necator_americanus	309485	309573	necator_smith_repeat	-	necator_americanus
3_necator_americanus	312530	312618	necator_smith_repeat	-	necator_americanus
3_necator_americanus	312699	312787	necator_smith_repeat	-	necator_americanus
3_necator_americanus	312868	312956	necator_smith_repeat	-	necator_americanus
3_necator_americanus	313037	313125	necator_smith_repeat	-	necator_americanus
3_necator_americanus	313206	313294	necator_smith_repeat	-	necator_americanus
3_necator_americanus	313375	313463	necator_smith_repeat	-	necator_americanus
3_necator_americanus	313544	313632	necator_smith_repeat	-	necator_americanus
3_necator_americanus	313713	313801	necator_smith_repeat	-	necator_americanus
3_necator_americanus	313882	313970	necator_smith_repeat	-	necator_americanus
3_necator_americanus	314051	314139	necator_smith_repeat	-	necator_americanus
3_necator_americanus	314220	314308	necator_smith_repeat	-	necator_americanus
3_necator_americanus	314389	314477	necator_smith_repeat	-	necator_americanus
3_necator_americanus	314558	314646	necator_smith_repeat	-	necator_americanus
3_necator_americanus	314727	314815	necator_smith_repeat	-	necator_americanus
3_necator_americanus	308471	308559	necator_smith_repeat	-	necator_americanus
3_necator_americanus	325133	325221	necator_smith_repeat	+	necator_americanus
3_necator_americanus	324963	325051	necator_smith_repeat	+	necator_americanus
3_necator_americanus	324794	324882	necator_smith_repeat	+	necator_americanus
3_necator_americanus	324625	324713	necator_smith_repeat	+	necator_americanus
3_necator_americanus	324456	324544	necator_smith_repeat	+	necator_americanus
3_necator_americanus	324286	324374	necator_smith_repeat	+	necator_americanus
3_necator_americanus	324117	324205	necator_smith_repeat	+	necator_americanus
3_necator_americanus	323946	324034	necator_smith_repeat	+	necator_americanus
3_necator_americanus	323776	323864	necator_smith_repeat	+	necator_americanus
3_necator_americanus	308809	308897	necator_smith_repeat	-	necator_americanus
3_necator_americanus	322917	323005	necator_smith_repeat	+	necator_americanus
3_necator_americanus	322747	322835	necator_smith_repeat	+	necator_americanus
3_necator_americanus	308640	308728	necator_smith_repeat	-	necator_americanus
3_necator_americanus	322410	322499	necator_smith_repeat	+	necator_americanus
3_necator_americanus	325302	325390	necator_smith_repeat	+	necator_americanus
3_necator_americanus	322071	322159	necator_smith_repeat	+	necator_americanus
3_necator_americanus	321903	321991	necator_smith_repeat	+	necator_americanus
3_necator_americanus	321734	321822	necator_smith_repeat	+	necator_americanus
3_necator_americanus	308302	308390	necator_smith_repeat	-	necator_americanus
3_necator_americanus	321397	321485	necator_smith_repeat	+	necator_americanus
3_necator_americanus	321229	321317	necator_smith_repeat	+	necator_americanus
3_necator_americanus	321060	321148	necator_smith_repeat	+	necator_americanus
3_necator_americanus	320891	320979	necator_smith_repeat	+	necator_americanus
3_necator_americanus	308132	308220	necator_smith_repeat	-	necator_americanus
3_necator_americanus	320554	320642	necator_smith_repeat	+	necator_americanus
3_necator_americanus	320386	320473	necator_smith_repeat	+	necator_americanus
3_necator_americanus	307963	308051	necator_smith_repeat	-	necator_americanus
3_necator_americanus	320049	320137	necator_smith_repeat	+	necator_americanus
3_necator_americanus	307794	307882	necator_smith_repeat	-	necator_americanus
3_necator_americanus	327838	327926	necator_smith_repeat	+	necator_americanus
3_necator_americanus	309316	309404	necator_smith_repeat	-	necator_americanus
3_necator_americanus	309147	309235	necator_smith_repeat	-	necator_americanus
3_necator_americanus	329871	329959	necator_smith_repeat	+	necator_americanus
3_necator_americanus	329701	329789	necator_smith_repeat	+	necator_americanus
3_necator_americanus	329531	329619	necator_smith_repeat	+	necator_americanus
3_necator_americanus	329361	329449	necator_smith_repeat	+	necator_americanus
3_necator_americanus	329192	329280	necator_smith_repeat	+	necator_americanus
3_necator_americanus	329023	329111	necator_smith_repeat	+	necator_americanus
3_necator_americanus	328853	328941	necator_smith_repeat	+	necator_americanus
3_necator_americanus	328683	328771	necator_smith_repeat	+	necator_americanus
3_necator_americanus	328514	328602	necator_smith_repeat	+	necator_americanus
3_necator_americanus	328345	328433	necator_smith_repeat	+	necator_americanus
3_necator_americanus	328176	328264	necator_smith_repeat	+	necator_americanus
3_necator_americanus	328007	328095	necator_smith_repeat	+	necator_americanus
3_necator_americanus	327669	327757	necator_smith_repeat	+	necator_americanus
3_necator_americanus	327500	327588	necator_smith_repeat	+	necator_americanus
3_necator_americanus	327331	327419	necator_smith_repeat	+	necator_americanus
3_necator_americanus	327162	327250	necator_smith_repeat	+	necator_americanus
3_necator_americanus	326993	327081	necator_smith_repeat	+	necator_americanus
3_necator_americanus	326824	326912	necator_smith_repeat	+	necator_americanus
3_necator_americanus	308978	309066	necator_smith_repeat	-	necator_americanus
3_necator_americanus	326486	326574	necator_smith_repeat	+	necator_americanus
3_necator_americanus	326317	326405	necator_smith_repeat	+	necator_americanus
3_necator_americanus	326148	326236	necator_smith_repeat	+	necator_americanus
3_necator_americanus	325979	326067	necator_smith_repeat	+	necator_americanus
3_necator_americanus	325810	325898	necator_smith_repeat	+	necator_americanus
3_necator_americanus	325641	325729	necator_smith_repeat	+	necator_americanus
3_necator_americanus	325472	325560	necator_smith_repeat	+	necator_americanus
3_necator_americanus	307628	307713	necator_smith_repeat	-	necator_americanus
3_necator_americanus	388125	388213	necator_smith_repeat	-	necator_americanus
3_necator_americanus	388569	388657	necator_smith_repeat	-	necator_americanus
3_necator_americanus	389075	389164	necator_smith_repeat	-	necator_americanus
3_necator_americanus	323615	323695	necator_smith_repeat	+	necator_americanus
3_necator_americanus	322579	322667	necator_smith_repeat	+	necator_americanus
3_necator_americanus	322241	322329	necator_smith_repeat	+	necator_americanus
3_necator_americanus	321566	321654	necator_smith_repeat	+	necator_americanus
3_necator_americanus	320722	320810	necator_smith_repeat	+	necator_americanus
3_necator_americanus	320218	320306	necator_smith_repeat	+	necator_americanus
3_necator_americanus	326655	326743	necator_smith_repeat	+	necator_americanus
3_necator_americanus	319746	319831	necator_smith_repeat	+	necator_americanus
3_necator_americanus	317432	317520	necator_nils_89	-	necator_americanus
3_necator_americanus	315065	315153	necator_nils_89	-	necator_americanus
3_necator_americanus	315234	315322	necator_nils_89	-	necator_americanus
3_necator_americanus	315403	315491	necator_nils_89	-	necator_americanus
3_necator_americanus	315572	315660	necator_nils_89	-	necator_americanus
3_necator_americanus	315741	315829	necator_nils_89	-	necator_americanus
3_necator_americanus	315910	315998	necator_nils_89	-	necator_americanus
3_necator_americanus	316079	316167	necator_nils_89	-	necator_americanus
3_necator_americanus	316248	316336	necator_nils_89	-	necator_americanus
3_necator_americanus	316417	316505	necator_nils_89	-	necator_americanus
3_necator_americanus	316586	316674	necator_nils_89	-	necator_americanus
3_necator_americanus	316755	316843	necator_nils_89	-	necator_americanus
3_necator_americanus	316924	317012	necator_nils_89	-	necator_americanus
3_necator_americanus	317093	317181	necator_nils_89	-	necator_americanus
3_necator_americanus	317262	317350	necator_nils_89	-	necator_americanus
3_necator_americanus	314896	314984	necator_nils_89	-	necator_americanus
3_necator_americanus	317601	317689	necator_nils_89	-	necator_americanus
3_necator_americanus	317770	317858	necator_nils_89	-	necator_americanus
3_necator_americanus	317940	318028	necator_nils_89	-	necator_americanus
3_necator_americanus	318109	318197	necator_nils_89	-	necator_americanus
3_necator_americanus	318278	318366	necator_nils_89	-	necator_americanus
3_necator_americanus	318447	318535	necator_nils_89	-	necator_americanus
3_necator_americanus	318616	318704	necator_nils_89	-	necator_americanus
3_necator_americanus	318786	318874	necator_nils_89	-	necator_americanus
3_necator_americanus	318955	319043	necator_nils_89	-	necator_americanus
3_necator_americanus	319124	319212	necator_nils_89	-	necator_americanus
3_necator_americanus	319293	319382	necator_nils_89	-	necator_americanus
3_necator_americanus	319464	319552	necator_nils_89	-	necator_americanus
3_necator_americanus	309823	309911	necator_nils_89	-	necator_americanus
3_necator_americanus	309654	309742	necator_nils_89	-	necator_americanus
3_necator_americanus	312361	312449	necator_nils_89	-	necator_americanus
3_necator_americanus	309992	310080	necator_nils_89	-	necator_americanus
3_necator_americanus	310161	310249	necator_nils_89	-	necator_americanus
3_necator_americanus	310330	310418	necator_nils_89	-	necator_americanus
3_necator_americanus	310500	310588	necator_nils_89	-	necator_americanus
3_necator_americanus	310669	310757	necator_nils_89	-	necator_americanus
3_necator_americanus	310839	310927	necator_nils_89	-	necator_americanus
3_necator_americanus	311008	311096	necator_nils_89	-	necator_americanus
3_necator_americanus	311177	311265	necator_nils_89	-	necator_americanus
3_necator_americanus	311346	311434	necator_nils_89	-	necator_americanus
3_necator_americanus	311515	311603	necator_nils_89	-	necator_americanus
3_necator_americanus	311684	311772	necator_nils_89	-	necator_americanus
3_necator_americanus	311854	311942	necator_nils_89	-	necator_americanus
3_necator_americanus	312023	312111	necator_nils_89	-	necator_americanus
3_necator_americanus	312192	312280	necator_nils_89	-	necator_americanus
3_necator_americanus	309485	309573	necator_nils_89	-	necator_americanus
3_necator_americanus	312530	312618	necator_nils_89	-	necator_americanus
3_necator_americanus	312699	312787	necator_nils_89	-	necator_americanus
3_necator_americanus	312868	312956	necator_nils_89	-	necator_americanus
3_necator_americanus	313037	313125	necator_nils_89	-	necator_americanus
3_necator_americanus	313206	313294	necator_nils_89	-	necator_americanus
3_necator_americanus	313375	313463	necator_nils_89	-	necator_americanus
3_necator_americanus	313544	313632	necator_nils_89	-	necator_americanus
3_necator_americanus	313713	313801	necator_nils_89	-	necator_americanus
3_necator_americanus	313882	313970	necator_nils_89	-	necator_americanus
3_necator_americanus	314051	314139	necator_nils_89	-	necator_americanus
3_necator_americanus	314220	314308	necator_nils_89	-	necator_americanus
3_necator_americanus	314389	314477	necator_nils_89	-	necator_americanus
3_necator_americanus	314558	314646	necator_nils_89	-	necator_americanus
3_necator_americanus	314727	314815	necator_nils_89	-	necator_americanus
3_necator_americanus	308471	308559	necator_nils_89	-	necator_americanus
3_necator_americanus	325133	325221	necator_nils_89	+	necator_americanus
3_necator_americanus	324963	325051	necator_nils_89	+	necator_americanus
3_necator_americanus	324794	324882	necator_nils_89	+	necator_americanus
3_necator_americanus	324625	324713	necator_nils_89	+	necator_americanus
3_necator_americanus	324456	324544	necator_nils_89	+	necator_americanus
3_necator_americanus	324286	324374	necator_nils_89	+	necator_americanus
3_necator_americanus	324117	324205	necator_nils_89	+	necator_americanus
3_necator_americanus	323946	324034	necator_nils_89	+	necator_americanus
3_necator_americanus	323776	323864	necator_nils_89	+	necator_americanus
3_necator_americanus	308809	308897	necator_nils_89	-	necator_americanus
3_necator_americanus	322917	323005	necator_nils_89	+	necator_americanus
3_necator_americanus	322747	322835	necator_nils_89	+	necator_americanus
3_necator_americanus	308640	308728	necator_nils_89	-	necator_americanus
3_necator_americanus	322410	322499	necator_nils_89	+	necator_americanus
3_necator_americanus	325302	325390	necator_nils_89	+	necator_americanus
3_necator_americanus	322071	322159	necator_nils_89	+	necator_americanus
3_necator_americanus	321903	321991	necator_nils_89	+	necator_americanus
3_necator_americanus	321734	321822	necator_nils_89	+	necator_americanus
3_necator_americanus	308302	308390	necator_nils_89	-	necator_americanus
3_necator_americanus	321397	321485	necator_nils_89	+	necator_americanus
3_necator_americanus	321229	321317	necator_nils_89	+	necator_americanus
3_necator_americanus	321060	321148	necator_nils_89	+	necator_americanus
3_necator_americanus	320891	320979	necator_nils_89	+	necator_americanus
3_necator_americanus	308132	308220	necator_nils_89	-	necator_americanus
3_necator_americanus	320554	320642	necator_nils_89	+	necator_americanus
3_necator_americanus	320386	320473	necator_nils_89	+	necator_americanus
3_necator_americanus	307963	308051	necator_nils_89	-	necator_americanus
3_necator_americanus	320049	320137	necator_nils_89	+	necator_americanus
3_necator_americanus	307794	307882	necator_nils_89	-	necator_americanus
3_necator_americanus	327838	327926	necator_nils_89	+	necator_americanus
3_necator_americanus	309316	309404	necator_nils_89	-	necator_americanus
3_necator_americanus	309147	309235	necator_nils_89	-	necator_americanus
3_necator_americanus	329871	329959	necator_nils_89	+	necator_americanus
3_necator_americanus	329701	329789	necator_nils_89	+	necator_americanus
3_necator_americanus	329531	329619	necator_nils_89	+	necator_americanus
3_necator_americanus	329361	329449	necator_nils_89	+	necator_americanus
3_necator_americanus	329192	329280	necator_nils_89	+	necator_americanus
3_necator_americanus	329023	329111	necator_nils_89	+	necator_americanus
3_necator_americanus	328853	328941	necator_nils_89	+	necator_americanus
3_necator_americanus	328683	328771	necator_nils_89	+	necator_americanus
3_necator_americanus	328514	328602	necator_nils_89	+	necator_americanus
3_necator_americanus	328345	328433	necator_nils_89	+	necator_americanus
3_necator_americanus	328176	328264	necator_nils_89	+	necator_americanus
3_necator_americanus	328007	328095	necator_nils_89	+	necator_americanus
3_necator_americanus	327669	327757	necator_nils_89	+	necator_americanus
3_necator_americanus	327500	327588	necator_nils_89	+	necator_americanus
3_necator_americanus	327331	327419	necator_nils_89	+	necator_americanus
3_necator_americanus	327162	327250	necator_nils_89	+	necator_americanus
3_necator_americanus	326993	327081	necator_nils_89	+	necator_americanus
3_necator_americanus	326824	326912	necator_nils_89	+	necator_americanus
3_necator_americanus	308978	309066	necator_nils_89	-	necator_americanus
3_necator_americanus	326486	326574	necator_nils_89	+	necator_americanus
3_necator_americanus	326317	326405	necator_nils_89	+	necator_americanus
3_necator_americanus	326148	326236	necator_nils_89	+	necator_americanus
3_necator_americanus	325979	326067	necator_nils_89	+	necator_americanus
3_necator_americanus	325810	325898	necator_nils_89	+	necator_americanus
3_necator_americanus	325641	325729	necator_nils_89	+	necator_americanus
3_necator_americanus	325472	325560	necator_nils_89	+	necator_americanus
3_necator_americanus	307628	307713	necator_nils_89	-	necator_americanus
3_necator_americanus	388125	388213	necator_nils_89	-	necator_americanus
3_necator_americanus	388569	388657	necator_nils_89	-	necator_americanus
3_necator_americanus	389075	389164	necator_nils_89	-	necator_americanus
3_necator_americanus	322579	322667	necator_nils_89	+	necator_americanus
3_necator_americanus	322241	322329	necator_nils_89	+	necator_americanus
3_necator_americanus	321566	321654	necator_nils_89	+	necator_americanus
3_necator_americanus	320722	320810	necator_nils_89	+	necator_americanus
3_necator_americanus	320218	320306	necator_nils_89	+	necator_americanus
3_necator_americanus	326655	326743	necator_nils_89	+	necator_americanus
3_necator_americanus	319746	319831	necator_nils_89	+	necator_americanus
3_necator_americanus	22423762	22423859	necator_its2_amplicon	-	necator_americanus
3_necator_americanus	22415561	22415661	necator_its2_amplicon	-	necator_americanus
4_necator_americanus	38910154	38910242	necator_smith_repeat	+	necator_americanus
4_necator_americanus	38912689	38912777	necator_smith_repeat	+	necator_americanus
4_necator_americanus	38912521	38912608	necator_smith_repeat	+	necator_americanus
4_necator_americanus	38912351	38912439	necator_smith_repeat	+	necator_americanus
4_necator_americanus	38912182	38912270	necator_smith_repeat	+	necator_americanus
4_necator_americanus	38912013	38912101	necator_smith_repeat	+	necator_americanus
4_necator_americanus	38911844	38911932	necator_smith_repeat	+	necator_americanus
4_necator_americanus	38911675	38911763	necator_smith_repeat	+	necator_americanus
4_necator_americanus	38911506	38911594	necator_smith_repeat	+	necator_americanus
4_necator_americanus	38911337	38911425	necator_smith_repeat	+	necator_americanus
4_necator_americanus	38911168	38911256	necator_smith_repeat	+	necator_americanus
4_necator_americanus	38910999	38911086	necator_smith_repeat	+	necator_americanus
4_necator_americanus	38910829	38910917	necator_smith_repeat	+	necator_americanus
4_necator_americanus	38910660	38910748	necator_smith_repeat	+	necator_americanus
4_necator_americanus	38910492	38910580	necator_smith_repeat	+	necator_americanus
4_necator_americanus	38910323	38910411	necator_smith_repeat	+	necator_americanus
4_necator_americanus	38912859	38912947	necator_smith_repeat	+	necator_americanus
4_necator_americanus	38909984	38910072	necator_smith_repeat	+	necator_americanus
4_necator_americanus	38909815	38909903	necator_smith_repeat	+	necator_americanus
4_necator_americanus	38909645	38909734	necator_smith_repeat	+	necator_americanus
4_necator_americanus	38909475	38909563	necator_smith_repeat	+	necator_americanus
4_necator_americanus	38909306	38909394	necator_smith_repeat	+	necator_americanus
4_necator_americanus	38909137	38909225	necator_smith_repeat	+	necator_americanus
4_necator_americanus	38908968	38909056	necator_smith_repeat	+	necator_americanus
4_necator_americanus	38908799	38908887	necator_smith_repeat	+	necator_americanus
4_necator_americanus	38908630	38908718	necator_smith_repeat	+	necator_americanus
4_necator_americanus	38908460	38908548	necator_smith_repeat	+	necator_americanus
4_necator_americanus	38908292	38908379	necator_smith_repeat	+	necator_americanus
4_necator_americanus	38908122	38908210	necator_smith_repeat	+	necator_americanus
4_necator_americanus	38907953	38908041	necator_smith_repeat	+	necator_americanus
4_necator_americanus	38907783	38907871	necator_smith_repeat	+	necator_americanus
4_necator_americanus	38907614	38907702	necator_smith_repeat	+	necator_americanus
4_necator_americanus	38915394	38915482	necator_smith_repeat	+	necator_americanus
4_necator_americanus	38917931	38918019	necator_smith_repeat	+	necator_americanus
4_necator_americanus	38917762	38917850	necator_smith_repeat	+	necator_americanus
4_necator_americanus	38917593	38917681	necator_smith_repeat	+	necator_americanus
4_necator_americanus	38917424	38917512	necator_smith_repeat	+	necator_americanus
4_necator_americanus	38917255	38917343	necator_smith_repeat	+	necator_americanus
4_necator_americanus	38918100	38918187	necator_smith_repeat	+	necator_americanus
4_necator_americanus	38916917	38917005	necator_smith_repeat	+	necator_americanus
4_necator_americanus	38916748	38916836	necator_smith_repeat	+	necator_americanus
4_necator_americanus	38916579	38916667	necator_smith_repeat	+	necator_americanus
4_necator_americanus	38916410	38916498	necator_smith_repeat	+	necator_americanus
4_necator_americanus	38916241	38916329	necator_smith_repeat	+	necator_americanus
4_necator_americanus	38916072	38916160	necator_smith_repeat	+	necator_americanus
4_necator_americanus	38915902	38915990	necator_smith_repeat	+	necator_americanus
4_necator_americanus	38915732	38915820	necator_smith_repeat	+	necator_americanus
4_necator_americanus	38915563	38915651	necator_smith_repeat	+	necator_americanus
4_necator_americanus	38907445	38907533	necator_smith_repeat	+	necator_americanus
4_necator_americanus	38915225	38915313	necator_smith_repeat	+	necator_americanus
4_necator_americanus	38915057	38915144	necator_smith_repeat	+	necator_americanus
4_necator_americanus	38914888	38914976	necator_smith_repeat	+	necator_americanus
4_necator_americanus	38914718	38914806	necator_smith_repeat	+	necator_americanus
4_necator_americanus	38914549	38914637	necator_smith_repeat	+	necator_americanus
4_necator_americanus	38914380	38914468	necator_smith_repeat	+	necator_americanus
4_necator_americanus	38914212	38914299	necator_smith_repeat	+	necator_americanus
4_necator_americanus	38914043	38914131	necator_smith_repeat	+	necator_americanus
4_necator_americanus	38913873	38913961	necator_smith_repeat	+	necator_americanus
4_necator_americanus	38913704	38913792	necator_smith_repeat	+	necator_americanus
4_necator_americanus	38913535	38913622	necator_smith_repeat	+	necator_americanus
4_necator_americanus	38913366	38913454	necator_smith_repeat	+	necator_americanus
4_necator_americanus	38913196	38913284	necator_smith_repeat	+	necator_americanus
4_necator_americanus	38913028	38913115	necator_smith_repeat	+	necator_americanus
4_necator_americanus	38899019	38899107	necator_smith_repeat	+	necator_americanus
4_necator_americanus	38901561	38901649	necator_smith_repeat	+	necator_americanus
4_necator_americanus	38901392	38901480	necator_smith_repeat	+	necator_americanus
4_necator_americanus	38901223	38901311	necator_smith_repeat	+	necator_americanus
4_necator_americanus	38901054	38901142	necator_smith_repeat	+	necator_americanus
4_necator_americanus	38900884	38900972	necator_smith_repeat	+	necator_americanus
4_necator_americanus	38900715	38900803	necator_smith_repeat	+	necator_americanus
4_necator_americanus	38900545	38900633	necator_smith_repeat	+	necator_americanus
4_necator_americanus	38900376	38900464	necator_smith_repeat	+	necator_americanus
4_necator_americanus	38900207	38900295	necator_smith_repeat	+	necator_americanus
4_necator_americanus	38900038	38900126	necator_smith_repeat	+	necator_americanus
4_necator_americanus	38899869	38899957	necator_smith_repeat	+	necator_americanus
4_necator_americanus	38899698	38899786	necator_smith_repeat	+	necator_americanus
4_necator_americanus	38899529	38899617	necator_smith_repeat	+	necator_americanus
4_necator_americanus	38899358	38899446	necator_smith_repeat	+	necator_americanus
4_necator_americanus	38899189	38899277	necator_smith_repeat	+	necator_americanus
4_necator_americanus	38901730	38901818	necator_smith_repeat	+	necator_americanus
4_necator_americanus	38898850	38898938	necator_smith_repeat	+	necator_americanus
4_necator_americanus	38898681	38898769	necator_smith_repeat	+	necator_americanus
4_necator_americanus	38898512	38898600	necator_smith_repeat	+	necator_americanus
4_necator_americanus	38898343	38898431	necator_smith_repeat	+	necator_americanus
4_necator_americanus	38898174	38898262	necator_smith_repeat	+	necator_americanus
4_necator_americanus	38898005	38898093	necator_smith_repeat	+	necator_americanus
4_necator_americanus	38897836	38897924	necator_smith_repeat	+	necator_americanus
4_necator_americanus	38897667	38897755	necator_smith_repeat	+	necator_americanus
4_necator_americanus	38897498	38897586	necator_smith_repeat	+	necator_americanus
4_necator_americanus	38918268	38918356	necator_smith_repeat	+	necator_americanus
4_necator_americanus	38897160	38897248	necator_smith_repeat	+	necator_americanus
4_necator_americanus	38896990	38897078	necator_smith_repeat	+	necator_americanus
4_necator_americanus	38918437	38918525	necator_smith_repeat	+	necator_americanus
4_necator_americanus	38919283	38919371	necator_smith_repeat	+	necator_americanus
4_necator_americanus	38904736	38904824	necator_smith_repeat	+	necator_americanus
4_necator_americanus	38907275	38907363	necator_smith_repeat	+	necator_americanus
4_necator_americanus	38907105	38907193	necator_smith_repeat	+	necator_americanus
4_necator_americanus	38906935	38907023	necator_smith_repeat	+	necator_americanus
4_necator_americanus	38906766	38906854	necator_smith_repeat	+	necator_americanus
4_necator_americanus	38906597	38906685	necator_smith_repeat	+	necator_americanus
4_necator_americanus	38906428	38906516	necator_smith_repeat	+	necator_americanus
4_necator_americanus	38906258	38906346	necator_smith_repeat	+	necator_americanus
4_necator_americanus	38906089	38906177	necator_smith_repeat	+	necator_americanus
4_necator_americanus	38905919	38906007	necator_smith_repeat	+	necator_americanus
4_necator_americanus	38905750	38905838	necator_smith_repeat	+	necator_americanus
4_necator_americanus	38905582	38905669	necator_smith_repeat	+	necator_americanus
4_necator_americanus	38905412	38905500	necator_smith_repeat	+	necator_americanus
4_necator_americanus	38905243	38905331	necator_smith_repeat	+	necator_americanus
4_necator_americanus	38905074	38905162	necator_smith_repeat	+	necator_americanus
4_necator_americanus	38904905	38904993	necator_smith_repeat	+	necator_americanus
4_necator_americanus	38904567	38904655	necator_smith_repeat	+	necator_americanus
4_necator_americanus	38904399	38904486	necator_smith_repeat	+	necator_americanus
4_necator_americanus	38904230	38904318	necator_smith_repeat	+	necator_americanus
4_necator_americanus	38904062	38904150	necator_smith_repeat	+	necator_americanus
4_necator_americanus	38903893	38903981	necator_smith_repeat	+	necator_americanus
4_necator_americanus	38903085	38903173	necator_smith_repeat	+	necator_americanus
4_necator_americanus	38902915	38903003	necator_smith_repeat	+	necator_americanus
4_necator_americanus	38902744	38902832	necator_smith_repeat	+	necator_americanus
4_necator_americanus	38902575	38902663	necator_smith_repeat	+	necator_americanus
4_necator_americanus	38902406	38902494	necator_smith_repeat	+	necator_americanus
4_necator_americanus	38902237	38902325	necator_smith_repeat	+	necator_americanus
4_necator_americanus	38902068	38902156	necator_smith_repeat	+	necator_americanus
4_necator_americanus	38901899	38901987	necator_smith_repeat	+	necator_americanus
4_necator_americanus	38896652	38896740	necator_smith_repeat	+	necator_americanus
4_necator_americanus	38897329	38897417	necator_smith_repeat	+	necator_americanus
4_necator_americanus	38896821	38896909	necator_smith_repeat	+	necator_americanus
4_necator_americanus	38896484	38896571	necator_smith_repeat	+	necator_americanus
4_necator_americanus	38917086	38917174	necator_smith_repeat	+	necator_americanus
4_necator_americanus	38918606	38918694	necator_smith_repeat	+	necator_americanus
4_necator_americanus	38918775	38918863	necator_smith_repeat	+	necator_americanus
4_necator_americanus	38918944	38919032	necator_smith_repeat	+	necator_americanus
4_necator_americanus	38919114	38919202	necator_smith_repeat	+	necator_americanus
4_necator_americanus	38910154	38910242	necator_nils_89	+	necator_americanus
4_necator_americanus	38912689	38912777	necator_nils_89	+	necator_americanus
4_necator_americanus	38912521	38912608	necator_nils_89	+	necator_americanus
4_necator_americanus	38912351	38912439	necator_nils_89	+	necator_americanus
4_necator_americanus	38912182	38912270	necator_nils_89	+	necator_americanus
4_necator_americanus	38912013	38912101	necator_nils_89	+	necator_americanus
4_necator_americanus	38911844	38911932	necator_nils_89	+	necator_americanus
4_necator_americanus	38911675	38911763	necator_nils_89	+	necator_americanus
4_necator_americanus	38911506	38911594	necator_nils_89	+	necator_americanus
4_necator_americanus	38911337	38911425	necator_nils_89	+	necator_americanus
4_necator_americanus	38911168	38911256	necator_nils_89	+	necator_americanus
4_necator_americanus	38910999	38911086	necator_nils_89	+	necator_americanus
4_necator_americanus	38910829	38910917	necator_nils_89	+	necator_americanus
4_necator_americanus	38910660	38910748	necator_nils_89	+	necator_americanus
4_necator_americanus	38910492	38910580	necator_nils_89	+	necator_americanus
4_necator_americanus	38910323	38910411	necator_nils_89	+	necator_americanus
4_necator_americanus	38912859	38912947	necator_nils_89	+	necator_americanus
4_necator_americanus	38909984	38910072	necator_nils_89	+	necator_americanus
4_necator_americanus	38909815	38909903	necator_nils_89	+	necator_americanus
4_necator_americanus	38909645	38909734	necator_nils_89	+	necator_americanus
4_necator_americanus	38909475	38909563	necator_nils_89	+	necator_americanus
4_necator_americanus	38909306	38909394	necator_nils_89	+	necator_americanus
4_necator_americanus	38909137	38909225	necator_nils_89	+	necator_americanus
4_necator_americanus	38908968	38909056	necator_nils_89	+	necator_americanus
4_necator_americanus	38908799	38908887	necator_nils_89	+	necator_americanus
4_necator_americanus	38908630	38908718	necator_nils_89	+	necator_americanus
4_necator_americanus	38908460	38908548	necator_nils_89	+	necator_americanus
4_necator_americanus	38908292	38908379	necator_nils_89	+	necator_americanus
4_necator_americanus	38908122	38908210	necator_nils_89	+	necator_americanus
4_necator_americanus	38907953	38908041	necator_nils_89	+	necator_americanus
4_necator_americanus	38907783	38907871	necator_nils_89	+	necator_americanus
4_necator_americanus	38907614	38907702	necator_nils_89	+	necator_americanus
4_necator_americanus	38915394	38915482	necator_nils_89	+	necator_americanus
4_necator_americanus	38917931	38918019	necator_nils_89	+	necator_americanus
4_necator_americanus	38917762	38917850	necator_nils_89	+	necator_americanus
4_necator_americanus	38917593	38917681	necator_nils_89	+	necator_americanus
4_necator_americanus	38917424	38917512	necator_nils_89	+	necator_americanus
4_necator_americanus	38917255	38917343	necator_nils_89	+	necator_americanus
4_necator_americanus	38918100	38918187	necator_nils_89	+	necator_americanus
4_necator_americanus	38916917	38917005	necator_nils_89	+	necator_americanus
4_necator_americanus	38916748	38916836	necator_nils_89	+	necator_americanus
4_necator_americanus	38916579	38916667	necator_nils_89	+	necator_americanus
4_necator_americanus	38916410	38916498	necator_nils_89	+	necator_americanus
4_necator_americanus	38916241	38916329	necator_nils_89	+	necator_americanus
4_necator_americanus	38916072	38916160	necator_nils_89	+	necator_americanus
4_necator_americanus	38915902	38915990	necator_nils_89	+	necator_americanus
4_necator_americanus	38915732	38915820	necator_nils_89	+	necator_americanus
4_necator_americanus	38915563	38915651	necator_nils_89	+	necator_americanus
4_necator_americanus	38907445	38907533	necator_nils_89	+	necator_americanus
4_necator_americanus	38915225	38915313	necator_nils_89	+	necator_americanus
4_necator_americanus	38915057	38915144	necator_nils_89	+	necator_americanus
4_necator_americanus	38914888	38914976	necator_nils_89	+	necator_americanus
4_necator_americanus	38914718	38914806	necator_nils_89	+	necator_americanus
4_necator_americanus	38914549	38914637	necator_nils_89	+	necator_americanus
4_necator_americanus	38914380	38914468	necator_nils_89	+	necator_americanus
4_necator_americanus	38914212	38914299	necator_nils_89	+	necator_americanus
4_necator_americanus	38914043	38914131	necator_nils_89	+	necator_americanus
4_necator_americanus	38913873	38913961	necator_nils_89	+	necator_americanus
4_necator_americanus	38913704	38913792	necator_nils_89	+	necator_americanus
4_necator_americanus	38913535	38913622	necator_nils_89	+	necator_americanus
4_necator_americanus	38913366	38913454	necator_nils_89	+	necator_americanus
4_necator_americanus	38913196	38913284	necator_nils_89	+	necator_americanus
4_necator_americanus	38913028	38913115	necator_nils_89	+	necator_americanus
4_necator_americanus	38899019	38899107	necator_nils_89	+	necator_americanus
4_necator_americanus	38901561	38901649	necator_nils_89	+	necator_americanus
4_necator_americanus	38901392	38901480	necator_nils_89	+	necator_americanus
4_necator_americanus	38901223	38901311	necator_nils_89	+	necator_americanus
4_necator_americanus	38901054	38901142	necator_nils_89	+	necator_americanus
4_necator_americanus	38900884	38900972	necator_nils_89	+	necator_americanus
4_necator_americanus	38900715	38900803	necator_nils_89	+	necator_americanus
4_necator_americanus	38900545	38900633	necator_nils_89	+	necator_americanus
4_necator_americanus	38900376	38900464	necator_nils_89	+	necator_americanus
4_necator_americanus	38900207	38900295	necator_nils_89	+	necator_americanus
4_necator_americanus	38900038	38900126	necator_nils_89	+	necator_americanus
4_necator_americanus	38899869	38899957	necator_nils_89	+	necator_americanus
4_necator_americanus	38899698	38899786	necator_nils_89	+	necator_americanus
4_necator_americanus	38899529	38899617	necator_nils_89	+	necator_americanus
4_necator_americanus	38899358	38899446	necator_nils_89	+	necator_americanus
4_necator_americanus	38899189	38899277	necator_nils_89	+	necator_americanus
4_necator_americanus	38901730	38901818	necator_nils_89	+	necator_americanus
4_necator_americanus	38898850	38898938	necator_nils_89	+	necator_americanus
4_necator_americanus	38898681	38898769	necator_nils_89	+	necator_americanus
4_necator_americanus	38898512	38898600	necator_nils_89	+	necator_americanus
4_necator_americanus	38898343	38898431	necator_nils_89	+	necator_americanus
4_necator_americanus	38898174	38898262	necator_nils_89	+	necator_americanus
4_necator_americanus	38898005	38898093	necator_nils_89	+	necator_americanus
4_necator_americanus	38897836	38897924	necator_nils_89	+	necator_americanus
4_necator_americanus	38897667	38897755	necator_nils_89	+	necator_americanus
4_necator_americanus	38897498	38897586	necator_nils_89	+	necator_americanus
4_necator_americanus	38918268	38918356	necator_nils_89	+	necator_americanus
4_necator_americanus	38897160	38897248	necator_nils_89	+	necator_americanus
4_necator_americanus	38896990	38897078	necator_nils_89	+	necator_americanus
4_necator_americanus	38918437	38918525	necator_nils_89	+	necator_americanus
4_necator_americanus	38919283	38919371	necator_nils_89	+	necator_americanus
4_necator_americanus	38904736	38904824	necator_nils_89	+	necator_americanus
4_necator_americanus	38907275	38907363	necator_nils_89	+	necator_americanus
4_necator_americanus	38907105	38907193	necator_nils_89	+	necator_americanus
4_necator_americanus	38906935	38907023	necator_nils_89	+	necator_americanus
4_necator_americanus	38906766	38906854	necator_nils_89	+	necator_americanus
4_necator_americanus	38906597	38906685	necator_nils_89	+	necator_americanus
4_necator_americanus	38906428	38906516	necator_nils_89	+	necator_americanus
4_necator_americanus	38906258	38906346	necator_nils_89	+	necator_americanus
4_necator_americanus	38906089	38906177	necator_nils_89	+	necator_americanus
4_necator_americanus	38905919	38906007	necator_nils_89	+	necator_americanus
4_necator_americanus	38905750	38905838	necator_nils_89	+	necator_americanus
4_necator_americanus	38905582	38905669	necator_nils_89	+	necator_americanus
4_necator_americanus	38905412	38905500	necator_nils_89	+	necator_americanus
4_necator_americanus	38905243	38905331	necator_nils_89	+	necator_americanus
4_necator_americanus	38905074	38905162	necator_nils_89	+	necator_americanus
4_necator_americanus	38904905	38904993	necator_nils_89	+	necator_americanus
4_necator_americanus	38904567	38904655	necator_nils_89	+	necator_americanus
4_necator_americanus	38904399	38904486	necator_nils_89	+	necator_americanus
4_necator_americanus	38904230	38904318	necator_nils_89	+	necator_americanus
4_necator_americanus	38904062	38904150	necator_nils_89	+	necator_americanus
4_necator_americanus	38903893	38903981	necator_nils_89	+	necator_americanus
4_necator_americanus	38903085	38903173	necator_nils_89	+	necator_americanus
4_necator_americanus	38902915	38903003	necator_nils_89	+	necator_americanus
4_necator_americanus	38902744	38902832	necator_nils_89	+	necator_americanus
4_necator_americanus	38902575	38902663	necator_nils_89	+	necator_americanus
4_necator_americanus	38902406	38902494	necator_nils_89	+	necator_americanus
4_necator_americanus	38902237	38902325	necator_nils_89	+	necator_americanus
4_necator_americanus	38902068	38902156	necator_nils_89	+	necator_americanus
4_necator_americanus	38901899	38901987	necator_nils_89	+	necator_americanus
4_necator_americanus	38896652	38896740	necator_nils_89	+	necator_americanus
4_necator_americanus	38897329	38897417	necator_nils_89	+	necator_americanus
4_necator_americanus	38896821	38896909	necator_nils_89	+	necator_americanus
4_necator_americanus	38896484	38896571	necator_nils_89	+	necator_americanus
4_necator_americanus	38917086	38917174	necator_nils_89	+	necator_americanus
4_necator_americanus	38918606	38918694	necator_nils_89	+	necator_americanus
4_necator_americanus	38918775	38918863	necator_nils_89	+	necator_americanus
4_necator_americanus	38918944	38919032	necator_nils_89	+	necator_americanus
4_necator_americanus	38919114	38919202	necator_nils_89	+	necator_americanus
11_necator_americanus	863	951	necator_smith_repeat	-	necator_americanus
11_necator_americanus	694	782	necator_smith_repeat	-	necator_americanus
11_necator_americanus	18	106	necator_smith_repeat	-	necator_americanus
11_necator_americanus	1201	1289	necator_smith_repeat	-	necator_americanus
11_necator_americanus	1032	1120	necator_smith_repeat	-	necator_americanus
11_necator_americanus	356	444	necator_smith_repeat	-	necator_americanus
11_necator_americanus	187	275	necator_smith_repeat	-	necator_americanus
11_necator_americanus	863	951	necator_nils_89	-	necator_americanus
11_necator_americanus	694	782	necator_nils_89	-	necator_americanus
11_necator_americanus	18	106	necator_nils_89	-	necator_americanus
11_necator_americanus	1201	1289	necator_nils_89	-	necator_americanus
11_necator_americanus	1032	1120	necator_nils_89	-	necator_americanus
11_necator_americanus	356	444	necator_nils_89	-	necator_americanus
11_necator_americanus	187	275	necator_nils_89	-	necator_americanus
24_necator_americanus	1842	1931	necator_smith_repeat	-	necator_americanus
24_necator_americanus	1504	1592	necator_smith_repeat	-	necator_americanus
24_necator_americanus	1335	1423	necator_smith_repeat	-	necator_americanus
24_necator_americanus	1166	1254	necator_smith_repeat	-	necator_americanus
24_necator_americanus	997	1085	necator_smith_repeat	-	necator_americanus
24_necator_americanus	829	917	necator_smith_repeat	-	necator_americanus
24_necator_americanus	660	748	necator_smith_repeat	-	necator_americanus
24_necator_americanus	490	578	necator_smith_repeat	-	necator_americanus
24_necator_americanus	321	409	necator_smith_repeat	-	necator_americanus
24_necator_americanus	152	240	necator_smith_repeat	-	necator_americanus
24_necator_americanus	1673	1760	necator_smith_repeat	-	necator_americanus
24_necator_americanus	1842	1931	necator_nils_89	-	necator_americanus
24_necator_americanus	1504	1592	necator_nils_89	-	necator_americanus
24_necator_americanus	1335	1423	necator_nils_89	-	necator_americanus
24_necator_americanus	1166	1254	necator_nils_89	-	necator_americanus
24_necator_americanus	997	1085	necator_nils_89	-	necator_americanus
24_necator_americanus	829	917	necator_nils_89	-	necator_americanus
24_necator_americanus	660	748	necator_nils_89	-	necator_americanus
24_necator_americanus	490	578	necator_nils_89	-	necator_americanus
24_necator_americanus	321	409	necator_nils_89	-	necator_americanus
24_necator_americanus	152	240	necator_nils_89	-	necator_americanus
24_necator_americanus	1673	1760	necator_nils_89	-	necator_americanus
34_necator_americanus	654	742	necator_smith_repeat	+	necator_americanus
34_necator_americanus	823	911	necator_smith_repeat	+	necator_americanus
34_necator_americanus	485	573	necator_smith_repeat	+	necator_americanus
34_necator_americanus	654	742	necator_nils_89	+	necator_americanus
34_necator_americanus	823	911	necator_nils_89	+	necator_americanus
34_necator_americanus	485	573	necator_nils_89	+	necator_americanus
36_necator_americanus	606	694	necator_smith_repeat	-	necator_americanus
36_necator_americanus	267	355	necator_smith_repeat	-	necator_americanus
36_necator_americanus	97	185	necator_smith_repeat	-	necator_americanus
36_necator_americanus	775	863	necator_smith_repeat	-	necator_americanus
36_necator_americanus	436	524	necator_smith_repeat	-	necator_americanus
36_necator_americanus	606	694	necator_nils_89	-	necator_americanus
36_necator_americanus	267	355	necator_nils_89	-	necator_americanus
36_necator_americanus	97	185	necator_nils_89	-	necator_americanus
36_necator_americanus	775	863	necator_nils_89	-	necator_americanus
36_necator_americanus	436	524	necator_nils_89	-	necator_americanus
37_necator_americanus	835	923	necator_smith_repeat	-	necator_americanus
37_necator_americanus	329	418	necator_smith_repeat	-	necator_americanus
37_necator_americanus	835	923	necator_nils_89	-	necator_americanus
37_necator_americanus	329	418	necator_nils_89	-	necator_americanus
6_trichuris_trichiura	124421	124512	trichuris_trichiura_repeat	-	trichuris_trichiura
6_trichuris_trichiura	122224	122313	trichuris_trichiura_repeat	-	trichuris_trichiura
6_trichuris_trichiura	22510	22601	trichuris_trichiura_repeat	-	trichuris_trichiura
6_trichuris_trichiura	109590	109681	trichuris_trichiura_repeat	+	trichuris_trichiura
6_trichuris_trichiura	9436	9527	trichuris_trichiura_repeat	+	trichuris_trichiura
6_trichuris_trichiura	11196	11286	trichuris_trichiura_repeat	+	trichuris_trichiura
28_trichuris_trichiura	47287	47378	trichuris_trichiura_repeat	-	trichuris_trichiura
52_trichuris_trichiura	18637	18728	trichuris_trichiura_repeat	+	trichuris_trichiura
52_trichuris_trichiura	12918	13009	trichuris_trichiura_repeat	+	trichuris_trichiura
52_trichuris_trichiura	13358	13449	trichuris_trichiura_repeat	+	trichuris_trichiura
52_trichuris_trichiura	13798	13889	trichuris_trichiura_repeat	+	trichuris_trichiura
52_trichuris_trichiura	14238	14329	trichuris_trichiura_repeat	+	trichuris_trichiura
52_trichuris_trichiura	14678	14769	trichuris_trichiura_repeat	+	trichuris_trichiura
52_trichuris_trichiura	15118	15209	trichuris_trichiura_repeat	+	trichuris_trichiura
52_trichuris_trichiura	15558	15649	trichuris_trichiura_repeat	+	trichuris_trichiura
52_trichuris_trichiura	15998	16089	trichuris_trichiura_repeat	+	trichuris_trichiura
52_trichuris_trichiura	16438	16529	trichuris_trichiura_repeat	+	trichuris_trichiura
52_trichuris_trichiura	16878	16969	trichuris_trichiura_repeat	+	trichuris_trichiura
52_trichuris_trichiura	17318	17409	trichuris_trichiura_repeat	+	trichuris_trichiura
52_trichuris_trichiura	17758	17849	trichuris_trichiura_repeat	+	trichuris_trichiura
52_trichuris_trichiura	18198	18288	trichuris_trichiura_repeat	+	trichuris_trichiura
52_trichuris_trichiura	12478	12569	trichuris_trichiura_repeat	+	trichuris_trichiura
52_trichuris_trichiura	19077	19168	trichuris_trichiura_repeat	+	trichuris_trichiura
52_trichuris_trichiura	19517	19608	trichuris_trichiura_repeat	+	trichuris_trichiura
52_trichuris_trichiura	19957	20048	trichuris_trichiura_repeat	+	trichuris_trichiura
52_trichuris_trichiura	20397	20488	trichuris_trichiura_repeat	+	trichuris_trichiura
52_trichuris_trichiura	21277	21368	trichuris_trichiura_repeat	+	trichuris_trichiura
52_trichuris_trichiura	21717	21808	trichuris_trichiura_repeat	+	trichuris_trichiura
52_trichuris_trichiura	22157	22248	trichuris_trichiura_repeat	+	trichuris_trichiura
52_trichuris_trichiura	22597	22688	trichuris_trichiura_repeat	+	trichuris_trichiura
52_trichuris_trichiura	23037	23128	trichuris_trichiura_repeat	+	trichuris_trichiura
52_trichuris_trichiura	23477	23568	trichuris_trichiura_repeat	+	trichuris_trichiura
52_trichuris_trichiura	23917	24008	trichuris_trichiura_repeat	+	trichuris_trichiura
52_trichuris_trichiura	24357	24448	trichuris_trichiura_repeat	+	trichuris_trichiura
52_trichuris_trichiura	29632	29723	trichuris_trichiura_repeat	+	trichuris_trichiura
52_trichuris_trichiura	28315	28406	trichuris_trichiura_repeat	+	trichuris_trichiura
52_trichuris_trichiura	1922	2013	trichuris_trichiura_repeat	+	trichuris_trichiura
52_trichuris_trichiura	27876	27967	trichuris_trichiura_repeat	+	trichuris_trichiura
52_trichuris_trichiura	26998	27089	trichuris_trichiura_repeat	+	trichuris_trichiura
52_trichuris_trichiura	26558	26649	trichuris_trichiura_repeat	+	trichuris_trichiura
52_trichuris_trichiura	26117	26209	trichuris_trichiura_repeat	+	trichuris_trichiura
52_trichuris_trichiura	25677	25768	trichuris_trichiura_repeat	+	trichuris_trichiura
52_trichuris_trichiura	25237	25328	trichuris_trichiura_repeat	+	trichuris_trichiura
52_trichuris_trichiura	24797	24888	trichuris_trichiura_repeat	+	trichuris_trichiura
52_trichuris_trichiura	5881	5972	trichuris_trichiura_repeat	+	trichuris_trichiura
52_trichuris_trichiura	12038	12129	trichuris_trichiura_repeat	+	trichuris_trichiura
52_trichuris_trichiura	6760	6851	trichuris_trichiura_repeat	+	trichuris_trichiura
52_trichuris_trichiura	7200	7291	trichuris_trichiura_repeat	+	trichuris_trichiura
52_trichuris_trichiura	7640	7731	trichuris_trichiura_repeat	+	trichuris_trichiura
52_trichuris_trichiura	8080	8171	trichuris_trichiura_repeat	+	trichuris_trichiura
52_trichuris_trichiura	8519	8610	trichuris_trichiura_repeat	+	trichuris_trichiura
52_trichuris_trichiura	8958	9049	trichuris_trichiura_repeat	+	trichuris_trichiura
52_trichuris_trichiura	9398	9489	trichuris_trichiura_repeat	+	trichuris_trichiura
52_trichuris_trichiura	9838	9929	trichuris_trichiura_repeat	+	trichuris_trichiura
52_trichuris_trichiura	10278	10369	trichuris_trichiura_repeat	+	trichuris_trichiura
52_trichuris_trichiura	10718	10809	trichuris_trichiura_repeat	+	trichuris_trichiura
52_trichuris_trichiura	11158	11249	trichuris_trichiura_repeat	+	trichuris_trichiura
52_trichuris_trichiura	11598	11689	trichuris_trichiura_repeat	+	trichuris_trichiura
52_trichuris_trichiura	20838	20928	trichuris_trichiura_repeat	+	trichuris_trichiura
52_trichuris_trichiura	27437	27527	trichuris_trichiura_repeat	+	trichuris_trichiura
52_trichuris_trichiura	602	693	trichuris_trichiura_repeat	+	trichuris_trichiura
52_trichuris_trichiura	5441	5532	trichuris_trichiura_repeat	+	trichuris_trichiura
52_trichuris_trichiura	5002	5093	trichuris_trichiura_repeat	+	trichuris_trichiura
52_trichuris_trichiura	4562	4653	trichuris_trichiura_repeat	+	trichuris_trichiura
52_trichuris_trichiura	4122	4213	trichuris_trichiura_repeat	+	trichuris_trichiura
52_trichuris_trichiura	3682	3773	trichuris_trichiura_repeat	+	trichuris_trichiura
52_trichuris_trichiura	3242	3333	trichuris_trichiura_repeat	+	trichuris_trichiura
52_trichuris_trichiura	2802	2893	trichuris_trichiura_repeat	+	trichuris_trichiura
52_trichuris_trichiura	2362	2453	trichuris_trichiura_repeat	+	trichuris_trichiura
52_trichuris_trichiura	1482	1573	trichuris_trichiura_repeat	+	trichuris_trichiura
52_trichuris_trichiura	1042	1133	trichuris_trichiura_repeat	+	trichuris_trichiura
52_trichuris_trichiura	163	254	trichuris_trichiura_repeat	+	trichuris_trichiura
56_trichuris_trichiura	17	108	trichuris_trichiura_repeat	+	trichuris_trichiura
56_trichuris_trichiura	7931	8022	trichuris_trichiura_repeat	+	trichuris_trichiura
56_trichuris_trichiura	8371	8462	trichuris_trichiura_repeat	+	trichuris_trichiura
56_trichuris_trichiura	8811	8902	trichuris_trichiura_repeat	+	trichuris_trichiura
56_trichuris_trichiura	9250	9341	trichuris_trichiura_repeat	+	trichuris_trichiura
56_trichuris_trichiura	9690	9781	trichuris_trichiura_repeat	+	trichuris_trichiura
56_trichuris_trichiura	10130	10221	trichuris_trichiura_repeat	+	trichuris_trichiura
56_trichuris_trichiura	10570	10661	trichuris_trichiura_repeat	+	trichuris_trichiura
56_trichuris_trichiura	13650	13741	trichuris_trichiura_repeat	+	trichuris_trichiura
56_trichuris_trichiura	14090	14181	trichuris_trichiura_repeat	+	trichuris_trichiura
56_trichuris_trichiura	14970	15061	trichuris_trichiura_repeat	+	trichuris_trichiura
56_trichuris_trichiura	15850	15941	trichuris_trichiura_repeat	+	trichuris_trichiura
56_trichuris_trichiura	3093	3184	trichuris_trichiura_repeat	+	trichuris_trichiura
56_trichuris_trichiura	457	548	trichuris_trichiura_repeat	+	trichuris_trichiura
56_trichuris_trichiura	894	985	trichuris_trichiura_repeat	+	trichuris_trichiura
56_trichuris_trichiura	1334	1425	trichuris_trichiura_repeat	+	trichuris_trichiura
56_trichuris_trichiura	1773	1864	trichuris_trichiura_repeat	+	trichuris_trichiura
56_trichuris_trichiura	2213	2304	trichuris_trichiura_repeat	+	trichuris_trichiura
56_trichuris_trichiura	2653	2744	trichuris_trichiura_repeat	+	trichuris_trichiura
56_trichuris_trichiura	7051	7142	trichuris_trichiura_repeat	+	trichuris_trichiura
56_trichuris_trichiura	3532	3623	trichuris_trichiura_repeat	+	trichuris_trichiura
56_trichuris_trichiura	3972	4063	trichuris_trichiura_repeat	+	trichuris_trichiura
56_trichuris_trichiura	4412	4503	trichuris_trichiura_repeat	+	trichuris_trichiura
56_trichuris_trichiura	4852	4943	trichuris_trichiura_repeat	+	trichuris_trichiura
56_trichuris_trichiura	5292	5383	trichuris_trichiura_repeat	+	trichuris_trichiura
56_trichuris_trichiura	5732	5823	trichuris_trichiura_repeat	+	trichuris_trichiura
56_trichuris_trichiura	6172	6263	trichuris_trichiura_repeat	+	trichuris_trichiura
56_trichuris_trichiura	12773	12861	trichuris_trichiura_repeat	+	trichuris_trichiura
56_trichuris_trichiura	15413	15501	trichuris_trichiura_repeat	+	trichuris_trichiura
64_trichuris_trichiura	12205	12295	trichuris_trichiura_repeat	+	trichuris_trichiura
70_trichuris_trichiura	19695	19786	trichuris_trichiura_repeat	-	trichuris_trichiura
70_trichuris_trichiura	19256	19346	trichuris_trichiura_repeat	-	trichuris_trichiura
70_trichuris_trichiura	18817	18907	trichuris_trichiura_repeat	-	trichuris_trichiura
70_trichuris_trichiura	18378	18469	trichuris_trichiura_repeat	-	trichuris_trichiura
70_trichuris_trichiura	17938	18029	trichuris_trichiura_repeat	-	trichuris_trichiura
70_trichuris_trichiura	17498	17589	trichuris_trichiura_repeat	-	trichuris_trichiura
70_trichuris_trichiura	17059	17150	trichuris_trichiura_repeat	-	trichuris_trichiura
70_trichuris_trichiura	16620	16710	trichuris_trichiura_repeat	-	trichuris_trichiura
70_trichuris_trichiura	16180	16271	trichuris_trichiura_repeat	-	trichuris_trichiura
70_trichuris_trichiura	15739	15830	trichuris_trichiura_repeat	-	trichuris_trichiura
70_trichuris_trichiura	14859	14950	trichuris_trichiura_repeat	-	trichuris_trichiura
71_trichuris_trichiura	7824	7915	trichuris_trichiura_repeat	+	trichuris_trichiura
96_trichuris_trichiura	3221851	3221942	trichuris_trichiura_repeat	+	trichuris_trichiura
96_trichuris_trichiura	3222731	3222822	trichuris_trichiura_repeat	+	trichuris_trichiura
96_trichuris_trichiura	3224526	3224617	trichuris_trichiura_repeat	-	trichuris_trichiura
96_trichuris_trichiura	3225406	3225497	trichuris_trichiura_repeat	-	trichuris_trichiura
96_trichuris_trichiura	3225846	3225937	trichuris_trichiura_repeat	-	trichuris_trichiura
96_trichuris_trichiura	3222291	3222382	trichuris_trichiura_repeat	+	trichuris_trichiura
96_trichuris_trichiura	3226726	3226817	trichuris_trichiura_repeat	-	trichuris_trichiura
96_trichuris_trichiura	3227606	3227697	trichuris_trichiura_repeat	-	trichuris_trichiura
96_trichuris_trichiura	3238165	3238256	trichuris_trichiura_repeat	-	trichuris_trichiura
96_trichuris_trichiura	3237725	3237816	trichuris_trichiura_repeat	-	trichuris_trichiura
96_trichuris_trichiura	3228046	3228137	trichuris_trichiura_repeat	-	trichuris_trichiura
96_trichuris_trichiura	3236845	3236936	trichuris_trichiura_repeat	-	trichuris_trichiura
96_trichuris_trichiura	3228485	3228576	trichuris_trichiura_repeat	-	trichuris_trichiura
96_trichuris_trichiura	3229365	3229456	trichuris_trichiura_repeat	-	trichuris_trichiura
96_trichuris_trichiura	3217905	3217996	trichuris_trichiura_repeat	+	trichuris_trichiura
96_trichuris_trichiura	3223206	3223297	trichuris_trichiura_repeat	-	trichuris_trichiura
96_trichuris_trichiura	3223646	3223737	trichuris_trichiura_repeat	-	trichuris_trichiura
96_trichuris_trichiura	3213066	3213157	trichuris_trichiura_repeat	+	trichuris_trichiura
96_trichuris_trichiura	3224086	3224177	trichuris_trichiura_repeat	-	trichuris_trichiura
96_trichuris_trichiura	3213946	3214037	trichuris_trichiura_repeat	+	trichuris_trichiura
96_trichuris_trichiura	3216146	3216237	trichuris_trichiura_repeat	+	trichuris_trichiura
96_trichuris_trichiura	3217026	3217117	trichuris_trichiura_repeat	+	trichuris_trichiura
96_trichuris_trichiura	3221411	3221502	trichuris_trichiura_repeat	+	trichuris_trichiura
96_trichuris_trichiura	3219214	3219305	trichuris_trichiura_repeat	+	trichuris_trichiura
96_trichuris_trichiura	3219653	3219744	trichuris_trichiura_repeat	+	trichuris_trichiura
96_trichuris_trichiura	3220533	3220624	trichuris_trichiura_repeat	+	trichuris_trichiura
96_trichuris_trichiura	3227166	3227257	trichuris_trichiura_repeat	-	trichuris_trichiura
96_trichuris_trichiura	3224966	3225057	trichuris_trichiura_repeat	-	trichuris_trichiura
96_trichuris_trichiura	3226286	3226377	trichuris_trichiura_repeat	-	trichuris_trichiura
96_trichuris_trichiura	3232885	3232976	trichuris_trichiura_repeat	-	trichuris_trichiura
96_trichuris_trichiura	3237285	3237376	trichuris_trichiura_repeat	-	trichuris_trichiura
96_trichuris_trichiura	3235085	3235176	trichuris_trichiura_repeat	-	trichuris_trichiura
96_trichuris_trichiura	3228925	3229016	trichuris_trichiura_repeat	-	trichuris_trichiura
96_trichuris_trichiura	3234205	3234296	trichuris_trichiura_repeat	-	trichuris_trichiura
96_trichuris_trichiura	3230685	3230776	trichuris_trichiura_repeat	-	trichuris_trichiura
96_trichuris_trichiura	3231565	3231656	trichuris_trichiura_repeat	-	trichuris_trichiura
96_trichuris_trichiura	3232005	3232096	trichuris_trichiura_repeat	-	trichuris_trichiura
96_trichuris_trichiura	3232445	3232536	trichuris_trichiura_repeat	-	trichuris_trichiura
97_trichuris_trichiura	2015352	2015442	trichuris_trichiura_repeat	+	trichuris_trichiura
97_trichuris_trichiura	2014912	2015005	trichuris_trichiura_repeat	+	trichuris_trichiura
102_trichuris_trichiura	14221358	14221433	18S_trichuris_trichiura	+	trichuris_trichiura
102_trichuris_trichiura	14231569	14231644	18S_trichuris_trichiura	+	trichuris_trichiura
102_trichuris_trichiura	14242151	14242226	18S_trichuris_trichiura	+	trichuris_trichiura
102_trichuris_trichiura	14258621	14258696	18S_trichuris_trichiura	+	trichuris_trichiura
102_trichuris_trichiura	14273571	14273646	18S_trichuris_trichiura	+	trichuris_trichiura
102_trichuris_trichiura	14283418	14283493	18S_trichuris_trichiura	+	trichuris_trichiura
102_trichuris_trichiura	14307694	14307769	18S_trichuris_trichiura	+	trichuris_trichiura
102_trichuris_trichiura	14322150	14322225	18S_trichuris_trichiura	+	trichuris_trichiura
102_trichuris_trichiura	14336612	14336687	18S_trichuris_trichiura	+	trichuris_trichiura
102_trichuris_trichiura	14351084	14351159	18S_trichuris_trichiura	+	trichuris_trichiura
102_trichuris_trichiura	14365570	14365645	18S_trichuris_trichiura	+	trichuris_trichiura
102_trichuris_trichiura	14377303	14377378	18S_trichuris_trichiura	+	trichuris_trichiura
102_trichuris_trichiura	14388339	14388414	18S_trichuris_trichiura	+	trichuris_trichiura
102_trichuris_trichiura	14419838	14419913	18S_trichuris_trichiura	-	trichuris_trichiura
102_trichuris_trichiura	14404303	14404378	18S_trichuris_trichiura	-	trichuris_trichiura
102_trichuris_trichiura	21822025	21822118	trichuris_trichiura_repeat	-	trichuris_trichiura
102_trichuris_trichiura	21815433	21815524	trichuris_trichiura_repeat	-	trichuris_trichiura
102_trichuris_trichiura	21815873	21815964	trichuris_trichiura_repeat	-	trichuris_trichiura
102_trichuris_trichiura	21816752	21816843	trichuris_trichiura_repeat	-	trichuris_trichiura
102_trichuris_trichiura	21817192	21817283	trichuris_trichiura_repeat	-	trichuris_trichiura
102_trichuris_trichiura	21817631	21817722	trichuris_trichiura_repeat	-	trichuris_trichiura
102_trichuris_trichiura	21818511	21818602	trichuris_trichiura_repeat	-	trichuris_trichiura
102_trichuris_trichiura	21818950	21819041	trichuris_trichiura_repeat	-	trichuris_trichiura
102_trichuris_trichiura	21819390	21819480	trichuris_trichiura_repeat	-	trichuris_trichiura
102_trichuris_trichiura	21819827	21819920	trichuris_trichiura_repeat	-	trichuris_trichiura
102_trichuris_trichiura	21820267	21820360	trichuris_trichiura_repeat	-	trichuris_trichiura
102_trichuris_trichiura	21820707	21820800	trichuris_trichiura_repeat	-	trichuris_trichiura
102_trichuris_trichiura	21821145	21821238	trichuris_trichiura_repeat	-	trichuris_trichiura
102_trichuris_trichiura	21821585	21821678	trichuris_trichiura_repeat	-	trichuris_trichiura
102_trichuris_trichiura	21814994	21815085	trichuris_trichiura_repeat	-	trichuris_trichiura
102_trichuris_trichiura	21822465	21822558	trichuris_trichiura_repeat	-	trichuris_trichiura
102_trichuris_trichiura	21822904	21822997	trichuris_trichiura_repeat	-	trichuris_trichiura
102_trichuris_trichiura	21823344	21823437	trichuris_trichiura_repeat	-	trichuris_trichiura
102_trichuris_trichiura	21823782	21823875	trichuris_trichiura_repeat	-	trichuris_trichiura
102_trichuris_trichiura	21824221	21824314	trichuris_trichiura_repeat	-	trichuris_trichiura
102_trichuris_trichiura	21824661	21824754	trichuris_trichiura_repeat	-	trichuris_trichiura
102_trichuris_trichiura	21825101	21825194	trichuris_trichiura_repeat	-	trichuris_trichiura
102_trichuris_trichiura	21825540	21825633	trichuris_trichiura_repeat	-	trichuris_trichiura
102_trichuris_trichiura	21825979	21826072	trichuris_trichiura_repeat	-	trichuris_trichiura
102_trichuris_trichiura	21826417	21826510	trichuris_trichiura_repeat	-	trichuris_trichiura
102_trichuris_trichiura	21826857	21826950	trichuris_trichiura_repeat	-	trichuris_trichiura
102_trichuris_trichiura	21827297	21827390	trichuris_trichiura_repeat	-	trichuris_trichiura
102_trichuris_trichiura	21809275	21809366	trichuris_trichiura_repeat	-	trichuris_trichiura
102_trichuris_trichiura	21797467	21797558	trichuris_trichiura_repeat	-	trichuris_trichiura
102_trichuris_trichiura	21803557	21803648	trichuris_trichiura_repeat	-	trichuris_trichiura
102_trichuris_trichiura	21803997	21804088	trichuris_trichiura_repeat	-	trichuris_trichiura
102_trichuris_trichiura	21805316	21805407	trichuris_trichiura_repeat	-	trichuris_trichiura
102_trichuris_trichiura	21805756	21805847	trichuris_trichiura_repeat	-	trichuris_trichiura
102_trichuris_trichiura	21806196	21806287	trichuris_trichiura_repeat	-	trichuris_trichiura
102_trichuris_trichiura	21806635	21806726	trichuris_trichiura_repeat	-	trichuris_trichiura
102_trichuris_trichiura	21807075	21807166	trichuris_trichiura_repeat	-	trichuris_trichiura
102_trichuris_trichiura	21807515	21807606	trichuris_trichiura_repeat	-	trichuris_trichiura
102_trichuris_trichiura	21807955	21808046	trichuris_trichiura_repeat	-	trichuris_trichiura
102_trichuris_trichiura	21808395	21808486	trichuris_trichiura_repeat	-	trichuris_trichiura
102_trichuris_trichiura	21808835	21808926	trichuris_trichiura_repeat	-	trichuris_trichiura
102_trichuris_trichiura	21846878	21846968	trichuris_trichiura_repeat	+	trichuris_trichiura
102_trichuris_trichiura	21809715	21809806	trichuris_trichiura_repeat	-	trichuris_trichiura
102_trichuris_trichiura	21810155	21810246	trichuris_trichiura_repeat	-	trichuris_trichiura
102_trichuris_trichiura	21810595	21810686	trichuris_trichiura_repeat	-	trichuris_trichiura
102_trichuris_trichiura	21811035	21811126	trichuris_trichiura_repeat	-	trichuris_trichiura
102_trichuris_trichiura	21811475	21811566	trichuris_trichiura_repeat	-	trichuris_trichiura
102_trichuris_trichiura	21811915	21812006	trichuris_trichiura_repeat	-	trichuris_trichiura
102_trichuris_trichiura	21812355	21812446	trichuris_trichiura_repeat	-	trichuris_trichiura
102_trichuris_trichiura	21812795	21812886	trichuris_trichiura_repeat	-	trichuris_trichiura
102_trichuris_trichiura	21813235	21813326	trichuris_trichiura_repeat	-	trichuris_trichiura
102_trichuris_trichiura	21813675	21813766	trichuris_trichiura_repeat	-	trichuris_trichiura
102_trichuris_trichiura	21814114	21814205	trichuris_trichiura_repeat	-	trichuris_trichiura
102_trichuris_trichiura	21814554	21814645	trichuris_trichiura_repeat	-	trichuris_trichiura
102_trichuris_trichiura	21852594	21852685	trichuris_trichiura_repeat	+	trichuris_trichiura
102_trichuris_trichiura	21857874	21857965	trichuris_trichiura_repeat	+	trichuris_trichiura
102_trichuris_trichiura	21857434	21857525	trichuris_trichiura_repeat	+	trichuris_trichiura
102_trichuris_trichiura	21856994	21857085	trichuris_trichiura_repeat	+	trichuris_trichiura
102_trichuris_trichiura	21856554	21856645	trichuris_trichiura_repeat	+	trichuris_trichiura
102_trichuris_trichiura	21856114	21856205	trichuris_trichiura_repeat	+	trichuris_trichiura
102_trichuris_trichiura	21855674	21855765	trichuris_trichiura_repeat	+	trichuris_trichiura
102_trichuris_trichiura	21855234	21855325	trichuris_trichiura_repeat	+	trichuris_trichiura
102_trichuris_trichiura	21854794	21854885	trichuris_trichiura_repeat	+	trichuris_trichiura
102_trichuris_trichiura	21854354	21854445	trichuris_trichiura_repeat	+	trichuris_trichiura
102_trichuris_trichiura	21853914	21854005	trichuris_trichiura_repeat	+	trichuris_trichiura
102_trichuris_trichiura	21853474	21853565	trichuris_trichiura_repeat	+	trichuris_trichiura
102_trichuris_trichiura	21853034	21853125	trichuris_trichiura_repeat	+	trichuris_trichiura
102_trichuris_trichiura	21828177	21828270	trichuris_trichiura_repeat	-	trichuris_trichiura
102_trichuris_trichiura	21852154	21852245	trichuris_trichiura_repeat	+	trichuris_trichiura
102_trichuris_trichiura	21851714	21851805	trichuris_trichiura_repeat	+	trichuris_trichiura
102_trichuris_trichiura	21850834	21850925	trichuris_trichiura_repeat	+	trichuris_trichiura
102_trichuris_trichiura	21850394	21850485	trichuris_trichiura_repeat	+	trichuris_trichiura
102_trichuris_trichiura	21849954	21850045	trichuris_trichiura_repeat	+	trichuris_trichiura
102_trichuris_trichiura	21849514	21849605	trichuris_trichiura_repeat	+	trichuris_trichiura
102_trichuris_trichiura	21849074	21849165	trichuris_trichiura_repeat	+	trichuris_trichiura
102_trichuris_trichiura	21848634	21848725	trichuris_trichiura_repeat	+	trichuris_trichiura
102_trichuris_trichiura	21848194	21848285	trichuris_trichiura_repeat	+	trichuris_trichiura
102_trichuris_trichiura	21847756	21847847	trichuris_trichiura_repeat	+	trichuris_trichiura
102_trichuris_trichiura	21847317	21847407	trichuris_trichiura_repeat	+	trichuris_trichiura
102_trichuris_trichiura	21846439	21846529	trichuris_trichiura_repeat	+	trichuris_trichiura
102_trichuris_trichiura	21859194	21859285	trichuris_trichiura_repeat	+	trichuris_trichiura
102_trichuris_trichiura	21828616	21828709	trichuris_trichiura_repeat	-	trichuris_trichiura
102_trichuris_trichiura	21829056	21829149	trichuris_trichiura_repeat	-	trichuris_trichiura
102_trichuris_trichiura	21829496	21829589	trichuris_trichiura_repeat	-	trichuris_trichiura
102_trichuris_trichiura	21829934	21830027	trichuris_trichiura_repeat	-	trichuris_trichiura
102_trichuris_trichiura	21830372	21830465	trichuris_trichiura_repeat	-	trichuris_trichiura
102_trichuris_trichiura	21830812	21830905	trichuris_trichiura_repeat	-	trichuris_trichiura
102_trichuris_trichiura	21831252	21831345	trichuris_trichiura_repeat	-	trichuris_trichiura
102_trichuris_trichiura	21831691	21831784	trichuris_trichiura_repeat	-	trichuris_trichiura
102_trichuris_trichiura	21832130	21832223	trichuris_trichiura_repeat	-	trichuris_trichiura
102_trichuris_trichiura	21832570	21832663	trichuris_trichiura_repeat	-	trichuris_trichiura
102_trichuris_trichiura	21833010	21833103	trichuris_trichiura_repeat	-	trichuris_trichiura
102_trichuris_trichiura	21833450	21833543	trichuris_trichiura_repeat	-	trichuris_trichiura
102_trichuris_trichiura	21834328	21834421	trichuris_trichiura_repeat	-	trichuris_trichiura
102_trichuris_trichiura	21859634	21859725	trichuris_trichiura_repeat	+	trichuris_trichiura
102_trichuris_trichiura	21860074	21860165	trichuris_trichiura_repeat	+	trichuris_trichiura
102_trichuris_trichiura	21860514	21860605	trichuris_trichiura_repeat	+	trichuris_trichiura
102_trichuris_trichiura	21860954	21861045	trichuris_trichiura_repeat	+	trichuris_trichiura
102_trichuris_trichiura	21835647	21835740	trichuris_trichiura_repeat	-	trichuris_trichiura
102_trichuris_trichiura	21835208	21835301	trichuris_trichiura_repeat	-	trichuris_trichiura
102_trichuris_trichiura	21834768	21834861	trichuris_trichiura_repeat	-	trichuris_trichiura
102_trichuris_trichiura	21833890	21833983	trichuris_trichiura_repeat	-	trichuris_trichiura
102_trichuris_trichiura	21827737	21827827	trichuris_trichiura_repeat	-	trichuris_trichiura
102_trichuris_trichiura	21795267	21795358	trichuris_trichiura_repeat	-	trichuris_trichiura
102_trichuris_trichiura	21858754	21858845	trichuris_trichiura_repeat	+	trichuris_trichiura
103_trichuris_trichiura	1798542	1798635	trichuris_trichiura_repeat	+	trichuris_trichiura
103_trichuris_trichiura	1774658	1774751	trichuris_trichiura_repeat	+	trichuris_trichiura
103_trichuris_trichiura	1784769	1784862	trichuris_trichiura_repeat	+	trichuris_trichiura
103_trichuris_trichiura	1785209	1785302	trichuris_trichiura_repeat	+	trichuris_trichiura
103_trichuris_trichiura	1795466	1795559	trichuris_trichiura_repeat	+	trichuris_trichiura
103_trichuris_trichiura	1795904	1795997	trichuris_trichiura_repeat	+	trichuris_trichiura
103_trichuris_trichiura	1796344	1796437	trichuris_trichiura_repeat	+	trichuris_trichiura
103_trichuris_trichiura	1796784	1796877	trichuris_trichiura_repeat	+	trichuris_trichiura
103_trichuris_trichiura	1797224	1797317	trichuris_trichiura_repeat	+	trichuris_trichiura
103_trichuris_trichiura	1797664	1797757	trichuris_trichiura_repeat	+	trichuris_trichiura
103_trichuris_trichiura	1798103	1798196	trichuris_trichiura_repeat	+	trichuris_trichiura
103_trichuris_trichiura	1784329	1784422	trichuris_trichiura_repeat	+	trichuris_trichiura
103_trichuris_trichiura	1798981	1799074	trichuris_trichiura_repeat	+	trichuris_trichiura
103_trichuris_trichiura	1799420	1799513	trichuris_trichiura_repeat	+	trichuris_trichiura
103_trichuris_trichiura	1800300	1800393	trichuris_trichiura_repeat	+	trichuris_trichiura
103_trichuris_trichiura	1800740	1800833	trichuris_trichiura_repeat	+	trichuris_trichiura
103_trichuris_trichiura	1801620	1801713	trichuris_trichiura_repeat	+	trichuris_trichiura
103_trichuris_trichiura	1802060	1802153	trichuris_trichiura_repeat	+	trichuris_trichiura
103_trichuris_trichiura	1802500	1802591	trichuris_trichiura_repeat	+	trichuris_trichiura
103_trichuris_trichiura	1803380	1803473	trichuris_trichiura_repeat	+	trichuris_trichiura
103_trichuris_trichiura	1803821	1803913	trichuris_trichiura_repeat	+	trichuris_trichiura
103_trichuris_trichiura	1778616	1778709	trichuris_trichiura_repeat	+	trichuris_trichiura
103_trichuris_trichiura	1775098	1775189	trichuris_trichiura_repeat	+	trichuris_trichiura
103_trichuris_trichiura	1775538	1775629	trichuris_trichiura_repeat	+	trichuris_trichiura
103_trichuris_trichiura	1775978	1776071	trichuris_trichiura_repeat	+	trichuris_trichiura
103_trichuris_trichiura	1776418	1776511	trichuris_trichiura_repeat	+	trichuris_trichiura
103_trichuris_trichiura	1776858	1776951	trichuris_trichiura_repeat	+	trichuris_trichiura
103_trichuris_trichiura	1777298	1777390	trichuris_trichiura_repeat	+	trichuris_trichiura
103_trichuris_trichiura	1777737	1777830	trichuris_trichiura_repeat	+	trichuris_trichiura
103_trichuris_trichiura	1778177	1778270	trichuris_trichiura_repeat	+	trichuris_trichiura
103_trichuris_trichiura	1783893	1783986	trichuris_trichiura_repeat	+	trichuris_trichiura
103_trichuris_trichiura	1779056	1779147	trichuris_trichiura_repeat	+	trichuris_trichiura
103_trichuris_trichiura	1779496	1779587	trichuris_trichiura_repeat	+	trichuris_trichiura
103_trichuris_trichiura	1779936	1780027	trichuris_trichiura_repeat	+	trichuris_trichiura
103_trichuris_trichiura	1780376	1780467	trichuris_trichiura_repeat	+	trichuris_trichiura
103_trichuris_trichiura	1780816	1780907	trichuris_trichiura_repeat	+	trichuris_trichiura
103_trichuris_trichiura	1781256	1781349	trichuris_trichiura_repeat	+	trichuris_trichiura
103_trichuris_trichiura	1781696	1781789	trichuris_trichiura_repeat	+	trichuris_trichiura
103_trichuris_trichiura	1782136	1782229	trichuris_trichiura_repeat	+	trichuris_trichiura
103_trichuris_trichiura	1782575	1782668	trichuris_trichiura_repeat	+	trichuris_trichiura
103_trichuris_trichiura	1783015	1783108	trichuris_trichiura_repeat	+	trichuris_trichiura
103_trichuris_trichiura	1783454	1783547	trichuris_trichiura_repeat	+	trichuris_trichiura
103_trichuris_trichiura	1799863	1799953	trichuris_trichiura_repeat	+	trichuris_trichiura
103_trichuris_trichiura	1801183	1801273	trichuris_trichiura_repeat	+	trichuris_trichiura
3_ascaris_lumbricoides	6782513	6782628	ascaris_wang_repeat	+	ascaris_lumbricoides
3_ascaris_lumbricoides	6784928	6785043	ascaris_wang_repeat	+	ascaris_lumbricoides
3_ascaris_lumbricoides	6783963	6784077	ascaris_wang_repeat	+	ascaris_lumbricoides
3_ascaris_lumbricoides	6785653	6785768	ascaris_wang_repeat	+	ascaris_lumbricoides
3_ascaris_lumbricoides	6784807	6784922	ascaris_wang_repeat	+	ascaris_lumbricoides
3_ascaris_lumbricoides	6784444	6784559	ascaris_wang_repeat	+	ascaris_lumbricoides
3_ascaris_lumbricoides	6784202	6784317	ascaris_wang_repeat	+	ascaris_lumbricoides
3_ascaris_lumbricoides	6782997	6783112	ascaris_wang_repeat	+	ascaris_lumbricoides
3_ascaris_lumbricoides	6782392	6782507	ascaris_wang_repeat	+	ascaris_lumbricoides
3_ascaris_lumbricoides	6782876	6782991	ascaris_wang_repeat	+	ascaris_lumbricoides
3_ascaris_lumbricoides	6782626	6782701	ascaris_germline_repeat	-	ascaris_lumbricoides
3_ascaris_lumbricoides	6783594	6783669	ascaris_germline_repeat	-	ascaris_lumbricoides
3_ascaris_lumbricoides	6783473	6783548	ascaris_germline_repeat	-	ascaris_lumbricoides
3_ascaris_lumbricoides	6783352	6783427	ascaris_germline_repeat	-	ascaris_lumbricoides
3_ascaris_lumbricoides	6783231	6783306	ascaris_germline_repeat	-	ascaris_lumbricoides
3_ascaris_lumbricoides	6783110	6783185	ascaris_germline_repeat	-	ascaris_lumbricoides
3_ascaris_lumbricoides	6782989	6783064	ascaris_germline_repeat	-	ascaris_lumbricoides
3_ascaris_lumbricoides	6782868	6782943	ascaris_germline_repeat	-	ascaris_lumbricoides
3_ascaris_lumbricoides	6782747	6782822	ascaris_germline_repeat	-	ascaris_lumbricoides
3_ascaris_lumbricoides	6785645	6785720	ascaris_germline_repeat	-	ascaris_lumbricoides
3_ascaris_lumbricoides	6782505	6782580	ascaris_germline_repeat	-	ascaris_lumbricoides
3_ascaris_lumbricoides	6782384	6782459	ascaris_germline_repeat	-	ascaris_lumbricoides
3_ascaris_lumbricoides	6782199	6782277	ascaris_germline_repeat	-	ascaris_lumbricoides
3_ascaris_lumbricoides	6781954	6782028	ascaris_germline_repeat	-	ascaris_lumbricoides
3_ascaris_lumbricoides	6781055	6781136	ascaris_germline_repeat	-	ascaris_lumbricoides
3_ascaris_lumbricoides	6783836	6783909	ascaris_germline_repeat	-	ascaris_lumbricoides
3_ascaris_lumbricoides	6785766	6785841	ascaris_germline_repeat	-	ascaris_lumbricoides
3_ascaris_lumbricoides	6785524	6785599	ascaris_germline_repeat	-	ascaris_lumbricoides
3_ascaris_lumbricoides	6785283	6785358	ascaris_germline_repeat	-	ascaris_lumbricoides
3_ascaris_lumbricoides	6785162	6785237	ascaris_germline_repeat	-	ascaris_lumbricoides
3_ascaris_lumbricoides	6785041	6785116	ascaris_germline_repeat	-	ascaris_lumbricoides
3_ascaris_lumbricoides	6784920	6784995	ascaris_germline_repeat	-	ascaris_lumbricoides
3_ascaris_lumbricoides	6784799	6784874	ascaris_germline_repeat	-	ascaris_lumbricoides
3_ascaris_lumbricoides	6784678	6784753	ascaris_germline_repeat	-	ascaris_lumbricoides
3_ascaris_lumbricoides	6784557	6784632	ascaris_germline_repeat	-	ascaris_lumbricoides
3_ascaris_lumbricoides	6784436	6784511	ascaris_germline_repeat	-	ascaris_lumbricoides
3_ascaris_lumbricoides	6784315	6784390	ascaris_germline_repeat	-	ascaris_lumbricoides
3_ascaris_lumbricoides	6784194	6784269	ascaris_germline_repeat	-	ascaris_lumbricoides
3_ascaris_lumbricoides	6784075	6784148	ascaris_germline_repeat	-	ascaris_lumbricoides
3_ascaris_lumbricoides	6783955	6784030	ascaris_germline_repeat	-	ascaris_lumbricoides
3_ascaris_lumbricoides	6783715	6783790	ascaris_germline_repeat	-	ascaris_lumbricoides
3_ascaris_lumbricoides	6780027	6780101	ascaris_germline_repeat	-	ascaris_lumbricoides
5_ascaris_lumbricoides	1977192	1977267	ascaris_germline_repeat	+	ascaris_lumbricoides
17_ascaris_lumbricoides	1483686	1483762	ascaris_germline_repeat	-	ascaris_lumbricoides
23_ascaris_lumbricoides	1142572	1142691	ascaris_wang_repeat	+	ascaris_lumbricoides
23_ascaris_lumbricoides	1139681	1139795	ascaris_wang_repeat	+	ascaris_lumbricoides
23_ascaris_lumbricoides	1140041	1140155	ascaris_wang_repeat	+	ascaris_lumbricoides
23_ascaris_lumbricoides	1140281	1140400	ascaris_wang_repeat	+	ascaris_lumbricoides
23_ascaris_lumbricoides	1140401	1140520	ascaris_wang_repeat	+	ascaris_lumbricoides
23_ascaris_lumbricoides	1140521	1140640	ascaris_wang_repeat	+	ascaris_lumbricoides
23_ascaris_lumbricoides	1140641	1140760	ascaris_wang_repeat	+	ascaris_lumbricoides
23_ascaris_lumbricoides	1140761	1140878	ascaris_wang_repeat	+	ascaris_lumbricoides
23_ascaris_lumbricoides	1141127	1141242	ascaris_wang_repeat	+	ascaris_lumbricoides
23_ascaris_lumbricoides	1141368	1141487	ascaris_wang_repeat	+	ascaris_lumbricoides
23_ascaris_lumbricoides	1141488	1141609	ascaris_wang_repeat	+	ascaris_lumbricoides
23_ascaris_lumbricoides	1141851	1141970	ascaris_wang_repeat	+	ascaris_lumbricoides
23_ascaris_lumbricoides	1142091	1142205	ascaris_wang_repeat	+	ascaris_lumbricoides
23_ascaris_lumbricoides	1142452	1142571	ascaris_wang_repeat	+	ascaris_lumbricoides
23_ascaris_lumbricoides	1142692	1142806	ascaris_wang_repeat	+	ascaris_lumbricoides
23_ascaris_lumbricoides	1142812	1142931	ascaris_wang_repeat	+	ascaris_lumbricoides
23_ascaris_lumbricoides	1142932	1143051	ascaris_wang_repeat	+	ascaris_lumbricoides
23_ascaris_lumbricoides	1143052	1143166	ascaris_wang_repeat	+	ascaris_lumbricoides
23_ascaris_lumbricoides	1143172	1143287	ascaris_wang_repeat	+	ascaris_lumbricoides
23_ascaris_lumbricoides	1143412	1143526	ascaris_wang_repeat	+	ascaris_lumbricoides
23_ascaris_lumbricoides	1143532	1143651	ascaris_wang_repeat	+	ascaris_lumbricoides
23_ascaris_lumbricoides	1143652	1143770	ascaris_wang_repeat	+	ascaris_lumbricoides
23_ascaris_lumbricoides	1144133	1144251	ascaris_wang_repeat	+	ascaris_lumbricoides
23_ascaris_lumbricoides	1144373	1144487	ascaris_wang_repeat	+	ascaris_lumbricoides
23_ascaris_lumbricoides	1144733	1144847	ascaris_wang_repeat	+	ascaris_lumbricoides
23_ascaris_lumbricoides	1136876	1136993	ascaris_wang_repeat	+	ascaris_lumbricoides
23_ascaris_lumbricoides	1139561	1139680	ascaris_wang_repeat	+	ascaris_lumbricoides
23_ascaris_lumbricoides	1132435	1132550	ascaris_wang_repeat	+	ascaris_lumbricoides
23_ascaris_lumbricoides	1132317	1132430	ascaris_wang_repeat	+	ascaris_lumbricoides
23_ascaris_lumbricoides	1132197	1132311	ascaris_wang_repeat	+	ascaris_lumbricoides
23_ascaris_lumbricoides	1141972	1142090	ascaris_wang_repeat	+	ascaris_lumbricoides
23_ascaris_lumbricoides	1132553	1132668	ascaris_wang_repeat	+	ascaris_lumbricoides
23_ascaris_lumbricoides	1142332	1142451	ascaris_wang_repeat	+	ascaris_lumbricoides
23_ascaris_lumbricoides	1142211	1142327	ascaris_wang_repeat	+	ascaris_lumbricoides
23_ascaris_lumbricoides	1139801	1139920	ascaris_wang_repeat	+	ascaris_lumbricoides
23_ascaris_lumbricoides	1144013	1144132	ascaris_wang_repeat	+	ascaris_lumbricoides
23_ascaris_lumbricoides	1144973	1145094	ascaris_wang_repeat	+	ascaris_lumbricoides
23_ascaris_lumbricoides	1137245	1137357	ascaris_wang_repeat	+	ascaris_lumbricoides
23_ascaris_lumbricoides	1144732	1144800	ascaris_germline_repeat	-	ascaris_lumbricoides
23_ascaris_lumbricoides	1139793	1139868	ascaris_germline_repeat	-	ascaris_lumbricoides
23_ascaris_lumbricoides	1141119	1141194	ascaris_germline_repeat	-	ascaris_lumbricoides
23_ascaris_lumbricoides	1132309	1132384	ascaris_germline_repeat	-	ascaris_lumbricoides
23_ascaris_lumbricoides	1132189	1132264	ascaris_germline_repeat	-	ascaris_lumbricoides
23_ascaris_lumbricoides	1142331	1142399	ascaris_germline_repeat	-	ascaris_lumbricoides
23_ascaris_lumbricoides	1144845	1144920	ascaris_germline_repeat	-	ascaris_lumbricoides
23_ascaris_lumbricoides	1143164	1143239	ascaris_germline_repeat	-	ascaris_lumbricoides
23_ascaris_lumbricoides	1143291	1143359	ascaris_germline_repeat	-	ascaris_lumbricoides
23_ascaris_lumbricoides	1143524	1143599	ascaris_germline_repeat	-	ascaris_lumbricoides
23_ascaris_lumbricoides	1140153	1140225	ascaris_germline_repeat	-	ascaris_lumbricoides
23_ascaris_lumbricoides	1133014	1133082	ascaris_germline_repeat	-	ascaris_lumbricoides
23_ascaris_lumbricoides	1144245	1144320	ascaris_germline_repeat	-	ascaris_lumbricoides
23_ascaris_lumbricoides	1132894	1132966	ascaris_germline_repeat	-	ascaris_lumbricoides
23_ascaris_lumbricoides	1143764	1143839	ascaris_germline_repeat	-	ascaris_lumbricoides
23_ascaris_lumbricoides	1142203	1142278	ascaris_germline_repeat	-	ascaris_lumbricoides
23_ascaris_lumbricoides	1138709	1138782	ascaris_germline_repeat	-	ascaris_lumbricoides
23_ascaris_lumbricoides	1136630	1136701	ascaris_germline_repeat	-	ascaris_lumbricoides
23_ascaris_lumbricoides	1139070	1139145	ascaris_germline_repeat	-	ascaris_lumbricoides
23_ascaris_lumbricoides	1142804	1142879	ascaris_germline_repeat	-	ascaris_lumbricoides
23_ascaris_lumbricoides	1131955	1132022	ascaris_germline_repeat	-	ascaris_lumbricoides
23_ascaris_lumbricoides	1138330	1138398	ascaris_germline_repeat	-	ascaris_lumbricoides
42_ascaris_lumbricoides	343504	343619	ascaris_wang_repeat	+	ascaris_lumbricoides
42_ascaris_lumbricoides	344114	344194	ascaris_germline_repeat	-	ascaris_lumbricoides
42_ascaris_lumbricoides	345385	345459	ascaris_germline_repeat	-	ascaris_lumbricoides
42_ascaris_lumbricoides	346911	346988	ascaris_germline_repeat	-	ascaris_lumbricoides
42_ascaris_lumbricoides	344874	344955	ascaris_germline_repeat	-	ascaris_lumbricoides
42_ascaris_lumbricoides	343738	343815	ascaris_germline_repeat	-	ascaris_lumbricoides
42_ascaris_lumbricoides	343617	343692	ascaris_germline_repeat	-	ascaris_lumbricoides
42_ascaris_lumbricoides	348652	348722	ascaris_germline_repeat	-	ascaris_lumbricoides
42_ascaris_lumbricoides	343496	343571	ascaris_germline_repeat	-	ascaris_lumbricoides
42_ascaris_lumbricoides	349132	349206	ascaris_germline_repeat	-	ascaris_lumbricoides
42_ascaris_lumbricoides	349497	349574	ascaris_germline_repeat	-	ascaris_lumbricoides
42_ascaris_lumbricoides	349007	349081	ascaris_germline_repeat	-	ascaris_lumbricoides
42_ascaris_lumbricoides	347284	347358	ascaris_germline_repeat	-	ascaris_lumbricoides
42_ascaris_lumbricoides	348154	348228	ascaris_germline_repeat	-	ascaris_lumbricoides
42_ascaris_lumbricoides	346667	346746	ascaris_germline_repeat	-	ascaris_lumbricoides
42_ascaris_lumbricoides	343863	343939	ascaris_germline_repeat	-	ascaris_lumbricoides
42_ascaris_lumbricoides	348279	348349	ascaris_germline_repeat	-	ascaris_lumbricoides
42_ascaris_lumbricoides	348770	348846	ascaris_germline_repeat	-	ascaris_lumbricoides
51_ascaris_lumbricoides	22261	22336	ascaris_germline_repeat	+	ascaris_lumbricoides
52_ascaris_lumbricoides	152127	152246	ascaris_wang_repeat	+	ascaris_lumbricoides
52_ascaris_lumbricoides	150567	150686	ascaris_wang_repeat	+	ascaris_lumbricoides
52_ascaris_lumbricoides	150687	150806	ascaris_wang_repeat	+	ascaris_lumbricoides
52_ascaris_lumbricoides	150807	150926	ascaris_wang_repeat	+	ascaris_lumbricoides
52_ascaris_lumbricoides	150927	151041	ascaris_wang_repeat	+	ascaris_lumbricoides
52_ascaris_lumbricoides	151047	151166	ascaris_wang_repeat	+	ascaris_lumbricoides
52_ascaris_lumbricoides	151167	151286	ascaris_wang_repeat	+	ascaris_lumbricoides
52_ascaris_lumbricoides	151287	151406	ascaris_wang_repeat	+	ascaris_lumbricoides
52_ascaris_lumbricoides	151407	151526	ascaris_wang_repeat	+	ascaris_lumbricoides
52_ascaris_lumbricoides	151527	151646	ascaris_wang_repeat	+	ascaris_lumbricoides
52_ascaris_lumbricoides	151647	151766	ascaris_wang_repeat	+	ascaris_lumbricoides
52_ascaris_lumbricoides	151767	151886	ascaris_wang_repeat	+	ascaris_lumbricoides
52_ascaris_lumbricoides	151887	152006	ascaris_wang_repeat	+	ascaris_lumbricoides
52_ascaris_lumbricoides	152007	152126	ascaris_wang_repeat	+	ascaris_lumbricoides
52_ascaris_lumbricoides	150447	150561	ascaris_wang_repeat	+	ascaris_lumbricoides
52_ascaris_lumbricoides	152247	152361	ascaris_wang_repeat	+	ascaris_lumbricoides
52_ascaris_lumbricoides	152367	152486	ascaris_wang_repeat	+	ascaris_lumbricoides
52_ascaris_lumbricoides	152487	152601	ascaris_wang_repeat	+	ascaris_lumbricoides
52_ascaris_lumbricoides	152967	153081	ascaris_wang_repeat	+	ascaris_lumbricoides
52_ascaris_lumbricoides	153082	153201	ascaris_wang_repeat	+	ascaris_lumbricoides
52_ascaris_lumbricoides	153202	153316	ascaris_wang_repeat	+	ascaris_lumbricoides
52_ascaris_lumbricoides	153322	153441	ascaris_wang_repeat	+	ascaris_lumbricoides
52_ascaris_lumbricoides	164946	165060	ascaris_wang_repeat	+	ascaris_lumbricoides
52_ascaris_lumbricoides	148852	148968	ascaris_wang_repeat	+	ascaris_lumbricoides
52_ascaris_lumbricoides	147470	147588	ascaris_wang_repeat	+	ascaris_lumbricoides
52_ascaris_lumbricoides	147773	147892	ascaris_wang_repeat	+	ascaris_lumbricoides
52_ascaris_lumbricoides	147893	148007	ascaris_wang_repeat	+	ascaris_lumbricoides
52_ascaris_lumbricoides	148013	148127	ascaris_wang_repeat	+	ascaris_lumbricoides
52_ascaris_lumbricoides	148133	148252	ascaris_wang_repeat	+	ascaris_lumbricoides
52_ascaris_lumbricoides	148253	148367	ascaris_wang_repeat	+	ascaris_lumbricoides
52_ascaris_lumbricoides	148493	148612	ascaris_wang_repeat	+	ascaris_lumbricoides
52_ascaris_lumbricoides	148613	148727	ascaris_wang_repeat	+	ascaris_lumbricoides
52_ascaris_lumbricoides	148733	148847	ascaris_wang_repeat	+	ascaris_lumbricoides
52_ascaris_lumbricoides	148969	149080	ascaris_wang_repeat	+	ascaris_lumbricoides
52_ascaris_lumbricoides	149084	149200	ascaris_wang_repeat	+	ascaris_lumbricoides
52_ascaris_lumbricoides	149201	149320	ascaris_wang_repeat	+	ascaris_lumbricoides
52_ascaris_lumbricoides	149321	149432	ascaris_wang_repeat	+	ascaris_lumbricoides
52_ascaris_lumbricoides	149435	149549	ascaris_wang_repeat	+	ascaris_lumbricoides
52_ascaris_lumbricoides	149550	149662	ascaris_wang_repeat	+	ascaris_lumbricoides
52_ascaris_lumbricoides	149847	149966	ascaris_wang_repeat	+	ascaris_lumbricoides
52_ascaris_lumbricoides	150087	150206	ascaris_wang_repeat	+	ascaris_lumbricoides
52_ascaris_lumbricoides	150207	150326	ascaris_wang_repeat	+	ascaris_lumbricoides
52_ascaris_lumbricoides	150327	150441	ascaris_wang_repeat	+	ascaris_lumbricoides
52_ascaris_lumbricoides	149968	150086	ascaris_wang_repeat	+	ascaris_lumbricoides
52_ascaris_lumbricoides	152607	152726	ascaris_wang_repeat	+	ascaris_lumbricoides
52_ascaris_lumbricoides	148373	148489	ascaris_wang_repeat	+	ascaris_lumbricoides
52_ascaris_lumbricoides	147238	147348	ascaris_wang_repeat	+	ascaris_lumbricoides
52_ascaris_lumbricoides	149735	149846	ascaris_wang_repeat	+	ascaris_lumbricoides
52_ascaris_lumbricoides	167462	167536	ascaris_germline_repeat	-	ascaris_lumbricoides
52_ascaris_lumbricoides	147462	147537	ascaris_germline_repeat	-	ascaris_lumbricoides
52_ascaris_lumbricoides	147582	147657	ascaris_germline_repeat	-	ascaris_lumbricoides
52_ascaris_lumbricoides	152599	152674	ascaris_germline_repeat	-	ascaris_lumbricoides
52_ascaris_lumbricoides	164938	165013	ascaris_germline_repeat	-	ascaris_lumbricoides
52_ascaris_lumbricoides	167703	167779	ascaris_germline_repeat	-	ascaris_lumbricoides
52_ascaris_lumbricoides	165058	165134	ascaris_germline_repeat	-	ascaris_lumbricoides
52_ascaris_lumbricoides	165895	165970	ascaris_germline_repeat	-	ascaris_lumbricoides
52_ascaris_lumbricoides	165413	165489	ascaris_germline_repeat	-	ascaris_lumbricoides
52_ascaris_lumbricoides	152839	152914	ascaris_germline_repeat	-	ascaris_lumbricoides
52_ascaris_lumbricoides	152359	152434	ascaris_germline_repeat	-	ascaris_lumbricoides
52_ascaris_lumbricoides	147342	147414	ascaris_germline_repeat	-	ascaris_lumbricoides
52_ascaris_lumbricoides	166140	166213	ascaris_germline_repeat	-	ascaris_lumbricoides
52_ascaris_lumbricoides	150439	150514	ascaris_germline_repeat	-	ascaris_lumbricoides
52_ascaris_lumbricoides	148125	148200	ascaris_germline_repeat	-	ascaris_lumbricoides
52_ascaris_lumbricoides	153314	153389	ascaris_germline_repeat	-	ascaris_lumbricoides
52_ascaris_lumbricoides	150559	150634	ascaris_germline_repeat	-	ascaris_lumbricoides
52_ascaris_lumbricoides	148851	148917	ascaris_germline_repeat	-	ascaris_lumbricoides
58_ascaris_lumbricoides	55517	55634	ascaris_wang_repeat	+	ascaris_lumbricoides
58_ascaris_lumbricoides	56612	56688	ascaris_germline_repeat	-	ascaris_lumbricoides
58_ascaris_lumbricoides	55754	55830	ascaris_germline_repeat	-	ascaris_lumbricoides
58_ascaris_lumbricoides	55509	55584	ascaris_germline_repeat	-	ascaris_lumbricoides
58_ascaris_lumbricoides	53437	53510	ascaris_germline_repeat	-	ascaris_lumbricoides
64_ascaris_lumbricoides	105537	105657	ascaris_wang_repeat	-	ascaris_lumbricoides
64_ascaris_lumbricoides	105422	105535	ascaris_wang_repeat	-	ascaris_lumbricoides
64_ascaris_lumbricoides	105055	105174	ascaris_wang_repeat	-	ascaris_lumbricoides
64_ascaris_lumbricoides	104935	105054	ascaris_wang_repeat	-	ascaris_lumbricoides
64_ascaris_lumbricoides	104816	104934	ascaris_wang_repeat	-	ascaris_lumbricoides
64_ascaris_lumbricoides	104456	104570	ascaris_wang_repeat	-	ascaris_lumbricoides
64_ascaris_lumbricoides	105658	105776	ascaris_wang_repeat	-	ascaris_lumbricoides
64_ascaris_lumbricoides	105298	105418	ascaris_wang_repeat	-	ascaris_lumbricoides
64_ascaris_lumbricoides	105777	105899	ascaris_wang_repeat	-	ascaris_lumbricoides
64_ascaris_lumbricoides	105175	105292	ascaris_wang_repeat	-	ascaris_lumbricoides
123_ascaris_lumbricoides	4558154	4558235	ascaris_its1_amplicon_b	-	ascaris_lumbricoides
123_ascaris_lumbricoides	4549705	4549786	ascaris_its1_amplicon_b	-	ascaris_lumbricoides
123_ascaris_lumbricoides	4539840	4539920	ascaris_its1_amplicon_b	-	ascaris_lumbricoides
123_ascaris_lumbricoides	4558081	4558170	ascaris_its1_amplicon	-	ascaris_lumbricoides
123_ascaris_lumbricoides	4549632	4549721	ascaris_its1_amplicon	-	ascaris_lumbricoides
123_ascaris_lumbricoides	4539769	4539855	ascaris_its1_amplicon	-	ascaris_lumbricoides
135_ascaris_lumbricoides	4507977	4508058	ascaris_its1_amplicon_b	+	ascaris_lumbricoides
135_ascaris_lumbricoides	4516064	4516144	ascaris_its1_amplicon_b	+	ascaris_lumbricoides
135_ascaris_lumbricoides	4501835	4501914	ascaris_its1_amplicon_b	+	ascaris_lumbricoides
135_ascaris_lumbricoides	4508042	4508125	ascaris_its1_amplicon	+	ascaris_lumbricoides
135_ascaris_lumbricoides	4516129	4516215	ascaris_its1_amplicon	+	ascaris_lumbricoides
142_ascaris_lumbricoides	669559	669678	ascaris_wang_repeat	+	ascaris_lumbricoides
142_ascaris_lumbricoides	675942	676018	ascaris_germline_repeat	-	ascaris_lumbricoides
142_ascaris_lumbricoides	676070	676139	ascaris_germline_repeat	-	ascaris_lumbricoides
142_ascaris_lumbricoides	676184	676260	ascaris_germline_repeat	-	ascaris_lumbricoides
142_ascaris_lumbricoides	677884	677960	ascaris_germline_repeat	-	ascaris_lumbricoides
142_ascaris_lumbricoides	672769	672838	ascaris_germline_repeat	-	ascaris_lumbricoides
142_ascaris_lumbricoides	680189	680264	ascaris_germline_repeat	-	ascaris_lumbricoides
142_ascaris_lumbricoides	680311	680387	ascaris_germline_repeat	-	ascaris_lumbricoides
142_ascaris_lumbricoides	680910	680984	ascaris_germline_repeat	-	ascaris_lumbricoides
142_ascaris_lumbricoides	683059	683134	ascaris_germline_repeat	-	ascaris_lumbricoides
142_ascaris_lumbricoides	684006	684081	ascaris_germline_repeat	-	ascaris_lumbricoides
142_ascaris_lumbricoides	692490	692565	ascaris_germline_repeat	-	ascaris_lumbricoides
142_ascaris_lumbricoides	696159	696234	ascaris_germline_repeat	-	ascaris_lumbricoides
142_ascaris_lumbricoides	696773	696849	ascaris_germline_repeat	-	ascaris_lumbricoides
142_ascaris_lumbricoides	706409	706484	ascaris_germline_repeat	-	ascaris_lumbricoides
142_ascaris_lumbricoides	706166	706240	ascaris_germline_repeat	-	ascaris_lumbricoides
142_ascaris_lumbricoides	671970	672040	ascaris_germline_repeat	-	ascaris_lumbricoides
142_ascaris_lumbricoides	703481	703554	ascaris_germline_repeat	-	ascaris_lumbricoides
142_ascaris_lumbricoides	673801	673873	ascaris_germline_repeat	-	ascaris_lumbricoides
142_ascaris_lumbricoides	680555	680626	ascaris_germline_repeat	-	ascaris_lumbricoides
142_ascaris_lumbricoides	685670	685745	ascaris_germline_repeat	-	ascaris_lumbricoides
142_ascaris_lumbricoides	701036	701111	ascaris_germline_repeat	-	ascaris_lumbricoides
142_ascaris_lumbricoides	672537	672607	ascaris_germline_repeat	-	ascaris_lumbricoides
142_ascaris_lumbricoides	679590	679665	ascaris_germline_repeat	-	ascaris_lumbricoides
142_ascaris_lumbricoides	671512	671583	ascaris_germline_repeat	-	ascaris_lumbricoides
155_ascaris_lumbricoides	1901586	1901663	ascaris_germline_repeat	-	ascaris_lumbricoides
155_ascaris_lumbricoides	1901083	1901150	ascaris_germline_repeat	-	ascaris_lumbricoides
300_ascaris_lumbricoides	17173	17248	ascaris_germline_repeat	+	ascaris_lumbricoides
300_ascaris_lumbricoides	17413	17488	ascaris_germline_repeat	+	ascaris_lumbricoides
300_ascaris_lumbricoides	17653	17728	ascaris_germline_repeat	+	ascaris_lumbricoides
300_ascaris_lumbricoides	17726	17840	ascaris_wang_repeat	-	ascaris_lumbricoides
300_ascaris_lumbricoides	17601	17720	ascaris_wang_repeat	-	ascaris_lumbricoides
300_ascaris_lumbricoides	17486	17600	ascaris_wang_repeat	-	ascaris_lumbricoides
300_ascaris_lumbricoides	17841	17954	ascaris_wang_repeat	-	ascaris_lumbricoides
