# Supplementary material for: Global diversity of soil-transmitted helminths reveals population-biased genetic variation that impacts diagnostic targets
Source: Nat Commun. 2025 Jul 10;16:6374. doi: 10.1038/s41467-025-61687-0 (PMC12246136; doi:10.1038/s41467-025-61687-0)
Supplement: Supplementary file 9 — Supplementary Data 6 [file 41467_2025_61687_MOESM9_ESM.xlsx]

## Sheet: Sheet1
Supplementary Data 6. Primer and probe binding sites for repeat diagnostic targets across genomes of Ascaris lumbricoides, Trichuris trichiura and Necator americanus
scaffold_name	scaffold_start	scaffold_end	sequence	strand	oligo_name	species
1_necator_americanus	12418	12442	CCCGATTTGAGCTGAATTGTCAAA	-	PROBE	necator_americanus
1_necator_americanus	12249	12273	CCCGATTTGAGCTGAATTGTCAAA	-	PROBE	necator_americanus
1_necator_americanus	12080	12104	CCCGATTTGAGCTGAATTGTCAAA	-	PROBE	necator_americanus
1_necator_americanus	11911	11935	CCCGATTTGAGCTGAATTGTCAAA	-	PROBE	necator_americanus
1_necator_americanus	11742	11766	CCCGATTTGAGCTGAATTGTCAAA	-	PROBE	necator_americanus
1_necator_americanus	11573	11597	CCCGATTTGAGCTGAATTGTCAAA	-	PROBE	necator_americanus
1_necator_americanus	11404	11428	CCCGATTTGAGCTGAATTGTCAAA	-	PROBE	necator_americanus
1_necator_americanus	11235	11259	CCCGATTTGAGCTGAATTGTCAAA	-	PROBE	necator_americanus
1_necator_americanus	11066	11090	CCCGATTTGAGCTGAATTGTCAAA	-	PROBE	necator_americanus
1_necator_americanus	10897	10921	CCCGATTTGAGCTGAATTGTCAAA	-	PROBE	necator_americanus
1_necator_americanus	10728	10752	CCCGATTTGAGCTGAATTGTCAAA	-	PROBE	necator_americanus
1_necator_americanus	10559	10583	CCCGATTTGAGCTGAATTGTCAAA	-	PROBE	necator_americanus
1_necator_americanus	10390	10414	CCCGATTTGAGCTGAATTGTCAAA	-	PROBE	necator_americanus
1_necator_americanus	10221	10245	CCCGATTTGAGCTGAATTGTCAAA	-	PROBE	necator_americanus
1_necator_americanus	10052	10076	CCCGATTTGAGCTGAATTGTCAAA	-	PROBE	necator_americanus
1_necator_americanus	9882	9906	CCCGATTTGAGCTGAATTGTCAAA	-	PROBE	necator_americanus
1_necator_americanus	9713	9737	CCCGATTTGAGCTGAATTGTCAAA	-	PROBE	necator_americanus
1_necator_americanus	9544	9568	CCCGATTTGAGCTGAATTGTCAAA	-	PROBE	necator_americanus
1_necator_americanus	9375	9399	CCCGATTTGAGCTGAATTGTCAAA	-	PROBE	necator_americanus
1_necator_americanus	9206	9230	CCCGATTTGAGCTGAATTGTCAAA	-	PROBE	necator_americanus
1_necator_americanus	9037	9061	CCCGATTTGAGCTGAATTGTCAAA	-	PROBE	necator_americanus
1_necator_americanus	8868	8892	CCCGATTTGAGCTGAATTGTCAAA	-	PROBE	necator_americanus
1_necator_americanus	8699	8723	CCCGATTTGAGCTGAATTGTCAAA	-	PROBE	necator_americanus
1_necator_americanus	8530	8554	CCCGATTTGAGCTGAATTGTCAAA	-	PROBE	necator_americanus
1_necator_americanus	8361	8385	CCCGATTTGAGCTGAATTGTCAAA	-	PROBE	necator_americanus
1_necator_americanus	8192	8216	CCCGATTTGAGCTGAATTGTCAAA	-	PROBE	necator_americanus
1_necator_americanus	8023	8047	CCCGATTTGAGCTGAATTGTCAAA	-	PROBE	necator_americanus
1_necator_americanus	7854	7878	CCCGATTTGAGCTGAATTGTCAAA	-	PROBE	necator_americanus
1_necator_americanus	7685	7709	CCCGATTTGAGCTGAATTGTCAAA	-	PROBE	necator_americanus
1_necator_americanus	7516	7540	CCCGATTTGAGCTGAATTGTCAAA	-	PROBE	necator_americanus
1_necator_americanus	7347	7371	CCCGATTTGAGCTGAATTGTCAAA	-	PROBE	necator_americanus
1_necator_americanus	7178	7202	CCCGATTTGAGCTGAATTGTCAAA	-	PROBE	necator_americanus
1_necator_americanus	7008	7032	CCCGATTTGAGCTGAATTGTCAAA	-	PROBE	necator_americanus
1_necator_americanus	6839	6863	CCCGATTTGAGCTGAATTGTCAAA	-	PROBE	necator_americanus
1_necator_americanus	5495	5519	CCCGATTTGAGCTGAATTGTCAAA	-	PROBE	necator_americanus
1_necator_americanus	5326	5350	CCCGATTTGAGCTGAATTGTCAAA	-	PROBE	necator_americanus
1_necator_americanus	5157	5181	CCCGATTTGAGCTGAATTGTCAAA	-	PROBE	necator_americanus
1_necator_americanus	4819	4843	CCCGATTTGAGCTGAATTGTCAAA	-	PROBE	necator_americanus
1_necator_americanus	4650	4674	CCCGATTTGAGCTGAATTGTCAAA	-	PROBE	necator_americanus
1_necator_americanus	4482	4506	CCCGATTTGAGCTGAATTGTCAAA	-	PROBE	necator_americanus
1_necator_americanus	4313	4337	CCCGATTTGAGCTGAATTGTCAAA	-	PROBE	necator_americanus
1_necator_americanus	3975	3999	CCCGATTTGAGCTGAATTGTCAAA	-	PROBE	necator_americanus
1_necator_americanus	3805	3829	CCCGATTTGAGCTGAATTGTCAAA	-	PROBE	necator_americanus
1_necator_americanus	3636	3660	CCCGATTTGAGCTGAATTGTCAAA	-	PROBE	necator_americanus
1_necator_americanus	3467	3491	CCCGATTTGAGCTGAATTGTCAAA	-	PROBE	necator_americanus
3_necator_americanus	319772	319796	CCCGATTTGAGCTGAATTGTCAAA	+	PROBE	necator_americanus
3_necator_americanus	320078	320102	CCCGATTTGAGCTGAATTGTCAAA	+	PROBE	necator_americanus
3_necator_americanus	320247	320271	CCCGATTTGAGCTGAATTGTCAAA	+	PROBE	necator_americanus
3_necator_americanus	320414	320438	CCCGATTTGAGCTGAATTGTCAAA	+	PROBE	necator_americanus
3_necator_americanus	320583	320607	CCCGATTTGAGCTGAATTGTCAAA	+	PROBE	necator_americanus
3_necator_americanus	320751	320775	CCCGATTTGAGCTGAATTGTCAAA	+	PROBE	necator_americanus
3_necator_americanus	320920	320944	CCCGATTTGAGCTGAATTGTCAAA	+	PROBE	necator_americanus
3_necator_americanus	321089	321113	CCCGATTTGAGCTGAATTGTCAAA	+	PROBE	necator_americanus
3_necator_americanus	321258	321282	CCCGATTTGAGCTGAATTGTCAAA	+	PROBE	necator_americanus
3_necator_americanus	321426	321450	CCCGATTTGAGCTGAATTGTCAAA	+	PROBE	necator_americanus
3_necator_americanus	321595	321619	CCCGATTTGAGCTGAATTGTCAAA	+	PROBE	necator_americanus
3_necator_americanus	321763	321787	CCCGATTTGAGCTGAATTGTCAAA	+	PROBE	necator_americanus
3_necator_americanus	321932	321956	CCCGATTTGAGCTGAATTGTCAAA	+	PROBE	necator_americanus
3_necator_americanus	322100	322124	CCCGATTTGAGCTGAATTGTCAAA	+	PROBE	necator_americanus
3_necator_americanus	322270	322294	CCCGATTTGAGCTGAATTGTCAAA	+	PROBE	necator_americanus
3_necator_americanus	322440	322464	CCCGATTTGAGCTGAATTGTCAAA	+	PROBE	necator_americanus
3_necator_americanus	322608	322632	CCCGATTTGAGCTGAATTGTCAAA	+	PROBE	necator_americanus
3_necator_americanus	322776	322800	CCCGATTTGAGCTGAATTGTCAAA	+	PROBE	necator_americanus
3_necator_americanus	322946	322970	CCCGATTTGAGCTGAATTGTCAAA	+	PROBE	necator_americanus
3_necator_americanus	323805	323829	CCCGATTTGAGCTGAATTGTCAAA	+	PROBE	necator_americanus
3_necator_americanus	323975	323999	CCCGATTTGAGCTGAATTGTCAAA	+	PROBE	necator_americanus
3_necator_americanus	324146	324170	CCCGATTTGAGCTGAATTGTCAAA	+	PROBE	necator_americanus
3_necator_americanus	324315	324339	CCCGATTTGAGCTGAATTGTCAAA	+	PROBE	necator_americanus
3_necator_americanus	324485	324509	CCCGATTTGAGCTGAATTGTCAAA	+	PROBE	necator_americanus
3_necator_americanus	324654	324678	CCCGATTTGAGCTGAATTGTCAAA	+	PROBE	necator_americanus
3_necator_americanus	324823	324847	CCCGATTTGAGCTGAATTGTCAAA	+	PROBE	necator_americanus
3_necator_americanus	324992	325016	CCCGATTTGAGCTGAATTGTCAAA	+	PROBE	necator_americanus
3_necator_americanus	325162	325186	CCCGATTTGAGCTGAATTGTCAAA	+	PROBE	necator_americanus
3_necator_americanus	325331	325355	CCCGATTTGAGCTGAATTGTCAAA	+	PROBE	necator_americanus
3_necator_americanus	325501	325525	CCCGATTTGAGCTGAATTGTCAAA	+	PROBE	necator_americanus
3_necator_americanus	325670	325694	CCCGATTTGAGCTGAATTGTCAAA	+	PROBE	necator_americanus
3_necator_americanus	325839	325863	CCCGATTTGAGCTGAATTGTCAAA	+	PROBE	necator_americanus
3_necator_americanus	326008	326032	CCCGATTTGAGCTGAATTGTCAAA	+	PROBE	necator_americanus
3_necator_americanus	326177	326201	CCCGATTTGAGCTGAATTGTCAAA	+	PROBE	necator_americanus
3_necator_americanus	326346	326370	CCCGATTTGAGCTGAATTGTCAAA	+	PROBE	necator_americanus
3_necator_americanus	326515	326539	CCCGATTTGAGCTGAATTGTCAAA	+	PROBE	necator_americanus
3_necator_americanus	326684	326708	CCCGATTTGAGCTGAATTGTCAAA	+	PROBE	necator_americanus
3_necator_americanus	326853	326877	CCCGATTTGAGCTGAATTGTCAAA	+	PROBE	necator_americanus
3_necator_americanus	327022	327046	CCCGATTTGAGCTGAATTGTCAAA	+	PROBE	necator_americanus
3_necator_americanus	327191	327215	CCCGATTTGAGCTGAATTGTCAAA	+	PROBE	necator_americanus
3_necator_americanus	327360	327384	CCCGATTTGAGCTGAATTGTCAAA	+	PROBE	necator_americanus
3_necator_americanus	327529	327553	CCCGATTTGAGCTGAATTGTCAAA	+	PROBE	necator_americanus
3_necator_americanus	327698	327722	CCCGATTTGAGCTGAATTGTCAAA	+	PROBE	necator_americanus
3_necator_americanus	327867	327891	CCCGATTTGAGCTGAATTGTCAAA	+	PROBE	necator_americanus
3_necator_americanus	328036	328060	CCCGATTTGAGCTGAATTGTCAAA	+	PROBE	necator_americanus
3_necator_americanus	328205	328229	CCCGATTTGAGCTGAATTGTCAAA	+	PROBE	necator_americanus
3_necator_americanus	328374	328398	CCCGATTTGAGCTGAATTGTCAAA	+	PROBE	necator_americanus
3_necator_americanus	328543	328567	CCCGATTTGAGCTGAATTGTCAAA	+	PROBE	necator_americanus
3_necator_americanus	328712	328736	CCCGATTTGAGCTGAATTGTCAAA	+	PROBE	necator_americanus
3_necator_americanus	328882	328906	CCCGATTTGAGCTGAATTGTCAAA	+	PROBE	necator_americanus
3_necator_americanus	329052	329076	CCCGATTTGAGCTGAATTGTCAAA	+	PROBE	necator_americanus
3_necator_americanus	329221	329245	CCCGATTTGAGCTGAATTGTCAAA	+	PROBE	necator_americanus
3_necator_americanus	329390	329414	CCCGATTTGAGCTGAATTGTCAAA	+	PROBE	necator_americanus
3_necator_americanus	329560	329584	CCCGATTTGAGCTGAATTGTCAAA	+	PROBE	necator_americanus
3_necator_americanus	329730	329754	CCCGATTTGAGCTGAATTGTCAAA	+	PROBE	necator_americanus
3_necator_americanus	329900	329924	CCCGATTTGAGCTGAATTGTCAAA	+	PROBE	necator_americanus
3_necator_americanus	389110	389134	CCCGATTTGAGCTGAATTGTCAAA	-	PROBE	necator_americanus
3_necator_americanus	388603	388627	CCCGATTTGAGCTGAATTGTCAAA	-	PROBE	necator_americanus
3_necator_americanus	388159	388183	CCCGATTTGAGCTGAATTGTCAAA	-	PROBE	necator_americanus
3_necator_americanus	319498	319522	CCCGATTTGAGCTGAATTGTCAAA	-	PROBE	necator_americanus
3_necator_americanus	319327	319351	CCCGATTTGAGCTGAATTGTCAAA	-	PROBE	necator_americanus
3_necator_americanus	319158	319182	CCCGATTTGAGCTGAATTGTCAAA	-	PROBE	necator_americanus
3_necator_americanus	318989	319013	CCCGATTTGAGCTGAATTGTCAAA	-	PROBE	necator_americanus
3_necator_americanus	318820	318844	CCCGATTTGAGCTGAATTGTCAAA	-	PROBE	necator_americanus
3_necator_americanus	318650	318674	CCCGATTTGAGCTGAATTGTCAAA	-	PROBE	necator_americanus
3_necator_americanus	318481	318505	CCCGATTTGAGCTGAATTGTCAAA	-	PROBE	necator_americanus
3_necator_americanus	318312	318336	CCCGATTTGAGCTGAATTGTCAAA	-	PROBE	necator_americanus
3_necator_americanus	318143	318167	CCCGATTTGAGCTGAATTGTCAAA	-	PROBE	necator_americanus
3_necator_americanus	317974	317998	CCCGATTTGAGCTGAATTGTCAAA	-	PROBE	necator_americanus
3_necator_americanus	317804	317828	CCCGATTTGAGCTGAATTGTCAAA	-	PROBE	necator_americanus
3_necator_americanus	317635	317659	CCCGATTTGAGCTGAATTGTCAAA	-	PROBE	necator_americanus
3_necator_americanus	317466	317490	CCCGATTTGAGCTGAATTGTCAAA	-	PROBE	necator_americanus
3_necator_americanus	317296	317320	CCCGATTTGAGCTGAATTGTCAAA	-	PROBE	necator_americanus
3_necator_americanus	317127	317151	CCCGATTTGAGCTGAATTGTCAAA	-	PROBE	necator_americanus
3_necator_americanus	316958	316982	CCCGATTTGAGCTGAATTGTCAAA	-	PROBE	necator_americanus
3_necator_americanus	316789	316813	CCCGATTTGAGCTGAATTGTCAAA	-	PROBE	necator_americanus
3_necator_americanus	316620	316644	CCCGATTTGAGCTGAATTGTCAAA	-	PROBE	necator_americanus
3_necator_americanus	316451	316475	CCCGATTTGAGCTGAATTGTCAAA	-	PROBE	necator_americanus
3_necator_americanus	316282	316306	CCCGATTTGAGCTGAATTGTCAAA	-	PROBE	necator_americanus
3_necator_americanus	316113	316137	CCCGATTTGAGCTGAATTGTCAAA	-	PROBE	necator_americanus
3_necator_americanus	315944	315968	CCCGATTTGAGCTGAATTGTCAAA	-	PROBE	necator_americanus
3_necator_americanus	315775	315799	CCCGATTTGAGCTGAATTGTCAAA	-	PROBE	necator_americanus
3_necator_americanus	315606	315630	CCCGATTTGAGCTGAATTGTCAAA	-	PROBE	necator_americanus
3_necator_americanus	315437	315461	CCCGATTTGAGCTGAATTGTCAAA	-	PROBE	necator_americanus
3_necator_americanus	315268	315292	CCCGATTTGAGCTGAATTGTCAAA	-	PROBE	necator_americanus
3_necator_americanus	315099	315123	CCCGATTTGAGCTGAATTGTCAAA	-	PROBE	necator_americanus
3_necator_americanus	314930	314954	CCCGATTTGAGCTGAATTGTCAAA	-	PROBE	necator_americanus
3_necator_americanus	314761	314785	CCCGATTTGAGCTGAATTGTCAAA	-	PROBE	necator_americanus
3_necator_americanus	314592	314616	CCCGATTTGAGCTGAATTGTCAAA	-	PROBE	necator_americanus
3_necator_americanus	314423	314447	CCCGATTTGAGCTGAATTGTCAAA	-	PROBE	necator_americanus
3_necator_americanus	314254	314278	CCCGATTTGAGCTGAATTGTCAAA	-	PROBE	necator_americanus
3_necator_americanus	314085	314109	CCCGATTTGAGCTGAATTGTCAAA	-	PROBE	necator_americanus
3_necator_americanus	313916	313940	CCCGATTTGAGCTGAATTGTCAAA	-	PROBE	necator_americanus
3_necator_americanus	313747	313771	CCCGATTTGAGCTGAATTGTCAAA	-	PROBE	necator_americanus
3_necator_americanus	313578	313602	CCCGATTTGAGCTGAATTGTCAAA	-	PROBE	necator_americanus
3_necator_americanus	313409	313433	CCCGATTTGAGCTGAATTGTCAAA	-	PROBE	necator_americanus
3_necator_americanus	313240	313264	CCCGATTTGAGCTGAATTGTCAAA	-	PROBE	necator_americanus
3_necator_americanus	313071	313095	CCCGATTTGAGCTGAATTGTCAAA	-	PROBE	necator_americanus
3_necator_americanus	312902	312926	CCCGATTTGAGCTGAATTGTCAAA	-	PROBE	necator_americanus
3_necator_americanus	312733	312757	CCCGATTTGAGCTGAATTGTCAAA	-	PROBE	necator_americanus
3_necator_americanus	312564	312588	CCCGATTTGAGCTGAATTGTCAAA	-	PROBE	necator_americanus
3_necator_americanus	312395	312419	CCCGATTTGAGCTGAATTGTCAAA	-	PROBE	necator_americanus
3_necator_americanus	312226	312250	CCCGATTTGAGCTGAATTGTCAAA	-	PROBE	necator_americanus
3_necator_americanus	312057	312081	CCCGATTTGAGCTGAATTGTCAAA	-	PROBE	necator_americanus
3_necator_americanus	311888	311912	CCCGATTTGAGCTGAATTGTCAAA	-	PROBE	necator_americanus
3_necator_americanus	311718	311742	CCCGATTTGAGCTGAATTGTCAAA	-	PROBE	necator_americanus
3_necator_americanus	311549	311573	CCCGATTTGAGCTGAATTGTCAAA	-	PROBE	necator_americanus
3_necator_americanus	311380	311404	CCCGATTTGAGCTGAATTGTCAAA	-	PROBE	necator_americanus
3_necator_americanus	311211	311235	CCCGATTTGAGCTGAATTGTCAAA	-	PROBE	necator_americanus
3_necator_americanus	311042	311066	CCCGATTTGAGCTGAATTGTCAAA	-	PROBE	necator_americanus
3_necator_americanus	310873	310897	CCCGATTTGAGCTGAATTGTCAAA	-	PROBE	necator_americanus
3_necator_americanus	310703	310727	CCCGATTTGAGCTGAATTGTCAAA	-	PROBE	necator_americanus
3_necator_americanus	310534	310558	CCCGATTTGAGCTGAATTGTCAAA	-	PROBE	necator_americanus
3_necator_americanus	310364	310388	CCCGATTTGAGCTGAATTGTCAAA	-	PROBE	necator_americanus
3_necator_americanus	310195	310219	CCCGATTTGAGCTGAATTGTCAAA	-	PROBE	necator_americanus
3_necator_americanus	310026	310050	CCCGATTTGAGCTGAATTGTCAAA	-	PROBE	necator_americanus
3_necator_americanus	309857	309881	CCCGATTTGAGCTGAATTGTCAAA	-	PROBE	necator_americanus
3_necator_americanus	309688	309712	CCCGATTTGAGCTGAATTGTCAAA	-	PROBE	necator_americanus
3_necator_americanus	309519	309543	CCCGATTTGAGCTGAATTGTCAAA	-	PROBE	necator_americanus
3_necator_americanus	309350	309374	CCCGATTTGAGCTGAATTGTCAAA	-	PROBE	necator_americanus
3_necator_americanus	309181	309205	CCCGATTTGAGCTGAATTGTCAAA	-	PROBE	necator_americanus
3_necator_americanus	309012	309036	CCCGATTTGAGCTGAATTGTCAAA	-	PROBE	necator_americanus
3_necator_americanus	308843	308867	CCCGATTTGAGCTGAATTGTCAAA	-	PROBE	necator_americanus
3_necator_americanus	308674	308698	CCCGATTTGAGCTGAATTGTCAAA	-	PROBE	necator_americanus
3_necator_americanus	308505	308529	CCCGATTTGAGCTGAATTGTCAAA	-	PROBE	necator_americanus
3_necator_americanus	308336	308360	CCCGATTTGAGCTGAATTGTCAAA	-	PROBE	necator_americanus
3_necator_americanus	308166	308190	CCCGATTTGAGCTGAATTGTCAAA	-	PROBE	necator_americanus
3_necator_americanus	307997	308021	CCCGATTTGAGCTGAATTGTCAAA	-	PROBE	necator_americanus
3_necator_americanus	307828	307852	CCCGATTTGAGCTGAATTGTCAAA	-	PROBE	necator_americanus
3_necator_americanus	307659	307683	CCCGATTTGAGCTGAATTGTCAAA	-	PROBE	necator_americanus
4_necator_americanus	38896512	38896536	CCCGATTTGAGCTGAATTGTCAAA	+	PROBE	necator_americanus
4_necator_americanus	38896681	38896705	CCCGATTTGAGCTGAATTGTCAAA	+	PROBE	necator_americanus
4_necator_americanus	38896850	38896874	CCCGATTTGAGCTGAATTGTCAAA	+	PROBE	necator_americanus
4_necator_americanus	38897019	38897043	CCCGATTTGAGCTGAATTGTCAAA	+	PROBE	necator_americanus
4_necator_americanus	38897189	38897213	CCCGATTTGAGCTGAATTGTCAAA	+	PROBE	necator_americanus
4_necator_americanus	38897358	38897382	CCCGATTTGAGCTGAATTGTCAAA	+	PROBE	necator_americanus
4_necator_americanus	38897527	38897551	CCCGATTTGAGCTGAATTGTCAAA	+	PROBE	necator_americanus
4_necator_americanus	38897696	38897720	CCCGATTTGAGCTGAATTGTCAAA	+	PROBE	necator_americanus
4_necator_americanus	38897865	38897889	CCCGATTTGAGCTGAATTGTCAAA	+	PROBE	necator_americanus
4_necator_americanus	38898034	38898058	CCCGATTTGAGCTGAATTGTCAAA	+	PROBE	necator_americanus
4_necator_americanus	38898203	38898227	CCCGATTTGAGCTGAATTGTCAAA	+	PROBE	necator_americanus
4_necator_americanus	38898372	38898396	CCCGATTTGAGCTGAATTGTCAAA	+	PROBE	necator_americanus
4_necator_americanus	38898541	38898565	CCCGATTTGAGCTGAATTGTCAAA	+	PROBE	necator_americanus
4_necator_americanus	38898710	38898734	CCCGATTTGAGCTGAATTGTCAAA	+	PROBE	necator_americanus
4_necator_americanus	38898879	38898903	CCCGATTTGAGCTGAATTGTCAAA	+	PROBE	necator_americanus
4_necator_americanus	38899048	38899072	CCCGATTTGAGCTGAATTGTCAAA	+	PROBE	necator_americanus
4_necator_americanus	38899218	38899242	CCCGATTTGAGCTGAATTGTCAAA	+	PROBE	necator_americanus
4_necator_americanus	38899387	38899411	CCCGATTTGAGCTGAATTGTCAAA	+	PROBE	necator_americanus
4_necator_americanus	38899558	38899582	CCCGATTTGAGCTGAATTGTCAAA	+	PROBE	necator_americanus
4_necator_americanus	38899727	38899751	CCCGATTTGAGCTGAATTGTCAAA	+	PROBE	necator_americanus
4_necator_americanus	38899898	38899922	CCCGATTTGAGCTGAATTGTCAAA	+	PROBE	necator_americanus
4_necator_americanus	38900067	38900091	CCCGATTTGAGCTGAATTGTCAAA	+	PROBE	necator_americanus
4_necator_americanus	38900236	38900260	CCCGATTTGAGCTGAATTGTCAAA	+	PROBE	necator_americanus
4_necator_americanus	38900405	38900429	CCCGATTTGAGCTGAATTGTCAAA	+	PROBE	necator_americanus
4_necator_americanus	38900574	38900598	CCCGATTTGAGCTGAATTGTCAAA	+	PROBE	necator_americanus
4_necator_americanus	38900744	38900768	CCCGATTTGAGCTGAATTGTCAAA	+	PROBE	necator_americanus
4_necator_americanus	38900913	38900937	CCCGATTTGAGCTGAATTGTCAAA	+	PROBE	necator_americanus
4_necator_americanus	38901083	38901107	CCCGATTTGAGCTGAATTGTCAAA	+	PROBE	necator_americanus
4_necator_americanus	38901252	38901276	CCCGATTTGAGCTGAATTGTCAAA	+	PROBE	necator_americanus
4_necator_americanus	38901421	38901445	CCCGATTTGAGCTGAATTGTCAAA	+	PROBE	necator_americanus
4_necator_americanus	38901590	38901614	CCCGATTTGAGCTGAATTGTCAAA	+	PROBE	necator_americanus
4_necator_americanus	38901759	38901783	CCCGATTTGAGCTGAATTGTCAAA	+	PROBE	necator_americanus
4_necator_americanus	38901928	38901952	CCCGATTTGAGCTGAATTGTCAAA	+	PROBE	necator_americanus
4_necator_americanus	38902097	38902121	CCCGATTTGAGCTGAATTGTCAAA	+	PROBE	necator_americanus
4_necator_americanus	38902266	38902290	CCCGATTTGAGCTGAATTGTCAAA	+	PROBE	necator_americanus
4_necator_americanus	38902435	38902459	CCCGATTTGAGCTGAATTGTCAAA	+	PROBE	necator_americanus
4_necator_americanus	38902604	38902628	CCCGATTTGAGCTGAATTGTCAAA	+	PROBE	necator_americanus
4_necator_americanus	38902773	38902797	CCCGATTTGAGCTGAATTGTCAAA	+	PROBE	necator_americanus
4_necator_americanus	38902944	38902968	CCCGATTTGAGCTGAATTGTCAAA	+	PROBE	necator_americanus
4_necator_americanus	38903114	38903138	CCCGATTTGAGCTGAATTGTCAAA	+	PROBE	necator_americanus
4_necator_americanus	38903922	38903946	CCCGATTTGAGCTGAATTGTCAAA	+	PROBE	necator_americanus
4_necator_americanus	38904091	38904115	CCCGATTTGAGCTGAATTGTCAAA	+	PROBE	necator_americanus
4_necator_americanus	38904259	38904283	CCCGATTTGAGCTGAATTGTCAAA	+	PROBE	necator_americanus
4_necator_americanus	38904427	38904451	CCCGATTTGAGCTGAATTGTCAAA	+	PROBE	necator_americanus
4_necator_americanus	38904596	38904620	CCCGATTTGAGCTGAATTGTCAAA	+	PROBE	necator_americanus
4_necator_americanus	38904765	38904789	CCCGATTTGAGCTGAATTGTCAAA	+	PROBE	necator_americanus
4_necator_americanus	38904934	38904958	CCCGATTTGAGCTGAATTGTCAAA	+	PROBE	necator_americanus
4_necator_americanus	38905103	38905127	CCCGATTTGAGCTGAATTGTCAAA	+	PROBE	necator_americanus
4_necator_americanus	38905272	38905296	CCCGATTTGAGCTGAATTGTCAAA	+	PROBE	necator_americanus
4_necator_americanus	38905441	38905465	CCCGATTTGAGCTGAATTGTCAAA	+	PROBE	necator_americanus
4_necator_americanus	38905610	38905634	CCCGATTTGAGCTGAATTGTCAAA	+	PROBE	necator_americanus
4_necator_americanus	38905779	38905803	CCCGATTTGAGCTGAATTGTCAAA	+	PROBE	necator_americanus
4_necator_americanus	38905948	38905972	CCCGATTTGAGCTGAATTGTCAAA	+	PROBE	necator_americanus
4_necator_americanus	38906118	38906142	CCCGATTTGAGCTGAATTGTCAAA	+	PROBE	necator_americanus
4_necator_americanus	38906287	38906311	CCCGATTTGAGCTGAATTGTCAAA	+	PROBE	necator_americanus
4_necator_americanus	38906457	38906481	CCCGATTTGAGCTGAATTGTCAAA	+	PROBE	necator_americanus
4_necator_americanus	38906626	38906650	CCCGATTTGAGCTGAATTGTCAAA	+	PROBE	necator_americanus
4_necator_americanus	38906795	38906819	CCCGATTTGAGCTGAATTGTCAAA	+	PROBE	necator_americanus
4_necator_americanus	38906964	38906988	CCCGATTTGAGCTGAATTGTCAAA	+	PROBE	necator_americanus
4_necator_americanus	38907134	38907158	CCCGATTTGAGCTGAATTGTCAAA	+	PROBE	necator_americanus
4_necator_americanus	38907304	38907328	CCCGATTTGAGCTGAATTGTCAAA	+	PROBE	necator_americanus
4_necator_americanus	38907474	38907498	CCCGATTTGAGCTGAATTGTCAAA	+	PROBE	necator_americanus
4_necator_americanus	38907643	38907667	CCCGATTTGAGCTGAATTGTCAAA	+	PROBE	necator_americanus
4_necator_americanus	38907812	38907836	CCCGATTTGAGCTGAATTGTCAAA	+	PROBE	necator_americanus
4_necator_americanus	38907982	38908006	CCCGATTTGAGCTGAATTGTCAAA	+	PROBE	necator_americanus
4_necator_americanus	38908151	38908175	CCCGATTTGAGCTGAATTGTCAAA	+	PROBE	necator_americanus
4_necator_americanus	38908320	38908344	CCCGATTTGAGCTGAATTGTCAAA	+	PROBE	necator_americanus
4_necator_americanus	38908489	38908513	CCCGATTTGAGCTGAATTGTCAAA	+	PROBE	necator_americanus
4_necator_americanus	38908659	38908683	CCCGATTTGAGCTGAATTGTCAAA	+	PROBE	necator_americanus
4_necator_americanus	38908828	38908852	CCCGATTTGAGCTGAATTGTCAAA	+	PROBE	necator_americanus
4_necator_americanus	38908997	38909021	CCCGATTTGAGCTGAATTGTCAAA	+	PROBE	necator_americanus
4_necator_americanus	38909166	38909190	CCCGATTTGAGCTGAATTGTCAAA	+	PROBE	necator_americanus
4_necator_americanus	38909335	38909359	CCCGATTTGAGCTGAATTGTCAAA	+	PROBE	necator_americanus
4_necator_americanus	38909504	38909528	CCCGATTTGAGCTGAATTGTCAAA	+	PROBE	necator_americanus
4_necator_americanus	38909675	38909699	CCCGATTTGAGCTGAATTGTCAAA	+	PROBE	necator_americanus
4_necator_americanus	38909844	38909868	CCCGATTTGAGCTGAATTGTCAAA	+	PROBE	necator_americanus
4_necator_americanus	38910013	38910037	CCCGATTTGAGCTGAATTGTCAAA	+	PROBE	necator_americanus
4_necator_americanus	38910183	38910207	CCCGATTTGAGCTGAATTGTCAAA	+	PROBE	necator_americanus
4_necator_americanus	38910352	38910376	CCCGATTTGAGCTGAATTGTCAAA	+	PROBE	necator_americanus
4_necator_americanus	38910521	38910545	CCCGATTTGAGCTGAATTGTCAAA	+	PROBE	necator_americanus
4_necator_americanus	38910689	38910713	CCCGATTTGAGCTGAATTGTCAAA	+	PROBE	necator_americanus
4_necator_americanus	38910858	38910882	CCCGATTTGAGCTGAATTGTCAAA	+	PROBE	necator_americanus
4_necator_americanus	38911027	38911051	CCCGATTTGAGCTGAATTGTCAAA	+	PROBE	necator_americanus
4_necator_americanus	38911197	38911221	CCCGATTTGAGCTGAATTGTCAAA	+	PROBE	necator_americanus
4_necator_americanus	38911366	38911390	CCCGATTTGAGCTGAATTGTCAAA	+	PROBE	necator_americanus
4_necator_americanus	38911535	38911559	CCCGATTTGAGCTGAATTGTCAAA	+	PROBE	necator_americanus
4_necator_americanus	38911704	38911728	CCCGATTTGAGCTGAATTGTCAAA	+	PROBE	necator_americanus
4_necator_americanus	38911873	38911897	CCCGATTTGAGCTGAATTGTCAAA	+	PROBE	necator_americanus
4_necator_americanus	38912042	38912066	CCCGATTTGAGCTGAATTGTCAAA	+	PROBE	necator_americanus
4_necator_americanus	38912211	38912235	CCCGATTTGAGCTGAATTGTCAAA	+	PROBE	necator_americanus
4_necator_americanus	38912380	38912404	CCCGATTTGAGCTGAATTGTCAAA	+	PROBE	necator_americanus
4_necator_americanus	38912549	38912573	CCCGATTTGAGCTGAATTGTCAAA	+	PROBE	necator_americanus
4_necator_americanus	38912718	38912742	CCCGATTTGAGCTGAATTGTCAAA	+	PROBE	necator_americanus
4_necator_americanus	38912888	38912912	CCCGATTTGAGCTGAATTGTCAAA	+	PROBE	necator_americanus
4_necator_americanus	38913056	38913080	CCCGATTTGAGCTGAATTGTCAAA	+	PROBE	necator_americanus
4_necator_americanus	38913225	38913249	CCCGATTTGAGCTGAATTGTCAAA	+	PROBE	necator_americanus
4_necator_americanus	38913395	38913419	CCCGATTTGAGCTGAATTGTCAAA	+	PROBE	necator_americanus
4_necator_americanus	38913563	38913587	CCCGATTTGAGCTGAATTGTCAAA	+	PROBE	necator_americanus
4_necator_americanus	38913733	38913757	CCCGATTTGAGCTGAATTGTCAAA	+	PROBE	necator_americanus
4_necator_americanus	38913902	38913926	CCCGATTTGAGCTGAATTGTCAAA	+	PROBE	necator_americanus
4_necator_americanus	38914072	38914096	CCCGATTTGAGCTGAATTGTCAAA	+	PROBE	necator_americanus
4_necator_americanus	38914240	38914264	CCCGATTTGAGCTGAATTGTCAAA	+	PROBE	necator_americanus
4_necator_americanus	38914409	38914433	CCCGATTTGAGCTGAATTGTCAAA	+	PROBE	necator_americanus
4_necator_americanus	38914578	38914602	CCCGATTTGAGCTGAATTGTCAAA	+	PROBE	necator_americanus
4_necator_americanus	38914747	38914771	CCCGATTTGAGCTGAATTGTCAAA	+	PROBE	necator_americanus
4_necator_americanus	38914917	38914941	CCCGATTTGAGCTGAATTGTCAAA	+	PROBE	necator_americanus
4_necator_americanus	38915085	38915109	CCCGATTTGAGCTGAATTGTCAAA	+	PROBE	necator_americanus
4_necator_americanus	38915254	38915278	CCCGATTTGAGCTGAATTGTCAAA	+	PROBE	necator_americanus
4_necator_americanus	38915423	38915447	CCCGATTTGAGCTGAATTGTCAAA	+	PROBE	necator_americanus
4_necator_americanus	38915592	38915616	CCCGATTTGAGCTGAATTGTCAAA	+	PROBE	necator_americanus
4_necator_americanus	38915761	38915785	CCCGATTTGAGCTGAATTGTCAAA	+	PROBE	necator_americanus
4_necator_americanus	38915931	38915955	CCCGATTTGAGCTGAATTGTCAAA	+	PROBE	necator_americanus
4_necator_americanus	38916101	38916125	CCCGATTTGAGCTGAATTGTCAAA	+	PROBE	necator_americanus
4_necator_americanus	38916270	38916294	CCCGATTTGAGCTGAATTGTCAAA	+	PROBE	necator_americanus
4_necator_americanus	38916439	38916463	CCCGATTTGAGCTGAATTGTCAAA	+	PROBE	necator_americanus
4_necator_americanus	38916608	38916632	CCCGATTTGAGCTGAATTGTCAAA	+	PROBE	necator_americanus
4_necator_americanus	38916777	38916801	CCCGATTTGAGCTGAATTGTCAAA	+	PROBE	necator_americanus
4_necator_americanus	38916946	38916970	CCCGATTTGAGCTGAATTGTCAAA	+	PROBE	necator_americanus
4_necator_americanus	38917115	38917139	CCCGATTTGAGCTGAATTGTCAAA	+	PROBE	necator_americanus
4_necator_americanus	38917284	38917308	CCCGATTTGAGCTGAATTGTCAAA	+	PROBE	necator_americanus
4_necator_americanus	38917453	38917477	CCCGATTTGAGCTGAATTGTCAAA	+	PROBE	necator_americanus
4_necator_americanus	38917622	38917646	CCCGATTTGAGCTGAATTGTCAAA	+	PROBE	necator_americanus
4_necator_americanus	38917791	38917815	CCCGATTTGAGCTGAATTGTCAAA	+	PROBE	necator_americanus
4_necator_americanus	38917960	38917984	CCCGATTTGAGCTGAATTGTCAAA	+	PROBE	necator_americanus
4_necator_americanus	38918128	38918152	CCCGATTTGAGCTGAATTGTCAAA	+	PROBE	necator_americanus
4_necator_americanus	38918297	38918321	CCCGATTTGAGCTGAATTGTCAAA	+	PROBE	necator_americanus
4_necator_americanus	38918466	38918490	CCCGATTTGAGCTGAATTGTCAAA	+	PROBE	necator_americanus
4_necator_americanus	38918635	38918659	CCCGATTTGAGCTGAATTGTCAAA	+	PROBE	necator_americanus
4_necator_americanus	38918804	38918828	CCCGATTTGAGCTGAATTGTCAAA	+	PROBE	necator_americanus
4_necator_americanus	38918973	38918997	CCCGATTTGAGCTGAATTGTCAAA	+	PROBE	necator_americanus
4_necator_americanus	38919143	38919167	CCCGATTTGAGCTGAATTGTCAAA	+	PROBE	necator_americanus
4_necator_americanus	38919312	38919336	CCCGATTTGAGCTGAATTGTCAAA	+	PROBE	necator_americanus
11_necator_americanus	1235	1259	CCCGATTTGAGCTGAATTGTCAAA	-	PROBE	necator_americanus
11_necator_americanus	1066	1090	CCCGATTTGAGCTGAATTGTCAAA	-	PROBE	necator_americanus
11_necator_americanus	897	921	CCCGATTTGAGCTGAATTGTCAAA	-	PROBE	necator_americanus
11_necator_americanus	728	752	CCCGATTTGAGCTGAATTGTCAAA	-	PROBE	necator_americanus
11_necator_americanus	390	414	CCCGATTTGAGCTGAATTGTCAAA	-	PROBE	necator_americanus
11_necator_americanus	221	245	CCCGATTTGAGCTGAATTGTCAAA	-	PROBE	necator_americanus
11_necator_americanus	52	76	CCCGATTTGAGCTGAATTGTCAAA	-	PROBE	necator_americanus
24_necator_americanus	1876	1900	CCCGATTTGAGCTGAATTGTCAAA	-	PROBE	necator_americanus
24_necator_americanus	1707	1731	CCCGATTTGAGCTGAATTGTCAAA	-	PROBE	necator_americanus
24_necator_americanus	1538	1562	CCCGATTTGAGCTGAATTGTCAAA	-	PROBE	necator_americanus
24_necator_americanus	1369	1393	CCCGATTTGAGCTGAATTGTCAAA	-	PROBE	necator_americanus
24_necator_americanus	1200	1224	CCCGATTTGAGCTGAATTGTCAAA	-	PROBE	necator_americanus
24_necator_americanus	1031	1055	CCCGATTTGAGCTGAATTGTCAAA	-	PROBE	necator_americanus
24_necator_americanus	863	887	CCCGATTTGAGCTGAATTGTCAAA	-	PROBE	necator_americanus
24_necator_americanus	694	718	CCCGATTTGAGCTGAATTGTCAAA	-	PROBE	necator_americanus
24_necator_americanus	524	548	CCCGATTTGAGCTGAATTGTCAAA	-	PROBE	necator_americanus
24_necator_americanus	355	379	CCCGATTTGAGCTGAATTGTCAAA	-	PROBE	necator_americanus
24_necator_americanus	186	210	CCCGATTTGAGCTGAATTGTCAAA	-	PROBE	necator_americanus
34_necator_americanus	514	538	CCCGATTTGAGCTGAATTGTCAAA	+	PROBE	necator_americanus
34_necator_americanus	683	707	CCCGATTTGAGCTGAATTGTCAAA	+	PROBE	necator_americanus
34_necator_americanus	852	876	CCCGATTTGAGCTGAATTGTCAAA	+	PROBE	necator_americanus
36_necator_americanus	809	833	CCCGATTTGAGCTGAATTGTCAAA	-	PROBE	necator_americanus
36_necator_americanus	640	664	CCCGATTTGAGCTGAATTGTCAAA	-	PROBE	necator_americanus
36_necator_americanus	470	494	CCCGATTTGAGCTGAATTGTCAAA	-	PROBE	necator_americanus
36_necator_americanus	301	325	CCCGATTTGAGCTGAATTGTCAAA	-	PROBE	necator_americanus
36_necator_americanus	131	155	CCCGATTTGAGCTGAATTGTCAAA	-	PROBE	necator_americanus
37_necator_americanus	869	893	CCCGATTTGAGCTGAATTGTCAAA	-	PROBE	necator_americanus
37_necator_americanus	363	387	CCCGATTTGAGCTGAATTGTCAAA	-	PROBE	necator_americanus
1_necator_americanus	12450	12472	CCAGAATCGCCACAAATTGTAT	-	FWD_primer	necator_americanus
1_necator_americanus	12281	12303	CCAGAATCGCCACAAATTGTAT	-	FWD_primer	necator_americanus
1_necator_americanus	12112	12134	CCAGAATCGCCACAAATTGTAT	-	FWD_primer	necator_americanus
1_necator_americanus	11943	11965	CCAGAATCGCCACAAATTGTAT	-	FWD_primer	necator_americanus
1_necator_americanus	11774	11796	CCAGAATCGCCACAAATTGTAT	-	FWD_primer	necator_americanus
1_necator_americanus	11605	11627	CCAGAATCGCCACAAATTGTAT	-	FWD_primer	necator_americanus
1_necator_americanus	11436	11458	CCAGAATCGCCACAAATTGTAT	-	FWD_primer	necator_americanus
1_necator_americanus	11267	11289	CCAGAATCGCCACAAATTGTAT	-	FWD_primer	necator_americanus
1_necator_americanus	11098	11120	CCAGAATCGCCACAAATTGTAT	-	FWD_primer	necator_americanus
1_necator_americanus	10929	10951	CCAGAATCGCCACAAATTGTAT	-	FWD_primer	necator_americanus
1_necator_americanus	10760	10782	CCAGAATCGCCACAAATTGTAT	-	FWD_primer	necator_americanus
1_necator_americanus	10591	10613	CCAGAATCGCCACAAATTGTAT	-	FWD_primer	necator_americanus
1_necator_americanus	10422	10444	CCAGAATCGCCACAAATTGTAT	-	FWD_primer	necator_americanus
1_necator_americanus	10253	10275	CCAGAATCGCCACAAATTGTAT	-	FWD_primer	necator_americanus
1_necator_americanus	10084	10106	CCAGAATCGCCACAAATTGTAT	-	FWD_primer	necator_americanus
1_necator_americanus	9914	9936	CCAGAATCGCCACAAATTGTAT	-	FWD_primer	necator_americanus
1_necator_americanus	9745	9767	CCAGAATCGCCACAAATTGTAT	-	FWD_primer	necator_americanus
1_necator_americanus	9576	9598	CCAGAATCGCCACAAATTGTAT	-	FWD_primer	necator_americanus
1_necator_americanus	9407	9429	CCAGAATCGCCACAAATTGTAT	-	FWD_primer	necator_americanus
1_necator_americanus	9238	9260	CCAGAATCGCCACAAATTGTAT	-	FWD_primer	necator_americanus
1_necator_americanus	9069	9091	CCAGAATCGCCACAAATTGTAT	-	FWD_primer	necator_americanus
1_necator_americanus	8900	8922	CCAGAATCGCCACAAATTGTAT	-	FWD_primer	necator_americanus
1_necator_americanus	8731	8753	CCAGAATCGCCACAAATTGTAT	-	FWD_primer	necator_americanus
1_necator_americanus	8562	8584	CCAGAATCGCCACAAATTGTAT	-	FWD_primer	necator_americanus
1_necator_americanus	8393	8415	CCAGAATCGCCACAAATTGTAT	-	FWD_primer	necator_americanus
1_necator_americanus	8224	8246	CCAGAATCGCCACAAATTGTAT	-	FWD_primer	necator_americanus
1_necator_americanus	8055	8077	CCAGAATCGCCACAAATTGTAT	-	FWD_primer	necator_americanus
1_necator_americanus	7886	7908	CCAGAATCGCCACAAATTGTAT	-	FWD_primer	necator_americanus
1_necator_americanus	7717	7739	CCAGAATCGCCACAAATTGTAT	-	FWD_primer	necator_americanus
1_necator_americanus	7548	7570	CCAGAATCGCCACAAATTGTAT	-	FWD_primer	necator_americanus
1_necator_americanus	7379	7401	CCAGAATCGCCACAAATTGTAT	-	FWD_primer	necator_americanus
1_necator_americanus	7210	7232	CCAGAATCGCCACAAATTGTAT	-	FWD_primer	necator_americanus
1_necator_americanus	7040	7062	CCAGAATCGCCACAAATTGTAT	-	FWD_primer	necator_americanus
1_necator_americanus	6871	6893	CCAGAATCGCCACAAATTGTAT	-	FWD_primer	necator_americanus
1_necator_americanus	5526	5548	CCAGAATCGCCACAAATTGTAT	-	FWD_primer	necator_americanus
1_necator_americanus	5358	5380	CCAGAATCGCCACAAATTGTAT	-	FWD_primer	necator_americanus
1_necator_americanus	5189	5211	CCAGAATCGCCACAAATTGTAT	-	FWD_primer	necator_americanus
1_necator_americanus	4851	4873	CCAGAATCGCCACAAATTGTAT	-	FWD_primer	necator_americanus
1_necator_americanus	4682	4704	CCAGAATCGCCACAAATTGTAT	-	FWD_primer	necator_americanus
1_necator_americanus	4513	4535	CCAGAATCGCCACAAATTGTAT	-	FWD_primer	necator_americanus
1_necator_americanus	4345	4367	CCAGAATCGCCACAAATTGTAT	-	FWD_primer	necator_americanus
1_necator_americanus	4007	4029	CCAGAATCGCCACAAATTGTAT	-	FWD_primer	necator_americanus
1_necator_americanus	3837	3859	CCAGAATCGCCACAAATTGTAT	-	FWD_primer	necator_americanus
1_necator_americanus	3668	3690	CCAGAATCGCCACAAATTGTAT	-	FWD_primer	necator_americanus
1_necator_americanus	3499	3521	CCAGAATCGCCACAAATTGTAT	-	FWD_primer	necator_americanus
3_necator_americanus	319746	319765	CCAGAATCGCCACAAATTGTAT	+	FWD_primer	necator_americanus
3_necator_americanus	320049	320070	CCAGAATCGCCACAAATTGTAT	+	FWD_primer	necator_americanus
3_necator_americanus	320218	320239	CCAGAATCGCCACAAATTGTAT	+	FWD_primer	necator_americanus
3_necator_americanus	320386	320407	CCAGAATCGCCACAAATTGTAT	+	FWD_primer	necator_americanus
3_necator_americanus	320554	320575	CCAGAATCGCCACAAATTGTAT	+	FWD_primer	necator_americanus
3_necator_americanus	320722	320743	CCAGAATCGCCACAAATTGTAT	+	FWD_primer	necator_americanus
3_necator_americanus	320891	320912	CCAGAATCGCCACAAATTGTAT	+	FWD_primer	necator_americanus
3_necator_americanus	321060	321081	CCAGAATCGCCACAAATTGTAT	+	FWD_primer	necator_americanus
3_necator_americanus	321229	321250	CCAGAATCGCCACAAATTGTAT	+	FWD_primer	necator_americanus
3_necator_americanus	321397	321418	CCAGAATCGCCACAAATTGTAT	+	FWD_primer	necator_americanus
3_necator_americanus	321566	321587	CCAGAATCGCCACAAATTGTAT	+	FWD_primer	necator_americanus
3_necator_americanus	321734	321755	CCAGAATCGCCACAAATTGTAT	+	FWD_primer	necator_americanus
3_necator_americanus	321903	321924	CCAGAATCGCCACAAATTGTAT	+	FWD_primer	necator_americanus
3_necator_americanus	322071	322092	CCAGAATCGCCACAAATTGTAT	+	FWD_primer	necator_americanus
3_necator_americanus	322241	322262	CCAGAATCGCCACAAATTGTAT	+	FWD_primer	necator_americanus
3_necator_americanus	322410	322431	CCAGAATCGCCACAAATTGTAT	+	FWD_primer	necator_americanus
3_necator_americanus	322579	322600	CCAGAATCGCCACAAATTGTAT	+	FWD_primer	necator_americanus
3_necator_americanus	322747	322768	CCAGAATCGCCACAAATTGTAT	+	FWD_primer	necator_americanus
3_necator_americanus	322917	322938	CCAGAATCGCCACAAATTGTAT	+	FWD_primer	necator_americanus
3_necator_americanus	323776	323797	CCAGAATCGCCACAAATTGTAT	+	FWD_primer	necator_americanus
3_necator_americanus	323946	323967	CCAGAATCGCCACAAATTGTAT	+	FWD_primer	necator_americanus
3_necator_americanus	324117	324138	CCAGAATCGCCACAAATTGTAT	+	FWD_primer	necator_americanus
3_necator_americanus	324286	324307	CCAGAATCGCCACAAATTGTAT	+	FWD_primer	necator_americanus
3_necator_americanus	324456	324477	CCAGAATCGCCACAAATTGTAT	+	FWD_primer	necator_americanus
3_necator_americanus	324625	324646	CCAGAATCGCCACAAATTGTAT	+	FWD_primer	necator_americanus
3_necator_americanus	324794	324815	CCAGAATCGCCACAAATTGTAT	+	FWD_primer	necator_americanus
3_necator_americanus	324963	324984	CCAGAATCGCCACAAATTGTAT	+	FWD_primer	necator_americanus
3_necator_americanus	325133	325154	CCAGAATCGCCACAAATTGTAT	+	FWD_primer	necator_americanus
3_necator_americanus	325302	325323	CCAGAATCGCCACAAATTGTAT	+	FWD_primer	necator_americanus
3_necator_americanus	325472	325493	CCAGAATCGCCACAAATTGTAT	+	FWD_primer	necator_americanus
3_necator_americanus	325641	325662	CCAGAATCGCCACAAATTGTAT	+	FWD_primer	necator_americanus
3_necator_americanus	325810	325831	CCAGAATCGCCACAAATTGTAT	+	FWD_primer	necator_americanus
3_necator_americanus	325979	326000	CCAGAATCGCCACAAATTGTAT	+	FWD_primer	necator_americanus
3_necator_americanus	326148	326169	CCAGAATCGCCACAAATTGTAT	+	FWD_primer	necator_americanus
3_necator_americanus	326317	326338	CCAGAATCGCCACAAATTGTAT	+	FWD_primer	necator_americanus
3_necator_americanus	326486	326507	CCAGAATCGCCACAAATTGTAT	+	FWD_primer	necator_americanus
3_necator_americanus	326655	326676	CCAGAATCGCCACAAATTGTAT	+	FWD_primer	necator_americanus
3_necator_americanus	326824	326845	CCAGAATCGCCACAAATTGTAT	+	FWD_primer	necator_americanus
3_necator_americanus	326993	327014	CCAGAATCGCCACAAATTGTAT	+	FWD_primer	necator_americanus
3_necator_americanus	327162	327183	CCAGAATCGCCACAAATTGTAT	+	FWD_primer	necator_americanus
3_necator_americanus	327331	327352	CCAGAATCGCCACAAATTGTAT	+	FWD_primer	necator_americanus
3_necator_americanus	327500	327521	CCAGAATCGCCACAAATTGTAT	+	FWD_primer	necator_americanus
3_necator_americanus	327669	327690	CCAGAATCGCCACAAATTGTAT	+	FWD_primer	necator_americanus
3_necator_americanus	327838	327859	CCAGAATCGCCACAAATTGTAT	+	FWD_primer	necator_americanus
3_necator_americanus	328007	328028	CCAGAATCGCCACAAATTGTAT	+	FWD_primer	necator_americanus
3_necator_americanus	328176	328197	CCAGAATCGCCACAAATTGTAT	+	FWD_primer	necator_americanus
3_necator_americanus	328345	328366	CCAGAATCGCCACAAATTGTAT	+	FWD_primer	necator_americanus
3_necator_americanus	328514	328535	CCAGAATCGCCACAAATTGTAT	+	FWD_primer	necator_americanus
3_necator_americanus	328683	328704	CCAGAATCGCCACAAATTGTAT	+	FWD_primer	necator_americanus
3_necator_americanus	328853	328874	CCAGAATCGCCACAAATTGTAT	+	FWD_primer	necator_americanus
3_necator_americanus	329023	329044	CCAGAATCGCCACAAATTGTAT	+	FWD_primer	necator_americanus
3_necator_americanus	329192	329213	CCAGAATCGCCACAAATTGTAT	+	FWD_primer	necator_americanus
3_necator_americanus	329361	329382	CCAGAATCGCCACAAATTGTAT	+	FWD_primer	necator_americanus
3_necator_americanus	329531	329552	CCAGAATCGCCACAAATTGTAT	+	FWD_primer	necator_americanus
3_necator_americanus	329701	329722	CCAGAATCGCCACAAATTGTAT	+	FWD_primer	necator_americanus
3_necator_americanus	329871	329892	CCAGAATCGCCACAAATTGTAT	+	FWD_primer	necator_americanus
3_necator_americanus	389142	389164	CCAGAATCGCCACAAATTGTAT	-	FWD_primer	necator_americanus
3_necator_americanus	388635	388657	CCAGAATCGCCACAAATTGTAT	-	FWD_primer	necator_americanus
3_necator_americanus	388191	388213	CCAGAATCGCCACAAATTGTAT	-	FWD_primer	necator_americanus
3_necator_americanus	319530	319552	CCAGAATCGCCACAAATTGTAT	-	FWD_primer	necator_americanus
3_necator_americanus	319360	319382	CCAGAATCGCCACAAATTGTAT	-	FWD_primer	necator_americanus
3_necator_americanus	319190	319212	CCAGAATCGCCACAAATTGTAT	-	FWD_primer	necator_americanus
3_necator_americanus	319021	319043	CCAGAATCGCCACAAATTGTAT	-	FWD_primer	necator_americanus
3_necator_americanus	318852	318874	CCAGAATCGCCACAAATTGTAT	-	FWD_primer	necator_americanus
3_necator_americanus	318682	318704	CCAGAATCGCCACAAATTGTAT	-	FWD_primer	necator_americanus
3_necator_americanus	318513	318535	CCAGAATCGCCACAAATTGTAT	-	FWD_primer	necator_americanus
3_necator_americanus	318344	318366	CCAGAATCGCCACAAATTGTAT	-	FWD_primer	necator_americanus
3_necator_americanus	318175	318197	CCAGAATCGCCACAAATTGTAT	-	FWD_primer	necator_americanus
3_necator_americanus	318006	318028	CCAGAATCGCCACAAATTGTAT	-	FWD_primer	necator_americanus
3_necator_americanus	317836	317858	CCAGAATCGCCACAAATTGTAT	-	FWD_primer	necator_americanus
3_necator_americanus	317667	317689	CCAGAATCGCCACAAATTGTAT	-	FWD_primer	necator_americanus
3_necator_americanus	317498	317520	CCAGAATCGCCACAAATTGTAT	-	FWD_primer	necator_americanus
3_necator_americanus	317328	317350	CCAGAATCGCCACAAATTGTAT	-	FWD_primer	necator_americanus
3_necator_americanus	317159	317181	CCAGAATCGCCACAAATTGTAT	-	FWD_primer	necator_americanus
3_necator_americanus	316990	317012	CCAGAATCGCCACAAATTGTAT	-	FWD_primer	necator_americanus
3_necator_americanus	316821	316843	CCAGAATCGCCACAAATTGTAT	-	FWD_primer	necator_americanus
3_necator_americanus	316652	316674	CCAGAATCGCCACAAATTGTAT	-	FWD_primer	necator_americanus
3_necator_americanus	316483	316505	CCAGAATCGCCACAAATTGTAT	-	FWD_primer	necator_americanus
3_necator_americanus	316314	316336	CCAGAATCGCCACAAATTGTAT	-	FWD_primer	necator_americanus
3_necator_americanus	316145	316167	CCAGAATCGCCACAAATTGTAT	-	FWD_primer	necator_americanus
3_necator_americanus	315976	315998	CCAGAATCGCCACAAATTGTAT	-	FWD_primer	necator_americanus
3_necator_americanus	315807	315829	CCAGAATCGCCACAAATTGTAT	-	FWD_primer	necator_americanus
3_necator_americanus	315638	315660	CCAGAATCGCCACAAATTGTAT	-	FWD_primer	necator_americanus
3_necator_americanus	315469	315491	CCAGAATCGCCACAAATTGTAT	-	FWD_primer	necator_americanus
3_necator_americanus	315300	315322	CCAGAATCGCCACAAATTGTAT	-	FWD_primer	necator_americanus
3_necator_americanus	315131	315153	CCAGAATCGCCACAAATTGTAT	-	FWD_primer	necator_americanus
3_necator_americanus	314962	314984	CCAGAATCGCCACAAATTGTAT	-	FWD_primer	necator_americanus
3_necator_americanus	314793	314815	CCAGAATCGCCACAAATTGTAT	-	FWD_primer	necator_americanus
3_necator_americanus	314624	314646	CCAGAATCGCCACAAATTGTAT	-	FWD_primer	necator_americanus
3_necator_americanus	314455	314477	CCAGAATCGCCACAAATTGTAT	-	FWD_primer	necator_americanus
3_necator_americanus	314286	314308	CCAGAATCGCCACAAATTGTAT	-	FWD_primer	necator_americanus
3_necator_americanus	314117	314139	CCAGAATCGCCACAAATTGTAT	-	FWD_primer	necator_americanus
3_necator_americanus	313948	313970	CCAGAATCGCCACAAATTGTAT	-	FWD_primer	necator_americanus
3_necator_americanus	313779	313801	CCAGAATCGCCACAAATTGTAT	-	FWD_primer	necator_americanus
3_necator_americanus	313610	313632	CCAGAATCGCCACAAATTGTAT	-	FWD_primer	necator_americanus
3_necator_americanus	313441	313463	CCAGAATCGCCACAAATTGTAT	-	FWD_primer	necator_americanus
3_necator_americanus	313272	313294	CCAGAATCGCCACAAATTGTAT	-	FWD_primer	necator_americanus
3_necator_americanus	313103	313125	CCAGAATCGCCACAAATTGTAT	-	FWD_primer	necator_americanus
3_necator_americanus	312934	312956	CCAGAATCGCCACAAATTGTAT	-	FWD_primer	necator_americanus
3_necator_americanus	312765	312787	CCAGAATCGCCACAAATTGTAT	-	FWD_primer	necator_americanus
3_necator_americanus	312596	312618	CCAGAATCGCCACAAATTGTAT	-	FWD_primer	necator_americanus
3_necator_americanus	312427	312449	CCAGAATCGCCACAAATTGTAT	-	FWD_primer	necator_americanus
3_necator_americanus	312258	312280	CCAGAATCGCCACAAATTGTAT	-	FWD_primer	necator_americanus
3_necator_americanus	312089	312111	CCAGAATCGCCACAAATTGTAT	-	FWD_primer	necator_americanus
3_necator_americanus	311920	311942	CCAGAATCGCCACAAATTGTAT	-	FWD_primer	necator_americanus
3_necator_americanus	311750	311772	CCAGAATCGCCACAAATTGTAT	-	FWD_primer	necator_americanus
3_necator_americanus	311581	311603	CCAGAATCGCCACAAATTGTAT	-	FWD_primer	necator_americanus
3_necator_americanus	311412	311434	CCAGAATCGCCACAAATTGTAT	-	FWD_primer	necator_americanus
3_necator_americanus	311243	311265	CCAGAATCGCCACAAATTGTAT	-	FWD_primer	necator_americanus
3_necator_americanus	311074	311096	CCAGAATCGCCACAAATTGTAT	-	FWD_primer	necator_americanus
3_necator_americanus	310905	310927	CCAGAATCGCCACAAATTGTAT	-	FWD_primer	necator_americanus
3_necator_americanus	310735	310757	CCAGAATCGCCACAAATTGTAT	-	FWD_primer	necator_americanus
3_necator_americanus	310566	310588	CCAGAATCGCCACAAATTGTAT	-	FWD_primer	necator_americanus
3_necator_americanus	310396	310418	CCAGAATCGCCACAAATTGTAT	-	FWD_primer	necator_americanus
3_necator_americanus	310227	310249	CCAGAATCGCCACAAATTGTAT	-	FWD_primer	necator_americanus
3_necator_americanus	310058	310080	CCAGAATCGCCACAAATTGTAT	-	FWD_primer	necator_americanus
3_necator_americanus	309889	309911	CCAGAATCGCCACAAATTGTAT	-	FWD_primer	necator_americanus
3_necator_americanus	309720	309742	CCAGAATCGCCACAAATTGTAT	-	FWD_primer	necator_americanus
3_necator_americanus	309551	309573	CCAGAATCGCCACAAATTGTAT	-	FWD_primer	necator_americanus
3_necator_americanus	309382	309404	CCAGAATCGCCACAAATTGTAT	-	FWD_primer	necator_americanus
3_necator_americanus	309213	309235	CCAGAATCGCCACAAATTGTAT	-	FWD_primer	necator_americanus
3_necator_americanus	309044	309066	CCAGAATCGCCACAAATTGTAT	-	FWD_primer	necator_americanus
3_necator_americanus	308875	308897	CCAGAATCGCCACAAATTGTAT	-	FWD_primer	necator_americanus
3_necator_americanus	308706	308728	CCAGAATCGCCACAAATTGTAT	-	FWD_primer	necator_americanus
3_necator_americanus	308537	308559	CCAGAATCGCCACAAATTGTAT	-	FWD_primer	necator_americanus
3_necator_americanus	308368	308390	CCAGAATCGCCACAAATTGTAT	-	FWD_primer	necator_americanus
3_necator_americanus	308198	308220	CCAGAATCGCCACAAATTGTAT	-	FWD_primer	necator_americanus
3_necator_americanus	308029	308051	CCAGAATCGCCACAAATTGTAT	-	FWD_primer	necator_americanus
3_necator_americanus	307860	307882	CCAGAATCGCCACAAATTGTAT	-	FWD_primer	necator_americanus
3_necator_americanus	307691	307713	CCAGAATCGCCACAAATTGTAT	-	FWD_primer	necator_americanus
4_necator_americanus	38896484	38896505	CCAGAATCGCCACAAATTGTAT	+	FWD_primer	necator_americanus
4_necator_americanus	38896652	38896673	CCAGAATCGCCACAAATTGTAT	+	FWD_primer	necator_americanus
4_necator_americanus	38896821	38896842	CCAGAATCGCCACAAATTGTAT	+	FWD_primer	necator_americanus
4_necator_americanus	38896990	38897011	CCAGAATCGCCACAAATTGTAT	+	FWD_primer	necator_americanus
4_necator_americanus	38897160	38897181	CCAGAATCGCCACAAATTGTAT	+	FWD_primer	necator_americanus
4_necator_americanus	38897329	38897350	CCAGAATCGCCACAAATTGTAT	+	FWD_primer	necator_americanus
4_necator_americanus	38897498	38897519	CCAGAATCGCCACAAATTGTAT	+	FWD_primer	necator_americanus
4_necator_americanus	38897667	38897688	CCAGAATCGCCACAAATTGTAT	+	FWD_primer	necator_americanus
4_necator_americanus	38897836	38897857	CCAGAATCGCCACAAATTGTAT	+	FWD_primer	necator_americanus
4_necator_americanus	38898005	38898026	CCAGAATCGCCACAAATTGTAT	+	FWD_primer	necator_americanus
4_necator_americanus	38898174	38898195	CCAGAATCGCCACAAATTGTAT	+	FWD_primer	necator_americanus
4_necator_americanus	38898343	38898364	CCAGAATCGCCACAAATTGTAT	+	FWD_primer	necator_americanus
4_necator_americanus	38898512	38898533	CCAGAATCGCCACAAATTGTAT	+	FWD_primer	necator_americanus
4_necator_americanus	38898681	38898702	CCAGAATCGCCACAAATTGTAT	+	FWD_primer	necator_americanus
4_necator_americanus	38898850	38898871	CCAGAATCGCCACAAATTGTAT	+	FWD_primer	necator_americanus
4_necator_americanus	38899019	38899040	CCAGAATCGCCACAAATTGTAT	+	FWD_primer	necator_americanus
4_necator_americanus	38899189	38899210	CCAGAATCGCCACAAATTGTAT	+	FWD_primer	necator_americanus
4_necator_americanus	38899358	38899379	CCAGAATCGCCACAAATTGTAT	+	FWD_primer	necator_americanus
4_necator_americanus	38899529	38899550	CCAGAATCGCCACAAATTGTAT	+	FWD_primer	necator_americanus
4_necator_americanus	38899698	38899719	CCAGAATCGCCACAAATTGTAT	+	FWD_primer	necator_americanus
4_necator_americanus	38899869	38899890	CCAGAATCGCCACAAATTGTAT	+	FWD_primer	necator_americanus
4_necator_americanus	38900038	38900059	CCAGAATCGCCACAAATTGTAT	+	FWD_primer	necator_americanus
4_necator_americanus	38900207	38900228	CCAGAATCGCCACAAATTGTAT	+	FWD_primer	necator_americanus
4_necator_americanus	38900376	38900397	CCAGAATCGCCACAAATTGTAT	+	FWD_primer	necator_americanus
4_necator_americanus	38900545	38900566	CCAGAATCGCCACAAATTGTAT	+	FWD_primer	necator_americanus
4_necator_americanus	38900715	38900736	CCAGAATCGCCACAAATTGTAT	+	FWD_primer	necator_americanus
4_necator_americanus	38900884	38900905	CCAGAATCGCCACAAATTGTAT	+	FWD_primer	necator_americanus
4_necator_americanus	38901054	38901075	CCAGAATCGCCACAAATTGTAT	+	FWD_primer	necator_americanus
4_necator_americanus	38901223	38901244	CCAGAATCGCCACAAATTGTAT	+	FWD_primer	necator_americanus
4_necator_americanus	38901392	38901413	CCAGAATCGCCACAAATTGTAT	+	FWD_primer	necator_americanus
4_necator_americanus	38901561	38901582	CCAGAATCGCCACAAATTGTAT	+	FWD_primer	necator_americanus
4_necator_americanus	38901730	38901751	CCAGAATCGCCACAAATTGTAT	+	FWD_primer	necator_americanus
4_necator_americanus	38901899	38901920	CCAGAATCGCCACAAATTGTAT	+	FWD_primer	necator_americanus
4_necator_americanus	38902068	38902089	CCAGAATCGCCACAAATTGTAT	+	FWD_primer	necator_americanus
4_necator_americanus	38902237	38902258	CCAGAATCGCCACAAATTGTAT	+	FWD_primer	necator_americanus
4_necator_americanus	38902406	38902427	CCAGAATCGCCACAAATTGTAT	+	FWD_primer	necator_americanus
4_necator_americanus	38902575	38902596	CCAGAATCGCCACAAATTGTAT	+	FWD_primer	necator_americanus
4_necator_americanus	38902744	38902765	CCAGAATCGCCACAAATTGTAT	+	FWD_primer	necator_americanus
4_necator_americanus	38902915	38902936	CCAGAATCGCCACAAATTGTAT	+	FWD_primer	necator_americanus
4_necator_americanus	38903085	38903106	CCAGAATCGCCACAAATTGTAT	+	FWD_primer	necator_americanus
4_necator_americanus	38903893	38903914	CCAGAATCGCCACAAATTGTAT	+	FWD_primer	necator_americanus
4_necator_americanus	38904062	38904083	CCAGAATCGCCACAAATTGTAT	+	FWD_primer	necator_americanus
4_necator_americanus	38904230	38904251	CCAGAATCGCCACAAATTGTAT	+	FWD_primer	necator_americanus
4_necator_americanus	38904399	38904420	CCAGAATCGCCACAAATTGTAT	+	FWD_primer	necator_americanus
4_necator_americanus	38904567	38904588	CCAGAATCGCCACAAATTGTAT	+	FWD_primer	necator_americanus
4_necator_americanus	38904736	38904757	CCAGAATCGCCACAAATTGTAT	+	FWD_primer	necator_americanus
4_necator_americanus	38904905	38904926	CCAGAATCGCCACAAATTGTAT	+	FWD_primer	necator_americanus
4_necator_americanus	38905074	38905095	CCAGAATCGCCACAAATTGTAT	+	FWD_primer	necator_americanus
4_necator_americanus	38905243	38905264	CCAGAATCGCCACAAATTGTAT	+	FWD_primer	necator_americanus
4_necator_americanus	38905412	38905433	CCAGAATCGCCACAAATTGTAT	+	FWD_primer	necator_americanus
4_necator_americanus	38905582	38905603	CCAGAATCGCCACAAATTGTAT	+	FWD_primer	necator_americanus
4_necator_americanus	38905750	38905771	CCAGAATCGCCACAAATTGTAT	+	FWD_primer	necator_americanus
4_necator_americanus	38905919	38905940	CCAGAATCGCCACAAATTGTAT	+	FWD_primer	necator_americanus
4_necator_americanus	38906089	38906110	CCAGAATCGCCACAAATTGTAT	+	FWD_primer	necator_americanus
4_necator_americanus	38906258	38906279	CCAGAATCGCCACAAATTGTAT	+	FWD_primer	necator_americanus
4_necator_americanus	38906428	38906449	CCAGAATCGCCACAAATTGTAT	+	FWD_primer	necator_americanus
4_necator_americanus	38906597	38906618	CCAGAATCGCCACAAATTGTAT	+	FWD_primer	necator_americanus
4_necator_americanus	38906766	38906787	CCAGAATCGCCACAAATTGTAT	+	FWD_primer	necator_americanus
4_necator_americanus	38906935	38906956	CCAGAATCGCCACAAATTGTAT	+	FWD_primer	necator_americanus
4_necator_americanus	38907105	38907126	CCAGAATCGCCACAAATTGTAT	+	FWD_primer	necator_americanus
4_necator_americanus	38907275	38907296	CCAGAATCGCCACAAATTGTAT	+	FWD_primer	necator_americanus
4_necator_americanus	38907445	38907466	CCAGAATCGCCACAAATTGTAT	+	FWD_primer	necator_americanus
4_necator_americanus	38907614	38907635	CCAGAATCGCCACAAATTGTAT	+	FWD_primer	necator_americanus
4_necator_americanus	38907783	38907804	CCAGAATCGCCACAAATTGTAT	+	FWD_primer	necator_americanus
4_necator_americanus	38907953	38907974	CCAGAATCGCCACAAATTGTAT	+	FWD_primer	necator_americanus
4_necator_americanus	38908122	38908143	CCAGAATCGCCACAAATTGTAT	+	FWD_primer	necator_americanus
4_necator_americanus	38908292	38908313	CCAGAATCGCCACAAATTGTAT	+	FWD_primer	necator_americanus
4_necator_americanus	38908460	38908481	CCAGAATCGCCACAAATTGTAT	+	FWD_primer	necator_americanus
4_necator_americanus	38908630	38908651	CCAGAATCGCCACAAATTGTAT	+	FWD_primer	necator_americanus
4_necator_americanus	38908799	38908820	CCAGAATCGCCACAAATTGTAT	+	FWD_primer	necator_americanus
4_necator_americanus	38908968	38908989	CCAGAATCGCCACAAATTGTAT	+	FWD_primer	necator_americanus
4_necator_americanus	38909137	38909158	CCAGAATCGCCACAAATTGTAT	+	FWD_primer	necator_americanus
4_necator_americanus	38909306	38909327	CCAGAATCGCCACAAATTGTAT	+	FWD_primer	necator_americanus
4_necator_americanus	38909475	38909496	CCAGAATCGCCACAAATTGTAT	+	FWD_primer	necator_americanus
4_necator_americanus	38909645	38909666	CCAGAATCGCCACAAATTGTAT	+	FWD_primer	necator_americanus
4_necator_americanus	38909815	38909836	CCAGAATCGCCACAAATTGTAT	+	FWD_primer	necator_americanus
4_necator_americanus	38909984	38910005	CCAGAATCGCCACAAATTGTAT	+	FWD_primer	necator_americanus
4_necator_americanus	38910154	38910175	CCAGAATCGCCACAAATTGTAT	+	FWD_primer	necator_americanus
4_necator_americanus	38910323	38910344	CCAGAATCGCCACAAATTGTAT	+	FWD_primer	necator_americanus
4_necator_americanus	38910492	38910513	CCAGAATCGCCACAAATTGTAT	+	FWD_primer	necator_americanus
4_necator_americanus	38910660	38910681	CCAGAATCGCCACAAATTGTAT	+	FWD_primer	necator_americanus
4_necator_americanus	38910829	38910850	CCAGAATCGCCACAAATTGTAT	+	FWD_primer	necator_americanus
4_necator_americanus	38910999	38911020	CCAGAATCGCCACAAATTGTAT	+	FWD_primer	necator_americanus
4_necator_americanus	38911168	38911189	CCAGAATCGCCACAAATTGTAT	+	FWD_primer	necator_americanus
4_necator_americanus	38911337	38911358	CCAGAATCGCCACAAATTGTAT	+	FWD_primer	necator_americanus
4_necator_americanus	38911506	38911527	CCAGAATCGCCACAAATTGTAT	+	FWD_primer	necator_americanus
4_necator_americanus	38911675	38911696	CCAGAATCGCCACAAATTGTAT	+	FWD_primer	necator_americanus
4_necator_americanus	38911844	38911865	CCAGAATCGCCACAAATTGTAT	+	FWD_primer	necator_americanus
4_necator_americanus	38912013	38912034	CCAGAATCGCCACAAATTGTAT	+	FWD_primer	necator_americanus
4_necator_americanus	38912182	38912203	CCAGAATCGCCACAAATTGTAT	+	FWD_primer	necator_americanus
4_necator_americanus	38912351	38912372	CCAGAATCGCCACAAATTGTAT	+	FWD_primer	necator_americanus
4_necator_americanus	38912521	38912542	CCAGAATCGCCACAAATTGTAT	+	FWD_primer	necator_americanus
4_necator_americanus	38912689	38912710	CCAGAATCGCCACAAATTGTAT	+	FWD_primer	necator_americanus
4_necator_americanus	38912859	38912880	CCAGAATCGCCACAAATTGTAT	+	FWD_primer	necator_americanus
4_necator_americanus	38913028	38913049	CCAGAATCGCCACAAATTGTAT	+	FWD_primer	necator_americanus
4_necator_americanus	38913196	38913217	CCAGAATCGCCACAAATTGTAT	+	FWD_primer	necator_americanus
4_necator_americanus	38913366	38913387	CCAGAATCGCCACAAATTGTAT	+	FWD_primer	necator_americanus
4_necator_americanus	38913535	38913556	CCAGAATCGCCACAAATTGTAT	+	FWD_primer	necator_americanus
4_necator_americanus	38913704	38913725	CCAGAATCGCCACAAATTGTAT	+	FWD_primer	necator_americanus
4_necator_americanus	38913873	38913894	CCAGAATCGCCACAAATTGTAT	+	FWD_primer	necator_americanus
4_necator_americanus	38914043	38914064	CCAGAATCGCCACAAATTGTAT	+	FWD_primer	necator_americanus
4_necator_americanus	38914212	38914233	CCAGAATCGCCACAAATTGTAT	+	FWD_primer	necator_americanus
4_necator_americanus	38914380	38914401	CCAGAATCGCCACAAATTGTAT	+	FWD_primer	necator_americanus
4_necator_americanus	38914549	38914570	CCAGAATCGCCACAAATTGTAT	+	FWD_primer	necator_americanus
4_necator_americanus	38914718	38914739	CCAGAATCGCCACAAATTGTAT	+	FWD_primer	necator_americanus
4_necator_americanus	38914888	38914909	CCAGAATCGCCACAAATTGTAT	+	FWD_primer	necator_americanus
4_necator_americanus	38915057	38915078	CCAGAATCGCCACAAATTGTAT	+	FWD_primer	necator_americanus
4_necator_americanus	38915225	38915246	CCAGAATCGCCACAAATTGTAT	+	FWD_primer	necator_americanus
4_necator_americanus	38915394	38915415	CCAGAATCGCCACAAATTGTAT	+	FWD_primer	necator_americanus
4_necator_americanus	38915563	38915584	CCAGAATCGCCACAAATTGTAT	+	FWD_primer	necator_americanus
4_necator_americanus	38915732	38915753	CCAGAATCGCCACAAATTGTAT	+	FWD_primer	necator_americanus
4_necator_americanus	38915902	38915923	CCAGAATCGCCACAAATTGTAT	+	FWD_primer	necator_americanus
4_necator_americanus	38916072	38916093	CCAGAATCGCCACAAATTGTAT	+	FWD_primer	necator_americanus
4_necator_americanus	38916241	38916262	CCAGAATCGCCACAAATTGTAT	+	FWD_primer	necator_americanus
4_necator_americanus	38916410	38916431	CCAGAATCGCCACAAATTGTAT	+	FWD_primer	necator_americanus
4_necator_americanus	38916579	38916600	CCAGAATCGCCACAAATTGTAT	+	FWD_primer	necator_americanus
4_necator_americanus	38916748	38916769	CCAGAATCGCCACAAATTGTAT	+	FWD_primer	necator_americanus
4_necator_americanus	38916917	38916938	CCAGAATCGCCACAAATTGTAT	+	FWD_primer	necator_americanus
4_necator_americanus	38917086	38917107	CCAGAATCGCCACAAATTGTAT	+	FWD_primer	necator_americanus
4_necator_americanus	38917255	38917276	CCAGAATCGCCACAAATTGTAT	+	FWD_primer	necator_americanus
4_necator_americanus	38917424	38917445	CCAGAATCGCCACAAATTGTAT	+	FWD_primer	necator_americanus
4_necator_americanus	38917593	38917614	CCAGAATCGCCACAAATTGTAT	+	FWD_primer	necator_americanus
4_necator_americanus	38917762	38917783	CCAGAATCGCCACAAATTGTAT	+	FWD_primer	necator_americanus
4_necator_americanus	38917931	38917952	CCAGAATCGCCACAAATTGTAT	+	FWD_primer	necator_americanus
4_necator_americanus	38918100	38918121	CCAGAATCGCCACAAATTGTAT	+	FWD_primer	necator_americanus
4_necator_americanus	38918268	38918289	CCAGAATCGCCACAAATTGTAT	+	FWD_primer	necator_americanus
4_necator_americanus	38918437	38918458	CCAGAATCGCCACAAATTGTAT	+	FWD_primer	necator_americanus
4_necator_americanus	38918606	38918627	CCAGAATCGCCACAAATTGTAT	+	FWD_primer	necator_americanus
4_necator_americanus	38918775	38918796	CCAGAATCGCCACAAATTGTAT	+	FWD_primer	necator_americanus
4_necator_americanus	38918944	38918965	CCAGAATCGCCACAAATTGTAT	+	FWD_primer	necator_americanus
4_necator_americanus	38919114	38919135	CCAGAATCGCCACAAATTGTAT	+	FWD_primer	necator_americanus
4_necator_americanus	38919283	38919304	CCAGAATCGCCACAAATTGTAT	+	FWD_primer	necator_americanus
11_necator_americanus	1267	1289	CCAGAATCGCCACAAATTGTAT	-	FWD_primer	necator_americanus
11_necator_americanus	1098	1120	CCAGAATCGCCACAAATTGTAT	-	FWD_primer	necator_americanus
11_necator_americanus	929	951	CCAGAATCGCCACAAATTGTAT	-	FWD_primer	necator_americanus
11_necator_americanus	760	782	CCAGAATCGCCACAAATTGTAT	-	FWD_primer	necator_americanus
11_necator_americanus	422	444	CCAGAATCGCCACAAATTGTAT	-	FWD_primer	necator_americanus
11_necator_americanus	253	275	CCAGAATCGCCACAAATTGTAT	-	FWD_primer	necator_americanus
11_necator_americanus	84	106	CCAGAATCGCCACAAATTGTAT	-	FWD_primer	necator_americanus
24_necator_americanus	1909	1931	CCAGAATCGCCACAAATTGTAT	-	FWD_primer	necator_americanus
24_necator_americanus	1739	1760	CCAGAATCGCCACAAATTGTAT	-	FWD_primer	necator_americanus
24_necator_americanus	1570	1592	CCAGAATCGCCACAAATTGTAT	-	FWD_primer	necator_americanus
24_necator_americanus	1401	1423	CCAGAATCGCCACAAATTGTAT	-	FWD_primer	necator_americanus
24_necator_americanus	1232	1254	CCAGAATCGCCACAAATTGTAT	-	FWD_primer	necator_americanus
24_necator_americanus	1063	1085	CCAGAATCGCCACAAATTGTAT	-	FWD_primer	necator_americanus
24_necator_americanus	895	917	CCAGAATCGCCACAAATTGTAT	-	FWD_primer	necator_americanus
24_necator_americanus	726	748	CCAGAATCGCCACAAATTGTAT	-	FWD_primer	necator_americanus
24_necator_americanus	556	578	CCAGAATCGCCACAAATTGTAT	-	FWD_primer	necator_americanus
24_necator_americanus	387	409	CCAGAATCGCCACAAATTGTAT	-	FWD_primer	necator_americanus
24_necator_americanus	218	240	CCAGAATCGCCACAAATTGTAT	-	FWD_primer	necator_americanus
34_necator_americanus	485	506	CCAGAATCGCCACAAATTGTAT	+	FWD_primer	necator_americanus
34_necator_americanus	654	675	CCAGAATCGCCACAAATTGTAT	+	FWD_primer	necator_americanus
34_necator_americanus	823	844	CCAGAATCGCCACAAATTGTAT	+	FWD_primer	necator_americanus
36_necator_americanus	841	863	CCAGAATCGCCACAAATTGTAT	-	FWD_primer	necator_americanus
36_necator_americanus	672	694	CCAGAATCGCCACAAATTGTAT	-	FWD_primer	necator_americanus
36_necator_americanus	502	524	CCAGAATCGCCACAAATTGTAT	-	FWD_primer	necator_americanus
36_necator_americanus	333	355	CCAGAATCGCCACAAATTGTAT	-	FWD_primer	necator_americanus
36_necator_americanus	163	185	CCAGAATCGCCACAAATTGTAT	-	FWD_primer	necator_americanus
37_necator_americanus	901	923	CCAGAATCGCCACAAATTGTAT	-	FWD_primer	necator_americanus
37_necator_americanus	396	418	CCAGAATCGCCACAAATTGTAT	-	FWD_primer	necator_americanus
1_necator_americanus	3433	3456	GGGTTTGAGGCTTATCATAAAGAA	+	REV_primer	necator_americanus
1_necator_americanus	3602	3625	GGGTTTGAGGCTTATCATAAAGAA	+	REV_primer	necator_americanus
1_necator_americanus	3771	3794	GGGTTTGAGGCTTATCATAAAGAA	+	REV_primer	necator_americanus
1_necator_americanus	3941	3964	GGGTTTGAGGCTTATCATAAAGAA	+	REV_primer	necator_americanus
1_necator_americanus	4279	4302	GGGTTTGAGGCTTATCATAAAGAA	+	REV_primer	necator_americanus
1_necator_americanus	4448	4471	GGGTTTGAGGCTTATCATAAAGAA	+	REV_primer	necator_americanus
1_necator_americanus	4616	4639	GGGTTTGAGGCTTATCATAAAGAA	+	REV_primer	necator_americanus
1_necator_americanus	4785	4808	GGGTTTGAGGCTTATCATAAAGAA	+	REV_primer	necator_americanus
1_necator_americanus	5123	5146	GGGTTTGAGGCTTATCATAAAGAA	+	REV_primer	necator_americanus
1_necator_americanus	5292	5315	GGGTTTGAGGCTTATCATAAAGAA	+	REV_primer	necator_americanus
1_necator_americanus	5461	5484	GGGTTTGAGGCTTATCATAAAGAA	+	REV_primer	necator_americanus
1_necator_americanus	6805	6828	GGGTTTGAGGCTTATCATAAAGAA	+	REV_primer	necator_americanus
1_necator_americanus	6974	6997	GGGTTTGAGGCTTATCATAAAGAA	+	REV_primer	necator_americanus
1_necator_americanus	7144	7167	GGGTTTGAGGCTTATCATAAAGAA	+	REV_primer	necator_americanus
1_necator_americanus	7313	7336	GGGTTTGAGGCTTATCATAAAGAA	+	REV_primer	necator_americanus
1_necator_americanus	7482	7505	GGGTTTGAGGCTTATCATAAAGAA	+	REV_primer	necator_americanus
1_necator_americanus	7651	7674	GGGTTTGAGGCTTATCATAAAGAA	+	REV_primer	necator_americanus
1_necator_americanus	7820	7843	GGGTTTGAGGCTTATCATAAAGAA	+	REV_primer	necator_americanus
1_necator_americanus	7989	8012	GGGTTTGAGGCTTATCATAAAGAA	+	REV_primer	necator_americanus
1_necator_americanus	8158	8181	GGGTTTGAGGCTTATCATAAAGAA	+	REV_primer	necator_americanus
1_necator_americanus	8327	8350	GGGTTTGAGGCTTATCATAAAGAA	+	REV_primer	necator_americanus
1_necator_americanus	8496	8519	GGGTTTGAGGCTTATCATAAAGAA	+	REV_primer	necator_americanus
1_necator_americanus	8665	8688	GGGTTTGAGGCTTATCATAAAGAA	+	REV_primer	necator_americanus
1_necator_americanus	8834	8857	GGGTTTGAGGCTTATCATAAAGAA	+	REV_primer	necator_americanus
1_necator_americanus	9003	9026	GGGTTTGAGGCTTATCATAAAGAA	+	REV_primer	necator_americanus
1_necator_americanus	9172	9195	GGGTTTGAGGCTTATCATAAAGAA	+	REV_primer	necator_americanus
1_necator_americanus	9341	9364	GGGTTTGAGGCTTATCATAAAGAA	+	REV_primer	necator_americanus
1_necator_americanus	9510	9533	GGGTTTGAGGCTTATCATAAAGAA	+	REV_primer	necator_americanus
1_necator_americanus	9679	9702	GGGTTTGAGGCTTATCATAAAGAA	+	REV_primer	necator_americanus
1_necator_americanus	9848	9871	GGGTTTGAGGCTTATCATAAAGAA	+	REV_primer	necator_americanus
1_necator_americanus	10018	10041	GGGTTTGAGGCTTATCATAAAGAA	+	REV_primer	necator_americanus
1_necator_americanus	10187	10210	GGGTTTGAGGCTTATCATAAAGAA	+	REV_primer	necator_americanus
1_necator_americanus	10356	10379	GGGTTTGAGGCTTATCATAAAGAA	+	REV_primer	necator_americanus
1_necator_americanus	10525	10548	GGGTTTGAGGCTTATCATAAAGAA	+	REV_primer	necator_americanus
1_necator_americanus	10694	10717	GGGTTTGAGGCTTATCATAAAGAA	+	REV_primer	necator_americanus
1_necator_americanus	10863	10886	GGGTTTGAGGCTTATCATAAAGAA	+	REV_primer	necator_americanus
1_necator_americanus	11032	11055	GGGTTTGAGGCTTATCATAAAGAA	+	REV_primer	necator_americanus
1_necator_americanus	11201	11224	GGGTTTGAGGCTTATCATAAAGAA	+	REV_primer	necator_americanus
1_necator_americanus	11370	11393	GGGTTTGAGGCTTATCATAAAGAA	+	REV_primer	necator_americanus
1_necator_americanus	11539	11562	GGGTTTGAGGCTTATCATAAAGAA	+	REV_primer	necator_americanus
1_necator_americanus	11708	11731	GGGTTTGAGGCTTATCATAAAGAA	+	REV_primer	necator_americanus
1_necator_americanus	11877	11900	GGGTTTGAGGCTTATCATAAAGAA	+	REV_primer	necator_americanus
1_necator_americanus	12046	12069	GGGTTTGAGGCTTATCATAAAGAA	+	REV_primer	necator_americanus
1_necator_americanus	12215	12238	GGGTTTGAGGCTTATCATAAAGAA	+	REV_primer	necator_americanus
1_necator_americanus	12384	12407	GGGTTTGAGGCTTATCATAAAGAA	+	REV_primer	necator_americanus
3_necator_americanus	307628	307648	GGGTTTGAGGCTTATCATAAAGAA	+	REV_primer	necator_americanus
3_necator_americanus	307794	307817	GGGTTTGAGGCTTATCATAAAGAA	+	REV_primer	necator_americanus
3_necator_americanus	307963	307986	GGGTTTGAGGCTTATCATAAAGAA	+	REV_primer	necator_americanus
3_necator_americanus	308132	308155	GGGTTTGAGGCTTATCATAAAGAA	+	REV_primer	necator_americanus
3_necator_americanus	308302	308325	GGGTTTGAGGCTTATCATAAAGAA	+	REV_primer	necator_americanus
3_necator_americanus	308471	308494	GGGTTTGAGGCTTATCATAAAGAA	+	REV_primer	necator_americanus
3_necator_americanus	308640	308663	GGGTTTGAGGCTTATCATAAAGAA	+	REV_primer	necator_americanus
3_necator_americanus	308809	308832	GGGTTTGAGGCTTATCATAAAGAA	+	REV_primer	necator_americanus
3_necator_americanus	308978	309001	GGGTTTGAGGCTTATCATAAAGAA	+	REV_primer	necator_americanus
3_necator_americanus	309147	309170	GGGTTTGAGGCTTATCATAAAGAA	+	REV_primer	necator_americanus
3_necator_americanus	309316	309339	GGGTTTGAGGCTTATCATAAAGAA	+	REV_primer	necator_americanus
3_necator_americanus	309485	309508	GGGTTTGAGGCTTATCATAAAGAA	+	REV_primer	necator_americanus
3_necator_americanus	309654	309677	GGGTTTGAGGCTTATCATAAAGAA	+	REV_primer	necator_americanus
3_necator_americanus	309823	309846	GGGTTTGAGGCTTATCATAAAGAA	+	REV_primer	necator_americanus
3_necator_americanus	309992	310015	GGGTTTGAGGCTTATCATAAAGAA	+	REV_primer	necator_americanus
3_necator_americanus	310161	310184	GGGTTTGAGGCTTATCATAAAGAA	+	REV_primer	necator_americanus
3_necator_americanus	310330	310353	GGGTTTGAGGCTTATCATAAAGAA	+	REV_primer	necator_americanus
3_necator_americanus	310500	310523	GGGTTTGAGGCTTATCATAAAGAA	+	REV_primer	necator_americanus
3_necator_americanus	310669	310692	GGGTTTGAGGCTTATCATAAAGAA	+	REV_primer	necator_americanus
3_necator_americanus	310839	310862	GGGTTTGAGGCTTATCATAAAGAA	+	REV_primer	necator_americanus
3_necator_americanus	311008	311031	GGGTTTGAGGCTTATCATAAAGAA	+	REV_primer	necator_americanus
3_necator_americanus	311177	311200	GGGTTTGAGGCTTATCATAAAGAA	+	REV_primer	necator_americanus
3_necator_americanus	311346	311369	GGGTTTGAGGCTTATCATAAAGAA	+	REV_primer	necator_americanus
3_necator_americanus	311515	311538	GGGTTTGAGGCTTATCATAAAGAA	+	REV_primer	necator_americanus
3_necator_americanus	311684	311707	GGGTTTGAGGCTTATCATAAAGAA	+	REV_primer	necator_americanus
3_necator_americanus	311854	311877	GGGTTTGAGGCTTATCATAAAGAA	+	REV_primer	necator_americanus
3_necator_americanus	312023	312046	GGGTTTGAGGCTTATCATAAAGAA	+	REV_primer	necator_americanus
3_necator_americanus	312192	312215	GGGTTTGAGGCTTATCATAAAGAA	+	REV_primer	necator_americanus
3_necator_americanus	312361	312384	GGGTTTGAGGCTTATCATAAAGAA	+	REV_primer	necator_americanus
3_necator_americanus	312530	312553	GGGTTTGAGGCTTATCATAAAGAA	+	REV_primer	necator_americanus
3_necator_americanus	312699	312722	GGGTTTGAGGCTTATCATAAAGAA	+	REV_primer	necator_americanus
3_necator_americanus	312868	312891	GGGTTTGAGGCTTATCATAAAGAA	+	REV_primer	necator_americanus
3_necator_americanus	313037	313060	GGGTTTGAGGCTTATCATAAAGAA	+	REV_primer	necator_americanus
3_necator_americanus	313206	313229	GGGTTTGAGGCTTATCATAAAGAA	+	REV_primer	necator_americanus
3_necator_americanus	313375	313398	GGGTTTGAGGCTTATCATAAAGAA	+	REV_primer	necator_americanus
3_necator_americanus	313544	313567	GGGTTTGAGGCTTATCATAAAGAA	+	REV_primer	necator_americanus
3_necator_americanus	313713	313736	GGGTTTGAGGCTTATCATAAAGAA	+	REV_primer	necator_americanus
3_necator_americanus	313882	313905	GGGTTTGAGGCTTATCATAAAGAA	+	REV_primer	necator_americanus
3_necator_americanus	314051	314074	GGGTTTGAGGCTTATCATAAAGAA	+	REV_primer	necator_americanus
3_necator_americanus	314220	314243	GGGTTTGAGGCTTATCATAAAGAA	+	REV_primer	necator_americanus
3_necator_americanus	314389	314412	GGGTTTGAGGCTTATCATAAAGAA	+	REV_primer	necator_americanus
3_necator_americanus	314558	314581	GGGTTTGAGGCTTATCATAAAGAA	+	REV_primer	necator_americanus
3_necator_americanus	314727	314750	GGGTTTGAGGCTTATCATAAAGAA	+	REV_primer	necator_americanus
3_necator_americanus	314896	314919	GGGTTTGAGGCTTATCATAAAGAA	+	REV_primer	necator_americanus
3_necator_americanus	315065	315088	GGGTTTGAGGCTTATCATAAAGAA	+	REV_primer	necator_americanus
3_necator_americanus	315234	315257	GGGTTTGAGGCTTATCATAAAGAA	+	REV_primer	necator_americanus
3_necator_americanus	315403	315426	GGGTTTGAGGCTTATCATAAAGAA	+	REV_primer	necator_americanus
3_necator_americanus	315572	315595	GGGTTTGAGGCTTATCATAAAGAA	+	REV_primer	necator_americanus
3_necator_americanus	315741	315764	GGGTTTGAGGCTTATCATAAAGAA	+	REV_primer	necator_americanus
3_necator_americanus	315910	315933	GGGTTTGAGGCTTATCATAAAGAA	+	REV_primer	necator_americanus
3_necator_americanus	316079	316102	GGGTTTGAGGCTTATCATAAAGAA	+	REV_primer	necator_americanus
3_necator_americanus	316248	316271	GGGTTTGAGGCTTATCATAAAGAA	+	REV_primer	necator_americanus
3_necator_americanus	316417	316440	GGGTTTGAGGCTTATCATAAAGAA	+	REV_primer	necator_americanus
3_necator_americanus	316586	316609	GGGTTTGAGGCTTATCATAAAGAA	+	REV_primer	necator_americanus
3_necator_americanus	316755	316778	GGGTTTGAGGCTTATCATAAAGAA	+	REV_primer	necator_americanus
3_necator_americanus	316924	316947	GGGTTTGAGGCTTATCATAAAGAA	+	REV_primer	necator_americanus
3_necator_americanus	317093	317116	GGGTTTGAGGCTTATCATAAAGAA	+	REV_primer	necator_americanus
3_necator_americanus	317262	317285	GGGTTTGAGGCTTATCATAAAGAA	+	REV_primer	necator_americanus
3_necator_americanus	317432	317455	GGGTTTGAGGCTTATCATAAAGAA	+	REV_primer	necator_americanus
3_necator_americanus	317601	317624	GGGTTTGAGGCTTATCATAAAGAA	+	REV_primer	necator_americanus
3_necator_americanus	317770	317793	GGGTTTGAGGCTTATCATAAAGAA	+	REV_primer	necator_americanus
3_necator_americanus	317940	317963	GGGTTTGAGGCTTATCATAAAGAA	+	REV_primer	necator_americanus
3_necator_americanus	318109	318132	GGGTTTGAGGCTTATCATAAAGAA	+	REV_primer	necator_americanus
3_necator_americanus	318278	318301	GGGTTTGAGGCTTATCATAAAGAA	+	REV_primer	necator_americanus
3_necator_americanus	318447	318470	GGGTTTGAGGCTTATCATAAAGAA	+	REV_primer	necator_americanus
3_necator_americanus	318616	318639	GGGTTTGAGGCTTATCATAAAGAA	+	REV_primer	necator_americanus
3_necator_americanus	318786	318809	GGGTTTGAGGCTTATCATAAAGAA	+	REV_primer	necator_americanus
3_necator_americanus	318955	318978	GGGTTTGAGGCTTATCATAAAGAA	+	REV_primer	necator_americanus
3_necator_americanus	319124	319147	GGGTTTGAGGCTTATCATAAAGAA	+	REV_primer	necator_americanus
3_necator_americanus	319293	319316	GGGTTTGAGGCTTATCATAAAGAA	+	REV_primer	necator_americanus
3_necator_americanus	319464	319487	GGGTTTGAGGCTTATCATAAAGAA	+	REV_primer	necator_americanus
3_necator_americanus	388125	388148	GGGTTTGAGGCTTATCATAAAGAA	+	REV_primer	necator_americanus
3_necator_americanus	388569	388592	GGGTTTGAGGCTTATCATAAAGAA	+	REV_primer	necator_americanus
3_necator_americanus	389075	389099	GGGTTTGAGGCTTATCATAAAGAA	+	REV_primer	necator_americanus
3_necator_americanus	329935	329959	GGGTTTGAGGCTTATCATAAAGAA	-	REV_primer	necator_americanus
3_necator_americanus	329765	329789	GGGTTTGAGGCTTATCATAAAGAA	-	REV_primer	necator_americanus
3_necator_americanus	329595	329619	GGGTTTGAGGCTTATCATAAAGAA	-	REV_primer	necator_americanus
3_necator_americanus	329425	329449	GGGTTTGAGGCTTATCATAAAGAA	-	REV_primer	necator_americanus
3_necator_americanus	329256	329280	GGGTTTGAGGCTTATCATAAAGAA	-	REV_primer	necator_americanus
3_necator_americanus	329087	329111	GGGTTTGAGGCTTATCATAAAGAA	-	REV_primer	necator_americanus
3_necator_americanus	328917	328941	GGGTTTGAGGCTTATCATAAAGAA	-	REV_primer	necator_americanus
3_necator_americanus	328747	328771	GGGTTTGAGGCTTATCATAAAGAA	-	REV_primer	necator_americanus
3_necator_americanus	328578	328602	GGGTTTGAGGCTTATCATAAAGAA	-	REV_primer	necator_americanus
3_necator_americanus	328409	328433	GGGTTTGAGGCTTATCATAAAGAA	-	REV_primer	necator_americanus
3_necator_americanus	328240	328264	GGGTTTGAGGCTTATCATAAAGAA	-	REV_primer	necator_americanus
3_necator_americanus	328071	328095	GGGTTTGAGGCTTATCATAAAGAA	-	REV_primer	necator_americanus
3_necator_americanus	327902	327926	GGGTTTGAGGCTTATCATAAAGAA	-	REV_primer	necator_americanus
3_necator_americanus	327733	327757	GGGTTTGAGGCTTATCATAAAGAA	-	REV_primer	necator_americanus
3_necator_americanus	327564	327588	GGGTTTGAGGCTTATCATAAAGAA	-	REV_primer	necator_americanus
3_necator_americanus	327395	327419	GGGTTTGAGGCTTATCATAAAGAA	-	REV_primer	necator_americanus
3_necator_americanus	327226	327250	GGGTTTGAGGCTTATCATAAAGAA	-	REV_primer	necator_americanus
3_necator_americanus	327057	327081	GGGTTTGAGGCTTATCATAAAGAA	-	REV_primer	necator_americanus
3_necator_americanus	326888	326912	GGGTTTGAGGCTTATCATAAAGAA	-	REV_primer	necator_americanus
3_necator_americanus	326719	326743	GGGTTTGAGGCTTATCATAAAGAA	-	REV_primer	necator_americanus
3_necator_americanus	326550	326574	GGGTTTGAGGCTTATCATAAAGAA	-	REV_primer	necator_americanus
3_necator_americanus	326381	326405	GGGTTTGAGGCTTATCATAAAGAA	-	REV_primer	necator_americanus
3_necator_americanus	326212	326236	GGGTTTGAGGCTTATCATAAAGAA	-	REV_primer	necator_americanus
3_necator_americanus	326043	326067	GGGTTTGAGGCTTATCATAAAGAA	-	REV_primer	necator_americanus
3_necator_americanus	325874	325898	GGGTTTGAGGCTTATCATAAAGAA	-	REV_primer	necator_americanus
3_necator_americanus	325705	325729	GGGTTTGAGGCTTATCATAAAGAA	-	REV_primer	necator_americanus
3_necator_americanus	325536	325560	GGGTTTGAGGCTTATCATAAAGAA	-	REV_primer	necator_americanus
3_necator_americanus	325366	325390	GGGTTTGAGGCTTATCATAAAGAA	-	REV_primer	necator_americanus
3_necator_americanus	325197	325221	GGGTTTGAGGCTTATCATAAAGAA	-	REV_primer	necator_americanus
3_necator_americanus	325027	325051	GGGTTTGAGGCTTATCATAAAGAA	-	REV_primer	necator_americanus
3_necator_americanus	324858	324882	GGGTTTGAGGCTTATCATAAAGAA	-	REV_primer	necator_americanus
3_necator_americanus	324689	324713	GGGTTTGAGGCTTATCATAAAGAA	-	REV_primer	necator_americanus
3_necator_americanus	324520	324544	GGGTTTGAGGCTTATCATAAAGAA	-	REV_primer	necator_americanus
3_necator_americanus	324350	324374	GGGTTTGAGGCTTATCATAAAGAA	-	REV_primer	necator_americanus
3_necator_americanus	324181	324205	GGGTTTGAGGCTTATCATAAAGAA	-	REV_primer	necator_americanus
3_necator_americanus	324010	324034	GGGTTTGAGGCTTATCATAAAGAA	-	REV_primer	necator_americanus
3_necator_americanus	323840	323864	GGGTTTGAGGCTTATCATAAAGAA	-	REV_primer	necator_americanus
3_necator_americanus	322981	323005	GGGTTTGAGGCTTATCATAAAGAA	-	REV_primer	necator_americanus
3_necator_americanus	322811	322835	GGGTTTGAGGCTTATCATAAAGAA	-	REV_primer	necator_americanus
3_necator_americanus	322643	322667	GGGTTTGAGGCTTATCATAAAGAA	-	REV_primer	necator_americanus
3_necator_americanus	322475	322499	GGGTTTGAGGCTTATCATAAAGAA	-	REV_primer	necator_americanus
3_necator_americanus	322305	322329	GGGTTTGAGGCTTATCATAAAGAA	-	REV_primer	necator_americanus
3_necator_americanus	322135	322159	GGGTTTGAGGCTTATCATAAAGAA	-	REV_primer	necator_americanus
3_necator_americanus	321967	321991	GGGTTTGAGGCTTATCATAAAGAA	-	REV_primer	necator_americanus
3_necator_americanus	321798	321822	GGGTTTGAGGCTTATCATAAAGAA	-	REV_primer	necator_americanus
3_necator_americanus	321630	321654	GGGTTTGAGGCTTATCATAAAGAA	-	REV_primer	necator_americanus
3_necator_americanus	321461	321485	GGGTTTGAGGCTTATCATAAAGAA	-	REV_primer	necator_americanus
3_necator_americanus	321293	321317	GGGTTTGAGGCTTATCATAAAGAA	-	REV_primer	necator_americanus
3_necator_americanus	321124	321148	GGGTTTGAGGCTTATCATAAAGAA	-	REV_primer	necator_americanus
3_necator_americanus	320955	320979	GGGTTTGAGGCTTATCATAAAGAA	-	REV_primer	necator_americanus
3_necator_americanus	320786	320810	GGGTTTGAGGCTTATCATAAAGAA	-	REV_primer	necator_americanus
3_necator_americanus	320618	320642	GGGTTTGAGGCTTATCATAAAGAA	-	REV_primer	necator_americanus
3_necator_americanus	320449	320473	GGGTTTGAGGCTTATCATAAAGAA	-	REV_primer	necator_americanus
3_necator_americanus	320282	320306	GGGTTTGAGGCTTATCATAAAGAA	-	REV_primer	necator_americanus
3_necator_americanus	320113	320137	GGGTTTGAGGCTTATCATAAAGAA	-	REV_primer	necator_americanus
3_necator_americanus	319807	319831	GGGTTTGAGGCTTATCATAAAGAA	-	REV_primer	necator_americanus
4_necator_americanus	38919347	38919371	GGGTTTGAGGCTTATCATAAAGAA	-	REV_primer	necator_americanus
4_necator_americanus	38919178	38919202	GGGTTTGAGGCTTATCATAAAGAA	-	REV_primer	necator_americanus
4_necator_americanus	38919008	38919032	GGGTTTGAGGCTTATCATAAAGAA	-	REV_primer	necator_americanus
4_necator_americanus	38918839	38918863	GGGTTTGAGGCTTATCATAAAGAA	-	REV_primer	necator_americanus
4_necator_americanus	38918670	38918694	GGGTTTGAGGCTTATCATAAAGAA	-	REV_primer	necator_americanus
4_necator_americanus	38918501	38918525	GGGTTTGAGGCTTATCATAAAGAA	-	REV_primer	necator_americanus
4_necator_americanus	38918332	38918356	GGGTTTGAGGCTTATCATAAAGAA	-	REV_primer	necator_americanus
4_necator_americanus	38918163	38918187	GGGTTTGAGGCTTATCATAAAGAA	-	REV_primer	necator_americanus
4_necator_americanus	38917995	38918019	GGGTTTGAGGCTTATCATAAAGAA	-	REV_primer	necator_americanus
4_necator_americanus	38917826	38917850	GGGTTTGAGGCTTATCATAAAGAA	-	REV_primer	necator_americanus
4_necator_americanus	38917657	38917681	GGGTTTGAGGCTTATCATAAAGAA	-	REV_primer	necator_americanus
4_necator_americanus	38917488	38917512	GGGTTTGAGGCTTATCATAAAGAA	-	REV_primer	necator_americanus
4_necator_americanus	38917319	38917343	GGGTTTGAGGCTTATCATAAAGAA	-	REV_primer	necator_americanus
4_necator_americanus	38917150	38917174	GGGTTTGAGGCTTATCATAAAGAA	-	REV_primer	necator_americanus
4_necator_americanus	38916981	38917005	GGGTTTGAGGCTTATCATAAAGAA	-	REV_primer	necator_americanus
4_necator_americanus	38916812	38916836	GGGTTTGAGGCTTATCATAAAGAA	-	REV_primer	necator_americanus
4_necator_americanus	38916643	38916667	GGGTTTGAGGCTTATCATAAAGAA	-	REV_primer	necator_americanus
4_necator_americanus	38916474	38916498	GGGTTTGAGGCTTATCATAAAGAA	-	REV_primer	necator_americanus
4_necator_americanus	38916305	38916329	GGGTTTGAGGCTTATCATAAAGAA	-	REV_primer	necator_americanus
4_necator_americanus	38916136	38916160	GGGTTTGAGGCTTATCATAAAGAA	-	REV_primer	necator_americanus
4_necator_americanus	38915966	38915990	GGGTTTGAGGCTTATCATAAAGAA	-	REV_primer	necator_americanus
4_necator_americanus	38915796	38915820	GGGTTTGAGGCTTATCATAAAGAA	-	REV_primer	necator_americanus
4_necator_americanus	38915627	38915651	GGGTTTGAGGCTTATCATAAAGAA	-	REV_primer	necator_americanus
4_necator_americanus	38915458	38915482	GGGTTTGAGGCTTATCATAAAGAA	-	REV_primer	necator_americanus
4_necator_americanus	38915289	38915313	GGGTTTGAGGCTTATCATAAAGAA	-	REV_primer	necator_americanus
4_necator_americanus	38915120	38915144	GGGTTTGAGGCTTATCATAAAGAA	-	REV_primer	necator_americanus
4_necator_americanus	38914952	38914976	GGGTTTGAGGCTTATCATAAAGAA	-	REV_primer	necator_americanus
4_necator_americanus	38914782	38914806	GGGTTTGAGGCTTATCATAAAGAA	-	REV_primer	necator_americanus
4_necator_americanus	38914613	38914637	GGGTTTGAGGCTTATCATAAAGAA	-	REV_primer	necator_americanus
4_necator_americanus	38914444	38914468	GGGTTTGAGGCTTATCATAAAGAA	-	REV_primer	necator_americanus
4_necator_americanus	38914275	38914299	GGGTTTGAGGCTTATCATAAAGAA	-	REV_primer	necator_americanus
4_necator_americanus	38914107	38914131	GGGTTTGAGGCTTATCATAAAGAA	-	REV_primer	necator_americanus
4_necator_americanus	38913937	38913961	GGGTTTGAGGCTTATCATAAAGAA	-	REV_primer	necator_americanus
4_necator_americanus	38913768	38913792	GGGTTTGAGGCTTATCATAAAGAA	-	REV_primer	necator_americanus
4_necator_americanus	38913598	38913622	GGGTTTGAGGCTTATCATAAAGAA	-	REV_primer	necator_americanus
4_necator_americanus	38913430	38913454	GGGTTTGAGGCTTATCATAAAGAA	-	REV_primer	necator_americanus
4_necator_americanus	38913260	38913284	GGGTTTGAGGCTTATCATAAAGAA	-	REV_primer	necator_americanus
4_necator_americanus	38913091	38913115	GGGTTTGAGGCTTATCATAAAGAA	-	REV_primer	necator_americanus
4_necator_americanus	38912923	38912947	GGGTTTGAGGCTTATCATAAAGAA	-	REV_primer	necator_americanus
4_necator_americanus	38912753	38912777	GGGTTTGAGGCTTATCATAAAGAA	-	REV_primer	necator_americanus
4_necator_americanus	38912584	38912608	GGGTTTGAGGCTTATCATAAAGAA	-	REV_primer	necator_americanus
4_necator_americanus	38912415	38912439	GGGTTTGAGGCTTATCATAAAGAA	-	REV_primer	necator_americanus
4_necator_americanus	38912246	38912270	GGGTTTGAGGCTTATCATAAAGAA	-	REV_primer	necator_americanus
4_necator_americanus	38912077	38912101	GGGTTTGAGGCTTATCATAAAGAA	-	REV_primer	necator_americanus
4_necator_americanus	38911908	38911932	GGGTTTGAGGCTTATCATAAAGAA	-	REV_primer	necator_americanus
4_necator_americanus	38911739	38911763	GGGTTTGAGGCTTATCATAAAGAA	-	REV_primer	necator_americanus
4_necator_americanus	38911570	38911594	GGGTTTGAGGCTTATCATAAAGAA	-	REV_primer	necator_americanus
4_necator_americanus	38911401	38911425	GGGTTTGAGGCTTATCATAAAGAA	-	REV_primer	necator_americanus
4_necator_americanus	38911232	38911256	GGGTTTGAGGCTTATCATAAAGAA	-	REV_primer	necator_americanus
4_necator_americanus	38911062	38911086	GGGTTTGAGGCTTATCATAAAGAA	-	REV_primer	necator_americanus
4_necator_americanus	38910893	38910917	GGGTTTGAGGCTTATCATAAAGAA	-	REV_primer	necator_americanus
4_necator_americanus	38910724	38910748	GGGTTTGAGGCTTATCATAAAGAA	-	REV_primer	necator_americanus
4_necator_americanus	38910556	38910580	GGGTTTGAGGCTTATCATAAAGAA	-	REV_primer	necator_americanus
4_necator_americanus	38910387	38910411	GGGTTTGAGGCTTATCATAAAGAA	-	REV_primer	necator_americanus
4_necator_americanus	38910218	38910242	GGGTTTGAGGCTTATCATAAAGAA	-	REV_primer	necator_americanus
4_necator_americanus	38910048	38910072	GGGTTTGAGGCTTATCATAAAGAA	-	REV_primer	necator_americanus
4_necator_americanus	38909879	38909903	GGGTTTGAGGCTTATCATAAAGAA	-	REV_primer	necator_americanus
4_necator_americanus	38909710	38909734	GGGTTTGAGGCTTATCATAAAGAA	-	REV_primer	necator_americanus
4_necator_americanus	38909539	38909563	GGGTTTGAGGCTTATCATAAAGAA	-	REV_primer	necator_americanus
4_necator_americanus	38909370	38909394	GGGTTTGAGGCTTATCATAAAGAA	-	REV_primer	necator_americanus
4_necator_americanus	38909201	38909225	GGGTTTGAGGCTTATCATAAAGAA	-	REV_primer	necator_americanus
4_necator_americanus	38909032	38909056	GGGTTTGAGGCTTATCATAAAGAA	-	REV_primer	necator_americanus
4_necator_americanus	38908863	38908887	GGGTTTGAGGCTTATCATAAAGAA	-	REV_primer	necator_americanus
4_necator_americanus	38908694	38908718	GGGTTTGAGGCTTATCATAAAGAA	-	REV_primer	necator_americanus
4_necator_americanus	38908524	38908548	GGGTTTGAGGCTTATCATAAAGAA	-	REV_primer	necator_americanus
4_necator_americanus	38908355	38908379	GGGTTTGAGGCTTATCATAAAGAA	-	REV_primer	necator_americanus
4_necator_americanus	38908186	38908210	GGGTTTGAGGCTTATCATAAAGAA	-	REV_primer	necator_americanus
4_necator_americanus	38908017	38908041	GGGTTTGAGGCTTATCATAAAGAA	-	REV_primer	necator_americanus
4_necator_americanus	38907847	38907871	GGGTTTGAGGCTTATCATAAAGAA	-	REV_primer	necator_americanus
4_necator_americanus	38907678	38907702	GGGTTTGAGGCTTATCATAAAGAA	-	REV_primer	necator_americanus
4_necator_americanus	38907509	38907533	GGGTTTGAGGCTTATCATAAAGAA	-	REV_primer	necator_americanus
4_necator_americanus	38907339	38907363	GGGTTTGAGGCTTATCATAAAGAA	-	REV_primer	necator_americanus
4_necator_americanus	38907169	38907193	GGGTTTGAGGCTTATCATAAAGAA	-	REV_primer	necator_americanus
4_necator_americanus	38906999	38907023	GGGTTTGAGGCTTATCATAAAGAA	-	REV_primer	necator_americanus
4_necator_americanus	38906830	38906854	GGGTTTGAGGCTTATCATAAAGAA	-	REV_primer	necator_americanus
4_necator_americanus	38906661	38906685	GGGTTTGAGGCTTATCATAAAGAA	-	REV_primer	necator_americanus
4_necator_americanus	38906492	38906516	GGGTTTGAGGCTTATCATAAAGAA	-	REV_primer	necator_americanus
4_necator_americanus	38906322	38906346	GGGTTTGAGGCTTATCATAAAGAA	-	REV_primer	necator_americanus
4_necator_americanus	38906153	38906177	GGGTTTGAGGCTTATCATAAAGAA	-	REV_primer	necator_americanus
4_necator_americanus	38905983	38906007	GGGTTTGAGGCTTATCATAAAGAA	-	REV_primer	necator_americanus
4_necator_americanus	38905814	38905838	GGGTTTGAGGCTTATCATAAAGAA	-	REV_primer	necator_americanus
4_necator_americanus	38905645	38905669	GGGTTTGAGGCTTATCATAAAGAA	-	REV_primer	necator_americanus
4_necator_americanus	38905476	38905500	GGGTTTGAGGCTTATCATAAAGAA	-	REV_primer	necator_americanus
4_necator_americanus	38905307	38905331	GGGTTTGAGGCTTATCATAAAGAA	-	REV_primer	necator_americanus
4_necator_americanus	38905138	38905162	GGGTTTGAGGCTTATCATAAAGAA	-	REV_primer	necator_americanus
4_necator_americanus	38904969	38904993	GGGTTTGAGGCTTATCATAAAGAA	-	REV_primer	necator_americanus
4_necator_americanus	38904800	38904824	GGGTTTGAGGCTTATCATAAAGAA	-	REV_primer	necator_americanus
4_necator_americanus	38904631	38904655	GGGTTTGAGGCTTATCATAAAGAA	-	REV_primer	necator_americanus
4_necator_americanus	38904462	38904486	GGGTTTGAGGCTTATCATAAAGAA	-	REV_primer	necator_americanus
4_necator_americanus	38904294	38904318	GGGTTTGAGGCTTATCATAAAGAA	-	REV_primer	necator_americanus
4_necator_americanus	38904126	38904150	GGGTTTGAGGCTTATCATAAAGAA	-	REV_primer	necator_americanus
4_necator_americanus	38903957	38903981	GGGTTTGAGGCTTATCATAAAGAA	-	REV_primer	necator_americanus
4_necator_americanus	38903149	38903173	GGGTTTGAGGCTTATCATAAAGAA	-	REV_primer	necator_americanus
4_necator_americanus	38902979	38903003	GGGTTTGAGGCTTATCATAAAGAA	-	REV_primer	necator_americanus
4_necator_americanus	38902808	38902832	GGGTTTGAGGCTTATCATAAAGAA	-	REV_primer	necator_americanus
4_necator_americanus	38902639	38902663	GGGTTTGAGGCTTATCATAAAGAA	-	REV_primer	necator_americanus
4_necator_americanus	38902470	38902494	GGGTTTGAGGCTTATCATAAAGAA	-	REV_primer	necator_americanus
4_necator_americanus	38902301	38902325	GGGTTTGAGGCTTATCATAAAGAA	-	REV_primer	necator_americanus
4_necator_americanus	38902132	38902156	GGGTTTGAGGCTTATCATAAAGAA	-	REV_primer	necator_americanus
4_necator_americanus	38901963	38901987	GGGTTTGAGGCTTATCATAAAGAA	-	REV_primer	necator_americanus
4_necator_americanus	38901794	38901818	GGGTTTGAGGCTTATCATAAAGAA	-	REV_primer	necator_americanus
4_necator_americanus	38901625	38901649	GGGTTTGAGGCTTATCATAAAGAA	-	REV_primer	necator_americanus
4_necator_americanus	38901456	38901480	GGGTTTGAGGCTTATCATAAAGAA	-	REV_primer	necator_americanus
4_necator_americanus	38901287	38901311	GGGTTTGAGGCTTATCATAAAGAA	-	REV_primer	necator_americanus
4_necator_americanus	38901118	38901142	GGGTTTGAGGCTTATCATAAAGAA	-	REV_primer	necator_americanus
4_necator_americanus	38900948	38900972	GGGTTTGAGGCTTATCATAAAGAA	-	REV_primer	necator_americanus
4_necator_americanus	38900779	38900803	GGGTTTGAGGCTTATCATAAAGAA	-	REV_primer	necator_americanus
4_necator_americanus	38900609	38900633	GGGTTTGAGGCTTATCATAAAGAA	-	REV_primer	necator_americanus
4_necator_americanus	38900440	38900464	GGGTTTGAGGCTTATCATAAAGAA	-	REV_primer	necator_americanus
4_necator_americanus	38900271	38900295	GGGTTTGAGGCTTATCATAAAGAA	-	REV_primer	necator_americanus
4_necator_americanus	38900102	38900126	GGGTTTGAGGCTTATCATAAAGAA	-	REV_primer	necator_americanus
4_necator_americanus	38899933	38899957	GGGTTTGAGGCTTATCATAAAGAA	-	REV_primer	necator_americanus
4_necator_americanus	38899762	38899786	GGGTTTGAGGCTTATCATAAAGAA	-	REV_primer	necator_americanus
4_necator_americanus	38899593	38899617	GGGTTTGAGGCTTATCATAAAGAA	-	REV_primer	necator_americanus
4_necator_americanus	38899422	38899446	GGGTTTGAGGCTTATCATAAAGAA	-	REV_primer	necator_americanus
4_necator_americanus	38899253	38899277	GGGTTTGAGGCTTATCATAAAGAA	-	REV_primer	necator_americanus
4_necator_americanus	38899083	38899107	GGGTTTGAGGCTTATCATAAAGAA	-	REV_primer	necator_americanus
4_necator_americanus	38898914	38898938	GGGTTTGAGGCTTATCATAAAGAA	-	REV_primer	necator_americanus
4_necator_americanus	38898745	38898769	GGGTTTGAGGCTTATCATAAAGAA	-	REV_primer	necator_americanus
4_necator_americanus	38898576	38898600	GGGTTTGAGGCTTATCATAAAGAA	-	REV_primer	necator_americanus
4_necator_americanus	38898407	38898431	GGGTTTGAGGCTTATCATAAAGAA	-	REV_primer	necator_americanus
4_necator_americanus	38898238	38898262	GGGTTTGAGGCTTATCATAAAGAA	-	REV_primer	necator_americanus
4_necator_americanus	38898069	38898093	GGGTTTGAGGCTTATCATAAAGAA	-	REV_primer	necator_americanus
4_necator_americanus	38897900	38897924	GGGTTTGAGGCTTATCATAAAGAA	-	REV_primer	necator_americanus
4_necator_americanus	38897731	38897755	GGGTTTGAGGCTTATCATAAAGAA	-	REV_primer	necator_americanus
4_necator_americanus	38897562	38897586	GGGTTTGAGGCTTATCATAAAGAA	-	REV_primer	necator_americanus
4_necator_americanus	38897393	38897417	GGGTTTGAGGCTTATCATAAAGAA	-	REV_primer	necator_americanus
4_necator_americanus	38897224	38897248	GGGTTTGAGGCTTATCATAAAGAA	-	REV_primer	necator_americanus
4_necator_americanus	38897054	38897078	GGGTTTGAGGCTTATCATAAAGAA	-	REV_primer	necator_americanus
4_necator_americanus	38896885	38896909	GGGTTTGAGGCTTATCATAAAGAA	-	REV_primer	necator_americanus
4_necator_americanus	38896716	38896740	GGGTTTGAGGCTTATCATAAAGAA	-	REV_primer	necator_americanus
4_necator_americanus	38896547	38896571	GGGTTTGAGGCTTATCATAAAGAA	-	REV_primer	necator_americanus
11_necator_americanus	18	41	GGGTTTGAGGCTTATCATAAAGAA	+	REV_primer	necator_americanus
11_necator_americanus	187	210	GGGTTTGAGGCTTATCATAAAGAA	+	REV_primer	necator_americanus
11_necator_americanus	356	379	GGGTTTGAGGCTTATCATAAAGAA	+	REV_primer	necator_americanus
11_necator_americanus	694	717	GGGTTTGAGGCTTATCATAAAGAA	+	REV_primer	necator_americanus
11_necator_americanus	863	886	GGGTTTGAGGCTTATCATAAAGAA	+	REV_primer	necator_americanus
11_necator_americanus	1032	1055	GGGTTTGAGGCTTATCATAAAGAA	+	REV_primer	necator_americanus
11_necator_americanus	1201	1224	GGGTTTGAGGCTTATCATAAAGAA	+	REV_primer	necator_americanus
24_necator_americanus	152	175	GGGTTTGAGGCTTATCATAAAGAA	+	REV_primer	necator_americanus
24_necator_americanus	321	344	GGGTTTGAGGCTTATCATAAAGAA	+	REV_primer	necator_americanus
24_necator_americanus	490	513	GGGTTTGAGGCTTATCATAAAGAA	+	REV_primer	necator_americanus
24_necator_americanus	660	683	GGGTTTGAGGCTTATCATAAAGAA	+	REV_primer	necator_americanus
24_necator_americanus	829	852	GGGTTTGAGGCTTATCATAAAGAA	+	REV_primer	necator_americanus
24_necator_americanus	997	1020	GGGTTTGAGGCTTATCATAAAGAA	+	REV_primer	necator_americanus
24_necator_americanus	1166	1189	GGGTTTGAGGCTTATCATAAAGAA	+	REV_primer	necator_americanus
24_necator_americanus	1335	1358	GGGTTTGAGGCTTATCATAAAGAA	+	REV_primer	necator_americanus
24_necator_americanus	1504	1527	GGGTTTGAGGCTTATCATAAAGAA	+	REV_primer	necator_americanus
24_necator_americanus	1673	1696	GGGTTTGAGGCTTATCATAAAGAA	+	REV_primer	necator_americanus
24_necator_americanus	1842	1865	GGGTTTGAGGCTTATCATAAAGAA	+	REV_primer	necator_americanus
34_necator_americanus	887	911	GGGTTTGAGGCTTATCATAAAGAA	-	REV_primer	necator_americanus
34_necator_americanus	718	742	GGGTTTGAGGCTTATCATAAAGAA	-	REV_primer	necator_americanus
34_necator_americanus	549	573	GGGTTTGAGGCTTATCATAAAGAA	-	REV_primer	necator_americanus
36_necator_americanus	97	120	GGGTTTGAGGCTTATCATAAAGAA	+	REV_primer	necator_americanus
36_necator_americanus	267	290	GGGTTTGAGGCTTATCATAAAGAA	+	REV_primer	necator_americanus
36_necator_americanus	436	459	GGGTTTGAGGCTTATCATAAAGAA	+	REV_primer	necator_americanus
36_necator_americanus	606	629	GGGTTTGAGGCTTATCATAAAGAA	+	REV_primer	necator_americanus
36_necator_americanus	775	798	GGGTTTGAGGCTTATCATAAAGAA	+	REV_primer	necator_americanus
37_necator_americanus	329	352	GGGTTTGAGGCTTATCATAAAGAA	+	REV_primer	necator_americanus
37_necator_americanus	835	858	GGGTTTGAGGCTTATCATAAAGAA	+	REV_primer	necator_americanus
3_ascaris_lumbricoides	6785791	6785817	TCTGTGCATTATTGCTGCAATTGGGA	-	PROBE	ascaris_lumbricoides
3_ascaris_lumbricoides	6785670	6785696	TCTGTGCATTATTGCTGCAATTGGGA	-	PROBE	ascaris_lumbricoides
3_ascaris_lumbricoides	6785549	6785575	TCTGTGCATTATTGCTGCAATTGGGA	-	PROBE	ascaris_lumbricoides
3_ascaris_lumbricoides	6785308	6785334	TCTGTGCATTATTGCTGCAATTGGGA	-	PROBE	ascaris_lumbricoides
3_ascaris_lumbricoides	6785187	6785213	TCTGTGCATTATTGCTGCAATTGGGA	-	PROBE	ascaris_lumbricoides
3_ascaris_lumbricoides	6785066	6785092	TCTGTGCATTATTGCTGCAATTGGGA	-	PROBE	ascaris_lumbricoides
3_ascaris_lumbricoides	6784945	6784971	TCTGTGCATTATTGCTGCAATTGGGA	-	PROBE	ascaris_lumbricoides
3_ascaris_lumbricoides	6784824	6784850	TCTGTGCATTATTGCTGCAATTGGGA	-	PROBE	ascaris_lumbricoides
3_ascaris_lumbricoides	6784703	6784729	TCTGTGCATTATTGCTGCAATTGGGA	-	PROBE	ascaris_lumbricoides
3_ascaris_lumbricoides	6784582	6784608	TCTGTGCATTATTGCTGCAATTGGGA	-	PROBE	ascaris_lumbricoides
3_ascaris_lumbricoides	6784461	6784487	TCTGTGCATTATTGCTGCAATTGGGA	-	PROBE	ascaris_lumbricoides
3_ascaris_lumbricoides	6784340	6784366	TCTGTGCATTATTGCTGCAATTGGGA	-	PROBE	ascaris_lumbricoides
3_ascaris_lumbricoides	6784219	6784245	TCTGTGCATTATTGCTGCAATTGGGA	-	PROBE	ascaris_lumbricoides
3_ascaris_lumbricoides	6784099	6784125	TCTGTGCATTATTGCTGCAATTGGGA	-	PROBE	ascaris_lumbricoides
3_ascaris_lumbricoides	6783980	6784006	TCTGTGCATTATTGCTGCAATTGGGA	-	PROBE	ascaris_lumbricoides
3_ascaris_lumbricoides	6783859	6783885	TCTGTGCATTATTGCTGCAATTGGGA	-	PROBE	ascaris_lumbricoides
3_ascaris_lumbricoides	6783740	6783766	TCTGTGCATTATTGCTGCAATTGGGA	-	PROBE	ascaris_lumbricoides
3_ascaris_lumbricoides	6783619	6783645	TCTGTGCATTATTGCTGCAATTGGGA	-	PROBE	ascaris_lumbricoides
3_ascaris_lumbricoides	6783498	6783524	TCTGTGCATTATTGCTGCAATTGGGA	-	PROBE	ascaris_lumbricoides
3_ascaris_lumbricoides	6783377	6783403	TCTGTGCATTATTGCTGCAATTGGGA	-	PROBE	ascaris_lumbricoides
3_ascaris_lumbricoides	6783256	6783282	TCTGTGCATTATTGCTGCAATTGGGA	-	PROBE	ascaris_lumbricoides
3_ascaris_lumbricoides	6783135	6783161	TCTGTGCATTATTGCTGCAATTGGGA	-	PROBE	ascaris_lumbricoides
3_ascaris_lumbricoides	6783014	6783040	TCTGTGCATTATTGCTGCAATTGGGA	-	PROBE	ascaris_lumbricoides
3_ascaris_lumbricoides	6782893	6782919	TCTGTGCATTATTGCTGCAATTGGGA	-	PROBE	ascaris_lumbricoides
3_ascaris_lumbricoides	6782772	6782798	TCTGTGCATTATTGCTGCAATTGGGA	-	PROBE	ascaris_lumbricoides
3_ascaris_lumbricoides	6782651	6782677	TCTGTGCATTATTGCTGCAATTGGGA	-	PROBE	ascaris_lumbricoides
3_ascaris_lumbricoides	6782530	6782556	TCTGTGCATTATTGCTGCAATTGGGA	-	PROBE	ascaris_lumbricoides
3_ascaris_lumbricoides	6782409	6782435	TCTGTGCATTATTGCTGCAATTGGGA	-	PROBE	ascaris_lumbricoides
3_ascaris_lumbricoides	6781978	6782004	TCTGTGCATTATTGCTGCAATTGGGA	-	PROBE	ascaris_lumbricoides
5_ascaris_lumbricoides	1977215	1977241	TCTGTGCATTATTGCTGCAATTGGGA	+	PROBE	ascaris_lumbricoides
23_ascaris_lumbricoides	1144870	1144896	TCTGTGCATTATTGCTGCAATTGGGA	-	PROBE	ascaris_lumbricoides
23_ascaris_lumbricoides	1144750	1144776	TCTGTGCATTATTGCTGCAATTGGGA	-	PROBE	ascaris_lumbricoides
23_ascaris_lumbricoides	1144270	1144296	TCTGTGCATTATTGCTGCAATTGGGA	-	PROBE	ascaris_lumbricoides
23_ascaris_lumbricoides	1143789	1143815	TCTGTGCATTATTGCTGCAATTGGGA	-	PROBE	ascaris_lumbricoides
23_ascaris_lumbricoides	1143549	1143575	TCTGTGCATTATTGCTGCAATTGGGA	-	PROBE	ascaris_lumbricoides
23_ascaris_lumbricoides	1143309	1143335	TCTGTGCATTATTGCTGCAATTGGGA	-	PROBE	ascaris_lumbricoides
23_ascaris_lumbricoides	1143189	1143215	TCTGTGCATTATTGCTGCAATTGGGA	-	PROBE	ascaris_lumbricoides
23_ascaris_lumbricoides	1142829	1142855	TCTGTGCATTATTGCTGCAATTGGGA	-	PROBE	ascaris_lumbricoides
23_ascaris_lumbricoides	1142349	1142375	TCTGTGCATTATTGCTGCAATTGGGA	-	PROBE	ascaris_lumbricoides
23_ascaris_lumbricoides	1142228	1142254	TCTGTGCATTATTGCTGCAATTGGGA	-	PROBE	ascaris_lumbricoides
23_ascaris_lumbricoides	1141144	1141170	TCTGTGCATTATTGCTGCAATTGGGA	-	PROBE	ascaris_lumbricoides
23_ascaris_lumbricoides	1140178	1140204	TCTGTGCATTATTGCTGCAATTGGGA	-	PROBE	ascaris_lumbricoides
23_ascaris_lumbricoides	1139818	1139844	TCTGTGCATTATTGCTGCAATTGGGA	-	PROBE	ascaris_lumbricoides
23_ascaris_lumbricoides	1139095	1139121	TCTGTGCATTATTGCTGCAATTGGGA	-	PROBE	ascaris_lumbricoides
23_ascaris_lumbricoides	1136655	1136681	TCTGTGCATTATTGCTGCAATTGGGA	-	PROBE	ascaris_lumbricoides
23_ascaris_lumbricoides	1132919	1132945	TCTGTGCATTATTGCTGCAATTGGGA	-	PROBE	ascaris_lumbricoides
23_ascaris_lumbricoides	1132334	1132360	TCTGTGCATTATTGCTGCAATTGGGA	-	PROBE	ascaris_lumbricoides
23_ascaris_lumbricoides	1132214	1132240	TCTGTGCATTATTGCTGCAATTGGGA	-	PROBE	ascaris_lumbricoides
42_ascaris_lumbricoides	349032	349058	TCTGTGCATTATTGCTGCAATTGGGA	-	PROBE	ascaris_lumbricoides
42_ascaris_lumbricoides	348300	348326	TCTGTGCATTATTGCTGCAATTGGGA	-	PROBE	ascaris_lumbricoides
42_ascaris_lumbricoides	345409	345435	TCTGTGCATTATTGCTGCAATTGGGA	-	PROBE	ascaris_lumbricoides
42_ascaris_lumbricoides	343764	343790	TCTGTGCATTATTGCTGCAATTGGGA	-	PROBE	ascaris_lumbricoides
42_ascaris_lumbricoides	343642	343668	TCTGTGCATTATTGCTGCAATTGGGA	-	PROBE	ascaris_lumbricoides
42_ascaris_lumbricoides	343521	343547	TCTGTGCATTATTGCTGCAATTGGGA	-	PROBE	ascaris_lumbricoides
51_ascaris_lumbricoides	22284	22310	TCTGTGCATTATTGCTGCAATTGGGA	+	PROBE	ascaris_lumbricoides
52_ascaris_lumbricoides	164963	164989	TCTGTGCATTATTGCTGCAATTGGGA	-	PROBE	ascaris_lumbricoides
52_ascaris_lumbricoides	153339	153365	TCTGTGCATTATTGCTGCAATTGGGA	-	PROBE	ascaris_lumbricoides
52_ascaris_lumbricoides	152864	152890	TCTGTGCATTATTGCTGCAATTGGGA	-	PROBE	ascaris_lumbricoides
52_ascaris_lumbricoides	152624	152650	TCTGTGCATTATTGCTGCAATTGGGA	-	PROBE	ascaris_lumbricoides
52_ascaris_lumbricoides	152384	152410	TCTGTGCATTATTGCTGCAATTGGGA	-	PROBE	ascaris_lumbricoides
52_ascaris_lumbricoides	150584	150610	TCTGTGCATTATTGCTGCAATTGGGA	-	PROBE	ascaris_lumbricoides
52_ascaris_lumbricoides	150464	150490	TCTGTGCATTATTGCTGCAATTGGGA	-	PROBE	ascaris_lumbricoides
52_ascaris_lumbricoides	148150	148176	TCTGTGCATTATTGCTGCAATTGGGA	-	PROBE	ascaris_lumbricoides
52_ascaris_lumbricoides	147607	147633	TCTGTGCATTATTGCTGCAATTGGGA	-	PROBE	ascaris_lumbricoides
52_ascaris_lumbricoides	147487	147513	TCTGTGCATTATTGCTGCAATTGGGA	-	PROBE	ascaris_lumbricoides
52_ascaris_lumbricoides	147367	147393	TCTGTGCATTATTGCTGCAATTGGGA	-	PROBE	ascaris_lumbricoides
58_ascaris_lumbricoides	55534	55560	TCTGTGCATTATTGCTGCAATTGGGA	-	PROBE	ascaris_lumbricoides
142_ascaris_lumbricoides	706191	706217	TCTGTGCATTATTGCTGCAATTGGGA	-	PROBE	ascaris_lumbricoides
142_ascaris_lumbricoides	701061	701087	TCTGTGCATTATTGCTGCAATTGGGA	-	PROBE	ascaris_lumbricoides
142_ascaris_lumbricoides	696184	696210	TCTGTGCATTATTGCTGCAATTGGGA	-	PROBE	ascaris_lumbricoides
142_ascaris_lumbricoides	692515	692541	TCTGTGCATTATTGCTGCAATTGGGA	-	PROBE	ascaris_lumbricoides
142_ascaris_lumbricoides	685695	685721	TCTGTGCATTATTGCTGCAATTGGGA	-	PROBE	ascaris_lumbricoides
142_ascaris_lumbricoides	684031	684057	TCTGTGCATTATTGCTGCAATTGGGA	-	PROBE	ascaris_lumbricoides
142_ascaris_lumbricoides	683084	683110	TCTGTGCATTATTGCTGCAATTGGGA	-	PROBE	ascaris_lumbricoides
142_ascaris_lumbricoides	680934	680960	TCTGTGCATTATTGCTGCAATTGGGA	-	PROBE	ascaris_lumbricoides
142_ascaris_lumbricoides	679615	679641	TCTGTGCATTATTGCTGCAATTGGGA	-	PROBE	ascaris_lumbricoides
142_ascaris_lumbricoides	673826	673852	TCTGTGCATTATTGCTGCAATTGGGA	-	PROBE	ascaris_lumbricoides
300_ascaris_lumbricoides	17196	17222	TCTGTGCATTATTGCTGCAATTGGGA	+	PROBE	ascaris_lumbricoides
300_ascaris_lumbricoides	17436	17462	TCTGTGCATTATTGCTGCAATTGGGA	+	PROBE	ascaris_lumbricoides
300_ascaris_lumbricoides	17676	17702	TCTGTGCATTATTGCTGCAATTGGGA	+	PROBE	ascaris_lumbricoides
3_ascaris_lumbricoides	6785819	6785841	CTTGTACCACGATAAAGGGCAT	-	FWD_primer	ascaris_lumbricoides
3_ascaris_lumbricoides	6785698	6785720	CTTGTACCACGATAAAGGGCAT	-	FWD_primer	ascaris_lumbricoides
3_ascaris_lumbricoides	6785577	6785599	CTTGTACCACGATAAAGGGCAT	-	FWD_primer	ascaris_lumbricoides
3_ascaris_lumbricoides	6785336	6785358	CTTGTACCACGATAAAGGGCAT	-	FWD_primer	ascaris_lumbricoides
3_ascaris_lumbricoides	6785215	6785237	CTTGTACCACGATAAAGGGCAT	-	FWD_primer	ascaris_lumbricoides
3_ascaris_lumbricoides	6785094	6785116	CTTGTACCACGATAAAGGGCAT	-	FWD_primer	ascaris_lumbricoides
3_ascaris_lumbricoides	6784973	6784995	CTTGTACCACGATAAAGGGCAT	-	FWD_primer	ascaris_lumbricoides
3_ascaris_lumbricoides	6784852	6784874	CTTGTACCACGATAAAGGGCAT	-	FWD_primer	ascaris_lumbricoides
3_ascaris_lumbricoides	6784731	6784753	CTTGTACCACGATAAAGGGCAT	-	FWD_primer	ascaris_lumbricoides
3_ascaris_lumbricoides	6784610	6784632	CTTGTACCACGATAAAGGGCAT	-	FWD_primer	ascaris_lumbricoides
3_ascaris_lumbricoides	6784489	6784511	CTTGTACCACGATAAAGGGCAT	-	FWD_primer	ascaris_lumbricoides
3_ascaris_lumbricoides	6784368	6784390	CTTGTACCACGATAAAGGGCAT	-	FWD_primer	ascaris_lumbricoides
3_ascaris_lumbricoides	6784247	6784269	CTTGTACCACGATAAAGGGCAT	-	FWD_primer	ascaris_lumbricoides
3_ascaris_lumbricoides	6784126	6784148	CTTGTACCACGATAAAGGGCAT	-	FWD_primer	ascaris_lumbricoides
3_ascaris_lumbricoides	6784008	6784030	CTTGTACCACGATAAAGGGCAT	-	FWD_primer	ascaris_lumbricoides
3_ascaris_lumbricoides	6783887	6783909	CTTGTACCACGATAAAGGGCAT	-	FWD_primer	ascaris_lumbricoides
3_ascaris_lumbricoides	6783768	6783790	CTTGTACCACGATAAAGGGCAT	-	FWD_primer	ascaris_lumbricoides
3_ascaris_lumbricoides	6783647	6783669	CTTGTACCACGATAAAGGGCAT	-	FWD_primer	ascaris_lumbricoides
3_ascaris_lumbricoides	6783526	6783548	CTTGTACCACGATAAAGGGCAT	-	FWD_primer	ascaris_lumbricoides
3_ascaris_lumbricoides	6783405	6783427	CTTGTACCACGATAAAGGGCAT	-	FWD_primer	ascaris_lumbricoides
3_ascaris_lumbricoides	6783284	6783306	CTTGTACCACGATAAAGGGCAT	-	FWD_primer	ascaris_lumbricoides
3_ascaris_lumbricoides	6783163	6783185	CTTGTACCACGATAAAGGGCAT	-	FWD_primer	ascaris_lumbricoides
3_ascaris_lumbricoides	6783042	6783064	CTTGTACCACGATAAAGGGCAT	-	FWD_primer	ascaris_lumbricoides
3_ascaris_lumbricoides	6782921	6782943	CTTGTACCACGATAAAGGGCAT	-	FWD_primer	ascaris_lumbricoides
3_ascaris_lumbricoides	6782800	6782822	CTTGTACCACGATAAAGGGCAT	-	FWD_primer	ascaris_lumbricoides
3_ascaris_lumbricoides	6782679	6782701	CTTGTACCACGATAAAGGGCAT	-	FWD_primer	ascaris_lumbricoides
3_ascaris_lumbricoides	6782558	6782580	CTTGTACCACGATAAAGGGCAT	-	FWD_primer	ascaris_lumbricoides
3_ascaris_lumbricoides	6782437	6782459	CTTGTACCACGATAAAGGGCAT	-	FWD_primer	ascaris_lumbricoides
3_ascaris_lumbricoides	6782006	6782028	CTTGTACCACGATAAAGGGCAT	-	FWD_primer	ascaris_lumbricoides
5_ascaris_lumbricoides	1977192	1977213	CTTGTACCACGATAAAGGGCAT	+	FWD_primer	ascaris_lumbricoides
23_ascaris_lumbricoides	1144898	1144920	CTTGTACCACGATAAAGGGCAT	-	FWD_primer	ascaris_lumbricoides
23_ascaris_lumbricoides	1144778	1144800	CTTGTACCACGATAAAGGGCAT	-	FWD_primer	ascaris_lumbricoides
23_ascaris_lumbricoides	1144298	1144320	CTTGTACCACGATAAAGGGCAT	-	FWD_primer	ascaris_lumbricoides
23_ascaris_lumbricoides	1143817	1143839	CTTGTACCACGATAAAGGGCAT	-	FWD_primer	ascaris_lumbricoides
23_ascaris_lumbricoides	1143577	1143599	CTTGTACCACGATAAAGGGCAT	-	FWD_primer	ascaris_lumbricoides
23_ascaris_lumbricoides	1143337	1143359	CTTGTACCACGATAAAGGGCAT	-	FWD_primer	ascaris_lumbricoides
23_ascaris_lumbricoides	1143217	1143239	CTTGTACCACGATAAAGGGCAT	-	FWD_primer	ascaris_lumbricoides
23_ascaris_lumbricoides	1142857	1142879	CTTGTACCACGATAAAGGGCAT	-	FWD_primer	ascaris_lumbricoides
23_ascaris_lumbricoides	1142377	1142399	CTTGTACCACGATAAAGGGCAT	-	FWD_primer	ascaris_lumbricoides
23_ascaris_lumbricoides	1142256	1142278	CTTGTACCACGATAAAGGGCAT	-	FWD_primer	ascaris_lumbricoides
23_ascaris_lumbricoides	1141172	1141194	CTTGTACCACGATAAAGGGCAT	-	FWD_primer	ascaris_lumbricoides
23_ascaris_lumbricoides	1140206	1140225	CTTGTACCACGATAAAGGGCAT	-	FWD_primer	ascaris_lumbricoides
23_ascaris_lumbricoides	1139846	1139868	CTTGTACCACGATAAAGGGCAT	-	FWD_primer	ascaris_lumbricoides
23_ascaris_lumbricoides	1139123	1139145	CTTGTACCACGATAAAGGGCAT	-	FWD_primer	ascaris_lumbricoides
23_ascaris_lumbricoides	1136683	1136701	CTTGTACCACGATAAAGGGCAT	-	FWD_primer	ascaris_lumbricoides
23_ascaris_lumbricoides	1132947	1132966	CTTGTACCACGATAAAGGGCAT	-	FWD_primer	ascaris_lumbricoides
23_ascaris_lumbricoides	1132362	1132384	CTTGTACCACGATAAAGGGCAT	-	FWD_primer	ascaris_lumbricoides
23_ascaris_lumbricoides	1132242	1132264	CTTGTACCACGATAAAGGGCAT	-	FWD_primer	ascaris_lumbricoides
42_ascaris_lumbricoides	349061	349081	CTTGTACCACGATAAAGGGCAT	-	FWD_primer	ascaris_lumbricoides
42_ascaris_lumbricoides	348327	348349	CTTGTACCACGATAAAGGGCAT	-	FWD_primer	ascaris_lumbricoides
42_ascaris_lumbricoides	345437	345459	CTTGTACCACGATAAAGGGCAT	-	FWD_primer	ascaris_lumbricoides
42_ascaris_lumbricoides	343793	343815	CTTGTACCACGATAAAGGGCAT	-	FWD_primer	ascaris_lumbricoides
42_ascaris_lumbricoides	343670	343692	CTTGTACCACGATAAAGGGCAT	-	FWD_primer	ascaris_lumbricoides
42_ascaris_lumbricoides	343549	343571	CTTGTACCACGATAAAGGGCAT	-	FWD_primer	ascaris_lumbricoides
51_ascaris_lumbricoides	22261	22282	CTTGTACCACGATAAAGGGCAT	+	FWD_primer	ascaris_lumbricoides
52_ascaris_lumbricoides	164991	165013	CTTGTACCACGATAAAGGGCAT	-	FWD_primer	ascaris_lumbricoides
52_ascaris_lumbricoides	153367	153389	CTTGTACCACGATAAAGGGCAT	-	FWD_primer	ascaris_lumbricoides
52_ascaris_lumbricoides	152892	152914	CTTGTACCACGATAAAGGGCAT	-	FWD_primer	ascaris_lumbricoides
52_ascaris_lumbricoides	152652	152674	CTTGTACCACGATAAAGGGCAT	-	FWD_primer	ascaris_lumbricoides
52_ascaris_lumbricoides	152412	152434	CTTGTACCACGATAAAGGGCAT	-	FWD_primer	ascaris_lumbricoides
52_ascaris_lumbricoides	150612	150634	CTTGTACCACGATAAAGGGCAT	-	FWD_primer	ascaris_lumbricoides
52_ascaris_lumbricoides	150492	150514	CTTGTACCACGATAAAGGGCAT	-	FWD_primer	ascaris_lumbricoides
52_ascaris_lumbricoides	148178	148200	CTTGTACCACGATAAAGGGCAT	-	FWD_primer	ascaris_lumbricoides
52_ascaris_lumbricoides	147635	147657	CTTGTACCACGATAAAGGGCAT	-	FWD_primer	ascaris_lumbricoides
52_ascaris_lumbricoides	147515	147537	CTTGTACCACGATAAAGGGCAT	-	FWD_primer	ascaris_lumbricoides
52_ascaris_lumbricoides	147395	147414	CTTGTACCACGATAAAGGGCAT	-	FWD_primer	ascaris_lumbricoides
58_ascaris_lumbricoides	55562	55584	CTTGTACCACGATAAAGGGCAT	-	FWD_primer	ascaris_lumbricoides
142_ascaris_lumbricoides	706218	706240	CTTGTACCACGATAAAGGGCAT	-	FWD_primer	ascaris_lumbricoides
142_ascaris_lumbricoides	701089	701111	CTTGTACCACGATAAAGGGCAT	-	FWD_primer	ascaris_lumbricoides
142_ascaris_lumbricoides	696212	696234	CTTGTACCACGATAAAGGGCAT	-	FWD_primer	ascaris_lumbricoides
142_ascaris_lumbricoides	692543	692565	CTTGTACCACGATAAAGGGCAT	-	FWD_primer	ascaris_lumbricoides
142_ascaris_lumbricoides	685723	685745	CTTGTACCACGATAAAGGGCAT	-	FWD_primer	ascaris_lumbricoides
142_ascaris_lumbricoides	684059	684081	CTTGTACCACGATAAAGGGCAT	-	FWD_primer	ascaris_lumbricoides
142_ascaris_lumbricoides	683112	683134	CTTGTACCACGATAAAGGGCAT	-	FWD_primer	ascaris_lumbricoides
142_ascaris_lumbricoides	680962	680984	CTTGTACCACGATAAAGGGCAT	-	FWD_primer	ascaris_lumbricoides
142_ascaris_lumbricoides	679643	679665	CTTGTACCACGATAAAGGGCAT	-	FWD_primer	ascaris_lumbricoides
142_ascaris_lumbricoides	673853	673873	CTTGTACCACGATAAAGGGCAT	-	FWD_primer	ascaris_lumbricoides
300_ascaris_lumbricoides	17173	17194	CTTGTACCACGATAAAGGGCAT	+	FWD_primer	ascaris_lumbricoides
300_ascaris_lumbricoides	17413	17434	CTTGTACCACGATAAAGGGCAT	+	FWD_primer	ascaris_lumbricoides
300_ascaris_lumbricoides	17653	17674	CTTGTACCACGATAAAGGGCAT	+	FWD_primer	ascaris_lumbricoides
3_ascaris_lumbricoides	6781954	6781977	TCCCTTCCAATTGATCATCGAATAA	+	REV_primer	ascaris_lumbricoides
3_ascaris_lumbricoides	6782384	6782408	TCCCTTCCAATTGATCATCGAATAA	+	REV_primer	ascaris_lumbricoides
3_ascaris_lumbricoides	6782505	6782529	TCCCTTCCAATTGATCATCGAATAA	+	REV_primer	ascaris_lumbricoides
3_ascaris_lumbricoides	6782626	6782650	TCCCTTCCAATTGATCATCGAATAA	+	REV_primer	ascaris_lumbricoides
3_ascaris_lumbricoides	6782747	6782771	TCCCTTCCAATTGATCATCGAATAA	+	REV_primer	ascaris_lumbricoides
3_ascaris_lumbricoides	6782868	6782892	TCCCTTCCAATTGATCATCGAATAA	+	REV_primer	ascaris_lumbricoides
3_ascaris_lumbricoides	6782989	6783013	TCCCTTCCAATTGATCATCGAATAA	+	REV_primer	ascaris_lumbricoides
3_ascaris_lumbricoides	6783110	6783134	TCCCTTCCAATTGATCATCGAATAA	+	REV_primer	ascaris_lumbricoides
3_ascaris_lumbricoides	6783231	6783255	TCCCTTCCAATTGATCATCGAATAA	+	REV_primer	ascaris_lumbricoides
3_ascaris_lumbricoides	6783352	6783376	TCCCTTCCAATTGATCATCGAATAA	+	REV_primer	ascaris_lumbricoides
3_ascaris_lumbricoides	6783473	6783497	TCCCTTCCAATTGATCATCGAATAA	+	REV_primer	ascaris_lumbricoides
3_ascaris_lumbricoides	6783594	6783618	TCCCTTCCAATTGATCATCGAATAA	+	REV_primer	ascaris_lumbricoides
3_ascaris_lumbricoides	6783715	6783739	TCCCTTCCAATTGATCATCGAATAA	+	REV_primer	ascaris_lumbricoides
3_ascaris_lumbricoides	6783836	6783858	TCCCTTCCAATTGATCATCGAATAA	+	REV_primer	ascaris_lumbricoides
3_ascaris_lumbricoides	6783955	6783979	TCCCTTCCAATTGATCATCGAATAA	+	REV_primer	ascaris_lumbricoides
3_ascaris_lumbricoides	6784075	6784099	TCCCTTCCAATTGATCATCGAATAA	+	REV_primer	ascaris_lumbricoides
3_ascaris_lumbricoides	6784194	6784218	TCCCTTCCAATTGATCATCGAATAA	+	REV_primer	ascaris_lumbricoides
3_ascaris_lumbricoides	6784315	6784339	TCCCTTCCAATTGATCATCGAATAA	+	REV_primer	ascaris_lumbricoides
3_ascaris_lumbricoides	6784436	6784460	TCCCTTCCAATTGATCATCGAATAA	+	REV_primer	ascaris_lumbricoides
3_ascaris_lumbricoides	6784557	6784581	TCCCTTCCAATTGATCATCGAATAA	+	REV_primer	ascaris_lumbricoides
3_ascaris_lumbricoides	6784678	6784702	TCCCTTCCAATTGATCATCGAATAA	+	REV_primer	ascaris_lumbricoides
3_ascaris_lumbricoides	6784799	6784823	TCCCTTCCAATTGATCATCGAATAA	+	REV_primer	ascaris_lumbricoides
3_ascaris_lumbricoides	6784920	6784944	TCCCTTCCAATTGATCATCGAATAA	+	REV_primer	ascaris_lumbricoides
3_ascaris_lumbricoides	6785041	6785065	TCCCTTCCAATTGATCATCGAATAA	+	REV_primer	ascaris_lumbricoides
3_ascaris_lumbricoides	6785162	6785186	TCCCTTCCAATTGATCATCGAATAA	+	REV_primer	ascaris_lumbricoides
3_ascaris_lumbricoides	6785283	6785307	TCCCTTCCAATTGATCATCGAATAA	+	REV_primer	ascaris_lumbricoides
3_ascaris_lumbricoides	6785524	6785548	TCCCTTCCAATTGATCATCGAATAA	+	REV_primer	ascaris_lumbricoides
3_ascaris_lumbricoides	6785645	6785669	TCCCTTCCAATTGATCATCGAATAA	+	REV_primer	ascaris_lumbricoides
3_ascaris_lumbricoides	6785766	6785790	TCCCTTCCAATTGATCATCGAATAA	+	REV_primer	ascaris_lumbricoides
5_ascaris_lumbricoides	1977242	1977267	TCCCTTCCAATTGATCATCGAATAA	-	REV_primer	ascaris_lumbricoides
23_ascaris_lumbricoides	1132189	1132213	TCCCTTCCAATTGATCATCGAATAA	+	REV_primer	ascaris_lumbricoides
23_ascaris_lumbricoides	1132309	1132333	TCCCTTCCAATTGATCATCGAATAA	+	REV_primer	ascaris_lumbricoides
23_ascaris_lumbricoides	1132894	1132918	TCCCTTCCAATTGATCATCGAATAA	+	REV_primer	ascaris_lumbricoides
23_ascaris_lumbricoides	1136630	1136654	TCCCTTCCAATTGATCATCGAATAA	+	REV_primer	ascaris_lumbricoides
23_ascaris_lumbricoides	1139070	1139094	TCCCTTCCAATTGATCATCGAATAA	+	REV_primer	ascaris_lumbricoides
23_ascaris_lumbricoides	1139793	1139817	TCCCTTCCAATTGATCATCGAATAA	+	REV_primer	ascaris_lumbricoides
23_ascaris_lumbricoides	1140153	1140177	TCCCTTCCAATTGATCATCGAATAA	+	REV_primer	ascaris_lumbricoides
23_ascaris_lumbricoides	1141119	1141143	TCCCTTCCAATTGATCATCGAATAA	+	REV_primer	ascaris_lumbricoides
23_ascaris_lumbricoides	1142203	1142227	TCCCTTCCAATTGATCATCGAATAA	+	REV_primer	ascaris_lumbricoides
23_ascaris_lumbricoides	1142331	1142348	TCCCTTCCAATTGATCATCGAATAA	+	REV_primer	ascaris_lumbricoides
23_ascaris_lumbricoides	1142804	1142828	TCCCTTCCAATTGATCATCGAATAA	+	REV_primer	ascaris_lumbricoides
23_ascaris_lumbricoides	1143164	1143188	TCCCTTCCAATTGATCATCGAATAA	+	REV_primer	ascaris_lumbricoides
23_ascaris_lumbricoides	1143291	1143308	TCCCTTCCAATTGATCATCGAATAA	+	REV_primer	ascaris_lumbricoides
23_ascaris_lumbricoides	1143524	1143548	TCCCTTCCAATTGATCATCGAATAA	+	REV_primer	ascaris_lumbricoides
23_ascaris_lumbricoides	1143764	1143788	TCCCTTCCAATTGATCATCGAATAA	+	REV_primer	ascaris_lumbricoides
23_ascaris_lumbricoides	1144245	1144269	TCCCTTCCAATTGATCATCGAATAA	+	REV_primer	ascaris_lumbricoides
23_ascaris_lumbricoides	1144732	1144749	TCCCTTCCAATTGATCATCGAATAA	+	REV_primer	ascaris_lumbricoides
23_ascaris_lumbricoides	1144845	1144869	TCCCTTCCAATTGATCATCGAATAA	+	REV_primer	ascaris_lumbricoides
42_ascaris_lumbricoides	343496	343520	TCCCTTCCAATTGATCATCGAATAA	+	REV_primer	ascaris_lumbricoides
42_ascaris_lumbricoides	343617	343641	TCCCTTCCAATTGATCATCGAATAA	+	REV_primer	ascaris_lumbricoides
42_ascaris_lumbricoides	343738	343762	TCCCTTCCAATTGATCATCGAATAA	+	REV_primer	ascaris_lumbricoides
42_ascaris_lumbricoides	345385	345409	TCCCTTCCAATTGATCATCGAATAA	+	REV_primer	ascaris_lumbricoides
42_ascaris_lumbricoides	348279	348300	TCCCTTCCAATTGATCATCGAATAA	+	REV_primer	ascaris_lumbricoides
42_ascaris_lumbricoides	349007	349031	TCCCTTCCAATTGATCATCGAATAA	+	REV_primer	ascaris_lumbricoides
51_ascaris_lumbricoides	22311	22336	TCCCTTCCAATTGATCATCGAATAA	-	REV_primer	ascaris_lumbricoides
52_ascaris_lumbricoides	147342	147366	TCCCTTCCAATTGATCATCGAATAA	+	REV_primer	ascaris_lumbricoides
52_ascaris_lumbricoides	147462	147486	TCCCTTCCAATTGATCATCGAATAA	+	REV_primer	ascaris_lumbricoides
52_ascaris_lumbricoides	147582	147606	TCCCTTCCAATTGATCATCGAATAA	+	REV_primer	ascaris_lumbricoides
52_ascaris_lumbricoides	148125	148149	TCCCTTCCAATTGATCATCGAATAA	+	REV_primer	ascaris_lumbricoides
52_ascaris_lumbricoides	150439	150463	TCCCTTCCAATTGATCATCGAATAA	+	REV_primer	ascaris_lumbricoides
52_ascaris_lumbricoides	150559	150583	TCCCTTCCAATTGATCATCGAATAA	+	REV_primer	ascaris_lumbricoides
52_ascaris_lumbricoides	152359	152383	TCCCTTCCAATTGATCATCGAATAA	+	REV_primer	ascaris_lumbricoides
52_ascaris_lumbricoides	152599	152623	TCCCTTCCAATTGATCATCGAATAA	+	REV_primer	ascaris_lumbricoides
52_ascaris_lumbricoides	152839	152863	TCCCTTCCAATTGATCATCGAATAA	+	REV_primer	ascaris_lumbricoides
52_ascaris_lumbricoides	153314	153338	TCCCTTCCAATTGATCATCGAATAA	+	REV_primer	ascaris_lumbricoides
52_ascaris_lumbricoides	164938	164962	TCCCTTCCAATTGATCATCGAATAA	+	REV_primer	ascaris_lumbricoides
58_ascaris_lumbricoides	55509	55533	TCCCTTCCAATTGATCATCGAATAA	+	REV_primer	ascaris_lumbricoides
142_ascaris_lumbricoides	673801	673825	TCCCTTCCAATTGATCATCGAATAA	+	REV_primer	ascaris_lumbricoides
142_ascaris_lumbricoides	679590	679614	TCCCTTCCAATTGATCATCGAATAA	+	REV_primer	ascaris_lumbricoides
142_ascaris_lumbricoides	680910	680932	TCCCTTCCAATTGATCATCGAATAA	+	REV_primer	ascaris_lumbricoides
142_ascaris_lumbricoides	683059	683083	TCCCTTCCAATTGATCATCGAATAA	+	REV_primer	ascaris_lumbricoides
142_ascaris_lumbricoides	684006	684030	TCCCTTCCAATTGATCATCGAATAA	+	REV_primer	ascaris_lumbricoides
142_ascaris_lumbricoides	685670	685694	TCCCTTCCAATTGATCATCGAATAA	+	REV_primer	ascaris_lumbricoides
142_ascaris_lumbricoides	692490	692514	TCCCTTCCAATTGATCATCGAATAA	+	REV_primer	ascaris_lumbricoides
142_ascaris_lumbricoides	696159	696183	TCCCTTCCAATTGATCATCGAATAA	+	REV_primer	ascaris_lumbricoides
142_ascaris_lumbricoides	701036	701060	TCCCTTCCAATTGATCATCGAATAA	+	REV_primer	ascaris_lumbricoides
142_ascaris_lumbricoides	706166	706190	TCCCTTCCAATTGATCATCGAATAA	+	REV_primer	ascaris_lumbricoides
300_ascaris_lumbricoides	17703	17728	TCCCTTCCAATTGATCATCGAATAA	-	REV_primer	ascaris_lumbricoides
300_ascaris_lumbricoides	17463	17488	TCCCTTCCAATTGATCATCGAATAA	-	REV_primer	ascaris_lumbricoides
300_ascaris_lumbricoides	17223	17248	TCCCTTCCAATTGATCATCGAATAA	-	REV_primer	ascaris_lumbricoides
6_trichuris_trichiura	9475	9499	TTTGCGGGCGAGAACGGAAATATT	+	PROBE	trichuris_trichiura
6_trichuris_trichiura	11235	11259	TTTGCGGGCGAGAACGGAAATATT	+	PROBE	trichuris_trichiura
6_trichuris_trichiura	109629	109653	TTTGCGGGCGAGAACGGAAATATT	+	PROBE	trichuris_trichiura
6_trichuris_trichiura	124448	124472	TTTGCGGGCGAGAACGGAAATATT	-	PROBE	trichuris_trichiura
6_trichuris_trichiura	22537	22561	TTTGCGGGCGAGAACGGAAATATT	-	PROBE	trichuris_trichiura
28_trichuris_trichiura	47314	47338	TTTGCGGGCGAGAACGGAAATATT	-	PROBE	trichuris_trichiura
52_trichuris_trichiura	202	226	TTTGCGGGCGAGAACGGAAATATT	+	PROBE	trichuris_trichiura
52_trichuris_trichiura	641	665	TTTGCGGGCGAGAACGGAAATATT	+	PROBE	trichuris_trichiura
52_trichuris_trichiura	1081	1105	TTTGCGGGCGAGAACGGAAATATT	+	PROBE	trichuris_trichiura
52_trichuris_trichiura	1521	1545	TTTGCGGGCGAGAACGGAAATATT	+	PROBE	trichuris_trichiura
52_trichuris_trichiura	1961	1985	TTTGCGGGCGAGAACGGAAATATT	+	PROBE	trichuris_trichiura
52_trichuris_trichiura	2401	2425	TTTGCGGGCGAGAACGGAAATATT	+	PROBE	trichuris_trichiura
52_trichuris_trichiura	2841	2865	TTTGCGGGCGAGAACGGAAATATT	+	PROBE	trichuris_trichiura
52_trichuris_trichiura	3281	3305	TTTGCGGGCGAGAACGGAAATATT	+	PROBE	trichuris_trichiura
52_trichuris_trichiura	3721	3745	TTTGCGGGCGAGAACGGAAATATT	+	PROBE	trichuris_trichiura
52_trichuris_trichiura	4161	4185	TTTGCGGGCGAGAACGGAAATATT	+	PROBE	trichuris_trichiura
52_trichuris_trichiura	4601	4625	TTTGCGGGCGAGAACGGAAATATT	+	PROBE	trichuris_trichiura
52_trichuris_trichiura	5041	5065	TTTGCGGGCGAGAACGGAAATATT	+	PROBE	trichuris_trichiura
52_trichuris_trichiura	5480	5504	TTTGCGGGCGAGAACGGAAATATT	+	PROBE	trichuris_trichiura
52_trichuris_trichiura	5920	5944	TTTGCGGGCGAGAACGGAAATATT	+	PROBE	trichuris_trichiura
52_trichuris_trichiura	25716	25740	TTTGCGGGCGAGAACGGAAATATT	+	PROBE	trichuris_trichiura
52_trichuris_trichiura	26156	26180	TTTGCGGGCGAGAACGGAAATATT	+	PROBE	trichuris_trichiura
52_trichuris_trichiura	26597	26621	TTTGCGGGCGAGAACGGAAATATT	+	PROBE	trichuris_trichiura
52_trichuris_trichiura	27475	27499	TTTGCGGGCGAGAACGGAAATATT	+	PROBE	trichuris_trichiura
52_trichuris_trichiura	27915	27939	TTTGCGGGCGAGAACGGAAATATT	+	PROBE	trichuris_trichiura
52_trichuris_trichiura	28354	28378	TTTGCGGGCGAGAACGGAAATATT	+	PROBE	trichuris_trichiura
52_trichuris_trichiura	29671	29695	TTTGCGGGCGAGAACGGAAATATT	+	PROBE	trichuris_trichiura
56_trichuris_trichiura	56	80	TTTGCGGGCGAGAACGGAAATATT	+	PROBE	trichuris_trichiura
56_trichuris_trichiura	496	520	TTTGCGGGCGAGAACGGAAATATT	+	PROBE	trichuris_trichiura
56_trichuris_trichiura	933	957	TTTGCGGGCGAGAACGGAAATATT	+	PROBE	trichuris_trichiura
56_trichuris_trichiura	1373	1397	TTTGCGGGCGAGAACGGAAATATT	+	PROBE	trichuris_trichiura
56_trichuris_trichiura	1812	1836	TTTGCGGGCGAGAACGGAAATATT	+	PROBE	trichuris_trichiura
56_trichuris_trichiura	2252	2276	TTTGCGGGCGAGAACGGAAATATT	+	PROBE	trichuris_trichiura
56_trichuris_trichiura	2692	2716	TTTGCGGGCGAGAACGGAAATATT	+	PROBE	trichuris_trichiura
56_trichuris_trichiura	3132	3156	TTTGCGGGCGAGAACGGAAATATT	+	PROBE	trichuris_trichiura
56_trichuris_trichiura	3571	3595	TTTGCGGGCGAGAACGGAAATATT	+	PROBE	trichuris_trichiura
56_trichuris_trichiura	4011	4035	TTTGCGGGCGAGAACGGAAATATT	+	PROBE	trichuris_trichiura
56_trichuris_trichiura	4451	4475	TTTGCGGGCGAGAACGGAAATATT	+	PROBE	trichuris_trichiura
56_trichuris_trichiura	4891	4915	TTTGCGGGCGAGAACGGAAATATT	+	PROBE	trichuris_trichiura
56_trichuris_trichiura	5331	5355	TTTGCGGGCGAGAACGGAAATATT	+	PROBE	trichuris_trichiura
56_trichuris_trichiura	5771	5795	TTTGCGGGCGAGAACGGAAATATT	+	PROBE	trichuris_trichiura
56_trichuris_trichiura	7090	7114	TTTGCGGGCGAGAACGGAAATATT	+	PROBE	trichuris_trichiura
56_trichuris_trichiura	7970	7994	TTTGCGGGCGAGAACGGAAATATT	+	PROBE	trichuris_trichiura
56_trichuris_trichiura	8410	8434	TTTGCGGGCGAGAACGGAAATATT	+	PROBE	trichuris_trichiura
56_trichuris_trichiura	8850	8874	TTTGCGGGCGAGAACGGAAATATT	+	PROBE	trichuris_trichiura
56_trichuris_trichiura	9289	9313	TTTGCGGGCGAGAACGGAAATATT	+	PROBE	trichuris_trichiura
56_trichuris_trichiura	9729	9753	TTTGCGGGCGAGAACGGAAATATT	+	PROBE	trichuris_trichiura
56_trichuris_trichiura	10169	10193	TTTGCGGGCGAGAACGGAAATATT	+	PROBE	trichuris_trichiura
56_trichuris_trichiura	10609	10633	TTTGCGGGCGAGAACGGAAATATT	+	PROBE	trichuris_trichiura
56_trichuris_trichiura	12809	12833	TTTGCGGGCGAGAACGGAAATATT	+	PROBE	trichuris_trichiura
56_trichuris_trichiura	13689	13713	TTTGCGGGCGAGAACGGAAATATT	+	PROBE	trichuris_trichiura
56_trichuris_trichiura	14129	14153	TTTGCGGGCGAGAACGGAAATATT	+	PROBE	trichuris_trichiura
56_trichuris_trichiura	15009	15033	TTTGCGGGCGAGAACGGAAATATT	+	PROBE	trichuris_trichiura
56_trichuris_trichiura	15449	15473	TTTGCGGGCGAGAACGGAAATATT	+	PROBE	trichuris_trichiura
56_trichuris_trichiura	15889	15913	TTTGCGGGCGAGAACGGAAATATT	+	PROBE	trichuris_trichiura
64_trichuris_trichiura	12244	12268	TTTGCGGGCGAGAACGGAAATATT	+	PROBE	trichuris_trichiura
70_trichuris_trichiura	18405	18429	TTTGCGGGCGAGAACGGAAATATT	-	PROBE	trichuris_trichiura
70_trichuris_trichiura	14886	14910	TTTGCGGGCGAGAACGGAAATATT	-	PROBE	trichuris_trichiura
71_trichuris_trichiura	7863	7887	TTTGCGGGCGAGAACGGAAATATT	+	PROBE	trichuris_trichiura
96_trichuris_trichiura	3213105	3213129	TTTGCGGGCGAGAACGGAAATATT	+	PROBE	trichuris_trichiura
96_trichuris_trichiura	3213985	3214009	TTTGCGGGCGAGAACGGAAATATT	+	PROBE	trichuris_trichiura
96_trichuris_trichiura	3216185	3216209	TTTGCGGGCGAGAACGGAAATATT	+	PROBE	trichuris_trichiura
96_trichuris_trichiura	3217065	3217089	TTTGCGGGCGAGAACGGAAATATT	+	PROBE	trichuris_trichiura
96_trichuris_trichiura	3217944	3217968	TTTGCGGGCGAGAACGGAAATATT	+	PROBE	trichuris_trichiura
96_trichuris_trichiura	3219253	3219277	TTTGCGGGCGAGAACGGAAATATT	+	PROBE	trichuris_trichiura
96_trichuris_trichiura	3219692	3219716	TTTGCGGGCGAGAACGGAAATATT	+	PROBE	trichuris_trichiura
96_trichuris_trichiura	3220572	3220596	TTTGCGGGCGAGAACGGAAATATT	+	PROBE	trichuris_trichiura
96_trichuris_trichiura	3221450	3221474	TTTGCGGGCGAGAACGGAAATATT	+	PROBE	trichuris_trichiura
96_trichuris_trichiura	3221890	3221914	TTTGCGGGCGAGAACGGAAATATT	+	PROBE	trichuris_trichiura
96_trichuris_trichiura	3222330	3222354	TTTGCGGGCGAGAACGGAAATATT	+	PROBE	trichuris_trichiura
96_trichuris_trichiura	3222770	3222794	TTTGCGGGCGAGAACGGAAATATT	+	PROBE	trichuris_trichiura
96_trichuris_trichiura	3238192	3238216	TTTGCGGGCGAGAACGGAAATATT	-	PROBE	trichuris_trichiura
96_trichuris_trichiura	3237752	3237776	TTTGCGGGCGAGAACGGAAATATT	-	PROBE	trichuris_trichiura
96_trichuris_trichiura	3237312	3237336	TTTGCGGGCGAGAACGGAAATATT	-	PROBE	trichuris_trichiura
96_trichuris_trichiura	3236872	3236896	TTTGCGGGCGAGAACGGAAATATT	-	PROBE	trichuris_trichiura
96_trichuris_trichiura	3235112	3235136	TTTGCGGGCGAGAACGGAAATATT	-	PROBE	trichuris_trichiura
96_trichuris_trichiura	3234232	3234256	TTTGCGGGCGAGAACGGAAATATT	-	PROBE	trichuris_trichiura
96_trichuris_trichiura	3232912	3232936	TTTGCGGGCGAGAACGGAAATATT	-	PROBE	trichuris_trichiura
96_trichuris_trichiura	3232472	3232496	TTTGCGGGCGAGAACGGAAATATT	-	PROBE	trichuris_trichiura
96_trichuris_trichiura	3232032	3232056	TTTGCGGGCGAGAACGGAAATATT	-	PROBE	trichuris_trichiura
96_trichuris_trichiura	3231592	3231616	TTTGCGGGCGAGAACGGAAATATT	-	PROBE	trichuris_trichiura
96_trichuris_trichiura	3230712	3230736	TTTGCGGGCGAGAACGGAAATATT	-	PROBE	trichuris_trichiura
96_trichuris_trichiura	3229392	3229416	TTTGCGGGCGAGAACGGAAATATT	-	PROBE	trichuris_trichiura
96_trichuris_trichiura	3228952	3228976	TTTGCGGGCGAGAACGGAAATATT	-	PROBE	trichuris_trichiura
96_trichuris_trichiura	3228512	3228536	TTTGCGGGCGAGAACGGAAATATT	-	PROBE	trichuris_trichiura
96_trichuris_trichiura	3228073	3228097	TTTGCGGGCGAGAACGGAAATATT	-	PROBE	trichuris_trichiura
96_trichuris_trichiura	3227633	3227657	TTTGCGGGCGAGAACGGAAATATT	-	PROBE	trichuris_trichiura
96_trichuris_trichiura	3227193	3227217	TTTGCGGGCGAGAACGGAAATATT	-	PROBE	trichuris_trichiura
96_trichuris_trichiura	3226753	3226777	TTTGCGGGCGAGAACGGAAATATT	-	PROBE	trichuris_trichiura
96_trichuris_trichiura	3226313	3226337	TTTGCGGGCGAGAACGGAAATATT	-	PROBE	trichuris_trichiura
96_trichuris_trichiura	3225873	3225897	TTTGCGGGCGAGAACGGAAATATT	-	PROBE	trichuris_trichiura
96_trichuris_trichiura	3225433	3225457	TTTGCGGGCGAGAACGGAAATATT	-	PROBE	trichuris_trichiura
96_trichuris_trichiura	3224993	3225017	TTTGCGGGCGAGAACGGAAATATT	-	PROBE	trichuris_trichiura
96_trichuris_trichiura	3224553	3224577	TTTGCGGGCGAGAACGGAAATATT	-	PROBE	trichuris_trichiura
96_trichuris_trichiura	3224113	3224137	TTTGCGGGCGAGAACGGAAATATT	-	PROBE	trichuris_trichiura
96_trichuris_trichiura	3223673	3223697	TTTGCGGGCGAGAACGGAAATATT	-	PROBE	trichuris_trichiura
96_trichuris_trichiura	3223233	3223257	TTTGCGGGCGAGAACGGAAATATT	-	PROBE	trichuris_trichiura
97_trichuris_trichiura	2014951	2014975	TTTGCGGGCGAGAACGGAAATATT	+	PROBE	trichuris_trichiura
102_trichuris_trichiura	21847795	21847819	TTTGCGGGCGAGAACGGAAATATT	+	PROBE	trichuris_trichiura
102_trichuris_trichiura	21848673	21848697	TTTGCGGGCGAGAACGGAAATATT	+	PROBE	trichuris_trichiura
102_trichuris_trichiura	21849113	21849137	TTTGCGGGCGAGAACGGAAATATT	+	PROBE	trichuris_trichiura
102_trichuris_trichiura	21849553	21849577	TTTGCGGGCGAGAACGGAAATATT	+	PROBE	trichuris_trichiura
102_trichuris_trichiura	21849993	21850017	TTTGCGGGCGAGAACGGAAATATT	+	PROBE	trichuris_trichiura
102_trichuris_trichiura	21854393	21854417	TTTGCGGGCGAGAACGGAAATATT	+	PROBE	trichuris_trichiura
102_trichuris_trichiura	21857033	21857057	TTTGCGGGCGAGAACGGAAATATT	+	PROBE	trichuris_trichiura
102_trichuris_trichiura	21859673	21859697	TTTGCGGGCGAGAACGGAAATATT	+	PROBE	trichuris_trichiura
102_trichuris_trichiura	21860113	21860137	TTTGCGGGCGAGAACGGAAATATT	+	PROBE	trichuris_trichiura
102_trichuris_trichiura	21860553	21860577	TTTGCGGGCGAGAACGGAAATATT	+	PROBE	trichuris_trichiura
102_trichuris_trichiura	21835676	21835700	TTTGCGGGCGAGAACGGAAATATT	-	PROBE	trichuris_trichiura
102_trichuris_trichiura	21835237	21835261	TTTGCGGGCGAGAACGGAAATATT	-	PROBE	trichuris_trichiura
102_trichuris_trichiura	21834797	21834821	TTTGCGGGCGAGAACGGAAATATT	-	PROBE	trichuris_trichiura
102_trichuris_trichiura	21834357	21834381	TTTGCGGGCGAGAACGGAAATATT	-	PROBE	trichuris_trichiura
102_trichuris_trichiura	21833919	21833943	TTTGCGGGCGAGAACGGAAATATT	-	PROBE	trichuris_trichiura
102_trichuris_trichiura	21833479	21833503	TTTGCGGGCGAGAACGGAAATATT	-	PROBE	trichuris_trichiura
102_trichuris_trichiura	21833039	21833063	TTTGCGGGCGAGAACGGAAATATT	-	PROBE	trichuris_trichiura
102_trichuris_trichiura	21832599	21832623	TTTGCGGGCGAGAACGGAAATATT	-	PROBE	trichuris_trichiura
102_trichuris_trichiura	21832159	21832183	TTTGCGGGCGAGAACGGAAATATT	-	PROBE	trichuris_trichiura
102_trichuris_trichiura	21831720	21831744	TTTGCGGGCGAGAACGGAAATATT	-	PROBE	trichuris_trichiura
102_trichuris_trichiura	21831281	21831305	TTTGCGGGCGAGAACGGAAATATT	-	PROBE	trichuris_trichiura
102_trichuris_trichiura	21830841	21830865	TTTGCGGGCGAGAACGGAAATATT	-	PROBE	trichuris_trichiura
102_trichuris_trichiura	21830401	21830425	TTTGCGGGCGAGAACGGAAATATT	-	PROBE	trichuris_trichiura
102_trichuris_trichiura	21829963	21829987	TTTGCGGGCGAGAACGGAAATATT	-	PROBE	trichuris_trichiura
102_trichuris_trichiura	21829525	21829549	TTTGCGGGCGAGAACGGAAATATT	-	PROBE	trichuris_trichiura
102_trichuris_trichiura	21829085	21829109	TTTGCGGGCGAGAACGGAAATATT	-	PROBE	trichuris_trichiura
102_trichuris_trichiura	21828645	21828669	TTTGCGGGCGAGAACGGAAATATT	-	PROBE	trichuris_trichiura
102_trichuris_trichiura	21828206	21828230	TTTGCGGGCGAGAACGGAAATATT	-	PROBE	trichuris_trichiura
102_trichuris_trichiura	21827766	21827790	TTTGCGGGCGAGAACGGAAATATT	-	PROBE	trichuris_trichiura
102_trichuris_trichiura	21827326	21827350	TTTGCGGGCGAGAACGGAAATATT	-	PROBE	trichuris_trichiura
102_trichuris_trichiura	21826886	21826910	TTTGCGGGCGAGAACGGAAATATT	-	PROBE	trichuris_trichiura
102_trichuris_trichiura	21826446	21826470	TTTGCGGGCGAGAACGGAAATATT	-	PROBE	trichuris_trichiura
102_trichuris_trichiura	21826008	21826032	TTTGCGGGCGAGAACGGAAATATT	-	PROBE	trichuris_trichiura
102_trichuris_trichiura	21825569	21825593	TTTGCGGGCGAGAACGGAAATATT	-	PROBE	trichuris_trichiura
102_trichuris_trichiura	21825130	21825154	TTTGCGGGCGAGAACGGAAATATT	-	PROBE	trichuris_trichiura
102_trichuris_trichiura	21824690	21824714	TTTGCGGGCGAGAACGGAAATATT	-	PROBE	trichuris_trichiura
102_trichuris_trichiura	21824250	21824274	TTTGCGGGCGAGAACGGAAATATT	-	PROBE	trichuris_trichiura
102_trichuris_trichiura	21823811	21823835	TTTGCGGGCGAGAACGGAAATATT	-	PROBE	trichuris_trichiura
102_trichuris_trichiura	21823373	21823397	TTTGCGGGCGAGAACGGAAATATT	-	PROBE	trichuris_trichiura
102_trichuris_trichiura	21822933	21822957	TTTGCGGGCGAGAACGGAAATATT	-	PROBE	trichuris_trichiura
102_trichuris_trichiura	21822494	21822518	TTTGCGGGCGAGAACGGAAATATT	-	PROBE	trichuris_trichiura
102_trichuris_trichiura	21822054	21822078	TTTGCGGGCGAGAACGGAAATATT	-	PROBE	trichuris_trichiura
102_trichuris_trichiura	21821614	21821638	TTTGCGGGCGAGAACGGAAATATT	-	PROBE	trichuris_trichiura
102_trichuris_trichiura	21821174	21821198	TTTGCGGGCGAGAACGGAAATATT	-	PROBE	trichuris_trichiura
102_trichuris_trichiura	21820736	21820760	TTTGCGGGCGAGAACGGAAATATT	-	PROBE	trichuris_trichiura
102_trichuris_trichiura	21820296	21820320	TTTGCGGGCGAGAACGGAAATATT	-	PROBE	trichuris_trichiura
102_trichuris_trichiura	21819856	21819880	TTTGCGGGCGAGAACGGAAATATT	-	PROBE	trichuris_trichiura
102_trichuris_trichiura	21819416	21819440	TTTGCGGGCGAGAACGGAAATATT	-	PROBE	trichuris_trichiura
102_trichuris_trichiura	21818977	21819001	TTTGCGGGCGAGAACGGAAATATT	-	PROBE	trichuris_trichiura
102_trichuris_trichiura	21818538	21818562	TTTGCGGGCGAGAACGGAAATATT	-	PROBE	trichuris_trichiura
102_trichuris_trichiura	21817658	21817682	TTTGCGGGCGAGAACGGAAATATT	-	PROBE	trichuris_trichiura
102_trichuris_trichiura	21817219	21817243	TTTGCGGGCGAGAACGGAAATATT	-	PROBE	trichuris_trichiura
102_trichuris_trichiura	21816779	21816803	TTTGCGGGCGAGAACGGAAATATT	-	PROBE	trichuris_trichiura
102_trichuris_trichiura	21815900	21815924	TTTGCGGGCGAGAACGGAAATATT	-	PROBE	trichuris_trichiura
102_trichuris_trichiura	21815460	21815484	TTTGCGGGCGAGAACGGAAATATT	-	PROBE	trichuris_trichiura
102_trichuris_trichiura	21815021	21815045	TTTGCGGGCGAGAACGGAAATATT	-	PROBE	trichuris_trichiura
102_trichuris_trichiura	21814581	21814605	TTTGCGGGCGAGAACGGAAATATT	-	PROBE	trichuris_trichiura
102_trichuris_trichiura	21814141	21814165	TTTGCGGGCGAGAACGGAAATATT	-	PROBE	trichuris_trichiura
102_trichuris_trichiura	21813702	21813726	TTTGCGGGCGAGAACGGAAATATT	-	PROBE	trichuris_trichiura
102_trichuris_trichiura	21813262	21813286	TTTGCGGGCGAGAACGGAAATATT	-	PROBE	trichuris_trichiura
102_trichuris_trichiura	21812822	21812846	TTTGCGGGCGAGAACGGAAATATT	-	PROBE	trichuris_trichiura
102_trichuris_trichiura	21812382	21812406	TTTGCGGGCGAGAACGGAAATATT	-	PROBE	trichuris_trichiura
102_trichuris_trichiura	21811942	21811966	TTTGCGGGCGAGAACGGAAATATT	-	PROBE	trichuris_trichiura
102_trichuris_trichiura	21811502	21811526	TTTGCGGGCGAGAACGGAAATATT	-	PROBE	trichuris_trichiura
102_trichuris_trichiura	21811062	21811086	TTTGCGGGCGAGAACGGAAATATT	-	PROBE	trichuris_trichiura
102_trichuris_trichiura	21810622	21810646	TTTGCGGGCGAGAACGGAAATATT	-	PROBE	trichuris_trichiura
102_trichuris_trichiura	21810182	21810206	TTTGCGGGCGAGAACGGAAATATT	-	PROBE	trichuris_trichiura
102_trichuris_trichiura	21809742	21809766	TTTGCGGGCGAGAACGGAAATATT	-	PROBE	trichuris_trichiura
102_trichuris_trichiura	21809302	21809326	TTTGCGGGCGAGAACGGAAATATT	-	PROBE	trichuris_trichiura
102_trichuris_trichiura	21808862	21808886	TTTGCGGGCGAGAACGGAAATATT	-	PROBE	trichuris_trichiura
102_trichuris_trichiura	21808422	21808446	TTTGCGGGCGAGAACGGAAATATT	-	PROBE	trichuris_trichiura
102_trichuris_trichiura	21807982	21808006	TTTGCGGGCGAGAACGGAAATATT	-	PROBE	trichuris_trichiura
102_trichuris_trichiura	21807542	21807566	TTTGCGGGCGAGAACGGAAATATT	-	PROBE	trichuris_trichiura
102_trichuris_trichiura	21807102	21807126	TTTGCGGGCGAGAACGGAAATATT	-	PROBE	trichuris_trichiura
102_trichuris_trichiura	21806223	21806247	TTTGCGGGCGAGAACGGAAATATT	-	PROBE	trichuris_trichiura
102_trichuris_trichiura	21805343	21805367	TTTGCGGGCGAGAACGGAAATATT	-	PROBE	trichuris_trichiura
102_trichuris_trichiura	21804024	21804048	TTTGCGGGCGAGAACGGAAATATT	-	PROBE	trichuris_trichiura
102_trichuris_trichiura	21803584	21803608	TTTGCGGGCGAGAACGGAAATATT	-	PROBE	trichuris_trichiura
102_trichuris_trichiura	21797494	21797518	TTTGCGGGCGAGAACGGAAATATT	-	PROBE	trichuris_trichiura
103_trichuris_trichiura	1774697	1774721	TTTGCGGGCGAGAACGGAAATATT	+	PROBE	trichuris_trichiura
103_trichuris_trichiura	1775137	1775161	TTTGCGGGCGAGAACGGAAATATT	+	PROBE	trichuris_trichiura
103_trichuris_trichiura	1775577	1775601	TTTGCGGGCGAGAACGGAAATATT	+	PROBE	trichuris_trichiura
103_trichuris_trichiura	1776017	1776041	TTTGCGGGCGAGAACGGAAATATT	+	PROBE	trichuris_trichiura
103_trichuris_trichiura	1776457	1776481	TTTGCGGGCGAGAACGGAAATATT	+	PROBE	trichuris_trichiura
103_trichuris_trichiura	1776897	1776921	TTTGCGGGCGAGAACGGAAATATT	+	PROBE	trichuris_trichiura
103_trichuris_trichiura	1777337	1777361	TTTGCGGGCGAGAACGGAAATATT	+	PROBE	trichuris_trichiura
103_trichuris_trichiura	1777776	1777800	TTTGCGGGCGAGAACGGAAATATT	+	PROBE	trichuris_trichiura
103_trichuris_trichiura	1778216	1778240	TTTGCGGGCGAGAACGGAAATATT	+	PROBE	trichuris_trichiura
103_trichuris_trichiura	1778655	1778679	TTTGCGGGCGAGAACGGAAATATT	+	PROBE	trichuris_trichiura
103_trichuris_trichiura	1779095	1779119	TTTGCGGGCGAGAACGGAAATATT	+	PROBE	trichuris_trichiura
103_trichuris_trichiura	1779535	1779559	TTTGCGGGCGAGAACGGAAATATT	+	PROBE	trichuris_trichiura
103_trichuris_trichiura	1779975	1779999	TTTGCGGGCGAGAACGGAAATATT	+	PROBE	trichuris_trichiura
103_trichuris_trichiura	1780415	1780439	TTTGCGGGCGAGAACGGAAATATT	+	PROBE	trichuris_trichiura
103_trichuris_trichiura	1780855	1780879	TTTGCGGGCGAGAACGGAAATATT	+	PROBE	trichuris_trichiura
103_trichuris_trichiura	1781295	1781319	TTTGCGGGCGAGAACGGAAATATT	+	PROBE	trichuris_trichiura
103_trichuris_trichiura	1781735	1781759	TTTGCGGGCGAGAACGGAAATATT	+	PROBE	trichuris_trichiura
103_trichuris_trichiura	1782175	1782199	TTTGCGGGCGAGAACGGAAATATT	+	PROBE	trichuris_trichiura
103_trichuris_trichiura	1782614	1782638	TTTGCGGGCGAGAACGGAAATATT	+	PROBE	trichuris_trichiura
103_trichuris_trichiura	1783054	1783078	TTTGCGGGCGAGAACGGAAATATT	+	PROBE	trichuris_trichiura
103_trichuris_trichiura	1783493	1783517	TTTGCGGGCGAGAACGGAAATATT	+	PROBE	trichuris_trichiura
103_trichuris_trichiura	1783932	1783956	TTTGCGGGCGAGAACGGAAATATT	+	PROBE	trichuris_trichiura
103_trichuris_trichiura	1784368	1784392	TTTGCGGGCGAGAACGGAAATATT	+	PROBE	trichuris_trichiura
103_trichuris_trichiura	1784808	1784832	TTTGCGGGCGAGAACGGAAATATT	+	PROBE	trichuris_trichiura
103_trichuris_trichiura	1785248	1785272	TTTGCGGGCGAGAACGGAAATATT	+	PROBE	trichuris_trichiura
103_trichuris_trichiura	1795505	1795529	TTTGCGGGCGAGAACGGAAATATT	+	PROBE	trichuris_trichiura
103_trichuris_trichiura	1795943	1795967	TTTGCGGGCGAGAACGGAAATATT	+	PROBE	trichuris_trichiura
103_trichuris_trichiura	1796383	1796407	TTTGCGGGCGAGAACGGAAATATT	+	PROBE	trichuris_trichiura
103_trichuris_trichiura	1796823	1796847	TTTGCGGGCGAGAACGGAAATATT	+	PROBE	trichuris_trichiura
103_trichuris_trichiura	1797263	1797287	TTTGCGGGCGAGAACGGAAATATT	+	PROBE	trichuris_trichiura
103_trichuris_trichiura	1797703	1797727	TTTGCGGGCGAGAACGGAAATATT	+	PROBE	trichuris_trichiura
103_trichuris_trichiura	1798142	1798166	TTTGCGGGCGAGAACGGAAATATT	+	PROBE	trichuris_trichiura
103_trichuris_trichiura	1798581	1798605	TTTGCGGGCGAGAACGGAAATATT	+	PROBE	trichuris_trichiura
103_trichuris_trichiura	1799020	1799044	TTTGCGGGCGAGAACGGAAATATT	+	PROBE	trichuris_trichiura
103_trichuris_trichiura	1799459	1799483	TTTGCGGGCGAGAACGGAAATATT	+	PROBE	trichuris_trichiura
103_trichuris_trichiura	1799899	1799923	TTTGCGGGCGAGAACGGAAATATT	+	PROBE	trichuris_trichiura
103_trichuris_trichiura	1800339	1800363	TTTGCGGGCGAGAACGGAAATATT	+	PROBE	trichuris_trichiura
103_trichuris_trichiura	1800779	1800803	TTTGCGGGCGAGAACGGAAATATT	+	PROBE	trichuris_trichiura
103_trichuris_trichiura	1801219	1801243	TTTGCGGGCGAGAACGGAAATATT	+	PROBE	trichuris_trichiura
103_trichuris_trichiura	1801659	1801683	TTTGCGGGCGAGAACGGAAATATT	+	PROBE	trichuris_trichiura
103_trichuris_trichiura	1802099	1802123	TTTGCGGGCGAGAACGGAAATATT	+	PROBE	trichuris_trichiura
103_trichuris_trichiura	1802539	1802563	TTTGCGGGCGAGAACGGAAATATT	+	PROBE	trichuris_trichiura
103_trichuris_trichiura	1803419	1803443	TTTGCGGGCGAGAACGGAAATATT	+	PROBE	trichuris_trichiura
103_trichuris_trichiura	1803860	1803884	TTTGCGGGCGAGAACGGAAATATT	+	PROBE	trichuris_trichiura
6_trichuris_trichiura	9436	9453	GGCGTAGAGGAGCGATTT	+	FWD_primer	trichuris_trichiura
6_trichuris_trichiura	11196	11213	GGCGTAGAGGAGCGATTT	+	FWD_primer	trichuris_trichiura
6_trichuris_trichiura	109590	109607	GGCGTAGAGGAGCGATTT	+	FWD_primer	trichuris_trichiura
6_trichuris_trichiura	124494	124512	GGCGTAGAGGAGCGATTT	-	FWD_primer	trichuris_trichiura
6_trichuris_trichiura	22583	22601	GGCGTAGAGGAGCGATTT	-	FWD_primer	trichuris_trichiura
28_trichuris_trichiura	47360	47378	GGCGTAGAGGAGCGATTT	-	FWD_primer	trichuris_trichiura
52_trichuris_trichiura	163	180	GGCGTAGAGGAGCGATTT	+	FWD_primer	trichuris_trichiura
52_trichuris_trichiura	602	619	GGCGTAGAGGAGCGATTT	+	FWD_primer	trichuris_trichiura
52_trichuris_trichiura	1042	1059	GGCGTAGAGGAGCGATTT	+	FWD_primer	trichuris_trichiura
52_trichuris_trichiura	1482	1499	GGCGTAGAGGAGCGATTT	+	FWD_primer	trichuris_trichiura
52_trichuris_trichiura	1922	1939	GGCGTAGAGGAGCGATTT	+	FWD_primer	trichuris_trichiura
52_trichuris_trichiura	2362	2379	GGCGTAGAGGAGCGATTT	+	FWD_primer	trichuris_trichiura
52_trichuris_trichiura	2802	2819	GGCGTAGAGGAGCGATTT	+	FWD_primer	trichuris_trichiura
52_trichuris_trichiura	3242	3259	GGCGTAGAGGAGCGATTT	+	FWD_primer	trichuris_trichiura
52_trichuris_trichiura	3682	3699	GGCGTAGAGGAGCGATTT	+	FWD_primer	trichuris_trichiura
52_trichuris_trichiura	4122	4139	GGCGTAGAGGAGCGATTT	+	FWD_primer	trichuris_trichiura
52_trichuris_trichiura	4562	4579	GGCGTAGAGGAGCGATTT	+	FWD_primer	trichuris_trichiura
52_trichuris_trichiura	5002	5019	GGCGTAGAGGAGCGATTT	+	FWD_primer	trichuris_trichiura
52_trichuris_trichiura	5441	5458	GGCGTAGAGGAGCGATTT	+	FWD_primer	trichuris_trichiura
52_trichuris_trichiura	5881	5898	GGCGTAGAGGAGCGATTT	+	FWD_primer	trichuris_trichiura
52_trichuris_trichiura	25677	25694	GGCGTAGAGGAGCGATTT	+	FWD_primer	trichuris_trichiura
52_trichuris_trichiura	26117	26134	GGCGTAGAGGAGCGATTT	+	FWD_primer	trichuris_trichiura
52_trichuris_trichiura	26558	26575	GGCGTAGAGGAGCGATTT	+	FWD_primer	trichuris_trichiura
52_trichuris_trichiura	27437	27453	GGCGTAGAGGAGCGATTT	+	FWD_primer	trichuris_trichiura
52_trichuris_trichiura	27876	27893	GGCGTAGAGGAGCGATTT	+	FWD_primer	trichuris_trichiura
52_trichuris_trichiura	28315	28332	GGCGTAGAGGAGCGATTT	+	FWD_primer	trichuris_trichiura
52_trichuris_trichiura	29632	29649	GGCGTAGAGGAGCGATTT	+	FWD_primer	trichuris_trichiura
56_trichuris_trichiura	17	34	GGCGTAGAGGAGCGATTT	+	FWD_primer	trichuris_trichiura
56_trichuris_trichiura	457	474	GGCGTAGAGGAGCGATTT	+	FWD_primer	trichuris_trichiura
56_trichuris_trichiura	894	911	GGCGTAGAGGAGCGATTT	+	FWD_primer	trichuris_trichiura
56_trichuris_trichiura	1334	1351	GGCGTAGAGGAGCGATTT	+	FWD_primer	trichuris_trichiura
56_trichuris_trichiura	1773	1790	GGCGTAGAGGAGCGATTT	+	FWD_primer	trichuris_trichiura
56_trichuris_trichiura	2213	2230	GGCGTAGAGGAGCGATTT	+	FWD_primer	trichuris_trichiura
56_trichuris_trichiura	2653	2670	GGCGTAGAGGAGCGATTT	+	FWD_primer	trichuris_trichiura
56_trichuris_trichiura	3093	3110	GGCGTAGAGGAGCGATTT	+	FWD_primer	trichuris_trichiura
56_trichuris_trichiura	3532	3549	GGCGTAGAGGAGCGATTT	+	FWD_primer	trichuris_trichiura
56_trichuris_trichiura	3972	3989	GGCGTAGAGGAGCGATTT	+	FWD_primer	trichuris_trichiura
56_trichuris_trichiura	4412	4429	GGCGTAGAGGAGCGATTT	+	FWD_primer	trichuris_trichiura
56_trichuris_trichiura	4852	4869	GGCGTAGAGGAGCGATTT	+	FWD_primer	trichuris_trichiura
56_trichuris_trichiura	5292	5309	GGCGTAGAGGAGCGATTT	+	FWD_primer	trichuris_trichiura
56_trichuris_trichiura	5732	5749	GGCGTAGAGGAGCGATTT	+	FWD_primer	trichuris_trichiura
56_trichuris_trichiura	7051	7068	GGCGTAGAGGAGCGATTT	+	FWD_primer	trichuris_trichiura
56_trichuris_trichiura	7931	7948	GGCGTAGAGGAGCGATTT	+	FWD_primer	trichuris_trichiura
56_trichuris_trichiura	8371	8388	GGCGTAGAGGAGCGATTT	+	FWD_primer	trichuris_trichiura
56_trichuris_trichiura	8811	8828	GGCGTAGAGGAGCGATTT	+	FWD_primer	trichuris_trichiura
56_trichuris_trichiura	9250	9267	GGCGTAGAGGAGCGATTT	+	FWD_primer	trichuris_trichiura
56_trichuris_trichiura	9690	9707	GGCGTAGAGGAGCGATTT	+	FWD_primer	trichuris_trichiura
56_trichuris_trichiura	10130	10147	GGCGTAGAGGAGCGATTT	+	FWD_primer	trichuris_trichiura
56_trichuris_trichiura	10570	10587	GGCGTAGAGGAGCGATTT	+	FWD_primer	trichuris_trichiura
56_trichuris_trichiura	12773	12787	GGCGTAGAGGAGCGATTT	+	FWD_primer	trichuris_trichiura
56_trichuris_trichiura	13650	13667	GGCGTAGAGGAGCGATTT	+	FWD_primer	trichuris_trichiura
56_trichuris_trichiura	14090	14107	GGCGTAGAGGAGCGATTT	+	FWD_primer	trichuris_trichiura
56_trichuris_trichiura	14970	14987	GGCGTAGAGGAGCGATTT	+	FWD_primer	trichuris_trichiura
56_trichuris_trichiura	15413	15427	GGCGTAGAGGAGCGATTT	+	FWD_primer	trichuris_trichiura
56_trichuris_trichiura	15850	15867	GGCGTAGAGGAGCGATTT	+	FWD_primer	trichuris_trichiura
64_trichuris_trichiura	12205	12222	GGCGTAGAGGAGCGATTT	+	FWD_primer	trichuris_trichiura
70_trichuris_trichiura	18451	18469	GGCGTAGAGGAGCGATTT	-	FWD_primer	trichuris_trichiura
70_trichuris_trichiura	14932	14950	GGCGTAGAGGAGCGATTT	-	FWD_primer	trichuris_trichiura
71_trichuris_trichiura	7824	7841	GGCGTAGAGGAGCGATTT	+	FWD_primer	trichuris_trichiura
96_trichuris_trichiura	3213066	3213083	GGCGTAGAGGAGCGATTT	+	FWD_primer	trichuris_trichiura
96_trichuris_trichiura	3213946	3213963	GGCGTAGAGGAGCGATTT	+	FWD_primer	trichuris_trichiura
96_trichuris_trichiura	3216146	3216163	GGCGTAGAGGAGCGATTT	+	FWD_primer	trichuris_trichiura
96_trichuris_trichiura	3217026	3217043	GGCGTAGAGGAGCGATTT	+	FWD_primer	trichuris_trichiura
96_trichuris_trichiura	3217905	3217922	GGCGTAGAGGAGCGATTT	+	FWD_primer	trichuris_trichiura
96_trichuris_trichiura	3219214	3219231	GGCGTAGAGGAGCGATTT	+	FWD_primer	trichuris_trichiura
96_trichuris_trichiura	3219653	3219670	GGCGTAGAGGAGCGATTT	+	FWD_primer	trichuris_trichiura
96_trichuris_trichiura	3220533	3220550	GGCGTAGAGGAGCGATTT	+	FWD_primer	trichuris_trichiura
96_trichuris_trichiura	3221411	3221428	GGCGTAGAGGAGCGATTT	+	FWD_primer	trichuris_trichiura
96_trichuris_trichiura	3221851	3221868	GGCGTAGAGGAGCGATTT	+	FWD_primer	trichuris_trichiura
96_trichuris_trichiura	3222291	3222308	GGCGTAGAGGAGCGATTT	+	FWD_primer	trichuris_trichiura
96_trichuris_trichiura	3222731	3222748	GGCGTAGAGGAGCGATTT	+	FWD_primer	trichuris_trichiura
96_trichuris_trichiura	3238238	3238256	GGCGTAGAGGAGCGATTT	-	FWD_primer	trichuris_trichiura
96_trichuris_trichiura	3237798	3237816	GGCGTAGAGGAGCGATTT	-	FWD_primer	trichuris_trichiura
96_trichuris_trichiura	3237358	3237376	GGCGTAGAGGAGCGATTT	-	FWD_primer	trichuris_trichiura
96_trichuris_trichiura	3236918	3236936	GGCGTAGAGGAGCGATTT	-	FWD_primer	trichuris_trichiura
96_trichuris_trichiura	3235158	3235176	GGCGTAGAGGAGCGATTT	-	FWD_primer	trichuris_trichiura
96_trichuris_trichiura	3234278	3234296	GGCGTAGAGGAGCGATTT	-	FWD_primer	trichuris_trichiura
96_trichuris_trichiura	3232958	3232976	GGCGTAGAGGAGCGATTT	-	FWD_primer	trichuris_trichiura
96_trichuris_trichiura	3232518	3232536	GGCGTAGAGGAGCGATTT	-	FWD_primer	trichuris_trichiura
96_trichuris_trichiura	3232078	3232096	GGCGTAGAGGAGCGATTT	-	FWD_primer	trichuris_trichiura
96_trichuris_trichiura	3231638	3231656	GGCGTAGAGGAGCGATTT	-	FWD_primer	trichuris_trichiura
96_trichuris_trichiura	3230758	3230776	GGCGTAGAGGAGCGATTT	-	FWD_primer	trichuris_trichiura
96_trichuris_trichiura	3229438	3229456	GGCGTAGAGGAGCGATTT	-	FWD_primer	trichuris_trichiura
96_trichuris_trichiura	3228998	3229016	GGCGTAGAGGAGCGATTT	-	FWD_primer	trichuris_trichiura
96_trichuris_trichiura	3228558	3228576	GGCGTAGAGGAGCGATTT	-	FWD_primer	trichuris_trichiura
96_trichuris_trichiura	3228119	3228137	GGCGTAGAGGAGCGATTT	-	FWD_primer	trichuris_trichiura
96_trichuris_trichiura	3227679	3227697	GGCGTAGAGGAGCGATTT	-	FWD_primer	trichuris_trichiura
96_trichuris_trichiura	3227239	3227257	GGCGTAGAGGAGCGATTT	-	FWD_primer	trichuris_trichiura
96_trichuris_trichiura	3226799	3226817	GGCGTAGAGGAGCGATTT	-	FWD_primer	trichuris_trichiura
96_trichuris_trichiura	3226359	3226377	GGCGTAGAGGAGCGATTT	-	FWD_primer	trichuris_trichiura
96_trichuris_trichiura	3225919	3225937	GGCGTAGAGGAGCGATTT	-	FWD_primer	trichuris_trichiura
96_trichuris_trichiura	3225479	3225497	GGCGTAGAGGAGCGATTT	-	FWD_primer	trichuris_trichiura
96_trichuris_trichiura	3225039	3225057	GGCGTAGAGGAGCGATTT	-	FWD_primer	trichuris_trichiura
96_trichuris_trichiura	3224599	3224617	GGCGTAGAGGAGCGATTT	-	FWD_primer	trichuris_trichiura
96_trichuris_trichiura	3224159	3224177	GGCGTAGAGGAGCGATTT	-	FWD_primer	trichuris_trichiura
96_trichuris_trichiura	3223719	3223737	GGCGTAGAGGAGCGATTT	-	FWD_primer	trichuris_trichiura
96_trichuris_trichiura	3223279	3223297	GGCGTAGAGGAGCGATTT	-	FWD_primer	trichuris_trichiura
97_trichuris_trichiura	2014912	2014929	GGCGTAGAGGAGCGATTT	+	FWD_primer	trichuris_trichiura
102_trichuris_trichiura	21847756	21847773	GGCGTAGAGGAGCGATTT	+	FWD_primer	trichuris_trichiura
102_trichuris_trichiura	21848634	21848651	GGCGTAGAGGAGCGATTT	+	FWD_primer	trichuris_trichiura
102_trichuris_trichiura	21849074	21849091	GGCGTAGAGGAGCGATTT	+	FWD_primer	trichuris_trichiura
102_trichuris_trichiura	21849514	21849531	GGCGTAGAGGAGCGATTT	+	FWD_primer	trichuris_trichiura
102_trichuris_trichiura	21849954	21849971	GGCGTAGAGGAGCGATTT	+	FWD_primer	trichuris_trichiura
102_trichuris_trichiura	21854354	21854371	GGCGTAGAGGAGCGATTT	+	FWD_primer	trichuris_trichiura
102_trichuris_trichiura	21856994	21857011	GGCGTAGAGGAGCGATTT	+	FWD_primer	trichuris_trichiura
102_trichuris_trichiura	21859634	21859651	GGCGTAGAGGAGCGATTT	+	FWD_primer	trichuris_trichiura
102_trichuris_trichiura	21860074	21860091	GGCGTAGAGGAGCGATTT	+	FWD_primer	trichuris_trichiura
102_trichuris_trichiura	21860514	21860531	GGCGTAGAGGAGCGATTT	+	FWD_primer	trichuris_trichiura
102_trichuris_trichiura	21835722	21835740	GGCGTAGAGGAGCGATTT	-	FWD_primer	trichuris_trichiura
102_trichuris_trichiura	21835283	21835301	GGCGTAGAGGAGCGATTT	-	FWD_primer	trichuris_trichiura
102_trichuris_trichiura	21834843	21834861	GGCGTAGAGGAGCGATTT	-	FWD_primer	trichuris_trichiura
102_trichuris_trichiura	21834403	21834421	GGCGTAGAGGAGCGATTT	-	FWD_primer	trichuris_trichiura
102_trichuris_trichiura	21833965	21833983	GGCGTAGAGGAGCGATTT	-	FWD_primer	trichuris_trichiura
102_trichuris_trichiura	21833525	21833543	GGCGTAGAGGAGCGATTT	-	FWD_primer	trichuris_trichiura
102_trichuris_trichiura	21833085	21833103	GGCGTAGAGGAGCGATTT	-	FWD_primer	trichuris_trichiura
102_trichuris_trichiura	21832645	21832663	GGCGTAGAGGAGCGATTT	-	FWD_primer	trichuris_trichiura
102_trichuris_trichiura	21832205	21832223	GGCGTAGAGGAGCGATTT	-	FWD_primer	trichuris_trichiura
102_trichuris_trichiura	21831766	21831784	GGCGTAGAGGAGCGATTT	-	FWD_primer	trichuris_trichiura
102_trichuris_trichiura	21831327	21831345	GGCGTAGAGGAGCGATTT	-	FWD_primer	trichuris_trichiura
102_trichuris_trichiura	21830887	21830905	GGCGTAGAGGAGCGATTT	-	FWD_primer	trichuris_trichiura
102_trichuris_trichiura	21830447	21830465	GGCGTAGAGGAGCGATTT	-	FWD_primer	trichuris_trichiura
102_trichuris_trichiura	21830009	21830027	GGCGTAGAGGAGCGATTT	-	FWD_primer	trichuris_trichiura
102_trichuris_trichiura	21829571	21829589	GGCGTAGAGGAGCGATTT	-	FWD_primer	trichuris_trichiura
102_trichuris_trichiura	21829131	21829149	GGCGTAGAGGAGCGATTT	-	FWD_primer	trichuris_trichiura
102_trichuris_trichiura	21828691	21828709	GGCGTAGAGGAGCGATTT	-	FWD_primer	trichuris_trichiura
102_trichuris_trichiura	21828252	21828270	GGCGTAGAGGAGCGATTT	-	FWD_primer	trichuris_trichiura
102_trichuris_trichiura	21827812	21827827	GGCGTAGAGGAGCGATTT	-	FWD_primer	trichuris_trichiura
102_trichuris_trichiura	21827372	21827390	GGCGTAGAGGAGCGATTT	-	FWD_primer	trichuris_trichiura
102_trichuris_trichiura	21826932	21826950	GGCGTAGAGGAGCGATTT	-	FWD_primer	trichuris_trichiura
102_trichuris_trichiura	21826492	21826510	GGCGTAGAGGAGCGATTT	-	FWD_primer	trichuris_trichiura
102_trichuris_trichiura	21826054	21826072	GGCGTAGAGGAGCGATTT	-	FWD_primer	trichuris_trichiura
102_trichuris_trichiura	21825615	21825633	GGCGTAGAGGAGCGATTT	-	FWD_primer	trichuris_trichiura
102_trichuris_trichiura	21825176	21825194	GGCGTAGAGGAGCGATTT	-	FWD_primer	trichuris_trichiura
102_trichuris_trichiura	21824736	21824754	GGCGTAGAGGAGCGATTT	-	FWD_primer	trichuris_trichiura
102_trichuris_trichiura	21824296	21824314	GGCGTAGAGGAGCGATTT	-	FWD_primer	trichuris_trichiura
102_trichuris_trichiura	21823857	21823875	GGCGTAGAGGAGCGATTT	-	FWD_primer	trichuris_trichiura
102_trichuris_trichiura	21823419	21823437	GGCGTAGAGGAGCGATTT	-	FWD_primer	trichuris_trichiura
102_trichuris_trichiura	21822979	21822997	GGCGTAGAGGAGCGATTT	-	FWD_primer	trichuris_trichiura
102_trichuris_trichiura	21822540	21822558	GGCGTAGAGGAGCGATTT	-	FWD_primer	trichuris_trichiura
102_trichuris_trichiura	21822100	21822118	GGCGTAGAGGAGCGATTT	-	FWD_primer	trichuris_trichiura
102_trichuris_trichiura	21821660	21821678	GGCGTAGAGGAGCGATTT	-	FWD_primer	trichuris_trichiura
102_trichuris_trichiura	21821220	21821238	GGCGTAGAGGAGCGATTT	-	FWD_primer	trichuris_trichiura
102_trichuris_trichiura	21820782	21820800	GGCGTAGAGGAGCGATTT	-	FWD_primer	trichuris_trichiura
102_trichuris_trichiura	21820342	21820360	GGCGTAGAGGAGCGATTT	-	FWD_primer	trichuris_trichiura
102_trichuris_trichiura	21819902	21819920	GGCGTAGAGGAGCGATTT	-	FWD_primer	trichuris_trichiura
102_trichuris_trichiura	21819462	21819480	GGCGTAGAGGAGCGATTT	-	FWD_primer	trichuris_trichiura
102_trichuris_trichiura	21819023	21819041	GGCGTAGAGGAGCGATTT	-	FWD_primer	trichuris_trichiura
102_trichuris_trichiura	21818584	21818602	GGCGTAGAGGAGCGATTT	-	FWD_primer	trichuris_trichiura
102_trichuris_trichiura	21817704	21817722	GGCGTAGAGGAGCGATTT	-	FWD_primer	trichuris_trichiura
102_trichuris_trichiura	21817265	21817283	GGCGTAGAGGAGCGATTT	-	FWD_primer	trichuris_trichiura
102_trichuris_trichiura	21816825	21816843	GGCGTAGAGGAGCGATTT	-	FWD_primer	trichuris_trichiura
102_trichuris_trichiura	21815946	21815964	GGCGTAGAGGAGCGATTT	-	FWD_primer	trichuris_trichiura
102_trichuris_trichiura	21815506	21815524	GGCGTAGAGGAGCGATTT	-	FWD_primer	trichuris_trichiura
102_trichuris_trichiura	21815067	21815085	GGCGTAGAGGAGCGATTT	-	FWD_primer	trichuris_trichiura
102_trichuris_trichiura	21814627	21814645	GGCGTAGAGGAGCGATTT	-	FWD_primer	trichuris_trichiura
102_trichuris_trichiura	21814187	21814205	GGCGTAGAGGAGCGATTT	-	FWD_primer	trichuris_trichiura
102_trichuris_trichiura	21813748	21813766	GGCGTAGAGGAGCGATTT	-	FWD_primer	trichuris_trichiura
102_trichuris_trichiura	21813308	21813326	GGCGTAGAGGAGCGATTT	-	FWD_primer	trichuris_trichiura
102_trichuris_trichiura	21812868	21812886	GGCGTAGAGGAGCGATTT	-	FWD_primer	trichuris_trichiura
102_trichuris_trichiura	21812428	21812446	GGCGTAGAGGAGCGATTT	-	FWD_primer	trichuris_trichiura
102_trichuris_trichiura	21811988	21812006	GGCGTAGAGGAGCGATTT	-	FWD_primer	trichuris_trichiura
102_trichuris_trichiura	21811548	21811566	GGCGTAGAGGAGCGATTT	-	FWD_primer	trichuris_trichiura
102_trichuris_trichiura	21811108	21811126	GGCGTAGAGGAGCGATTT	-	FWD_primer	trichuris_trichiura
102_trichuris_trichiura	21810668	21810686	GGCGTAGAGGAGCGATTT	-	FWD_primer	trichuris_trichiura
102_trichuris_trichiura	21810228	21810246	GGCGTAGAGGAGCGATTT	-	FWD_primer	trichuris_trichiura
102_trichuris_trichiura	21809788	21809806	GGCGTAGAGGAGCGATTT	-	FWD_primer	trichuris_trichiura
102_trichuris_trichiura	21809348	21809366	GGCGTAGAGGAGCGATTT	-	FWD_primer	trichuris_trichiura
102_trichuris_trichiura	21808908	21808926	GGCGTAGAGGAGCGATTT	-	FWD_primer	trichuris_trichiura
102_trichuris_trichiura	21808468	21808486	GGCGTAGAGGAGCGATTT	-	FWD_primer	trichuris_trichiura
102_trichuris_trichiura	21808028	21808046	GGCGTAGAGGAGCGATTT	-	FWD_primer	trichuris_trichiura
102_trichuris_trichiura	21807588	21807606	GGCGTAGAGGAGCGATTT	-	FWD_primer	trichuris_trichiura
102_trichuris_trichiura	21807148	21807166	GGCGTAGAGGAGCGATTT	-	FWD_primer	trichuris_trichiura
102_trichuris_trichiura	21806269	21806287	GGCGTAGAGGAGCGATTT	-	FWD_primer	trichuris_trichiura
102_trichuris_trichiura	21805389	21805407	GGCGTAGAGGAGCGATTT	-	FWD_primer	trichuris_trichiura
102_trichuris_trichiura	21804070	21804088	GGCGTAGAGGAGCGATTT	-	FWD_primer	trichuris_trichiura
102_trichuris_trichiura	21803630	21803648	GGCGTAGAGGAGCGATTT	-	FWD_primer	trichuris_trichiura
102_trichuris_trichiura	21797540	21797558	GGCGTAGAGGAGCGATTT	-	FWD_primer	trichuris_trichiura
103_trichuris_trichiura	1774658	1774675	GGCGTAGAGGAGCGATTT	+	FWD_primer	trichuris_trichiura
103_trichuris_trichiura	1775098	1775115	GGCGTAGAGGAGCGATTT	+	FWD_primer	trichuris_trichiura
103_trichuris_trichiura	1775538	1775555	GGCGTAGAGGAGCGATTT	+	FWD_primer	trichuris_trichiura
103_trichuris_trichiura	1775978	1775995	GGCGTAGAGGAGCGATTT	+	FWD_primer	trichuris_trichiura
103_trichuris_trichiura	1776418	1776435	GGCGTAGAGGAGCGATTT	+	FWD_primer	trichuris_trichiura
103_trichuris_trichiura	1776858	1776875	GGCGTAGAGGAGCGATTT	+	FWD_primer	trichuris_trichiura
103_trichuris_trichiura	1777298	1777315	GGCGTAGAGGAGCGATTT	+	FWD_primer	trichuris_trichiura
103_trichuris_trichiura	1777737	1777754	GGCGTAGAGGAGCGATTT	+	FWD_primer	trichuris_trichiura
103_trichuris_trichiura	1778177	1778194	GGCGTAGAGGAGCGATTT	+	FWD_primer	trichuris_trichiura
103_trichuris_trichiura	1778616	1778633	GGCGTAGAGGAGCGATTT	+	FWD_primer	trichuris_trichiura
103_trichuris_trichiura	1779056	1779073	GGCGTAGAGGAGCGATTT	+	FWD_primer	trichuris_trichiura
103_trichuris_trichiura	1779496	1779513	GGCGTAGAGGAGCGATTT	+	FWD_primer	trichuris_trichiura
103_trichuris_trichiura	1779936	1779953	GGCGTAGAGGAGCGATTT	+	FWD_primer	trichuris_trichiura
103_trichuris_trichiura	1780376	1780393	GGCGTAGAGGAGCGATTT	+	FWD_primer	trichuris_trichiura
103_trichuris_trichiura	1780816	1780833	GGCGTAGAGGAGCGATTT	+	FWD_primer	trichuris_trichiura
103_trichuris_trichiura	1781256	1781273	GGCGTAGAGGAGCGATTT	+	FWD_primer	trichuris_trichiura
103_trichuris_trichiura	1781696	1781713	GGCGTAGAGGAGCGATTT	+	FWD_primer	trichuris_trichiura
103_trichuris_trichiura	1782136	1782153	GGCGTAGAGGAGCGATTT	+	FWD_primer	trichuris_trichiura
103_trichuris_trichiura	1782575	1782592	GGCGTAGAGGAGCGATTT	+	FWD_primer	trichuris_trichiura
103_trichuris_trichiura	1783015	1783032	GGCGTAGAGGAGCGATTT	+	FWD_primer	trichuris_trichiura
103_trichuris_trichiura	1783454	1783471	GGCGTAGAGGAGCGATTT	+	FWD_primer	trichuris_trichiura
103_trichuris_trichiura	1783893	1783910	GGCGTAGAGGAGCGATTT	+	FWD_primer	trichuris_trichiura
103_trichuris_trichiura	1784329	1784346	GGCGTAGAGGAGCGATTT	+	FWD_primer	trichuris_trichiura
103_trichuris_trichiura	1784769	1784786	GGCGTAGAGGAGCGATTT	+	FWD_primer	trichuris_trichiura
103_trichuris_trichiura	1785209	1785226	GGCGTAGAGGAGCGATTT	+	FWD_primer	trichuris_trichiura
103_trichuris_trichiura	1795466	1795483	GGCGTAGAGGAGCGATTT	+	FWD_primer	trichuris_trichiura
103_trichuris_trichiura	1795904	1795921	GGCGTAGAGGAGCGATTT	+	FWD_primer	trichuris_trichiura
103_trichuris_trichiura	1796344	1796361	GGCGTAGAGGAGCGATTT	+	FWD_primer	trichuris_trichiura
103_trichuris_trichiura	1796784	1796801	GGCGTAGAGGAGCGATTT	+	FWD_primer	trichuris_trichiura
103_trichuris_trichiura	1797224	1797241	GGCGTAGAGGAGCGATTT	+	FWD_primer	trichuris_trichiura
103_trichuris_trichiura	1797664	1797681	GGCGTAGAGGAGCGATTT	+	FWD_primer	trichuris_trichiura
103_trichuris_trichiura	1798103	1798120	GGCGTAGAGGAGCGATTT	+	FWD_primer	trichuris_trichiura
103_trichuris_trichiura	1798542	1798559	GGCGTAGAGGAGCGATTT	+	FWD_primer	trichuris_trichiura
103_trichuris_trichiura	1798981	1798998	GGCGTAGAGGAGCGATTT	+	FWD_primer	trichuris_trichiura
103_trichuris_trichiura	1799420	1799437	GGCGTAGAGGAGCGATTT	+	FWD_primer	trichuris_trichiura
103_trichuris_trichiura	1799863	1799877	GGCGTAGAGGAGCGATTT	+	FWD_primer	trichuris_trichiura
103_trichuris_trichiura	1800300	1800317	GGCGTAGAGGAGCGATTT	+	FWD_primer	trichuris_trichiura
103_trichuris_trichiura	1800740	1800757	GGCGTAGAGGAGCGATTT	+	FWD_primer	trichuris_trichiura
103_trichuris_trichiura	1801183	1801197	GGCGTAGAGGAGCGATTT	+	FWD_primer	trichuris_trichiura
103_trichuris_trichiura	1801620	1801637	GGCGTAGAGGAGCGATTT	+	FWD_primer	trichuris_trichiura
103_trichuris_trichiura	1802060	1802077	GGCGTAGAGGAGCGATTT	+	FWD_primer	trichuris_trichiura
103_trichuris_trichiura	1802500	1802517	GGCGTAGAGGAGCGATTT	+	FWD_primer	trichuris_trichiura
103_trichuris_trichiura	1803380	1803397	GGCGTAGAGGAGCGATTT	+	FWD_primer	trichuris_trichiura
103_trichuris_trichiura	1803821	1803838	GGCGTAGAGGAGCGATTT	+	FWD_primer	trichuris_trichiura
6_trichuris_trichiura	22510	22529	TACTACCCATCACACATTAGCC	+	REV_primer	trichuris_trichiura
6_trichuris_trichiura	124421	124440	TACTACCCATCACACATTAGCC	+	REV_primer	trichuris_trichiura
6_trichuris_trichiura	109661	109681	TACTACCCATCACACATTAGCC	-	REV_primer	trichuris_trichiura
6_trichuris_trichiura	11267	11286	TACTACCCATCACACATTAGCC	-	REV_primer	trichuris_trichiura
6_trichuris_trichiura	9507	9527	TACTACCCATCACACATTAGCC	-	REV_primer	trichuris_trichiura
28_trichuris_trichiura	47287	47306	TACTACCCATCACACATTAGCC	+	REV_primer	trichuris_trichiura
52_trichuris_trichiura	29703	29723	TACTACCCATCACACATTAGCC	-	REV_primer	trichuris_trichiura
52_trichuris_trichiura	28386	28406	TACTACCCATCACACATTAGCC	-	REV_primer	trichuris_trichiura
52_trichuris_trichiura	27947	27967	TACTACCCATCACACATTAGCC	-	REV_primer	trichuris_trichiura
52_trichuris_trichiura	27507	27527	TACTACCCATCACACATTAGCC	-	REV_primer	trichuris_trichiura
52_trichuris_trichiura	26629	26649	TACTACCCATCACACATTAGCC	-	REV_primer	trichuris_trichiura
52_trichuris_trichiura	26189	26209	TACTACCCATCACACATTAGCC	-	REV_primer	trichuris_trichiura
52_trichuris_trichiura	25748	25768	TACTACCCATCACACATTAGCC	-	REV_primer	trichuris_trichiura
52_trichuris_trichiura	5952	5972	TACTACCCATCACACATTAGCC	-	REV_primer	trichuris_trichiura
52_trichuris_trichiura	5512	5532	TACTACCCATCACACATTAGCC	-	REV_primer	trichuris_trichiura
52_trichuris_trichiura	5073	5093	TACTACCCATCACACATTAGCC	-	REV_primer	trichuris_trichiura
52_trichuris_trichiura	4633	4653	TACTACCCATCACACATTAGCC	-	REV_primer	trichuris_trichiura
52_trichuris_trichiura	4193	4213	TACTACCCATCACACATTAGCC	-	REV_primer	trichuris_trichiura
52_trichuris_trichiura	3753	3773	TACTACCCATCACACATTAGCC	-	REV_primer	trichuris_trichiura
52_trichuris_trichiura	3313	3333	TACTACCCATCACACATTAGCC	-	REV_primer	trichuris_trichiura
52_trichuris_trichiura	2873	2893	TACTACCCATCACACATTAGCC	-	REV_primer	trichuris_trichiura
52_trichuris_trichiura	2433	2453	TACTACCCATCACACATTAGCC	-	REV_primer	trichuris_trichiura
52_trichuris_trichiura	1993	2013	TACTACCCATCACACATTAGCC	-	REV_primer	trichuris_trichiura
52_trichuris_trichiura	1553	1573	TACTACCCATCACACATTAGCC	-	REV_primer	trichuris_trichiura
52_trichuris_trichiura	1113	1133	TACTACCCATCACACATTAGCC	-	REV_primer	trichuris_trichiura
52_trichuris_trichiura	673	693	TACTACCCATCACACATTAGCC	-	REV_primer	trichuris_trichiura
52_trichuris_trichiura	234	254	TACTACCCATCACACATTAGCC	-	REV_primer	trichuris_trichiura
56_trichuris_trichiura	15921	15941	TACTACCCATCACACATTAGCC	-	REV_primer	trichuris_trichiura
56_trichuris_trichiura	15481	15501	TACTACCCATCACACATTAGCC	-	REV_primer	trichuris_trichiura
56_trichuris_trichiura	15041	15061	TACTACCCATCACACATTAGCC	-	REV_primer	trichuris_trichiura
56_trichuris_trichiura	14161	14181	TACTACCCATCACACATTAGCC	-	REV_primer	trichuris_trichiura
56_trichuris_trichiura	13721	13741	TACTACCCATCACACATTAGCC	-	REV_primer	trichuris_trichiura
56_trichuris_trichiura	12841	12861	TACTACCCATCACACATTAGCC	-	REV_primer	trichuris_trichiura
56_trichuris_trichiura	10641	10661	TACTACCCATCACACATTAGCC	-	REV_primer	trichuris_trichiura
56_trichuris_trichiura	10201	10221	TACTACCCATCACACATTAGCC	-	REV_primer	trichuris_trichiura
56_trichuris_trichiura	9761	9781	TACTACCCATCACACATTAGCC	-	REV_primer	trichuris_trichiura
56_trichuris_trichiura	9321	9341	TACTACCCATCACACATTAGCC	-	REV_primer	trichuris_trichiura
56_trichuris_trichiura	8882	8902	TACTACCCATCACACATTAGCC	-	REV_primer	trichuris_trichiura
56_trichuris_trichiura	8442	8462	TACTACCCATCACACATTAGCC	-	REV_primer	trichuris_trichiura
56_trichuris_trichiura	8002	8022	TACTACCCATCACACATTAGCC	-	REV_primer	trichuris_trichiura
56_trichuris_trichiura	7122	7142	TACTACCCATCACACATTAGCC	-	REV_primer	trichuris_trichiura
56_trichuris_trichiura	5803	5823	TACTACCCATCACACATTAGCC	-	REV_primer	trichuris_trichiura
56_trichuris_trichiura	5363	5383	TACTACCCATCACACATTAGCC	-	REV_primer	trichuris_trichiura
56_trichuris_trichiura	4923	4943	TACTACCCATCACACATTAGCC	-	REV_primer	trichuris_trichiura
56_trichuris_trichiura	4483	4503	TACTACCCATCACACATTAGCC	-	REV_primer	trichuris_trichiura
56_trichuris_trichiura	4043	4063	TACTACCCATCACACATTAGCC	-	REV_primer	trichuris_trichiura
56_trichuris_trichiura	3603	3623	TACTACCCATCACACATTAGCC	-	REV_primer	trichuris_trichiura
56_trichuris_trichiura	3164	3184	TACTACCCATCACACATTAGCC	-	REV_primer	trichuris_trichiura
56_trichuris_trichiura	2724	2744	TACTACCCATCACACATTAGCC	-	REV_primer	trichuris_trichiura
56_trichuris_trichiura	2284	2304	TACTACCCATCACACATTAGCC	-	REV_primer	trichuris_trichiura
56_trichuris_trichiura	1844	1864	TACTACCCATCACACATTAGCC	-	REV_primer	trichuris_trichiura
56_trichuris_trichiura	1405	1425	TACTACCCATCACACATTAGCC	-	REV_primer	trichuris_trichiura
56_trichuris_trichiura	965	985	TACTACCCATCACACATTAGCC	-	REV_primer	trichuris_trichiura
56_trichuris_trichiura	528	548	TACTACCCATCACACATTAGCC	-	REV_primer	trichuris_trichiura
56_trichuris_trichiura	88	108	TACTACCCATCACACATTAGCC	-	REV_primer	trichuris_trichiura
64_trichuris_trichiura	12276	12295	TACTACCCATCACACATTAGCC	-	REV_primer	trichuris_trichiura
70_trichuris_trichiura	14859	14878	TACTACCCATCACACATTAGCC	+	REV_primer	trichuris_trichiura
70_trichuris_trichiura	18378	18397	TACTACCCATCACACATTAGCC	+	REV_primer	trichuris_trichiura
71_trichuris_trichiura	7895	7915	TACTACCCATCACACATTAGCC	-	REV_primer	trichuris_trichiura
96_trichuris_trichiura	3223206	3223225	TACTACCCATCACACATTAGCC	+	REV_primer	trichuris_trichiura
96_trichuris_trichiura	3223646	3223665	TACTACCCATCACACATTAGCC	+	REV_primer	trichuris_trichiura
96_trichuris_trichiura	3224086	3224105	TACTACCCATCACACATTAGCC	+	REV_primer	trichuris_trichiura
96_trichuris_trichiura	3224526	3224545	TACTACCCATCACACATTAGCC	+	REV_primer	trichuris_trichiura
96_trichuris_trichiura	3224966	3224985	TACTACCCATCACACATTAGCC	+	REV_primer	trichuris_trichiura
96_trichuris_trichiura	3225406	3225425	TACTACCCATCACACATTAGCC	+	REV_primer	trichuris_trichiura
96_trichuris_trichiura	3225846	3225865	TACTACCCATCACACATTAGCC	+	REV_primer	trichuris_trichiura
96_trichuris_trichiura	3226286	3226305	TACTACCCATCACACATTAGCC	+	REV_primer	trichuris_trichiura
96_trichuris_trichiura	3226726	3226745	TACTACCCATCACACATTAGCC	+	REV_primer	trichuris_trichiura
96_trichuris_trichiura	3227166	3227185	TACTACCCATCACACATTAGCC	+	REV_primer	trichuris_trichiura
96_trichuris_trichiura	3227606	3227625	TACTACCCATCACACATTAGCC	+	REV_primer	trichuris_trichiura
96_trichuris_trichiura	3228046	3228065	TACTACCCATCACACATTAGCC	+	REV_primer	trichuris_trichiura
96_trichuris_trichiura	3228485	3228504	TACTACCCATCACACATTAGCC	+	REV_primer	trichuris_trichiura
96_trichuris_trichiura	3228925	3228944	TACTACCCATCACACATTAGCC	+	REV_primer	trichuris_trichiura
96_trichuris_trichiura	3229365	3229384	TACTACCCATCACACATTAGCC	+	REV_primer	trichuris_trichiura
96_trichuris_trichiura	3230685	3230704	TACTACCCATCACACATTAGCC	+	REV_primer	trichuris_trichiura
96_trichuris_trichiura	3231565	3231584	TACTACCCATCACACATTAGCC	+	REV_primer	trichuris_trichiura
96_trichuris_trichiura	3232005	3232024	TACTACCCATCACACATTAGCC	+	REV_primer	trichuris_trichiura
96_trichuris_trichiura	3232445	3232464	TACTACCCATCACACATTAGCC	+	REV_primer	trichuris_trichiura
96_trichuris_trichiura	3232885	3232904	TACTACCCATCACACATTAGCC	+	REV_primer	trichuris_trichiura
96_trichuris_trichiura	3234205	3234224	TACTACCCATCACACATTAGCC	+	REV_primer	trichuris_trichiura
96_trichuris_trichiura	3235085	3235104	TACTACCCATCACACATTAGCC	+	REV_primer	trichuris_trichiura
96_trichuris_trichiura	3236845	3236864	TACTACCCATCACACATTAGCC	+	REV_primer	trichuris_trichiura
96_trichuris_trichiura	3237285	3237304	TACTACCCATCACACATTAGCC	+	REV_primer	trichuris_trichiura
96_trichuris_trichiura	3237725	3237744	TACTACCCATCACACATTAGCC	+	REV_primer	trichuris_trichiura
96_trichuris_trichiura	3238165	3238184	TACTACCCATCACACATTAGCC	+	REV_primer	trichuris_trichiura
96_trichuris_trichiura	3222802	3222822	TACTACCCATCACACATTAGCC	-	REV_primer	trichuris_trichiura
96_trichuris_trichiura	3222362	3222382	TACTACCCATCACACATTAGCC	-	REV_primer	trichuris_trichiura
96_trichuris_trichiura	3221922	3221942	TACTACCCATCACACATTAGCC	-	REV_primer	trichuris_trichiura
96_trichuris_trichiura	3221482	3221502	TACTACCCATCACACATTAGCC	-	REV_primer	trichuris_trichiura
96_trichuris_trichiura	3220604	3220624	TACTACCCATCACACATTAGCC	-	REV_primer	trichuris_trichiura
96_trichuris_trichiura	3219724	3219744	TACTACCCATCACACATTAGCC	-	REV_primer	trichuris_trichiura
96_trichuris_trichiura	3219285	3219305	TACTACCCATCACACATTAGCC	-	REV_primer	trichuris_trichiura
96_trichuris_trichiura	3217976	3217996	TACTACCCATCACACATTAGCC	-	REV_primer	trichuris_trichiura
96_trichuris_trichiura	3217097	3217117	TACTACCCATCACACATTAGCC	-	REV_primer	trichuris_trichiura
96_trichuris_trichiura	3216217	3216237	TACTACCCATCACACATTAGCC	-	REV_primer	trichuris_trichiura
96_trichuris_trichiura	3214017	3214037	TACTACCCATCACACATTAGCC	-	REV_primer	trichuris_trichiura
96_trichuris_trichiura	3213137	3213157	TACTACCCATCACACATTAGCC	-	REV_primer	trichuris_trichiura
97_trichuris_trichiura	2014983	2015005	TACTACCCATCACACATTAGCC	-	REV_primer	trichuris_trichiura
102_trichuris_trichiura	21797467	21797486	TACTACCCATCACACATTAGCC	+	REV_primer	trichuris_trichiura
102_trichuris_trichiura	21803557	21803576	TACTACCCATCACACATTAGCC	+	REV_primer	trichuris_trichiura
102_trichuris_trichiura	21803997	21804016	TACTACCCATCACACATTAGCC	+	REV_primer	trichuris_trichiura
102_trichuris_trichiura	21805316	21805335	TACTACCCATCACACATTAGCC	+	REV_primer	trichuris_trichiura
102_trichuris_trichiura	21806196	21806215	TACTACCCATCACACATTAGCC	+	REV_primer	trichuris_trichiura
102_trichuris_trichiura	21807075	21807094	TACTACCCATCACACATTAGCC	+	REV_primer	trichuris_trichiura
102_trichuris_trichiura	21807515	21807534	TACTACCCATCACACATTAGCC	+	REV_primer	trichuris_trichiura
102_trichuris_trichiura	21807955	21807974	TACTACCCATCACACATTAGCC	+	REV_primer	trichuris_trichiura
102_trichuris_trichiura	21808395	21808414	TACTACCCATCACACATTAGCC	+	REV_primer	trichuris_trichiura
102_trichuris_trichiura	21808835	21808854	TACTACCCATCACACATTAGCC	+	REV_primer	trichuris_trichiura
102_trichuris_trichiura	21809275	21809294	TACTACCCATCACACATTAGCC	+	REV_primer	trichuris_trichiura
102_trichuris_trichiura	21809715	21809734	TACTACCCATCACACATTAGCC	+	REV_primer	trichuris_trichiura
102_trichuris_trichiura	21810155	21810174	TACTACCCATCACACATTAGCC	+	REV_primer	trichuris_trichiura
102_trichuris_trichiura	21810595	21810614	TACTACCCATCACACATTAGCC	+	REV_primer	trichuris_trichiura
102_trichuris_trichiura	21811035	21811054	TACTACCCATCACACATTAGCC	+	REV_primer	trichuris_trichiura
102_trichuris_trichiura	21811475	21811494	TACTACCCATCACACATTAGCC	+	REV_primer	trichuris_trichiura
102_trichuris_trichiura	21811915	21811934	TACTACCCATCACACATTAGCC	+	REV_primer	trichuris_trichiura
102_trichuris_trichiura	21812355	21812374	TACTACCCATCACACATTAGCC	+	REV_primer	trichuris_trichiura
102_trichuris_trichiura	21812795	21812814	TACTACCCATCACACATTAGCC	+	REV_primer	trichuris_trichiura
102_trichuris_trichiura	21813235	21813254	TACTACCCATCACACATTAGCC	+	REV_primer	trichuris_trichiura
102_trichuris_trichiura	21813675	21813694	TACTACCCATCACACATTAGCC	+	REV_primer	trichuris_trichiura
102_trichuris_trichiura	21814114	21814133	TACTACCCATCACACATTAGCC	+	REV_primer	trichuris_trichiura
102_trichuris_trichiura	21814554	21814573	TACTACCCATCACACATTAGCC	+	REV_primer	trichuris_trichiura
102_trichuris_trichiura	21814994	21815013	TACTACCCATCACACATTAGCC	+	REV_primer	trichuris_trichiura
102_trichuris_trichiura	21815433	21815452	TACTACCCATCACACATTAGCC	+	REV_primer	trichuris_trichiura
102_trichuris_trichiura	21815873	21815892	TACTACCCATCACACATTAGCC	+	REV_primer	trichuris_trichiura
102_trichuris_trichiura	21816752	21816771	TACTACCCATCACACATTAGCC	+	REV_primer	trichuris_trichiura
102_trichuris_trichiura	21817192	21817211	TACTACCCATCACACATTAGCC	+	REV_primer	trichuris_trichiura
102_trichuris_trichiura	21817631	21817650	TACTACCCATCACACATTAGCC	+	REV_primer	trichuris_trichiura
102_trichuris_trichiura	21818511	21818530	TACTACCCATCACACATTAGCC	+	REV_primer	trichuris_trichiura
102_trichuris_trichiura	21818950	21818969	TACTACCCATCACACATTAGCC	+	REV_primer	trichuris_trichiura
102_trichuris_trichiura	21819390	21819409	TACTACCCATCACACATTAGCC	+	REV_primer	trichuris_trichiura
102_trichuris_trichiura	21819827	21819848	TACTACCCATCACACATTAGCC	+	REV_primer	trichuris_trichiura
102_trichuris_trichiura	21820267	21820288	TACTACCCATCACACATTAGCC	+	REV_primer	trichuris_trichiura
102_trichuris_trichiura	21820707	21820728	TACTACCCATCACACATTAGCC	+	REV_primer	trichuris_trichiura
102_trichuris_trichiura	21821145	21821166	TACTACCCATCACACATTAGCC	+	REV_primer	trichuris_trichiura
102_trichuris_trichiura	21821585	21821606	TACTACCCATCACACATTAGCC	+	REV_primer	trichuris_trichiura
102_trichuris_trichiura	21822025	21822046	TACTACCCATCACACATTAGCC	+	REV_primer	trichuris_trichiura
102_trichuris_trichiura	21822465	21822486	TACTACCCATCACACATTAGCC	+	REV_primer	trichuris_trichiura
102_trichuris_trichiura	21822904	21822925	TACTACCCATCACACATTAGCC	+	REV_primer	trichuris_trichiura
102_trichuris_trichiura	21823344	21823365	TACTACCCATCACACATTAGCC	+	REV_primer	trichuris_trichiura
102_trichuris_trichiura	21823782	21823803	TACTACCCATCACACATTAGCC	+	REV_primer	trichuris_trichiura
102_trichuris_trichiura	21824221	21824242	TACTACCCATCACACATTAGCC	+	REV_primer	trichuris_trichiura
102_trichuris_trichiura	21824661	21824682	TACTACCCATCACACATTAGCC	+	REV_primer	trichuris_trichiura
102_trichuris_trichiura	21825101	21825122	TACTACCCATCACACATTAGCC	+	REV_primer	trichuris_trichiura
102_trichuris_trichiura	21825540	21825561	TACTACCCATCACACATTAGCC	+	REV_primer	trichuris_trichiura
102_trichuris_trichiura	21825979	21826000	TACTACCCATCACACATTAGCC	+	REV_primer	trichuris_trichiura
102_trichuris_trichiura	21826417	21826438	TACTACCCATCACACATTAGCC	+	REV_primer	trichuris_trichiura
102_trichuris_trichiura	21826857	21826878	TACTACCCATCACACATTAGCC	+	REV_primer	trichuris_trichiura
102_trichuris_trichiura	21827297	21827318	TACTACCCATCACACATTAGCC	+	REV_primer	trichuris_trichiura
102_trichuris_trichiura	21827737	21827758	TACTACCCATCACACATTAGCC	+	REV_primer	trichuris_trichiura
102_trichuris_trichiura	21828177	21828198	TACTACCCATCACACATTAGCC	+	REV_primer	trichuris_trichiura
102_trichuris_trichiura	21828616	21828637	TACTACCCATCACACATTAGCC	+	REV_primer	trichuris_trichiura
102_trichuris_trichiura	21829056	21829077	TACTACCCATCACACATTAGCC	+	REV_primer	trichuris_trichiura
102_trichuris_trichiura	21829496	21829517	TACTACCCATCACACATTAGCC	+	REV_primer	trichuris_trichiura
102_trichuris_trichiura	21829934	21829955	TACTACCCATCACACATTAGCC	+	REV_primer	trichuris_trichiura
102_trichuris_trichiura	21830372	21830393	TACTACCCATCACACATTAGCC	+	REV_primer	trichuris_trichiura
102_trichuris_trichiura	21830812	21830833	TACTACCCATCACACATTAGCC	+	REV_primer	trichuris_trichiura
102_trichuris_trichiura	21831252	21831273	TACTACCCATCACACATTAGCC	+	REV_primer	trichuris_trichiura
102_trichuris_trichiura	21831691	21831712	TACTACCCATCACACATTAGCC	+	REV_primer	trichuris_trichiura
102_trichuris_trichiura	21832130	21832151	TACTACCCATCACACATTAGCC	+	REV_primer	trichuris_trichiura
102_trichuris_trichiura	21832570	21832591	TACTACCCATCACACATTAGCC	+	REV_primer	trichuris_trichiura
102_trichuris_trichiura	21833010	21833031	TACTACCCATCACACATTAGCC	+	REV_primer	trichuris_trichiura
102_trichuris_trichiura	21833450	21833471	TACTACCCATCACACATTAGCC	+	REV_primer	trichuris_trichiura
102_trichuris_trichiura	21833890	21833911	TACTACCCATCACACATTAGCC	+	REV_primer	trichuris_trichiura
102_trichuris_trichiura	21834328	21834349	TACTACCCATCACACATTAGCC	+	REV_primer	trichuris_trichiura
102_trichuris_trichiura	21834768	21834789	TACTACCCATCACACATTAGCC	+	REV_primer	trichuris_trichiura
102_trichuris_trichiura	21835208	21835229	TACTACCCATCACACATTAGCC	+	REV_primer	trichuris_trichiura
102_trichuris_trichiura	21835647	21835668	TACTACCCATCACACATTAGCC	+	REV_primer	trichuris_trichiura
102_trichuris_trichiura	21860585	21860605	TACTACCCATCACACATTAGCC	-	REV_primer	trichuris_trichiura
102_trichuris_trichiura	21860145	21860165	TACTACCCATCACACATTAGCC	-	REV_primer	trichuris_trichiura
102_trichuris_trichiura	21859705	21859725	TACTACCCATCACACATTAGCC	-	REV_primer	trichuris_trichiura
102_trichuris_trichiura	21857065	21857085	TACTACCCATCACACATTAGCC	-	REV_primer	trichuris_trichiura
102_trichuris_trichiura	21854425	21854445	TACTACCCATCACACATTAGCC	-	REV_primer	trichuris_trichiura
102_trichuris_trichiura	21850025	21850045	TACTACCCATCACACATTAGCC	-	REV_primer	trichuris_trichiura
102_trichuris_trichiura	21849585	21849605	TACTACCCATCACACATTAGCC	-	REV_primer	trichuris_trichiura
102_trichuris_trichiura	21849145	21849165	TACTACCCATCACACATTAGCC	-	REV_primer	trichuris_trichiura
102_trichuris_trichiura	21848705	21848725	TACTACCCATCACACATTAGCC	-	REV_primer	trichuris_trichiura
102_trichuris_trichiura	21847827	21847847	TACTACCCATCACACATTAGCC	-	REV_primer	trichuris_trichiura
103_trichuris_trichiura	1803892	1803913	TACTACCCATCACACATTAGCC	-	REV_primer	trichuris_trichiura
103_trichuris_trichiura	1803451	1803473	TACTACCCATCACACATTAGCC	-	REV_primer	trichuris_trichiura
103_trichuris_trichiura	1802571	1802591	TACTACCCATCACACATTAGCC	-	REV_primer	trichuris_trichiura
103_trichuris_trichiura	1802131	1802153	TACTACCCATCACACATTAGCC	-	REV_primer	trichuris_trichiura
103_trichuris_trichiura	1801691	1801713	TACTACCCATCACACATTAGCC	-	REV_primer	trichuris_trichiura
103_trichuris_trichiura	1801251	1801273	TACTACCCATCACACATTAGCC	-	REV_primer	trichuris_trichiura
103_trichuris_trichiura	1800811	1800833	TACTACCCATCACACATTAGCC	-	REV_primer	trichuris_trichiura
103_trichuris_trichiura	1800371	1800393	TACTACCCATCACACATTAGCC	-	REV_primer	trichuris_trichiura
103_trichuris_trichiura	1799931	1799953	TACTACCCATCACACATTAGCC	-	REV_primer	trichuris_trichiura
103_trichuris_trichiura	1799491	1799513	TACTACCCATCACACATTAGCC	-	REV_primer	trichuris_trichiura
103_trichuris_trichiura	1799052	1799074	TACTACCCATCACACATTAGCC	-	REV_primer	trichuris_trichiura
103_trichuris_trichiura	1798613	1798635	TACTACCCATCACACATTAGCC	-	REV_primer	trichuris_trichiura
103_trichuris_trichiura	1798174	1798196	TACTACCCATCACACATTAGCC	-	REV_primer	trichuris_trichiura
103_trichuris_trichiura	1797735	1797757	TACTACCCATCACACATTAGCC	-	REV_primer	trichuris_trichiura
103_trichuris_trichiura	1797295	1797317	TACTACCCATCACACATTAGCC	-	REV_primer	trichuris_trichiura
103_trichuris_trichiura	1796855	1796877	TACTACCCATCACACATTAGCC	-	REV_primer	trichuris_trichiura
103_trichuris_trichiura	1796415	1796437	TACTACCCATCACACATTAGCC	-	REV_primer	trichuris_trichiura
103_trichuris_trichiura	1795975	1795997	TACTACCCATCACACATTAGCC	-	REV_primer	trichuris_trichiura
103_trichuris_trichiura	1795537	1795559	TACTACCCATCACACATTAGCC	-	REV_primer	trichuris_trichiura
103_trichuris_trichiura	1785280	1785302	TACTACCCATCACACATTAGCC	-	REV_primer	trichuris_trichiura
103_trichuris_trichiura	1784840	1784862	TACTACCCATCACACATTAGCC	-	REV_primer	trichuris_trichiura
103_trichuris_trichiura	1784400	1784422	TACTACCCATCACACATTAGCC	-	REV_primer	trichuris_trichiura
103_trichuris_trichiura	1783964	1783986	TACTACCCATCACACATTAGCC	-	REV_primer	trichuris_trichiura
103_trichuris_trichiura	1783525	1783547	TACTACCCATCACACATTAGCC	-	REV_primer	trichuris_trichiura
103_trichuris_trichiura	1783086	1783108	TACTACCCATCACACATTAGCC	-	REV_primer	trichuris_trichiura
103_trichuris_trichiura	1782646	1782668	TACTACCCATCACACATTAGCC	-	REV_primer	trichuris_trichiura
103_trichuris_trichiura	1782207	1782229	TACTACCCATCACACATTAGCC	-	REV_primer	trichuris_trichiura
103_trichuris_trichiura	1781767	1781789	TACTACCCATCACACATTAGCC	-	REV_primer	trichuris_trichiura
103_trichuris_trichiura	1781327	1781349	TACTACCCATCACACATTAGCC	-	REV_primer	trichuris_trichiura
103_trichuris_trichiura	1780887	1780907	TACTACCCATCACACATTAGCC	-	REV_primer	trichuris_trichiura
103_trichuris_trichiura	1780447	1780467	TACTACCCATCACACATTAGCC	-	REV_primer	trichuris_trichiura
103_trichuris_trichiura	1780007	1780027	TACTACCCATCACACATTAGCC	-	REV_primer	trichuris_trichiura
103_trichuris_trichiura	1779567	1779587	TACTACCCATCACACATTAGCC	-	REV_primer	trichuris_trichiura
103_trichuris_trichiura	1779127	1779147	TACTACCCATCACACATTAGCC	-	REV_primer	trichuris_trichiura
103_trichuris_trichiura	1778687	1778709	TACTACCCATCACACATTAGCC	-	REV_primer	trichuris_trichiura
103_trichuris_trichiura	1778248	1778270	TACTACCCATCACACATTAGCC	-	REV_primer	trichuris_trichiura
103_trichuris_trichiura	1777808	1777830	TACTACCCATCACACATTAGCC	-	REV_primer	trichuris_trichiura
103_trichuris_trichiura	1777368	1777390	TACTACCCATCACACATTAGCC	-	REV_primer	trichuris_trichiura
103_trichuris_trichiura	1776929	1776951	TACTACCCATCACACATTAGCC	-	REV_primer	trichuris_trichiura
103_trichuris_trichiura	1776489	1776511	TACTACCCATCACACATTAGCC	-	REV_primer	trichuris_trichiura
103_trichuris_trichiura	1776049	1776071	TACTACCCATCACACATTAGCC	-	REV_primer	trichuris_trichiura
103_trichuris_trichiura	1775609	1775629	TACTACCCATCACACATTAGCC	-	REV_primer	trichuris_trichiura
103_trichuris_trichiura	1775169	1775189	TACTACCCATCACACATTAGCC	-	REV_primer	trichuris_trichiura
103_trichuris_trichiura	1774729	1774751	TACTACCCATCACACATTAGCC	-	REV_primer	trichuris_trichiura
