# Supplementary material for: Global diversity of soil-transmitted helminths reveals population-biased genetic variation that impacts diagnostic targets
Source: Nat Commun. 2025 Jul 10;16:6374. doi: 10.1038/s41467-025-61687-0 (PMC12246136; doi:10.1038/s41467-025-61687-0)
Supplement: Supplementary file 10 — Supplementary Data 7 [file 41467_2025_61687_MOESM10_ESM.xlsx]

## Sheet: Sheet1
Supplementary Data 7. Number of single nucleotide polymorphisms (SNPs), repeats and individuals retained after each filtering step (as SNPs / repeats / individuals)
Species	Target	Original SNPs	Min / max number of alleles (n = 2)	Retaining only repeats with both primer & probe binding sites	QUAL variant (>10th quantile)	SUM_depth (>10th quantile)	Missingness: sample (>10th quantile) and site (>0.7 threshold)
Ascaris lumbricoides	repeat	716 / 80 / 171	688 / 80 / 171	507 / 72 / 170	457 / 72 / 170	457 / 72 / 170	144 / 24 / 68
Trichuris trichiura	repeat	2214 / 221 / 41	1958 / 221 / 41	1115 / 118 / 41	1005 / 115 / 41	1005 / 115 / 41	508 / 35 / 29
Necator americanus	repeat	290 / 335 / 28	284 / 335 / 28	237 / 100 / 28	212 / 98 / 28	212 / 98 / 28	123 / 53 / 4
