# Supplementary material for: Global diversity of soil-transmitted helminths reveals population-biased genetic variation that impacts diagnostic targets
Source: Nat Commun. 2025 Jul 10;16:6374. doi: 10.1038/s41467-025-61687-0 (PMC12246136; doi:10.1038/s41467-025-61687-0)
Supplement: Supplementary file 11 — Supplementary Data 8 [file 41467_2025_61687_MOESM11_ESM.xlsx]

## Sheet: Sheet1
Supplementary Data 8. List of wild-type (without SNP) and 'mutated' (with SNP - in red) repeat targets tested by qPCR in this study
Target	Target sequence (5' to 3')
Ascaris_canonical_repeat	TCCCTTCCAATTGATCATCGAATAAATCCCAATTGCAGCAATAATGCACAGAAAATGCCCTTTATCGTGGTACAAG
Al_SNP_1_wt; (scaffold_3:6784799- 6784874)	TCCCTTCCAATTCATCATCGAATAAATCCCAATTGCAGCAATAAAGCACAAAAAATGCCCTTTATCGTGGTACAAG
Al_SNP_1_mut; (scaffold_3:6784799- 6784874)	TCCCTTCCAATTCATCATCGAATGAATCCCAATTGCAGCAATAAAGCACAAAAAATGCCCTTTATCGTGGTACAAG
Al_SNP_2_wt; (scaffold_3:6785645-6785720 (different repeat than above – same variant present in diff countries)	TCCCTTCCAATTCATCATCGAATAAATCCCAATTGCAGCAATAAAGCACAAAAAATGCCCTTTATCGTGGTACAAG
Al_SNP_2_mut; (scaffold_3:6785645-6785720)	TCCCTTCCAATTCATCATCGAATGAATCCCAATTGCAGCAATAAAGCACAAAAAATGCCCTTTATCGTGGTACAAG
Al_SNP_3_wt; (scaffold_23:1143284-1143359)	TCCTATGCAATTGATCATCGAATAAATCCCAATTGCAGCAATAATGCACAAAAAATGCCCTTTATCGTGGTACAAG
Al_SNP_3_mut; (scaffold_23:1143284-1143359)	TCCTATGCAATTGATCATCGAATAAATCCCAATTGCAGCAATAATGCACAAAAAAGGCCCTTTATCGTGGTACAAG
Trichuris_canonical_repeat	GGCGTAGAGGAGCGATTTTGTATTTTACCATTTTCGCGGTTTTGCGGGCGAGAACGGAAATATTTAGCTTCCGGCTAATGTGTGATGGGTAGTA
Tt_SNP_1_wt; (scaffold_52:5881-5974)	GGCGTAGAGGAGCGATTTTGTATTTTACCGTTTTCCCGGTTTTGCGGGCGAGAACGGCAACGTTTAGATTCCGGTCAATGTGTGCTGGGTAGAA
Tt_SNP_1_mut; (scaffold_52:5881-5974)	GGCGTAGAGGAGCGAGTTTGTATTTTACCGTTTTCCCGGTTTTGCGGGCGAGAACGGCAACGTTTAGATTCCGGTCAATGTGTGCTGGGTAGAA
Tt_SNP_2_wt; (scaffold_56:7931-8024)	GGCGTAGAGGAGCGATTTTGTATTTTAGCATTTTCGCGGTTTTTCGGGCGAGAACGGCAACACCTAGCTTCCGGTTAATTTGTGATGGGTAGGA
Tt_SNP_2_mut; (scaffold_56:7931-8024)	GGCGTAGAGGAGCGATTTTGTATTTTAGCATTTTCGCGGTTTTTCGGGCGAGAACGGCAACACCTAGCTTCCGCTTAATTTGTGATGGGTAGGA
Tt_SNP_3_wt; (scaffold_102:21803995-21804088)	GGCGTAGAGGAGCGATTTTGTATTTTACCATTTTCGCGGTTTTGCGGGCGAGAACGGCAACGTTTAGCTTCCGGTCAATGTGCGATGGGTAGGA
Tt_SNP_3_mut; (scaffold_102:21803995-21804088)	GGCGTAGAGGAGCGATTATGTATTTTACCATTTTCGCGGTTTTGCGGGCGAGAACGGCAACGTTTAGCTTCCGGTCAATGTGCGATGGGTAGGA
