# Supplementary material for: Global diversity of soil-transmitted helminths reveals population-biased genetic variation that impacts diagnostic targets
Source: Nat Commun. 2025 Jul 10;16:6374. doi: 10.1038/s41467-025-61687-0 (PMC12246136; doi:10.1038/s41467-025-61687-0)
Supplement: Supplementary file 12 — Supplementary Data 9 [file 41467_2025_61687_MOESM12_ESM.xlsx]

## Sheet: Sheet1
Supplementary Data 9. Sample codes, countries of origin and extraction kits of samples sequenced as part of this study
Sample ID	Country	Extraction Kit
ARG001	Argentina	FastDNA Spin Kit for Soil
BEN001	Benin	KingFisher Flex purification system and MagMax Microbiome Ultra Nucleic acid isolation kit
BEN002	Benin	KingFisher Flex purification system and MagMax Microbiome Ultra Nucleic acid isolation kit
BEN003	Benin	KingFisher Flex purification system and MagMax Microbiome Ultra Nucleic acid isolation kit
BEN004	Benin	KingFisher Flex purification system and MagMax Microbiome Ultra Nucleic acid isolation kit
BEN005	Benin	KingFisher Flex purification system and MagMax Microbiome Ultra Nucleic acid isolation kit
BEN006	Benin	KingFisher Flex purification system and MagMax Microbiome Ultra Nucleic acid isolation kit
BEN007	Benin	KingFisher Flex purification system and MagMax Microbiome Ultra Nucleic acid isolation kit
BEN008	Benin	KingFisher Flex purification system and MagMax Microbiome Ultra Nucleic acid isolation kit
BEN009	Benin	KingFisher Flex purification system and MagMax Microbiome Ultra Nucleic acid isolation kit
BEN010	Benin	KingFisher Flex purification system and MagMax Microbiome Ultra Nucleic acid isolation kit
BEN011	Benin	KingFisher Flex purification system and MagMax Microbiome Ultra Nucleic acid isolation kit
BEN012	Benin	KingFisher Flex purification system and MagMax Microbiome Ultra Nucleic acid isolation kit
BEN013	Benin	KingFisher Flex purification system and MagMax Microbiome Ultra Nucleic acid isolation kit
BEN014	Benin	KingFisher Flex purification system and MagMax Microbiome Ultra Nucleic acid isolation kit
BEN015	Benin	KingFisher Flex purification system and MagMax Microbiome Ultra Nucleic acid isolation kit
BEN016	Benin	KingFisher Flex purification system and MagMax Microbiome Ultra Nucleic acid isolation kit
BEN017	Benin	KingFisher Flex purification system and MagMax Microbiome Ultra Nucleic acid isolation kit
BEN018	Benin	KingFisher Flex purification system and MagMax Microbiome Ultra Nucleic acid isolation kit
BEN019	Benin	KingFisher Flex purification system and MagMax Microbiome Ultra Nucleic acid isolation kit
BEN020	Benin	KingFisher Flex purification system and MagMax Microbiome Ultra Nucleic acid isolation kit
BEN021	Benin	KingFisher Flex purification system and MagMax Microbiome Ultra Nucleic acid isolation kit
BEN022	Benin	KingFisher Flex purification system and MagMax Microbiome Ultra Nucleic acid isolation kit
BEN023	Benin	KingFisher Flex purification system and MagMax Microbiome Ultra Nucleic acid isolation kit
BEN024	Benin	KingFisher Flex purification system and MagMax Microbiome Ultra Nucleic acid isolation kit
BEN025	Benin	KingFisher Flex purification system and MagMax Microbiome Ultra Nucleic acid isolation kit
BGD001	Bangladesh	FastDNA Spin Kit for Soil
BGD002	Bangladesh	FastDNA Spin Kit for Soil
BGD003	Bangladesh	FastDNA Spin Kit for Soil
BGD004	Bangladesh	FastDNA Spin Kit for Soil
BGD005	Bangladesh	FastDNA Spin Kit for Soil
BGD006	Bangladesh	FastDNA Spin Kit for Soil
BGD007	Bangladesh	FastDNA Spin Kit for Soil
BGD008	Bangladesh	FastDNA Spin Kit for Soil
BGD009	Bangladesh	FastDNA Spin Kit for Soil
BGD010	Bangladesh	FastDNA Spin Kit for Soil
COD001	DRC	QIAsymphony DSP Virus / Pathogen Kit, with modifications
ETH001	Ethiopia	Isolate II Genomic DNA extraction kit, Bioline
ETH002	Ethiopia	Isolate II Genomic DNA extraction kit, Bioline
ETH003	Ethiopia	QIAsymphony DSP Virus / Pathogen Kit, with modifications
FJI001	Fiji	Isolate II Genomic DNA extraction kit, Bioline
FJI002	Fiji	Isolate II Genomic DNA extraction kit, Bioline
IND001	India	KingFisher Flex purification system and MagMax Microbiome Ultra Nucleic acid isolation kit
IND002	India	KingFisher Flex purification system and MagMax Microbiome Ultra Nucleic acid isolation kit
IND003	India	KingFisher Flex purification system and MagMax Microbiome Ultra Nucleic acid isolation kit
IND004	India	KingFisher Flex purification system and MagMax Microbiome Ultra Nucleic acid isolation kit
IND005	India	KingFisher Flex purification system and MagMax Microbiome Ultra Nucleic acid isolation kit
IND006	India	KingFisher Flex purification system and MagMax Microbiome Ultra Nucleic acid isolation kit
IND007	India	KingFisher Flex purification system and MagMax Microbiome Ultra Nucleic acid isolation kit
IND008	India	KingFisher Flex purification system and MagMax Microbiome Ultra Nucleic acid isolation kit
IND009	India	KingFisher Flex purification system and MagMax Microbiome Ultra Nucleic acid isolation kit
IND010	India	KingFisher Flex purification system and MagMax Microbiome Ultra Nucleic acid isolation kit
IND011	India	KingFisher Flex purification system and MagMax Microbiome Ultra Nucleic acid isolation kit
IND012	India	KingFisher Flex purification system and MagMax Microbiome Ultra Nucleic acid isolation kit
IND013	India	KingFisher Flex purification system and MagMax Microbiome Ultra Nucleic acid isolation kit
IND014	India	KingFisher Flex purification system and MagMax Microbiome Ultra Nucleic acid isolation kit
IND015	India	KingFisher Flex purification system and MagMax Microbiome Ultra Nucleic acid isolation kit
IND016	India	KingFisher Flex purification system and MagMax Microbiome Ultra Nucleic acid isolation kit
IND017	India	KingFisher Flex purification system and MagMax Microbiome Ultra Nucleic acid isolation kit
IND018	India	KingFisher Flex purification system and MagMax Microbiome Ultra Nucleic acid isolation kit
IND019	India	KingFisher Flex purification system and MagMax Microbiome Ultra Nucleic acid isolation kit
IND020	India	KingFisher Flex purification system and MagMax Microbiome Ultra Nucleic acid isolation kit
IND021	India	KingFisher Flex purification system and MagMax Microbiome Ultra Nucleic acid isolation kit
IND022	India	KingFisher Flex purification system and MagMax Microbiome Ultra Nucleic acid isolation kit
IND023	India	KingFisher Flex purification system and MagMax Microbiome Ultra Nucleic acid isolation kit
IND024	India	KingFisher Flex purification system and MagMax Microbiome Ultra Nucleic acid isolation kit
IND025	India	KingFisher Flex purification system and MagMax Microbiome Ultra Nucleic acid isolation kit
KEN001	Kenya	FastDNA Spin Kit for Soil
KEN002	Kenya	FastDNA Spin Kit for Soil
KEN003	Kenya	FastDNA Spin Kit for Soil
KEN005	Kenya	FastDNA Spin Kit for Soil
KEN006	Kenya	FastDNA Spin Kit for Soil
KEN007	Kenya	FastDNA Spin Kit for Soil
KEN008	Kenya	FastDNA Spin Kit for Soil
LKA001	Sri Lanka	PowerSoil DNA Isolation kit
MMR001	Myanmar	FastDNA Spin Kit for Soil
MMR002	Myanmar	FastDNA Spin Kit for Soil
MMR003	Myanmar	FastDNA Spin Kit for Soil
MMR004	Myanmar	FastDNA Spin Kit for Soil
MMR005	Myanmar	FastDNA Spin Kit for Soil
MMR006	Myanmar	FastDNA Spin Kit for Soil
MMR007	Myanmar	FastDNA Spin Kit for Soil
MMR008	Myanmar	FastDNA Spin Kit for Soil
MMR009	Myanmar	FastDNA Spin Kit for Soil
MMR010	Myanmar	FastDNA Spin Kit for Soil
MMR012	Myanmar	FastDNA Spin Kit for Soil
MMR013	Myanmar	FastDNA Spin Kit for Soil
MMR014	Myanmar	FastDNA Spin Kit for Soil
MMR015	Myanmar	FastDNA Spin Kit for Soil
MMR016	Myanmar	FastDNA Spin Kit for Soil
MMR017	Myanmar	FastDNA Spin Kit for Soil
MMR018	Myanmar	FastDNA Spin Kit for Soil
MMR019	Myanmar	FastDNA Spin Kit for Soil
MMR020	Myanmar	FastDNA Spin Kit for Soil
MMR021	Myanmar	FastDNA Spin Kit for Soil
MMR022	Myanmar	FastDNA Spin Kit for Soil
MMR024	Myanmar	FastDNA Spin Kit for Soil
MMR025	Myanmar	FastDNA Spin Kit for Soil
MMR026	Myanmar	FastDNA Spin Kit for Soil
MMR027	Myanmar	FastDNA Spin Kit for Soil
MMR028	Myanmar	FastDNA Spin Kit for Soil
MMR029	Myanmar	FastDNA Spin Kit for Soil
MMR030	Myanmar	FastDNA Spin Kit for Soil
MMR031	Myanmar	FastDNA Spin Kit for Soil
MMR032	Myanmar	FastDNA Spin Kit for Soil
MMR033	Myanmar	FastDNA Spin Kit for Soil
MMR034	Myanmar	FastDNA Spin Kit for Soil
MWI001	Malawi	KingFisher Flex purification system and MagMax Microbiome Ultra Nucleic acid isolation kit
MWI002	Malawi	KingFisher Flex purification system and MagMax Microbiome Ultra Nucleic acid isolation kit
MWI003	Malawi	KingFisher Flex purification system and MagMax Microbiome Ultra Nucleic acid isolation kit
MWI004	Malawi	KingFisher Flex purification system and MagMax Microbiome Ultra Nucleic acid isolation kit
MWI005	Malawi	KingFisher Flex purification system and MagMax Microbiome Ultra Nucleic acid isolation kit
MWI006	Malawi	KingFisher Flex purification system and MagMax Microbiome Ultra Nucleic acid isolation kit
MWI007	Malawi	KingFisher Flex purification system and MagMax Microbiome Ultra Nucleic acid isolation kit
MWI008	Malawi	KingFisher Flex purification system and MagMax Microbiome Ultra Nucleic acid isolation kit
MWI009	Malawi	KingFisher Flex purification system and MagMax Microbiome Ultra Nucleic acid isolation kit
MWI010	Malawi	KingFisher Flex purification system and MagMax Microbiome Ultra Nucleic acid isolation kit
MWI011	Malawi	KingFisher Flex purification system and MagMax Microbiome Ultra Nucleic acid isolation kit
MWI012	Malawi	KingFisher Flex purification system and MagMax Microbiome Ultra Nucleic acid isolation kit
MWI013	Malawi	KingFisher Flex purification system and MagMax Microbiome Ultra Nucleic acid isolation kit
MWI014	Malawi	KingFisher Flex purification system and MagMax Microbiome Ultra Nucleic acid isolation kit
MWI015	Malawi	KingFisher Flex purification system and MagMax Microbiome Ultra Nucleic acid isolation kit
MWI016	Malawi	KingFisher Flex purification system and MagMax Microbiome Ultra Nucleic acid isolation kit
MWI017	Malawi	KingFisher Flex purification system and MagMax Microbiome Ultra Nucleic acid isolation kit
MWI018	Malawi	KingFisher Flex purification system and MagMax Microbiome Ultra Nucleic acid isolation kit
MWI019	Malawi	KingFisher Flex purification system and MagMax Microbiome Ultra Nucleic acid isolation kit
MWI020	Malawi	KingFisher Flex purification system and MagMax Microbiome Ultra Nucleic acid isolation kit
MWI021	Malawi	KingFisher Flex purification system and MagMax Microbiome Ultra Nucleic acid isolation kit
MWI022	Malawi	KingFisher Flex purification system and MagMax Microbiome Ultra Nucleic acid isolation kit
MWI023	Malawi	KingFisher Flex purification system and MagMax Microbiome Ultra Nucleic acid isolation kit
MWI024	Malawi	KingFisher Flex purification system and MagMax Microbiome Ultra Nucleic acid isolation kit
MWI025	Malawi	KingFisher Flex purification system and MagMax Microbiome Ultra Nucleic acid isolation kit
NGA001	Nigeria	ZymoBIOMICS
NGA002	Nigeria	ZymoBIOMICS
NGA003	Nigeria	ZymoBIOMICS
NGA004	Nigeria	ZymoBIOMICS
NGA005	Nigeria	ZymoBIOMICS
NGA006	Nigeria	ZymoBIOMICS
NGA007	Nigeria	ZymoBIOMICS
NGA008	Nigeria	ZymoBIOMICS
NGA009	Nigeria	ZymoBIOMICS
NGA010	Nigeria	ZymoBIOMICS
NGA011	Nigeria	ZymoBIOMICS
ZAF001	South Africa	FastDNA Spin Kit for Soil
ZAF002	South Africa	FastDNA Spin Kit for Soil
ZAF003	South Africa	FastDNA Spin Kit for Soil
ZAF004	South Africa	FastDNA Spin Kit for Soil
ZAF005	South Africa	FastDNA Spin Kit for Soil
ZAF006	South Africa	FastDNA Spin Kit for Soil
ZAF007	South Africa	FastDNA Spin Kit for Soil
