# Supplementary material for: Global diversity of soil-transmitted helminths reveals population-biased genetic variation that impacts diagnostic targets
Source: Nat Commun. 2025 Jul 10;16:6374. doi: 10.1038/s41467-025-61687-0 (PMC12246136; doi:10.1038/s41467-025-61687-0)
Supplement: Supplementary file 14 — Source Data [file 41467_2025_61687_MOESM14_ESM.zip]

Archive with 82 entries (81 files):
- 02_SOURCE_DATA_FOR_FIGURES copy/
- __MACOSX/._02_SOURCE_DATA_FOR_FIGURES copy
- 02_SOURCE_DATA_FOR_FIGURES copy/SOURCE_DATA_FIGURE_1A.csv
- __MACOSX/02_SOURCE_DATA_FOR_FIGURES copy/._SOURCE_DATA_FIGURE_1A.csv
- 02_SOURCE_DATA_FOR_FIGURES copy/SOURCE_DATA_FIGURE_1B.csv
- __MACOSX/02_SOURCE_DATA_FOR_FIGURES copy/._SOURCE_DATA_FIGURE_1B.csv
- 02_SOURCE_DATA_FOR_FIGURES copy/SOURCE_DATA_SUPP_FIGURE_1A_partII.csv
- __MACOSX/02_SOURCE_DATA_FOR_FIGURES copy/._SOURCE_DATA_SUPP_FIGURE_1A_partII.csv
- 02_SOURCE_DATA_FOR_FIGURES copy/SOURCE_DATA_FIGURE_1C_CONTINENT_ANN.csv
- __MACOSX/02_SOURCE_DATA_FOR_FIGURES copy/._SOURCE_DATA_FIGURE_1C_CONTINENT_ANN.csv
- 02_SOURCE_DATA_FOR_FIGURES copy/SOURCE_DATA_FIGURE_1C.csv
- __MACOSX/02_SOURCE_DATA_FOR_FIGURES copy/._SOURCE_DATA_FIGURE_1C.csv
- 02_SOURCE_DATA_FOR_FIGURES copy/SOURCE_DATA_SUPP_FIGURE_6_A_B.csv
- __MACOSX/02_SOURCE_DATA_FOR_FIGURES copy/._SOURCE_DATA_SUPP_FIGURE_6_A_B.csv
- 02_SOURCE_DATA_FOR_FIGURES copy/SOURCE_DATA_SUPP_FIGURE_1B_partI.csv
- __MACOSX/02_SOURCE_DATA_FOR_FIGURES copy/._SOURCE_DATA_SUPP_FIGURE_1B_partI.csv
- 02_SOURCE_DATA_FOR_FIGURES copy/SOURCE_DATA_FIGURE_4A_SUPP_FIGURE_9A.csv
- __MACOSX/02_SOURCE_DATA_FOR_FIGURES copy/._SOURCE_DATA_FIGURE_4A_SUPP_FIGURE_9A.csv
- 02_SOURCE_DATA_FOR_FIGURES copy/SOURCE_DATA_SUPP_FIGURE_3C.csv
- __MACOSX/02_SOURCE_DATA_FOR_FIGURES copy/._SOURCE_DATA_SUPP_FIGURE_3C.csv
- 02_SOURCE_DATA_FOR_FIGURES copy/.DS_Store
- __MACOSX/02_SOURCE_DATA_FOR_FIGURES copy/._.DS_Store
- 02_SOURCE_DATA_FOR_FIGURES copy/SOURCE_DATA_FIGURE_3A_TARGET_ascaris_germline_repeat_FASTA_fasta
- __MACOSX/02_SOURCE_DATA_FOR_FIGURES copy/._SOURCE_DATA_FIGURE_3A_TARGET_ascaris_germline_repeat_FASTA_fasta
- 02_SOURCE_DATA_FOR_FIGURES copy/SOURCE_DATA_FIGURE_2B_partII.csv
- __MACOSX/02_SOURCE_DATA_FOR_FIGURES copy/._SOURCE_DATA_FIGURE_2B_partII.csv
- 02_SOURCE_DATA_FOR_FIGURES copy/SOURCE_DATA_FIGURE_1D.csv
- __MACOSX/02_SOURCE_DATA_FOR_FIGURES copy/._SOURCE_DATA_FIGURE_1D.csv
- 02_SOURCE_DATA_FOR_FIGURES copy/SOURCE_DATA_FIGURE_2C_partI.csv
- __MACOSX/02_SOURCE_DATA_FOR_FIGURES copy/._SOURCE_DATA_FIGURE_2C_partI.csv
- 02_SOURCE_DATA_FOR_FIGURES copy/SOURCE_DATA_SUPP_FIGURE_4B.csv
- __MACOSX/02_SOURCE_DATA_FOR_FIGURES copy/._SOURCE_DATA_SUPP_FIGURE_4B.csv
- 02_SOURCE_DATA_FOR_FIGURES copy/SOURCE_DATA_SUPP_FIGURE_5_A_B.csv
- __MACOSX/02_SOURCE_DATA_FOR_FIGURES copy/._SOURCE_DATA_SUPP_FIGURE_5_A_B.csv
- 02_SOURCE_DATA_FOR_FIGURES copy/SOURCE_DATA_FIGURE_3B_TARGET_necator_smith_repeat_FASTA_fasta
- __MACOSX/02_SOURCE_DATA_FOR_FIGURES copy/._SOURCE_DATA_FIGURE_3B_TARGET_necator_smith_repeat_FASTA_fasta
- 02_SOURCE_DATA_FOR_FIGURES copy/SOURCE_DATA_FIGURE_1D_CONTINENT_ANN.csv
- __MACOSX/02_SOURCE_DATA_FOR_FIGURES copy/._SOURCE_DATA_FIGURE_1D_CONTINENT_ANN.csv
- 02_SOURCE_DATA_FOR_FIGURES copy/SOURCE_DATA_FIGURE_3_D_E_F.csv
- __MACOSX/02_SOURCE_DATA_FOR_FIGURES copy/._SOURCE_DATA_FIGURE_3_D_E_F.csv
- 02_SOURCE_DATA_FOR_FIGURES copy/SOURCE_DATA_SUPP_FIGURE_4A.csv
- __MACOSX/02_SOURCE_DATA_FOR_FIGURES copy/._SOURCE_DATA_SUPP_FIGURE_4A.csv
- 02_SOURCE_DATA_FOR_FIGURES copy/SOURCE_DATA_SUPP_FIGURE_2.csv
- __MACOSX/02_SOURCE_DATA_FOR_FIGURES copy/._SOURCE_DATA_SUPP_FIGURE_2.csv
- 02_SOURCE_DATA_FOR_FIGURES copy/SOURCE_DATA_SUPP_FIGURE_5D.csv
- __MACOSX/02_SOURCE_DATA_FOR_FIGURES copy/._SOURCE_DATA_SUPP_FIGURE_5D.csv
- 02_SOURCE_DATA_FOR_FIGURES copy/SOURCE_DATA_SUPP_FIGURE_9C.csv
- __MACOSX/02_SOURCE_DATA_FOR_FIGURES copy/._SOURCE_DATA_SUPP_FIGURE_9C.csv
- 02_SOURCE_DATA_FOR_FIGURES copy/SOURCE_DATA_SUPP_FIGURE_7.csv
- __MACOSX/02_SOURCE_DATA_FOR_FIGURES copy/._SOURCE_DATA_SUPP_FIGURE_7.csv
- 02_SOURCE_DATA_FOR_FIGURES copy/SOURCE_DATA_SUPP_FIGURE_9B.csv
- __MACOSX/02_SOURCE_DATA_FOR_FIGURES copy/._SOURCE_DATA_SUPP_FIGURE_9B.csv
- 02_SOURCE_DATA_FOR_FIGURES copy/SOURCE_DATA_SUPP_FIGURE_5C.csv
- __MACOSX/02_SOURCE_DATA_FOR_FIGURES copy/._SOURCE_DATA_SUPP_FIGURE_5C.csv
- 02_SOURCE_DATA_FOR_FIGURES copy/SOURCE_DATA_FIGURE_2B_partI.csv
- __MACOSX/02_SOURCE_DATA_FOR_FIGURES copy/._SOURCE_DATA_FIGURE_2B_partI.csv
- 02_SOURCE_DATA_FOR_FIGURES copy/SOURCE_DATA_SUPP_FIGURE_6C.csv
- __MACOSX/02_SOURCE_DATA_FOR_FIGURES copy/._SOURCE_DATA_SUPP_FIGURE_6C.csv
- 02_SOURCE_DATA_FOR_FIGURES copy/SOURCE_DATA_SUPP_FIGURE_8.csv
- __MACOSX/02_SOURCE_DATA_FOR_FIGURES copy/._SOURCE_DATA_SUPP_FIGURE_8.csv
- 02_SOURCE_DATA_FOR_FIGURES copy/SOURCE_DATA_FIGURE_2C_partII.csv
- __MACOSX/02_SOURCE_DATA_FOR_FIGURES copy/._SOURCE_DATA_FIGURE_2C_partII.csv
- 02_SOURCE_DATA_FOR_FIGURES copy/SOURCE_DATA_FIGURE_4B.csv
- __MACOSX/02_SOURCE_DATA_FOR_FIGURES copy/._SOURCE_DATA_FIGURE_4B.csv
- 02_SOURCE_DATA_FOR_FIGURES copy/SOURCE_DATA_FIGURE_4C.csv
- __MACOSX/02_SOURCE_DATA_FOR_FIGURES copy/._SOURCE_DATA_FIGURE_4C.csv
- 02_SOURCE_DATA_FOR_FIGURES copy/SOURCE_DATA_FIGURE_1D_COUNTRY_ANN.csv
- __MACOSX/02_SOURCE_DATA_FOR_FIGURES copy/._SOURCE_DATA_FIGURE_1D_COUNTRY_ANN.csv
- 02_SOURCE_DATA_FOR_FIGURES copy/SOURCE_DATA_FIGURE_3C_TARGET_trichuris_trichiura_repeat_FASTA_fasta
- __MACOSX/02_SOURCE_DATA_FOR_FIGURES copy/._SOURCE_DATA_FIGURE_3C_TARGET_trichuris_trichiura_repeat_FASTA_fasta
- 02_SOURCE_DATA_FOR_FIGURES copy/SOURCE_DATA_SUPP_FIGURE_3D_6D.csv
- __MACOSX/02_SOURCE_DATA_FOR_FIGURES copy/._SOURCE_DATA_SUPP_FIGURE_3D_6D.csv
- 02_SOURCE_DATA_FOR_FIGURES copy/SOURCE_DATA_FIGURE_1C_COUNTRY_ANN.csv
- __MACOSX/02_SOURCE_DATA_FOR_FIGURES copy/._SOURCE_DATA_FIGURE_1C_COUNTRY_ANN.csv
- 02_SOURCE_DATA_FOR_FIGURES copy/SOURCE_DATA_SUPP_FIGURE_3_A_B.csv
- __MACOSX/02_SOURCE_DATA_FOR_FIGURES copy/._SOURCE_DATA_SUPP_FIGURE_3_A_B.csv
- 02_SOURCE_DATA_FOR_FIGURES copy/SOURCE_DATA_SUPP_FIGURE_1A_partI.csv
- __MACOSX/02_SOURCE_DATA_FOR_FIGURES copy/._SOURCE_DATA_SUPP_FIGURE_1A_partI.csv
- 02_SOURCE_DATA_FOR_FIGURES copy/SOURCE_DATA_FIGURE_2A.csv
- __MACOSX/02_SOURCE_DATA_FOR_FIGURES copy/._SOURCE_DATA_FIGURE_2A.csv
- 02_SOURCE_DATA_FOR_FIGURES copy/SOURCE_DATA_SUPP_FIGURE_1B_partII.csv
- __MACOSX/02_SOURCE_DATA_FOR_FIGURES copy/._SOURCE_DATA_SUPP_FIGURE_1B_partII.csv
