# Supplementary material for: Global diversity of soil-transmitted helminths reveals population-biased genetic variation that impacts diagnostic targets
Source: Nat Commun. 2025 Jul 10;16:6374. doi: 10.1038/s41467-025-61687-0 (PMC12246136; doi:10.1038/s41467-025-61687-0)
Supplement: Supplementary file 14 — Source Data [file 41467_2025_61687_MOESM14_ESM.zip › 02_SOURCE_DATA_FOR_FIGURES copy/SOURCE_DATA_FIGURE_1A.csv]

	country	latitude	longitude	number_samples	data_type
1	Argentina	-38.416097	-63.616672	1	faecal
2	Bangladesh	23.685	90.3563	10	faecal
3	Benin	9.30769	2.315834	25	faecal
4	DRC	-4.0383	21.7587	2	faecal
5	Ethiopia	9.145	40.4897	3	faecal
6	India	20.593684	78.96288	25	faecal
7	Kenya	-0.023559	37.906193	7	faecal
8	Malawi	-13.254308	34.301525	25	faecal
9	Myanmar	21.916222	95.955971	38	faecal
10	Nigeria	9.082	8.6753	11	faecal
11	South_Africa	-30.559482	22.937506	7	faecal
12	Sri_Lanka	7.8731	80.7718	7	faecal
13	Uganda	1.373333	32.290276	29	faecal
14	Malaysia	3.140853	101.524803	650	faecal
15	Italy	41.8719	12.5674	2	faecal
