# Supplementary material for: Global diversity of soil-transmitted helminths reveals population-biased genetic variation that impacts diagnostic targets
Source: Nat Commun. 2025 Jul 10;16:6374. doi: 10.1038/s41467-025-61687-0 (PMC12246136; doi:10.1038/s41467-025-61687-0)
Supplement: Supplementary file 14 — Source Data [file 41467_2025_61687_MOESM14_ESM.zip › 02_SOURCE_DATA_FOR_FIGURES copy/SOURCE_DATA_FIGURE_1B.csv]

	country	latitude	longitude	number_samples	data_type
1	Cameroon	7.3697	12.3547	6	worm_egg
2	China	35.8617	104.1954	8	worm_egg
3	Ethiopia	9.145	40.4897	2	worm_egg
4	Fiji	17.7134	178.065	2	worm_egg
5	Guadeloupe	16.265	-61.551	4	worm_egg
6	Kenya	-0.023559	37.906193	69	worm_egg
7	Mozambique	-18.665695	35.529562	20	worm_egg
8	Senegal	14.717	-17.46	1	worm_egg
9	Tanzania	-6.369	34.8888	5	worm_egg
10	Thailand	15.87	100.9925	15	worm_egg
11	Uganda	1.373333	32.290276	15	worm_egg
12	USA	37.0902	-95.7129	1	worm_egg
13	Ecuador	1.8312	-78.1834	1	worm_egg
14	Puerto_Rico	18.200178	-66.5901	1	worm_egg
15	Honduras	15.2	-86.2419	8	worm_egg
