# Supplementary material for: Global diversity of soil-transmitted helminths reveals population-biased genetic variation that impacts diagnostic targets
Source: Nat Commun. 2025 Jul 10;16:6374. doi: 10.1038/s41467-025-61687-0 (PMC12246136; doi:10.1038/s41467-025-61687-0)
Supplement: Supplementary file 14 — Source Data [file 41467_2025_61687_MOESM14_ESM.zip › 02_SOURCE_DATA_FOR_FIGURES copy/SOURCE_DATA_FIGURE_1C_CONTINENT_ANN.csv]

continent	continent	continent	continent	continent	continent	continent
Africa	Africa	Africa	Africa	Africa	Africa	Africa
Africa	Africa	Africa	Africa	Africa	Africa	Africa
Africa	Africa	Africa	Africa	Africa	Africa	Africa
Africa	Africa	Africa	Africa	Africa	Africa	Africa
Africa	Africa	Africa	Africa	Africa	Africa	Africa
Africa	Africa	Africa	Africa	Africa	Africa	Africa
Africa	Africa	Africa	Africa	Africa	Africa	Africa
Africa	Africa	Africa	Africa	Africa	Africa	Africa
Africa	Africa	Africa	Africa	Africa	Africa	Africa
Africa	Africa	Africa	Africa	Africa	Africa	Africa
Africa	Africa	Africa	Africa	Africa	Africa	Africa
Africa	Africa	Africa	Africa	Africa	Africa	Africa
Africa	Africa	Africa	Africa	Africa	Africa	Africa
Africa	Africa	Africa	Africa	Africa	Africa	Africa
Africa	Africa	Africa	Africa	Africa	Africa	Africa
Africa	Africa	Africa	Africa	Africa	Africa	Africa
Africa	Africa	Africa	Africa	Africa	Africa	Africa
Africa	Africa	Africa	Africa	Africa	Africa	Africa
Africa	Africa	Africa	Africa	Africa	Africa	Africa
Africa	Africa	Africa	Africa	Africa	Africa	Africa
Africa	Africa	Africa	Africa	Africa	Africa	Africa
Africa	Africa	Africa	Africa	Africa	Africa	Africa
Africa	Africa	Africa	Africa	Africa	Africa	Africa
Africa	Africa	Africa	Africa	Africa	Africa	Africa
Africa	Africa	Africa	Africa	Africa	Africa	Africa
Africa	Africa	Africa	Africa	Africa	Africa	Africa
Africa	Africa	Africa	Africa	Africa	Africa	Africa
Africa	Africa	Africa	Africa	Africa	Africa	Africa
Africa	Africa	Africa	Africa	Africa	Africa	Africa
Africa	Africa	Africa	Africa	Africa	Africa	Africa
Africa	Africa	Africa	Africa	Africa	Africa	Africa
Africa	Africa	Africa	Africa	Africa	Africa	Africa
Africa	Africa	Africa	Africa	Africa	Africa	Africa
Africa	Africa	Africa	Africa	Africa	Africa	Africa
Africa	Africa	Africa	Africa	Africa	Africa	Africa
Africa	Africa	Africa	Africa	Africa	Africa	Africa
Africa	Africa	Africa	Africa	Africa	Africa	Africa
Africa	Africa	Africa	Africa	Africa	Africa	Africa
Africa	Africa	Africa	Africa	Africa	Africa	Africa
Africa	Africa	Africa	Africa	Africa	Africa	Africa
Africa	Africa	Africa	Africa	Africa	Africa	Africa
Africa	Africa	Africa	Africa	Africa	Africa	Africa
Africa	Africa	Africa	Africa	Africa	Africa	Africa
Africa	Africa	Africa	Africa	Africa	Africa	Africa
Africa	Africa	Africa	Africa	Africa	Africa	Africa
Africa	Africa	Africa	Africa	Africa	Africa	Africa
Africa	Africa	Africa	Africa	Africa	Africa	Africa
Africa	Africa	Africa	Africa	Africa	Africa	Africa
Africa	Africa	Africa	Africa	Africa	Africa	Africa
Africa	Africa	Africa	Africa	Africa	Africa	Africa
Asia	Asia	Asia	Asia	Asia	Asia	Asia
Asia	Asia	Asia	Asia	Asia	Asia	Asia
Asia	Asia	Asia	Asia	Asia	Asia	Asia
Asia	Asia	Asia	Asia	Asia	Asia	Asia
Asia	Asia	Asia	Asia	Asia	Asia	Asia
Asia	Asia	Asia	Asia	Asia	Asia	Asia
Asia	Asia	Asia	Asia	Asia	Asia	Asia
Asia	Asia	Asia	Asia	Asia	Asia	Asia
Asia	Asia	Asia	Asia	Asia	Asia	Asia
Asia	Asia	Asia	Asia	Asia	Asia	Asia
Asia	Asia	Asia	Asia	Asia	Asia	Asia
Asia	Asia	Asia	Asia	Asia	Asia	Asia
Asia	Asia	Asia	Asia	Asia	Asia	Asia
Asia	Asia	Asia	Asia	Asia	Asia	Asia
Asia	Asia	Asia	Asia	Asia	Asia	Asia
Asia	Asia	Asia	Asia	Asia	Asia	Asia
Asia	Asia	Asia	Asia	Asia	Asia	Asia
Asia	Asia	Asia	Asia	Asia	Asia	Asia
Asia	Asia	Asia	Asia	Asia	Asia	Asia
Asia	Asia	Asia	Asia	Asia	Asia	Asia
Asia	Asia	Asia	Asia	Asia	Asia	Asia
Asia	Asia	Asia	Asia	Asia	Asia	Asia
Asia	Asia	Asia	Asia	Asia	Asia	Asia
Asia	Asia	Asia	Asia	Asia	Asia	Asia
Asia	Asia	Asia	Asia	Asia	Asia	Asia
Asia	Asia	Asia	Asia	Asia	Asia	Asia
Asia	Asia	Asia	Asia	Asia	Asia	Asia
Asia	Asia	Asia	Asia	Asia	Asia	Asia
Asia	Asia	Asia	Asia	Asia	Asia	Asia
Asia	Asia	Asia	Asia	Asia	Asia	Asia
Asia	Asia	Asia	Asia	Asia	Asia	Asia
Asia	Asia	Asia	Asia	Asia	Asia	Asia
Asia	Asia	Asia	Asia	Asia	Asia	Asia
Asia	Asia	Asia	Asia	Asia	Asia	Asia
Asia	Asia	Asia	Asia	Asia	Asia	Asia
Asia	Asia	Asia	Asia	Asia	Asia	Asia
Asia	Asia	Asia	Asia	Asia	Asia	Asia
Asia	Asia	Asia	Asia	Asia	Asia	Asia
Asia	Asia	Asia	Asia	Asia	Asia	Asia
Asia	Asia	Asia	Asia	Asia	Asia	Asia
Asia	Asia	Asia	Asia	Asia	Asia	Asia
Asia	Asia	Asia	Asia	Asia	Asia	Asia
Asia	Asia	Asia	Asia	Asia	Asia	Asia
Asia	Asia	Asia	Asia	Asia	Asia	Asia
Asia	Asia	Asia	Asia	Asia	Asia	Asia
Asia	Asia	Asia	Asia	Asia	Asia	Asia
Asia	Asia	Asia	Asia	Asia	Asia	Asia
Asia	Asia	Asia	Asia	Asia	Asia	Asia
Asia	Asia	Asia	Asia	Asia	Asia	Asia
Asia	Asia	Asia	Asia	Asia	Asia	Asia
Asia	Asia	Asia	Asia	Asia	Asia	Asia
Asia	Asia	Asia	Asia	Asia	Asia	Asia
Asia	Asia	Asia	Asia	Asia	Asia	Asia
Asia	Asia	Asia	Asia	Asia	Asia	Asia
Asia	Asia	Asia	Asia	Asia	Asia	Asia
Asia	Asia	Asia	Asia	Asia	Asia	Asia
Asia	Asia	Asia	Asia	Asia	Asia	Asia
Asia	Asia	Asia	Asia	Asia	Asia	Asia
Asia	Asia	Asia	Asia	Asia	Asia	Asia
Asia	Asia	Asia	Asia	Asia	Asia	Asia
Asia	Asia	Asia	Asia	Asia	Asia	Asia
Asia	Asia	Asia	Asia	Asia	Asia	Asia
Asia	Asia	Asia	Asia	Asia	Asia	Asia
Asia	Asia	Asia	Asia	Asia	Asia	Asia
Asia	Asia	Asia	Asia	Asia	Asia	Asia
Asia	Asia	Asia	Asia	Asia	Asia	Asia
Asia	Asia	Asia	Asia	Asia	Asia	Asia
Asia	Asia	Asia	Asia	Asia	Asia	Asia
Asia	Asia	Asia	Asia	Asia	Asia	Asia
Asia	Asia	Asia	Asia	Asia	Asia	Asia
Asia	Asia	Asia	Asia	Asia	Asia	Asia
Asia	Asia	Asia	Asia	Asia	Asia	Asia
Asia	Asia	Asia	Asia	Asia	Asia	Asia
Asia	Asia	Asia	Asia	Asia	Asia	Asia
Asia	Asia	Asia	Asia	Asia	Asia	Asia
Asia	Asia	Asia	Asia	Asia	Asia	Asia
Asia	Asia	Asia	Asia	Asia	Asia	Asia
Asia	Asia	Asia	Asia	Asia	Asia	Asia
Asia	Asia	Asia	Asia	Asia	Asia	Asia
Asia	Asia	Asia	Asia	Asia	Asia	Asia
Asia	Asia	Asia	Asia	Asia	Asia	Asia
Asia	Asia	Asia	Asia	Asia	Asia	Asia
Asia	Asia	Asia	Asia	Asia	Asia	Asia
Asia	Asia	Asia	Asia	Asia	Asia	Asia
Asia	Asia	Asia	Asia	Asia	Asia	Asia
Asia	Asia	Asia	Asia	Asia	Asia	Asia
Asia	Asia	Asia	Asia	Asia	Asia	Asia
Asia	Asia	Asia	Asia	Asia	Asia	Asia
Asia	Asia	Asia	Asia	Asia	Asia	Asia
Asia	Asia	Asia	Asia	Asia	Asia	Asia
Asia	Asia	Asia	Asia	Asia	Asia	Asia
Asia	Asia	Asia	Asia	Asia	Asia	Asia
Asia	Asia	Asia	Asia	Asia	Asia	Asia
Asia	Asia	Asia	Asia	Asia	Asia	Asia
Asia	Asia	Asia	Asia	Asia	Asia	Asia
Asia	Asia	Asia	Asia	Asia	Asia	Asia
Asia	Asia	Asia	Asia	Asia	Asia	Asia
Asia	Asia	Asia	Asia	Asia	Asia	Asia
Asia	Asia	Asia	Asia	Asia	Asia	Asia
Asia	Asia	Asia	Asia	Asia	Asia	Asia
Asia	Asia	Asia	Asia	Asia	Asia	Asia
Asia	Asia	Asia	Asia	Asia	Asia	Asia
Asia	Asia	Asia	Asia	Asia	Asia	Asia
Asia	Asia	Asia	Asia	Asia	Asia	Asia
Asia	Asia	Asia	Asia	Asia	Asia	Asia
Asia	Asia	Asia	Asia	Asia	Asia	Asia
Asia	Asia	Asia	Asia	Asia	Asia	Asia
Asia	Asia	Asia	Asia	Asia	Asia	Asia
Asia	Asia	Asia	Asia	Asia	Asia	Asia
Asia	Asia	Asia	Asia	Asia	Asia	Asia
Asia	Asia	Asia	Asia	Asia	Asia	Asia
Asia	Asia	Asia	Asia	Asia	Asia	Asia
Asia	Asia	Asia	Asia	Asia	Asia	Asia
Asia	Asia	Asia	Asia	Asia	Asia	Asia
Asia	Asia	Asia	Asia	Asia	Asia	Asia
Asia	Asia	Asia	Asia	Asia	Asia	Asia
Asia	Asia	Asia	Asia	Asia	Asia	Asia
Asia	Asia	Asia	Asia	Asia	Asia	Asia
Asia	Asia	Asia	Asia	Asia	Asia	Asia
Asia	Asia	Asia	Asia	Asia	Asia	Asia
Asia	Asia	Asia	Asia	Asia	Asia	Asia
Asia	Asia	Asia	Asia	Asia	Asia	Asia
Asia	Asia	Asia	Asia	Asia	Asia	Asia
Asia	Asia	Asia	Asia	Asia	Asia	Asia
South America	South America	South America	South America	South America	South America	South America
