# Supplementary material for: Global diversity of soil-transmitted helminths reveals population-biased genetic variation that impacts diagnostic targets
Source: Nat Commun. 2025 Jul 10;16:6374. doi: 10.1038/s41467-025-61687-0 (PMC12246136; doi:10.1038/s41467-025-61687-0)
Supplement: Supplementary file 14 — Source Data [file 41467_2025_61687_MOESM14_ESM.zip › 02_SOURCE_DATA_FOR_FIGURES copy/SOURCE_DATA_FIGURE_1C.csv]

	Ancylostoma ceylanicum	Ascaris lumbricoides	Enterobius vermicularis	Necator americanus	Schistosoma mansoni	Strongyloides stercoralis	Trichuris trichiura
BEN001_trimmed	0	24.3043145510783	0	0	0	0	0
BEN002_trimmed	0	33.7072748296579	0	0	0	0	0
BEN003_trimmed	0	21.4278654136351	0	0	0	0	0
BEN005_trimmed	0	334.722707416924	0	0	0	0	0
BEN006_trimmed	0	204.969599112149	0	0	0	0	0
BEN007_trimmed	0	195.504338731628	0	0	0	0	0
BEN008_trimmed	0	108.032721283667	0	0	0	0	0
BEN009_trimmed	0	42.7677709537025	0	0	0	0	0
BEN010_trimmed	0	178.312875010798	0	0	0	0	0
BEN011_trimmed	0	87.1271056480013	0	0	0	0	0
BEN012_trimmed	0	58.6799715857422	0	0	0	0	0
BEN013_trimmed	0	44.2921424669845	0	0	0	0	0
BEN014_trimmed	0	190.502338711489	0	0	0	0	0
BEN015_trimmed	0	113.594722184961	0	0	0	0	0
BEN017_trimmed	0	231.048447829597	0	0	0	0	0
BEN018_trimmed	0	279.7974879081	0	0	0	0	0
BEN019_trimmed	0	362.456844091221	0	0	0	0	0
BEN020_trimmed	0	27.6334788596512	0	0	0	0	0
BEN021_trimmed	0	158.637871218723	0	0	0	0	0
BEN023_trimmed	0	65.0530951366348	0	0	0	0	0
BEN024_trimmed	0	179.077961860789	0	0	0	0	0
BEN025_trimmed	0	592.880931503945	0	0	0	0	0
COD_M104_trimmed	0	19.0064543145278	0	0	0	0	0
ETH_ET103_trimmed	0	408.6109742395	0	0	20.2406289390021	0	0
KEN001_trimmed	0	18.1392190482945	0	0	0	0	0
KEN002_trimmed	0	92.6362560347306	0	0	0	0	0
KEN005_trimmed	0	25.6620524632641	0	0	0	0	0
KEN008_trimmed	0	234.542201162219	0	0	0	0	0
KEN006_trimmed	0	0	0	0	346.858237029701	0	0
MWI001_trimmed	0	0	0	118.667731577933	0	0	0
MWI019_trimmed	0	0	0	392.042425203893	0	0	0
NGA005_trimmed	0	12.3015215569143	0	0	0	0	0
NGA007_trimmed	0	696.575930536151	0	0	0	0	0
NGA010_trimmed	0	158.525941174223	0	0	0	0	0
NGA011_trimmed	0	2150.89592404565	0	13.0993631877966	0	0	0
NGA006_trimmed	0	0	0	11.528609087772	0	0	0
NGA008_trimmed	0	0	0	0	34.3425497003868	0	0
ZAF001_trimmed	0	35.7612544540498	0	0	0	0	0
ZAF002_trimmed	0	24261.9069500489	0	0	0	0	188.639553430357
ZAF003_trimmed	0	17507.1967500598	0	0	0	0	0
ZAF004_trimmed	0	21267.8208722114	0	0	0	0	16.8532815885253
ZAF005_trimmed	0	93767.0524048279	0	0	0	0	19.5660302552257
ZAF006_trimmed	0	9506.89831682958	0	29.2676910543003	0	0	507.345373074575
UGA016_trimmed	0	0	0	86.351200003663	0	0	0
UGA001_trimmed	0	0	0	0	75.0241985230307	0	0
UGA004_trimmed	0	0	0	0	50.9750709669345	0	0
UGA008_trimmed	0	0	0	0	19.9323871005613	0	0
UGA017_trimmed	0	0	0	0	32.9142253677411	0	0
UGA030_trimmed	0	0	0	0	24.4820499746257	0	0
UGA_BLANK_trimmed	0	0	0	0	64.0141937391494	0	0
BGD001_trimmed	0	12.3776325410245	0	0	0	0	0
BGD006_trimmed	0	794.26180190752	0	0	0	0	0
BGD008_trimmed	0	234.189231740212	0	0	0	0	0
BGD009_trimmed	0	25.9132452881985	0	0	0	0	0
BGD010_trimmed	0	37.5739201258603	0	0	0	0	0
BGD003_trimmed	0	0	0	13.8121196742695	0	0	0
BGD007_trimmed	0	0	0	14.226909819423	0	0	0
IND007_trimmed	0	0	0	17.2410745671327	0	0	0
IND011_trimmed	0	0	0	90.1724519103266	0	0	0
IND016_trimmed	0	0	0	11.6050896666127	0	0	0
MYS555_trimmed	16.0854550661287	0	0	0	0	0	0
MYS050_trimmed	0	11.8231868077726	0	0	0	0	0
MYS055_trimmed	0	46.1790129759882	0	16.157845995592	0	0	23.4758110604474
MYS056_trimmed	0	97.0108778708775	0	0	0	23.9880796006871	0
MYS057_trimmed	0	40.64901299063	0	0	0	0	0
MYS070_trimmed	0	165.121541018359	0	0	0	0	0
MYS072_trimmed	0	172.646976018378	0	10.3557367124207	0	0	0
MYS077_trimmed	0	118.355794390201	0	11.2942374106208	0	0	0
MYS080_trimmed	0	136.428243186529	0	0	0	0	0
MYS119_trimmed	0	22.9293020415134	0	0	0	0	16.6520901962354
MYS153_trimmed	0	53.6389048950923	0	0	0	0	0
MYS156_trimmed	0	39.3698205011049	0	0	0	0	24.0171040827116
MYS159_trimmed	0	113.34220005191	0	0	0	0	0
MYS213_trimmed	0	479.226757232093	0	0	0	0	0
MYS214_trimmed	0	480.891092158116	0	0	0	0	0
MYS215_trimmed	0	242.430933422052	0	0	0	0	0
MYS216_trimmed	0	221.531514055195	0	0	0	0	0
MYS243_trimmed	0	77.5325785716832	0	0	0	0	0
MYS245_trimmed	0	67.8689883533004	0	0	0	0	17.2511217192347
MYS246_trimmed	0	166.680697245488	0	13.9970130826185	0	0	0
MYS316_trimmed	0	318.903366027674	0	0	0	0	0
MYS319_trimmed	0	90.8292117455172	0	0	0	0	0
MYS322_trimmed	0	105.932465567072	0	0	0	0	0
MYS326_trimmed	0	24.5964356059839	0	0	0	0	0
MYS337_trimmed	0	211.967115332226	0	26.6999106863023	0	0	0
MYS340_trimmed	0	154.494772354672	0	0	0	0	0
MYS341_trimmed	0	163.454857871586	0	14.2980449912049	0	0	0
MYS342_trimmed	0	1225.46265325716	0	0	0	0	0
MYS343_trimmed	0	649.963884041189	0	0	0	0	0
MYS344_trimmed	0	80.1735328743813	0	0	0	0	0
MYS345_trimmed	0	764.535582377041	0	0	0	0	0
MYS351_trimmed	0	213.978617109533	0	0	0	0	0
MYS353_trimmed	0	10.881578132622	0	0	0	0	0
MYS354_trimmed	0	167.701662217895	0	13.2856119109027	0	0	0
MYS355_trimmed	0	285.487045028437	0	0	0	0	0
MYS362_trimmed	0	61.080686699743	0	0	0	0	0
MYS363_trimmed	0	97.5887963243525	0	0	0	0	0
MYS367_trimmed	0	247.378314904582	0	0	0	0	0
MYS423_trimmed	0	62.3005920507632	0	0	0	0	0
MYS424_trimmed	0	52.8537087100602	0	0	0	0	0
MYS497_trimmed	0	62.745765857313	0	0	0	0	0
MYS498_trimmed	0	23.2151324733914	0	0	0	0	0
MYS500_trimmed	0	14.5687709566103	0	0	0	0	0
MYS503_trimmed	0	211.384065880383	0	11.5266096587398	0	0	0
MYS505_trimmed	0	40.0957649742999	0	0	0	0	0
MYS514_trimmed	0	269.939259136034	0	0	0	0	0
MYS526_trimmed	0	268.696341094184	0	12.2629226696261	0	0	0
MYS527_trimmed	0	118.427786397148	0	0	0	0	0
MYS632_trimmed	0	55.6810795459676	0	0	0	0	0
MYS024_trimmed	0	0	0	49.0501597560949	0	0	0
MYS035_trimmed	0	0	0	34.5149209153327	0	0	0
MYS051_trimmed	0	0	0	31.7120675931051	0	0	0
MYS054_trimmed	0	0	0	88.9527272548954	0	0	0
MYS059_trimmed	0	0	0	21.5060543166672	0	0	0
MYS113_trimmed	0	0	0	17.2567331829824	0	0	0
MYS186_trimmed	0	0	0	17.9350023521264	0	0	0
MYS202_trimmed	0	0	0	31.0361870507669	0	0	0
MYS203_trimmed	0	0	0	10.5369466136267	0	0	0
MYS209_trimmed	0	0	0	27.4806447189539	0	0	0
MYS210_trimmed	0	0	0	11.5695530783828	0	0	0
MYS347_trimmed	0	0	0	15.0950580545561	0	0	0
MYS352_trimmed	0	0	0	42.125591407444	0	0	0
MYS380_trimmed	0	0	0	17.6296767680161	0	0	0
MYS394_trimmed	0	0	0	28.3971430289805	0	0	0
MYS420_trimmed	0	0	0	16.8470940572803	0	0	0
MYS472_trimmed	0	0	0	22.2854064926053	0	0	0
MYS483_trimmed	0	0	0	17.063779881802	0	0	0
MYS494_trimmed	0	0	0	18.527545311518	0	0	0
MYS495_trimmed	0	0	0	11.0134129011776	0	0	0
MYS507_trimmed	0	0	0	58.232475098942	0	0	0
MYS511_trimmed	0	0	0	17.2643797221857	0	0	0
MYS525_trimmed	0	0	0	11.6797285477193	0	0	0
MYS616_trimmed	0	0	0	28.468773995351	0	0	0
MYS123_trimmed	0	0	0	0	0	0	17.2833120624034
MYS306_trimmed	0	0	0	0	0	0	22.6446178473482
MYS338_trimmed	0	0	0	0	0	0	38.0992590934618
MYS346_trimmed	0	0	0	0	0	0	12.1768794233418
MYS444_trimmed	0	0	0	0	0	0	280.482693327128
MYS565_trimmed	0	0	0	0	0	0	14.0814340255199
MMR006_trimmed	13.5550616973056	562.981244118189	0	0	0	0	0
MMR027_trimmed	10.1782360727596	0	0	0	0	0	12.3731582615954
MMR001_trimmed	0	942.063186810648	0	0	0	0	0
MMR002_trimmed	0	48577.1402431032	0	0	0	0	12.1075864034406
MMR007_trimmed	0	11879.2576081439	0	0	0	0	0
MMR008_trimmed	0	1480.0302943531	0	0	0	0	0
MMR009_trimmed	0	479.231030706317	0	0	0	0	0
MMR010_trimmed	0	281.0482169958	0	0	0	0	27.5596795993091
MMR013_trimmed	0	5228.99480026236	0	0	0	0	0
MMR015_trimmed	0	962.974748432322	0	0	0	0	0
MMR016_trimmed	0	11399.4020508523	0	0	0	0	0
MMR017_trimmed	0	423.582383718171	100.013646687109	0	0	0	0
MMR020_trimmed	0	709.297330495723	0	0	0	0	0
MMR024_trimmed	0	1414.25458518257	0	0	0	0	0
MMR025_trimmed	0	1038.04384789227	0	0	0	0	0
MMR026_trimmed	0	3663.49007841774	0	0	0	0	0
MMR028_trimmed	0	858.513950723174	0	0	0	0	0
MMR030_trimmed	0	717.526314505907	0	55.5416536914242	0	0	0
MMR031_trimmed	0	103.30575613825	0	0	0	0	0
MMR032_trimmed	0	366.281489269828	0	0	0	0	0
MMR033_trimmed	0	411.860169463599	0	0	0	0	56.909350928281
MMR034_trimmed	0	816.637862561048	0	0	0	0	0
MMR_NDK113_trimmed	0	9259.77212446506	17.5386810040819	0	0	0	46.6266363092997
MMR_NDK63_trimmed	0	19179.0715817068	0	0	0	0	0
MMR_NKD92_trimmed	0	37851.7165896595	0	0	0	0	79.6468339797504
MMR_TKU102_trimmed	0	35524.279103662	0	0	0	0	0
MMR_TKU23_trimmed	0	6086.7091741638	0	0	0	0	0
MMR_TKU25_trimmed	0	33522.3281945462	0	0	0	0	0
MMR003_trimmed	0	0	0	39.5221560069127	0	0	0
MMR004_trimmed	0	0	0	57.3834561498211	0	0	0
MMR014_trimmed	0	0	0	17.0890430471645	0	0	10.7591257245363
LKA_HA15_trimmed	0	66.8817965456872	0	0	0	0	0
LKA_HA16I_trimmed	0	19.3448160225863	0	0	0	0	0
LKA_HA9_trimmed	0	37.4375125046405	0	0	0	0	0
LKA_MA1G_trimmed	0	16.227987221089	0	0	0	0	0
ARG001_trimmed	0	21.2873306029062	0	0	0	0	0
