# Supplementary material for: Global diversity of soil-transmitted helminths reveals population-biased genetic variation that impacts diagnostic targets
Source: Nat Commun. 2025 Jul 10;16:6374. doi: 10.1038/s41467-025-61687-0 (PMC12246136; doi:10.1038/s41467-025-61687-0)
Supplement: Supplementary file 14 — Source Data [file 41467_2025_61687_MOESM14_ESM.zip › 02_SOURCE_DATA_FOR_FIGURES copy/SOURCE_DATA_SUPP_FIGURE_6_A_B.csv]

	sample_type	country_1	country_2	mean_dxy_per_country_combo	species
1	pools	Cameroon	Mozambique	0.44429	Trichuris_trichiura
2	pools	Cameroon	South Africa	0.370066	Trichuris_trichiura
3	pools	Mozambique	South Africa	0.182236	Trichuris_trichiura
4	pools	Mozambique	Mozambique	0	Trichuris_trichiura
5	pools	South Africa	South Africa	0	Trichuris_trichiura
6	pools	Cameroon	Cameroon	0	Trichuris_trichiura
7	indv	China	China	0.0125893002380952	Trichuris_trichiura
8	indv	China	Honduras	0.0647012042678571	Trichuris_trichiura
9	indv	Honduras	Honduras	0.0211386515714286	Trichuris_trichiura
10	indv	Honduras	Uganda	0.107476924730769	Trichuris_trichiura
11	indv	China	Uganda	0.108892875296703	Trichuris_trichiura
12	indv	Uganda	Uganda	0.0165561381282051	Trichuris_trichiura
