# Supplementary material for: Global diversity of soil-transmitted helminths reveals population-biased genetic variation that impacts diagnostic targets
Source: Nat Commun. 2025 Jul 10;16:6374. doi: 10.1038/s41467-025-61687-0 (PMC12246136; doi:10.1038/s41467-025-61687-0)
Supplement: Supplementary file 14 — Source Data [file 41467_2025_61687_MOESM14_ESM.zip › 02_SOURCE_DATA_FOR_FIGURES copy/SOURCE_DATA_SUPP_FIGURE_1B_partI.csv]

	sample_id	Ancylostoma.duodenale	Ascaris.lumbricoides	Enterobius.vermicularis	Necator.americanus	Schistosoma.mansoni	Strongyloides.stercoralis	Trichuris.trichiura
1	CMR002_trimmed	0	0	0	1	0	0	1
2	CMR004_trimmed	0	0	0	1	0	0	1
3	CMR_SMANS001_trimmed	0	0	0	0	1	0	0
4	CMR001_trimmed	0	0	0	0	0	0	1
5	CMR003_trimmed	0	0	0	0	0	0	1
6	CMR005_trimmed	0	0	0	0	0	0	1
7	ETH001_trimmed	0	1	0	0	0	0	0
8	ETH002_trimmed	0	1	0	0	0	0	0
9	KEN_ALUM001_trimmed	0	1	0	0	0	0	0
10	KEN_ALUM002_trimmed	0	1	0	0	0	0	0
11	KEN_ALUM003_trimmed	0	1	0	0	0	0	0
12	KEN_ALUM004_trimmed	0	1	0	0	0	0	0
13	KEN_ALUM005_trimmed	0	1	0	0	0	0	0
14	KEN_ALUM006_trimmed	0	1	0	0	0	0	0
15	KEN_ALUM007_trimmed	0	1	0	0	0	0	0
16	KEN_ALUM008_trimmed	0	1	0	0	0	0	0
17	KEN_ALUM009_trimmed	0	1	0	0	0	0	0
18	KEN_ALUM010_trimmed	0	1	0	0	0	0	0
19	KEN_ALUM011_trimmed	0	1	0	0	0	0	0
20	KEN_ALUM012_trimmed	0	1	0	0	0	0	0
21	KEN_ALUM013_trimmed	0	1	0	0	0	0	0
22	KEN_ALUM014_trimmed	0	1	0	0	0	0	0
23	KEN_ALUM015_trimmed	0	1	0	0	0	0	0
24	KEN_ALUM016_trimmed	0	1	0	0	0	0	0
25	KEN_ALUM017_trimmed	0	1	0	0	0	0	0
26	KEN_ALUM018_trimmed	0	1	0	0	0	0	0
27	KEN_ALUM019_trimmed	0	1	0	0	0	0	0
28	KEN_ALUM020_trimmed	0	1	0	0	0	0	0
29	KEN_ALUM021_trimmed	0	1	0	0	0	0	0
30	KEN_ALUM022_trimmed	0	1	0	0	0	0	0
31	KEN_ALUM023_trimmed	0	1	0	0	0	0	0
32	KEN_ALUM024_trimmed	0	1	0	0	0	0	0
33	KEN_ALUM025_trimmed	0	1	0	0	0	0	0
34	KEN_ALUM026_trimmed	0	1	0	0	0	0	0
35	KEN_ALUM027_trimmed	0	1	0	0	0	0	0
36	KEN_ALUM028_trimmed	0	1	0	0	0	0	0
37	KEN_ALUM029_trimmed	0	1	0	0	0	0	0
38	KEN_ALUM030_trimmed	0	1	0	0	0	0	0
39	KEN_ALUM031_trimmed	0	1	0	0	0	0	0
40	KEN_ALUM032_trimmed	0	1	0	0	0	0	0
41	KEN_ALUM033_trimmed	0	1	0	0	0	0	0
42	KEN_ALUM034_trimmed	0	1	0	0	0	0	0
43	KEN_ALUM035_trimmed	0	1	0	0	0	0	0
44	KEN_ALUM036_trimmed	0	1	0	0	0	0	0
45	KEN_ALUM037_trimmed	0	1	0	0	0	0	0
46	KEN_ALUM038_trimmed	0	1	0	0	0	0	0
47	KEN_ALUM039_trimmed	0	1	0	0	0	0	0
48	KEN_ALUM040_trimmed	0	1	0	0	0	0	0
49	KEN_ALUM041_trimmed	0	1	0	0	0	0	0
50	KEN_ALUM042_trimmed	0	1	0	0	0	0	0
51	KEN_ALUM043_trimmed	0	1	0	0	0	0	0
52	KEN_ALUM044_trimmed	0	1	0	0	0	0	0
53	KEN_ALUM045_trimmed	0	1	0	0	0	0	0
54	KEN_ALUM046_trimmed	0	1	0	0	0	0	0
55	KEN_ALUM047_trimmed	0	1	0	0	0	0	0
56	KEN_ALUM048_trimmed	0	1	0	0	0	0	0
57	KEN_ALUM049_trimmed	0	1	0	0	0	0	0
58	KEN_ALUM050_trimmed	0	1	0	0	0	0	0
59	KEN_ALUM051_trimmed	0	1	0	0	0	0	0
60	KEN_ALUM052_trimmed	0	1	0	0	0	0	0
61	KEN_ALUM053_trimmed	0	1	0	0	0	0	0
62	KEN_ALUM054_trimmed	0	1	0	0	0	0	0
63	KEN_ALUM055_trimmed	0	1	0	0	0	0	0
64	KEN_ALUM056_trimmed	0	1	0	0	0	0	0
65	KEN_ALUM057_trimmed	0	1	0	0	0	0	0
66	KEN_ALUM058_trimmed	0	1	0	0	0	0	0
67	KEN_ALUM059_trimmed	0	1	0	0	0	0	0
68	KEN_ALUM060_trimmed	0	1	0	0	0	0	0
69	KEN_ALUM061_trimmed	0	1	0	0	0	0	0
70	KEN_ALUM062_trimmed	0	1	0	0	0	0	0
71	KEN_ALUM063_trimmed	0	1	0	0	0	0	0
72	KEN_ALUM064_trimmed	0	1	0	0	0	0	0
73	KEN_ALUM065_trimmed	0	1	0	0	0	0	0
74	KEN_ALUM066_trimmed	0	1	0	0	0	0	0
75	KEN_ALUM067_trimmed	0	1	0	0	0	0	0
76	KEN_ALUM068_trimmed	0	1	0	0	0	0	0
77	KEN_SMANS001_trimmed	0	0	0	0	1	0	0
78	MOZ020_trimmed	1	0	0	1	1	0	0
79	MOZ011_trimmed	0	1	0	0	0	0	1
80	MOZ018_trimmed	0	1	0	0	0	0	1
81	MOZ028_trimmed	0	1	1	1	0	0	1
82	MOZ029_trimmed	0	1	0	0	0	0	0
83	MOZ030_trimmed	0	1	0	0	0	0	1
84	MOZ031_trimmed	0	1	0	0	0	0	1
85	MOZ021_trimmed	0	0	0	1	0	0	0
86	MOZ022_trimmed	0	0	0	1	0	0	0
87	MOZ023_trimmed	0	0	0	1	0	0	0
88	MOZ025_trimmed	0	0	0	1	0	0	0
89	MOZ026_trimmed	0	0	0	1	0	0	1
90	MOZ032_trimmed	0	0	0	1	0	0	0
91	MOZ010_trimmed	0	0	0	0	0	0	1
92	MOZ015_trimmed	0	0	0	0	0	0	1
93	MOZ016_trimmed	0	0	0	0	0	0	1
94	MOZ017_trimmed	0	0	0	0	0	0	1
95	SEN_SMANS001_trimmed	0	0	0	0	1	0	0
96	TZA002_trimmed	0	1	0	0	0	0	1
97	TZA005_trimmed	0	1	0	1	0	0	1
98	TZA004_trimmed	0	0	0	1	0	0	1
99	TZA001_trimmed	0	0	0	0	0	0	1
100	TZA003_trimmed	0	0	0	0	0	0	1
101	UGA_TT003_trimmed	0	1	0	0	0	0	1
102	UGA_TT006_trimmed	0	1	0	0	0	0	1
103	UGA_TT007_trimmed	0	1	0	0	0	0	1
104	UGA_TT008_trimmed	0	1	0	0	0	0	1
105	UGA_TT009_trimmed	0	1	0	0	0	0	1
106	UGA_SMANS001_trimmed	0	0	0	0	1	0	0
107	UGA_SMANS002_trimmed	0	0	0	0	1	0	0
108	UGA_TT001_trimmed	0	0	0	0	0	0	1
109	UGA_TT002_trimmed	0	0	0	0	0	0	1
110	UGA_TT004_trimmed	0	0	0	0	0	0	1
111	UGA_TT005_trimmed	0	0	0	0	0	0	1
112	UGA_TT010_trimmed	0	0	0	0	0	0	1
113	UGA_TT011_trimmed	0	0	0	0	0	0	1
114	UGA_TT012_trimmed	0	0	0	0	0	0	1
115	UGA_TT013_trimmed	0	0	0	0	0	0	1
116	CHN_NEC001_trimmed	0	1	0	1	0	0	0
117	CHN_TT001_trimmed	0	1	0	0	0	0	1
118	CHN_TT002_trimmed	0	1	0	0	0	0	1
119	CHN_TT003_trimmed	0	1	0	0	0	0	1
120	CHN_TT004_trimmed	0	1	0	0	0	0	1
121	CHN_TT006_trimmed	0	1	0	0	0	0	1
122	CHN_TT007_trimmed	0	1	0	0	0	0	1
123	CHN_TT005_trimmed	0	0	0	0	0	0	1
124	THA_STRONGY001_trimmed	0	0	0	0	0	1	0
125	THA_STRONGY002_trimmed	0	0	0	0	0	1	0
126	THA_STRONGY003_trimmed	0	0	0	0	0	1	0
127	THA_STRONGY004_trimmed	0	0	0	0	0	1	0
128	THA_STRONGY005_trimmed	0	0	0	0	0	1	0
129	THA_STRONGY006_trimmed	0	0	0	0	0	1	0
130	THA_STRONGY007_trimmed	0	0	0	0	0	1	0
131	THA_STRONGY008_trimmed	0	0	0	0	0	1	0
132	THA_STRONGY009_trimmed	0	0	0	0	0	1	0
133	THA_STRONGY010_trimmed	0	0	0	0	0	1	0
134	THA_STRONGY011_trimmed	0	0	0	0	0	1	0
135	THA_STRONGY012_trimmed	0	0	0	0	0	1	0
136	THA_STRONGY013_trimmed	0	0	0	0	0	1	0
137	THA_STRONGY014_trimmed	0	0	0	0	0	1	0
138	THA_STRONGY015_trimmed	0	0	0	0	0	1	0
139	GLP_SMANS001_trimmed	0	0	0	0	1	0	0
140	GLP_SMANS002_trimmed	0	0	0	0	1	0	0
141	GLP_SMANS003_trimmed	0	0	0	0	1	0	0
142	GLP_SMANS004_trimmed	0	0	0	0	1	0	0
143	PR1_SMANS001_trimmed	0	0	0	0	1	0	0
144	USA_STRONGY001_trimmed	0	0	0	0	0	1	0
145	FJI001_trimmed	0	0	0	0	1	0	0
146	ECU_ALUM001_trimmed	0	1	0	1	0	0	0
147	HND_TT001_trimmed	0	0	0	0	0	0	1
148	HND_TT002_trimmed	0	0	0	0	0	0	1
149	HND_TT003_trimmed	0	0	0	0	0	0	1
150	HND_TT004_trimmed	0	0	0	0	0	0	1
151	HND_TT005_trimmed	0	0	0	0	0	0	1
152	HND_TT006_trimmed	0	0	0	0	0	0	1
153	HND_TT007_trimmed	0	0	0	0	0	0	1
154	HND_TT008_trimmed	0	0	0	0	0	0	1
