# Supplementary material for: Global diversity of soil-transmitted helminths reveals population-biased genetic variation that impacts diagnostic targets
Source: Nat Commun. 2025 Jul 10;16:6374. doi: 10.1038/s41467-025-61687-0 (PMC12246136; doi:10.1038/s41467-025-61687-0)
Supplement: Supplementary file 14 — Source Data [file 41467_2025_61687_MOESM14_ESM.zip › 02_SOURCE_DATA_FOR_FIGURES copy/SOURCE_DATA_FIGURE_4A_SUPP_FIGURE_9A.csv]

	CHROM	POS	sample.id	REF_depth	ALT_depth	SUM_DEPTH	allele_frequency	country	mean_freq_pos_country	scaffold	species
1	3_ascaris_lumbricoides	6784822	BEN002_trimmed	0	0	0	NA	Benin	0.166666666666667	3a	Ascaris_lumbricoides
2	3_ascaris_lumbricoides	6784822	BEN005_trimmed	0	1	1	1	Benin	0.166666666666667	3a	Ascaris_lumbricoides
3	3_ascaris_lumbricoides	6784822	BEN010_trimmed	0	0	0	NA	Benin	0.166666666666667	3a	Ascaris_lumbricoides
4	3_ascaris_lumbricoides	6784822	BEN014_trimmed	3	0	3	0	Benin	0.166666666666667	3a	Ascaris_lumbricoides
5	3_ascaris_lumbricoides	6784822	BEN015_trimmed	1	0	1	0	Benin	0.166666666666667	3a	Ascaris_lumbricoides
6	3_ascaris_lumbricoides	6784822	BEN019_trimmed	1	0	1	0	Benin	0.166666666666667	3a	Ascaris_lumbricoides
7	3_ascaris_lumbricoides	6784822	BEN022_trimmed	1	0	1	0	Benin	0.166666666666667	3a	Ascaris_lumbricoides
8	3_ascaris_lumbricoides	6784822	BEN025_trimmed	1	0	1	0	Benin	0.166666666666667	3a	Ascaris_lumbricoides
9	3_ascaris_lumbricoides	6784822	ETH001_trimmed	1172	102	1274	0.0800627943485086	Ethiopia	0.0686715370955486	3a	Ascaris_lumbricoides
10	3_ascaris_lumbricoides	6784822	ETH002_trimmed	4312	262	4574	0.0572802798425885	Ethiopia	0.0686715370955486	3a	Ascaris_lumbricoides
11	3_ascaris_lumbricoides	6784822	KEN_ALUM001_trimmed	0	0	0	NA	Kenya	0.125133885546851	3a	Ascaris_lumbricoides
12	3_ascaris_lumbricoides	6784822	KEN_ALUM002_trimmed	255	25	280	0.0892857142857143	Kenya	0.125133885546851	3a	Ascaris_lumbricoides
13	3_ascaris_lumbricoides	6784822	KEN_ALUM003_trimmed	478	35	513	0.0682261208576998	Kenya	0.125133885546851	3a	Ascaris_lumbricoides
14	3_ascaris_lumbricoides	6784822	KEN_ALUM004_trimmed	0	0	0	NA	Kenya	0.125133885546851	3a	Ascaris_lumbricoides
15	3_ascaris_lumbricoides	6784822	KEN_ALUM005_trimmed	0	0	0	NA	Kenya	0.125133885546851	3a	Ascaris_lumbricoides
16	3_ascaris_lumbricoides	6784822	KEN_ALUM008_trimmed	205	19	224	0.0848214285714286	Kenya	0.125133885546851	3a	Ascaris_lumbricoides
17	3_ascaris_lumbricoides	6784822	KEN_ALUM009_trimmed	280	25	305	0.0819672131147541	Kenya	0.125133885546851	3a	Ascaris_lumbricoides
18	3_ascaris_lumbricoides	6784822	KEN_ALUM010_trimmed	0	0	0	NA	Kenya	0.125133885546851	3a	Ascaris_lumbricoides
19	3_ascaris_lumbricoides	6784822	KEN_ALUM017_trimmed	14	2	16	0.125	Kenya	0.125133885546851	3a	Ascaris_lumbricoides
20	3_ascaris_lumbricoides	6784822	KEN_ALUM018_trimmed	2	0	2	0	Kenya	0.125133885546851	3a	Ascaris_lumbricoides
21	3_ascaris_lumbricoides	6784822	KEN_ALUM019_trimmed	11	5	16	0.3125	Kenya	0.125133885546851	3a	Ascaris_lumbricoides
22	3_ascaris_lumbricoides	6784822	KEN_ALUM021_trimmed	0	0	0	NA	Kenya	0.125133885546851	3a	Ascaris_lumbricoides
23	3_ascaris_lumbricoides	6784822	KEN_ALUM026_trimmed	0	0	0	NA	Kenya	0.125133885546851	3a	Ascaris_lumbricoides
24	3_ascaris_lumbricoides	6784822	KEN_ALUM029_trimmed	0	0	0	NA	Kenya	0.125133885546851	3a	Ascaris_lumbricoides
25	3_ascaris_lumbricoides	6784822	KEN_ALUM030_trimmed	15	2	17	0.117647058823529	Kenya	0.125133885546851	3a	Ascaris_lumbricoides
26	3_ascaris_lumbricoides	6784822	KEN_ALUM031_trimmed	0	0	0	NA	Kenya	0.125133885546851	3a	Ascaris_lumbricoides
27	3_ascaris_lumbricoides	6784822	KEN_ALUM032_trimmed	0	0	0	NA	Kenya	0.125133885546851	3a	Ascaris_lumbricoides
28	3_ascaris_lumbricoides	6784822	KEN_ALUM038_trimmed	1	1	2	0.5	Kenya	0.125133885546851	3a	Ascaris_lumbricoides
29	3_ascaris_lumbricoides	6784822	KEN_ALUM039_trimmed	0	0	0	NA	Kenya	0.125133885546851	3a	Ascaris_lumbricoides
30	3_ascaris_lumbricoides	6784822	KEN_ALUM046_trimmed	1	0	1	0	Kenya	0.125133885546851	3a	Ascaris_lumbricoides
31	3_ascaris_lumbricoides	6784822	KEN_ALUM055_trimmed	0	0	0	NA	Kenya	0.125133885546851	3a	Ascaris_lumbricoides
32	3_ascaris_lumbricoides	6784822	KEN_ALUM059_trimmed	309	43	352	0.122159090909091	Kenya	0.125133885546851	3a	Ascaris_lumbricoides
33	3_ascaris_lumbricoides	6784822	KEN_ALUM067_trimmed	1	0	1	0	Kenya	0.125133885546851	3a	Ascaris_lumbricoides
34	3_ascaris_lumbricoides	6784822	MMR001_trimmed	0	0	0	NA	Myanmar	0.112544750520529	3a	Ascaris_lumbricoides
35	3_ascaris_lumbricoides	6784822	MMR002_trimmed	48	3	51	0.0588235294117647	Myanmar	0.112544750520529	3a	Ascaris_lumbricoides
36	3_ascaris_lumbricoides	6784822	MMR007_trimmed	20	1	21	0.0476190476190476	Myanmar	0.112544750520529	3a	Ascaris_lumbricoides
37	3_ascaris_lumbricoides	6784822	MMR008_trimmed	1	1	2	0.5	Myanmar	0.112544750520529	3a	Ascaris_lumbricoides
38	3_ascaris_lumbricoides	6784822	MMR013_trimmed	5	1	6	0.166666666666667	Myanmar	0.112544750520529	3a	Ascaris_lumbricoides
39	3_ascaris_lumbricoides	6784822	MMR015_trimmed	0	0	0	NA	Myanmar	0.112544750520529	3a	Ascaris_lumbricoides
40	3_ascaris_lumbricoides	6784822	MMR016_trimmed	11	0	11	0	Myanmar	0.112544750520529	3a	Ascaris_lumbricoides
41	3_ascaris_lumbricoides	6784822	MMR017_trimmed	2	0	2	0	Myanmar	0.112544750520529	3a	Ascaris_lumbricoides
42	3_ascaris_lumbricoides	6784822	MMR024_trimmed	2	0	2	0	Myanmar	0.112544750520529	3a	Ascaris_lumbricoides
43	3_ascaris_lumbricoides	6784822	MMR025_trimmed	1	0	1	0	Myanmar	0.112544750520529	3a	Ascaris_lumbricoides
44	3_ascaris_lumbricoides	6784822	MMR026_trimmed	4	0	4	0	Myanmar	0.112544750520529	3a	Ascaris_lumbricoides
45	3_ascaris_lumbricoides	6784822	MMR032_trimmed	1	0	1	0	Myanmar	0.112544750520529	3a	Ascaris_lumbricoides
46	3_ascaris_lumbricoides	6784822	MMR034_trimmed	1	0	1	0	Myanmar	0.112544750520529	3a	Ascaris_lumbricoides
47	3_ascaris_lumbricoides	6784822	MMR_NDK113_trimmed	2	1	3	0.333333333333333	Myanmar	0.112544750520529	3a	Ascaris_lumbricoides
48	3_ascaris_lumbricoides	6784822	MMR_NDK63_trimmed	3	1	4	0.25	Myanmar	0.112544750520529	3a	Ascaris_lumbricoides
49	3_ascaris_lumbricoides	6784822	MMR_NKD92_trimmed	5	0	5	0	Myanmar	0.112544750520529	3a	Ascaris_lumbricoides
50	3_ascaris_lumbricoides	6784822	MMR_TKU102_trimmed	7	1	8	0.125	Myanmar	0.112544750520529	3a	Ascaris_lumbricoides
51	3_ascaris_lumbricoides	6784822	MMR_TKU23_trimmed	3	1	4	0.25	Myanmar	0.112544750520529	3a	Ascaris_lumbricoides
52	3_ascaris_lumbricoides	6784822	MMR_TKU25_trimmed	9	2	11	0.181818181818182	Myanmar	0.112544750520529	3a	Ascaris_lumbricoides
53	3_ascaris_lumbricoides	6784822	MOZ011_trimmed	8	0	8	0	Mozambique	0.0379073419709462	3a	Ascaris_lumbricoides
54	3_ascaris_lumbricoides	6784822	MOZ028_trimmed	58	2	60	0.0333333333333333	Mozambique	0.0379073419709462	3a	Ascaris_lumbricoides
55	3_ascaris_lumbricoides	6784822	MOZ030_trimmed	1041	91	1132	0.0803886925795053	Mozambique	0.0379073419709462	3a	Ascaris_lumbricoides
56	3_ascaris_lumbricoides	6784822	MYS342_trimmed	2	1	3	0.333333333333333	Malaysia	0.333333333333333	3a	Ascaris_lumbricoides
57	3_ascaris_lumbricoides	6784822	ZAF002_trimmed	39	6	45	0.133333333333333	South Africa	0.058030303030303	3a	Ascaris_lumbricoides
58	3_ascaris_lumbricoides	6784822	ZAF003_trimmed	9	1	10	0.1	South Africa	0.058030303030303	3a	Ascaris_lumbricoides
59	3_ascaris_lumbricoides	6784822	ZAF004_trimmed	29	0	29	0	South Africa	0.058030303030303	3a	Ascaris_lumbricoides
60	3_ascaris_lumbricoides	6784822	ZAF005_trimmed	166	10	176	0.0568181818181818	South Africa	0.058030303030303	3a	Ascaris_lumbricoides
61	3_ascaris_lumbricoides	6784822	ZAF006_trimmed	9	0	9	0	South Africa	0.058030303030303	3a	Ascaris_lumbricoides
62	3_ascaris_lumbricoides	6784843	BEN002_trimmed	0	0	0	NA	Benin	0.333333333333333	3a	Ascaris_lumbricoides
63	3_ascaris_lumbricoides	6784843	BEN005_trimmed	1	0	1	0	Benin	0.333333333333333	3a	Ascaris_lumbricoides
64	3_ascaris_lumbricoides	6784843	BEN010_trimmed	0	0	0	NA	Benin	0.333333333333333	3a	Ascaris_lumbricoides
65	3_ascaris_lumbricoides	6784843	BEN014_trimmed	3	0	3	0	Benin	0.333333333333333	3a	Ascaris_lumbricoides
66	3_ascaris_lumbricoides	6784843	BEN015_trimmed	0	1	1	1	Benin	0.333333333333333	3a	Ascaris_lumbricoides
67	3_ascaris_lumbricoides	6784843	BEN019_trimmed	1	0	1	0	Benin	0.333333333333333	3a	Ascaris_lumbricoides
68	3_ascaris_lumbricoides	6784843	BEN022_trimmed	1	1	2	0.5	Benin	0.333333333333333	3a	Ascaris_lumbricoides
69	3_ascaris_lumbricoides	6784843	BEN025_trimmed	1	1	2	0.5	Benin	0.333333333333333	3a	Ascaris_lumbricoides
70	3_ascaris_lumbricoides	6784843	ETH001_trimmed	1302	80	1382	0.0578871201157742	Ethiopia	0.0543194999075112	3a	Ascaris_lumbricoides
71	3_ascaris_lumbricoides	6784843	ETH002_trimmed	4545	243	4788	0.0507518796992481	Ethiopia	0.0543194999075112	3a	Ascaris_lumbricoides
72	3_ascaris_lumbricoides	6784843	KEN_ALUM001_trimmed	0	0	0	NA	Kenya	0.0506541374477201	3a	Ascaris_lumbricoides
73	3_ascaris_lumbricoides	6784843	KEN_ALUM002_trimmed	574	17	591	0.0287648054145516	Kenya	0.0506541374477201	3a	Ascaris_lumbricoides
74	3_ascaris_lumbricoides	6784843	KEN_ALUM003_trimmed	1128	38	1166	0.032590051457976	Kenya	0.0506541374477201	3a	Ascaris_lumbricoides
75	3_ascaris_lumbricoides	6784843	KEN_ALUM004_trimmed	1	0	1	0	Kenya	0.0506541374477201	3a	Ascaris_lumbricoides
76	3_ascaris_lumbricoides	6784843	KEN_ALUM005_trimmed	0	0	0	NA	Kenya	0.0506541374477201	3a	Ascaris_lumbricoides
77	3_ascaris_lumbricoides	6784843	KEN_ALUM008_trimmed	504	8	512	0.015625	Kenya	0.0506541374477201	3a	Ascaris_lumbricoides
78	3_ascaris_lumbricoides	6784843	KEN_ALUM009_trimmed	656	20	676	0.029585798816568	Kenya	0.0506541374477201	3a	Ascaris_lumbricoides
79	3_ascaris_lumbricoides	6784843	KEN_ALUM010_trimmed	0	0	0	NA	Kenya	0.0506541374477201	3a	Ascaris_lumbricoides
80	3_ascaris_lumbricoides	6784843	KEN_ALUM017_trimmed	32	1	33	0.0303030303030303	Kenya	0.0506541374477201	3a	Ascaris_lumbricoides
81	3_ascaris_lumbricoides	6784843	KEN_ALUM018_trimmed	2	1	3	0.333333333333333	Kenya	0.0506541374477201	3a	Ascaris_lumbricoides
82	3_ascaris_lumbricoides	6784843	KEN_ALUM019_trimmed	29	5	34	0.147058823529412	Kenya	0.0506541374477201	3a	Ascaris_lumbricoides
83	3_ascaris_lumbricoides	6784843	KEN_ALUM021_trimmed	0	0	0	NA	Kenya	0.0506541374477201	3a	Ascaris_lumbricoides
84	3_ascaris_lumbricoides	6784843	KEN_ALUM026_trimmed	0	0	0	NA	Kenya	0.0506541374477201	3a	Ascaris_lumbricoides
85	3_ascaris_lumbricoides	6784843	KEN_ALUM029_trimmed	1	0	1	0	Kenya	0.0506541374477201	3a	Ascaris_lumbricoides
86	3_ascaris_lumbricoides	6784843	KEN_ALUM030_trimmed	29	2	31	0.0645161290322581	Kenya	0.0506541374477201	3a	Ascaris_lumbricoides
87	3_ascaris_lumbricoides	6784843	KEN_ALUM031_trimmed	0	0	0	NA	Kenya	0.0506541374477201	3a	Ascaris_lumbricoides
88	3_ascaris_lumbricoides	6784843	KEN_ALUM032_trimmed	0	0	0	NA	Kenya	0.0506541374477201	3a	Ascaris_lumbricoides
89	3_ascaris_lumbricoides	6784843	KEN_ALUM038_trimmed	2	0	2	0	Kenya	0.0506541374477201	3a	Ascaris_lumbricoides
90	3_ascaris_lumbricoides	6784843	KEN_ALUM039_trimmed	0	0	0	NA	Kenya	0.0506541374477201	3a	Ascaris_lumbricoides
91	3_ascaris_lumbricoides	6784843	KEN_ALUM046_trimmed	3	0	3	0	Kenya	0.0506541374477201	3a	Ascaris_lumbricoides
92	3_ascaris_lumbricoides	6784843	KEN_ALUM055_trimmed	0	0	0	NA	Kenya	0.0506541374477201	3a	Ascaris_lumbricoides
93	3_ascaris_lumbricoides	6784843	KEN_ALUM059_trimmed	817	23	840	0.0273809523809524	Kenya	0.0506541374477201	3a	Ascaris_lumbricoides
94	3_ascaris_lumbricoides	6784843	KEN_ALUM067_trimmed	2	0	2	0	Kenya	0.0506541374477201	3a	Ascaris_lumbricoides
95	3_ascaris_lumbricoides	6784843	MMR001_trimmed	1	0	1	0	Myanmar	0.0438552188552189	3a	Ascaris_lumbricoides
96	3_ascaris_lumbricoides	6784843	MMR002_trimmed	50	6	56	0.107142857142857	Myanmar	0.0438552188552189	3a	Ascaris_lumbricoides
97	3_ascaris_lumbricoides	6784843	MMR007_trimmed	20	0	20	0	Myanmar	0.0438552188552189	3a	Ascaris_lumbricoides
98	3_ascaris_lumbricoides	6784843	MMR008_trimmed	2	0	2	0	Myanmar	0.0438552188552189	3a	Ascaris_lumbricoides
99	3_ascaris_lumbricoides	6784843	MMR013_trimmed	6	1	7	0.142857142857143	Myanmar	0.0438552188552189	3a	Ascaris_lumbricoides
100	3_ascaris_lumbricoides	6784843	MMR015_trimmed	0	0	0	NA	Myanmar	0.0438552188552189	3a	Ascaris_lumbricoides
101	3_ascaris_lumbricoides	6784843	MMR016_trimmed	10	1	11	0.0909090909090909	Myanmar	0.0438552188552189	3a	Ascaris_lumbricoides
102	3_ascaris_lumbricoides	6784843	MMR017_trimmed	2	0	2	0	Myanmar	0.0438552188552189	3a	Ascaris_lumbricoides
103	3_ascaris_lumbricoides	6784843	MMR024_trimmed	2	0	2	0	Myanmar	0.0438552188552189	3a	Ascaris_lumbricoides
104	3_ascaris_lumbricoides	6784843	MMR025_trimmed	1	0	1	0	Myanmar	0.0438552188552189	3a	Ascaris_lumbricoides
105	3_ascaris_lumbricoides	6784843	MMR026_trimmed	5	0	5	0	Myanmar	0.0438552188552189	3a	Ascaris_lumbricoides
106	3_ascaris_lumbricoides	6784843	MMR032_trimmed	1	0	1	0	Myanmar	0.0438552188552189	3a	Ascaris_lumbricoides
107	3_ascaris_lumbricoides	6784843	MMR034_trimmed	1	0	1	0	Myanmar	0.0438552188552189	3a	Ascaris_lumbricoides
108	3_ascaris_lumbricoides	6784843	MMR_NDK113_trimmed	3	0	3	0	Myanmar	0.0438552188552189	3a	Ascaris_lumbricoides
109	3_ascaris_lumbricoides	6784843	MMR_NDK63_trimmed	4	0	4	0	Myanmar	0.0438552188552189	3a	Ascaris_lumbricoides
110	3_ascaris_lumbricoides	6784843	MMR_NKD92_trimmed	5	1	6	0.166666666666667	Myanmar	0.0438552188552189	3a	Ascaris_lumbricoides
111	3_ascaris_lumbricoides	6784843	MMR_TKU102_trimmed	9	1	10	0.1	Myanmar	0.0438552188552189	3a	Ascaris_lumbricoides
112	3_ascaris_lumbricoides	6784843	MMR_TKU23_trimmed	4	0	4	0	Myanmar	0.0438552188552189	3a	Ascaris_lumbricoides
113	3_ascaris_lumbricoides	6784843	MMR_TKU25_trimmed	9	2	11	0.181818181818182	Myanmar	0.0438552188552189	3a	Ascaris_lumbricoides
114	3_ascaris_lumbricoides	6784843	MOZ011_trimmed	8	0	8	0	Mozambique	0.0658290311210632	3a	Ascaris_lumbricoides
115	3_ascaris_lumbricoides	6784843	MOZ028_trimmed	61	8	69	0.115942028985507	Mozambique	0.0658290311210632	3a	Ascaris_lumbricoides
116	3_ascaris_lumbricoides	6784843	MOZ030_trimmed	1070	95	1165	0.0815450643776824	Mozambique	0.0658290311210632	3a	Ascaris_lumbricoides
117	3_ascaris_lumbricoides	6784843	MYS342_trimmed	3	0	3	0	Malaysia	0	3a	Ascaris_lumbricoides
118	3_ascaris_lumbricoides	6784843	ZAF002_trimmed	40	4	44	0.0909090909090909	South Africa	0.0505393513590235	3a	Ascaris_lumbricoides
119	3_ascaris_lumbricoides	6784843	ZAF003_trimmed	13	0	13	0	South Africa	0.0505393513590235	3a	Ascaris_lumbricoides
120	3_ascaris_lumbricoides	6784843	ZAF004_trimmed	25	3	28	0.107142857142857	South Africa	0.0505393513590235	3a	Ascaris_lumbricoides
121	3_ascaris_lumbricoides	6784843	ZAF005_trimmed	173	10	183	0.0546448087431694	South Africa	0.0505393513590235	3a	Ascaris_lumbricoides
122	3_ascaris_lumbricoides	6784843	ZAF006_trimmed	9	0	9	0	South Africa	0.0505393513590235	3a	Ascaris_lumbricoides
123	23_ascaris_lumbricoides	1143312	BEN002_trimmed	1	0	1	0	Benin	0.2	23	Ascaris_lumbricoides
124	23_ascaris_lumbricoides	1143312	BEN005_trimmed	4	0	4	0	Benin	0.2	23	Ascaris_lumbricoides
125	23_ascaris_lumbricoides	1143312	BEN010_trimmed	1	0	1	0	Benin	0.2	23	Ascaris_lumbricoides
126	23_ascaris_lumbricoides	1143312	BEN014_trimmed	0	0	0	NA	Benin	0.2	23	Ascaris_lumbricoides
127	23_ascaris_lumbricoides	1143312	BEN015_trimmed	1	0	1	0	Benin	0.2	23	Ascaris_lumbricoides
128	23_ascaris_lumbricoides	1143312	BEN019_trimmed	0	1	1	1	Benin	0.2	23	Ascaris_lumbricoides
129	23_ascaris_lumbricoides	1143312	BEN022_trimmed	0	0	0	NA	Benin	0.2	23	Ascaris_lumbricoides
130	23_ascaris_lumbricoides	1143312	BEN025_trimmed	0	0	0	NA	Benin	0.2	23	Ascaris_lumbricoides
131	23_ascaris_lumbricoides	1143312	ETH001_trimmed	2799	19	2818	0.00674237047551455	Ethiopia	0.00653670773966422	23	Ascaris_lumbricoides
132	23_ascaris_lumbricoides	1143312	ETH002_trimmed	13027	83	13110	0.00633104500381388	Ethiopia	0.00653670773966422	23	Ascaris_lumbricoides
133	23_ascaris_lumbricoides	1143312	KEN_ALUM001_trimmed	4	0	4	0	Kenya	0.00198214824666075	23	Ascaris_lumbricoides
134	23_ascaris_lumbricoides	1143312	KEN_ALUM002_trimmed	4097	35	4132	0.00847047434656341	Kenya	0.00198214824666075	23	Ascaris_lumbricoides
135	23_ascaris_lumbricoides	1143312	KEN_ALUM003_trimmed	14150	83	14233	0.00583151830253636	Kenya	0.00198214824666075	23	Ascaris_lumbricoides
136	23_ascaris_lumbricoides	1143312	KEN_ALUM004_trimmed	2	0	2	0	Kenya	0.00198214824666075	23	Ascaris_lumbricoides
137	23_ascaris_lumbricoides	1143312	KEN_ALUM005_trimmed	1	0	1	0	Kenya	0.00198214824666075	23	Ascaris_lumbricoides
138	23_ascaris_lumbricoides	1143312	KEN_ALUM008_trimmed	7470	42	7512	0.00559105431309904	Kenya	0.00198214824666075	23	Ascaris_lumbricoides
139	23_ascaris_lumbricoides	1143312	KEN_ALUM009_trimmed	5029	29	5058	0.00573349149861605	Kenya	0.00198214824666075	23	Ascaris_lumbricoides
140	23_ascaris_lumbricoides	1143312	KEN_ALUM010_trimmed	3	0	3	0	Kenya	0.00198214824666075	23	Ascaris_lumbricoides
141	23_ascaris_lumbricoides	1143312	KEN_ALUM017_trimmed	396	1	397	0.00251889168765743	Kenya	0.00198214824666075	23	Ascaris_lumbricoides
142	23_ascaris_lumbricoides	1143312	KEN_ALUM018_trimmed	19	0	19	0	Kenya	0.00198214824666075	23	Ascaris_lumbricoides
143	23_ascaris_lumbricoides	1143312	KEN_ALUM019_trimmed	151	0	151	0	Kenya	0.00198214824666075	23	Ascaris_lumbricoides
144	23_ascaris_lumbricoides	1143312	KEN_ALUM021_trimmed	7	0	7	0	Kenya	0.00198214824666075	23	Ascaris_lumbricoides
145	23_ascaris_lumbricoides	1143312	KEN_ALUM026_trimmed	10	0	10	0	Kenya	0.00198214824666075	23	Ascaris_lumbricoides
146	23_ascaris_lumbricoides	1143312	KEN_ALUM029_trimmed	2	0	2	0	Kenya	0.00198214824666075	23	Ascaris_lumbricoides
147	23_ascaris_lumbricoides	1143312	KEN_ALUM030_trimmed	266	2	268	0.00746268656716418	Kenya	0.00198214824666075	23	Ascaris_lumbricoides
148	23_ascaris_lumbricoides	1143312	KEN_ALUM031_trimmed	1	0	1	0	Kenya	0.00198214824666075	23	Ascaris_lumbricoides
149	23_ascaris_lumbricoides	1143312	KEN_ALUM032_trimmed	0	0	0	NA	Kenya	0.00198214824666075	23	Ascaris_lumbricoides
150	23_ascaris_lumbricoides	1143312	KEN_ALUM038_trimmed	68	0	68	0	Kenya	0.00198214824666075	23	Ascaris_lumbricoides
151	23_ascaris_lumbricoides	1143312	KEN_ALUM039_trimmed	0	0	0	NA	Kenya	0.00198214824666075	23	Ascaris_lumbricoides
152	23_ascaris_lumbricoides	1143312	KEN_ALUM046_trimmed	13	0	13	0	Kenya	0.00198214824666075	23	Ascaris_lumbricoides
153	23_ascaris_lumbricoides	1143312	KEN_ALUM055_trimmed	5	0	5	0	Kenya	0.00198214824666075	23	Ascaris_lumbricoides
154	23_ascaris_lumbricoides	1143312	KEN_ALUM059_trimmed	16024	97	16121	0.00601699646423919	Kenya	0.00198214824666075	23	Ascaris_lumbricoides
155	23_ascaris_lumbricoides	1143312	KEN_ALUM067_trimmed	24	0	24	0	Kenya	0.00198214824666075	23	Ascaris_lumbricoides
156	23_ascaris_lumbricoides	1143312	MMR001_trimmed	0	0	0	NA	Myanmar	0.00299145299145299	23	Ascaris_lumbricoides
157	23_ascaris_lumbricoides	1143312	MMR002_trimmed	57	0	57	0	Myanmar	0.00299145299145299	23	Ascaris_lumbricoides
158	23_ascaris_lumbricoides	1143312	MMR007_trimmed	9	0	9	0	Myanmar	0.00299145299145299	23	Ascaris_lumbricoides
159	23_ascaris_lumbricoides	1143312	MMR008_trimmed	1	0	1	0	Myanmar	0.00299145299145299	23	Ascaris_lumbricoides
160	23_ascaris_lumbricoides	1143312	MMR013_trimmed	9	0	9	0	Myanmar	0.00299145299145299	23	Ascaris_lumbricoides
161	23_ascaris_lumbricoides	1143312	MMR015_trimmed	0	0	0	NA	Myanmar	0.00299145299145299	23	Ascaris_lumbricoides
162	23_ascaris_lumbricoides	1143312	MMR016_trimmed	14	0	14	0	Myanmar	0.00299145299145299	23	Ascaris_lumbricoides
163	23_ascaris_lumbricoides	1143312	MMR017_trimmed	1	0	1	0	Myanmar	0.00299145299145299	23	Ascaris_lumbricoides
164	23_ascaris_lumbricoides	1143312	MMR024_trimmed	1	0	1	0	Myanmar	0.00299145299145299	23	Ascaris_lumbricoides
165	23_ascaris_lumbricoides	1143312	MMR025_trimmed	0	0	0	NA	Myanmar	0.00299145299145299	23	Ascaris_lumbricoides
166	23_ascaris_lumbricoides	1143312	MMR026_trimmed	10	0	10	0	Myanmar	0.00299145299145299	23	Ascaris_lumbricoides
167	23_ascaris_lumbricoides	1143312	MMR032_trimmed	0	0	0	NA	Myanmar	0.00299145299145299	23	Ascaris_lumbricoides
168	23_ascaris_lumbricoides	1143312	MMR034_trimmed	1	0	1	0	Myanmar	0.00299145299145299	23	Ascaris_lumbricoides
169	23_ascaris_lumbricoides	1143312	MMR_NDK113_trimmed	17	0	17	0	Myanmar	0.00299145299145299	23	Ascaris_lumbricoides
170	23_ascaris_lumbricoides	1143312	MMR_NDK63_trimmed	37	0	37	0	Myanmar	0.00299145299145299	23	Ascaris_lumbricoides
171	23_ascaris_lumbricoides	1143312	MMR_NKD92_trimmed	38	1	39	0.0256410256410256	Myanmar	0.00299145299145299	23	Ascaris_lumbricoides
172	23_ascaris_lumbricoides	1143312	MMR_TKU102_trimmed	77	0	77	0	Myanmar	0.00299145299145299	23	Ascaris_lumbricoides
173	23_ascaris_lumbricoides	1143312	MMR_TKU23_trimmed	12	0	12	0	Myanmar	0.00299145299145299	23	Ascaris_lumbricoides
174	23_ascaris_lumbricoides	1143312	MMR_TKU25_trimmed	51	1	52	0.0192307692307692	Myanmar	0.00299145299145299	23	Ascaris_lumbricoides
175	23_ascaris_lumbricoides	1143312	MOZ011_trimmed	29	0	29	0	Mozambique	0.00886551319518243	23	Ascaris_lumbricoides
176	23_ascaris_lumbricoides	1143312	MOZ028_trimmed	253	3	256	0.01171875	Mozambique	0.00886551319518243	23	Ascaris_lumbricoides
177	23_ascaris_lumbricoides	1143312	MOZ030_trimmed	3708	56	3764	0.0148777895855473	Mozambique	0.00886551319518243	23	Ascaris_lumbricoides
178	23_ascaris_lumbricoides	1143312	ZAF002_trimmed	59	0	59	0	South Africa	0.000980392156862745	23	Ascaris_lumbricoides
179	23_ascaris_lumbricoides	1143312	ZAF003_trimmed	21	0	21	0	South Africa	0.000980392156862745	23	Ascaris_lumbricoides
180	23_ascaris_lumbricoides	1143312	ZAF004_trimmed	28	0	28	0	South Africa	0.000980392156862745	23	Ascaris_lumbricoides
181	23_ascaris_lumbricoides	1143312	ZAF005_trimmed	203	1	204	0.00490196078431373	South Africa	0.000980392156862745	23	Ascaris_lumbricoides
182	23_ascaris_lumbricoides	1143312	ZAF006_trimmed	17	0	17	0	South Africa	0.000980392156862745	23	Ascaris_lumbricoides
183	23_ascaris_lumbricoides	1143322	BEN002_trimmed	0	1	1	1	Benin	0.5	23	Ascaris_lumbricoides
184	23_ascaris_lumbricoides	1143322	BEN005_trimmed	2	0	2	0	Benin	0.5	23	Ascaris_lumbricoides
185	23_ascaris_lumbricoides	1143322	BEN010_trimmed	0	0	0	NA	Benin	0.5	23	Ascaris_lumbricoides
186	23_ascaris_lumbricoides	1143322	BEN014_trimmed	0	0	0	NA	Benin	0.5	23	Ascaris_lumbricoides
187	23_ascaris_lumbricoides	1143322	BEN015_trimmed	1	0	1	0	Benin	0.5	23	Ascaris_lumbricoides
188	23_ascaris_lumbricoides	1143322	BEN019_trimmed	0	1	1	1	Benin	0.5	23	Ascaris_lumbricoides
189	23_ascaris_lumbricoides	1143322	BEN022_trimmed	0	0	0	NA	Benin	0.5	23	Ascaris_lumbricoides
190	23_ascaris_lumbricoides	1143322	BEN025_trimmed	0	0	0	NA	Benin	0.5	23	Ascaris_lumbricoides
191	23_ascaris_lumbricoides	1143322	ETH001_trimmed	1734	36	1770	0.0203389830508475	Ethiopia	0.0229425606432463	23	Ascaris_lumbricoides
192	23_ascaris_lumbricoides	1143322	ETH002_trimmed	8163	214	8377	0.0255461382356452	Ethiopia	0.0229425606432463	23	Ascaris_lumbricoides
193	23_ascaris_lumbricoides	1143322	KEN_ALUM001_trimmed	3	0	3	0	Kenya	0.00376910363082684	23	Ascaris_lumbricoides
194	23_ascaris_lumbricoides	1143322	KEN_ALUM002_trimmed	2815	27	2842	0.00950035186488388	Kenya	0.00376910363082684	23	Ascaris_lumbricoides
195	23_ascaris_lumbricoides	1143322	KEN_ALUM003_trimmed	8614	86	8700	0.00988505747126437	Kenya	0.00376910363082684	23	Ascaris_lumbricoides
196	23_ascaris_lumbricoides	1143322	KEN_ALUM004_trimmed	2	0	2	0	Kenya	0.00376910363082684	23	Ascaris_lumbricoides
197	23_ascaris_lumbricoides	1143322	KEN_ALUM005_trimmed	0	0	0	NA	Kenya	0.00376910363082684	23	Ascaris_lumbricoides
198	23_ascaris_lumbricoides	1143322	KEN_ALUM008_trimmed	4411	28	4439	0.00630772696553278	Kenya	0.00376910363082684	23	Ascaris_lumbricoides
199	23_ascaris_lumbricoides	1143322	KEN_ALUM009_trimmed	3594	41	3635	0.0112792297111417	Kenya	0.00376910363082684	23	Ascaris_lumbricoides
200	23_ascaris_lumbricoides	1143322	KEN_ALUM010_trimmed	2	0	2	0	Kenya	0.00376910363082684	23	Ascaris_lumbricoides
201	23_ascaris_lumbricoides	1143322	KEN_ALUM017_trimmed	210	3	213	0.0140845070422535	Kenya	0.00376910363082684	23	Ascaris_lumbricoides
202	23_ascaris_lumbricoides	1143322	KEN_ALUM018_trimmed	6	0	6	0	Kenya	0.00376910363082684	23	Ascaris_lumbricoides
203	23_ascaris_lumbricoides	1143322	KEN_ALUM019_trimmed	109	1	110	0.00909090909090909	Kenya	0.00376910363082684	23	Ascaris_lumbricoides
204	23_ascaris_lumbricoides	1143322	KEN_ALUM021_trimmed	4	0	4	0	Kenya	0.00376910363082684	23	Ascaris_lumbricoides
205	23_ascaris_lumbricoides	1143322	KEN_ALUM026_trimmed	8	0	8	0	Kenya	0.00376910363082684	23	Ascaris_lumbricoides
206	23_ascaris_lumbricoides	1143322	KEN_ALUM029_trimmed	0	0	0	NA	Kenya	0.00376910363082684	23	Ascaris_lumbricoides
207	23_ascaris_lumbricoides	1143322	KEN_ALUM030_trimmed	182	1	183	0.00546448087431694	Kenya	0.00376910363082684	23	Ascaris_lumbricoides
208	23_ascaris_lumbricoides	1143322	KEN_ALUM031_trimmed	1	0	1	0	Kenya	0.00376910363082684	23	Ascaris_lumbricoides
209	23_ascaris_lumbricoides	1143322	KEN_ALUM032_trimmed	0	0	0	NA	Kenya	0.00376910363082684	23	Ascaris_lumbricoides
210	23_ascaris_lumbricoides	1143322	KEN_ALUM038_trimmed	52	0	52	0	Kenya	0.00376910363082684	23	Ascaris_lumbricoides
211	23_ascaris_lumbricoides	1143322	KEN_ALUM039_trimmed	0	0	0	NA	Kenya	0.00376910363082684	23	Ascaris_lumbricoides
212	23_ascaris_lumbricoides	1143322	KEN_ALUM046_trimmed	8	0	8	0	Kenya	0.00376910363082684	23	Ascaris_lumbricoides
213	23_ascaris_lumbricoides	1143322	KEN_ALUM055_trimmed	1	0	1	0	Kenya	0.00376910363082684	23	Ascaris_lumbricoides
214	23_ascaris_lumbricoides	1143322	KEN_ALUM059_trimmed	11264	68	11332	0.0060007059654077	Kenya	0.00376910363082684	23	Ascaris_lumbricoides
215	23_ascaris_lumbricoides	1143322	KEN_ALUM067_trimmed	15	0	15	0	Kenya	0.00376910363082684	23	Ascaris_lumbricoides
216	23_ascaris_lumbricoides	1143322	MMR001_trimmed	0	0	0	NA	Myanmar	0.00833333333333333	23	Ascaris_lumbricoides
217	23_ascaris_lumbricoides	1143322	MMR002_trimmed	34	0	34	0	Myanmar	0.00833333333333333	23	Ascaris_lumbricoides
218	23_ascaris_lumbricoides	1143322	MMR007_trimmed	6	0	6	0	Myanmar	0.00833333333333333	23	Ascaris_lumbricoides
219	23_ascaris_lumbricoides	1143322	MMR008_trimmed	2	0	2	0	Myanmar	0.00833333333333333	23	Ascaris_lumbricoides
220	23_ascaris_lumbricoides	1143322	MMR013_trimmed	5	0	5	0	Myanmar	0.00833333333333333	23	Ascaris_lumbricoides
221	23_ascaris_lumbricoides	1143322	MMR015_trimmed	0	0	0	NA	Myanmar	0.00833333333333333	23	Ascaris_lumbricoides
222	23_ascaris_lumbricoides	1143322	MMR016_trimmed	7	1	8	0.125	Myanmar	0.00833333333333333	23	Ascaris_lumbricoides
223	23_ascaris_lumbricoides	1143322	MMR017_trimmed	1	0	1	0	Myanmar	0.00833333333333333	23	Ascaris_lumbricoides
224	23_ascaris_lumbricoides	1143322	MMR024_trimmed	1	0	1	0	Myanmar	0.00833333333333333	23	Ascaris_lumbricoides
225	23_ascaris_lumbricoides	1143322	MMR025_trimmed	0	0	0	NA	Myanmar	0.00833333333333333	23	Ascaris_lumbricoides
226	23_ascaris_lumbricoides	1143322	MMR026_trimmed	6	0	6	0	Myanmar	0.00833333333333333	23	Ascaris_lumbricoides
227	23_ascaris_lumbricoides	1143322	MMR032_trimmed	0	0	0	NA	Myanmar	0.00833333333333333	23	Ascaris_lumbricoides
228	23_ascaris_lumbricoides	1143322	MMR034_trimmed	1	0	1	0	Myanmar	0.00833333333333333	23	Ascaris_lumbricoides
229	23_ascaris_lumbricoides	1143322	MMR_NDK113_trimmed	11	0	11	0	Myanmar	0.00833333333333333	23	Ascaris_lumbricoides
230	23_ascaris_lumbricoides	1143322	MMR_NDK63_trimmed	25	0	25	0	Myanmar	0.00833333333333333	23	Ascaris_lumbricoides
231	23_ascaris_lumbricoides	1143322	MMR_NKD92_trimmed	24	0	24	0	Myanmar	0.00833333333333333	23	Ascaris_lumbricoides
232	23_ascaris_lumbricoides	1143322	MMR_TKU102_trimmed	51	0	51	0	Myanmar	0.00833333333333333	23	Ascaris_lumbricoides
233	23_ascaris_lumbricoides	1143322	MMR_TKU23_trimmed	9	0	9	0	Myanmar	0.00833333333333333	23	Ascaris_lumbricoides
234	23_ascaris_lumbricoides	1143322	MMR_TKU25_trimmed	36	0	36	0	Myanmar	0.00833333333333333	23	Ascaris_lumbricoides
235	23_ascaris_lumbricoides	1143322	MOZ011_trimmed	12	3	15	0.2	Mozambique	0.0991359975158355	23	Ascaris_lumbricoides
236	23_ascaris_lumbricoides	1143322	MOZ028_trimmed	196	6	202	0.0297029702970297	Mozambique	0.0991359975158355	23	Ascaris_lumbricoides
237	23_ascaris_lumbricoides	1143322	MOZ030_trimmed	2933	213	3146	0.0677050222504768	Mozambique	0.0991359975158355	23	Ascaris_lumbricoides
238	23_ascaris_lumbricoides	1143322	ZAF002_trimmed	37	3	40	0.075	South Africa	0.0163986013986014	23	Ascaris_lumbricoides
239	23_ascaris_lumbricoides	1143322	ZAF003_trimmed	12	0	12	0	South Africa	0.0163986013986014	23	Ascaris_lumbricoides
240	23_ascaris_lumbricoides	1143322	ZAF004_trimmed	12	0	12	0	South Africa	0.0163986013986014	23	Ascaris_lumbricoides
241	23_ascaris_lumbricoides	1143322	ZAF005_trimmed	142	1	143	0.00699300699300699	South Africa	0.0163986013986014	23	Ascaris_lumbricoides
242	23_ascaris_lumbricoides	1143322	ZAF006_trimmed	8	0	8	0	South Africa	0.0163986013986014	23	Ascaris_lumbricoides
243	23_ascaris_lumbricoides	1143334	BEN002_trimmed	0	0	0	NA	Benin	0	23	Ascaris_lumbricoides
244	23_ascaris_lumbricoides	1143334	BEN005_trimmed	1	0	1	0	Benin	0	23	Ascaris_lumbricoides
245	23_ascaris_lumbricoides	1143334	BEN010_trimmed	0	0	0	NA	Benin	0	23	Ascaris_lumbricoides
246	23_ascaris_lumbricoides	1143334	BEN014_trimmed	0	0	0	NA	Benin	0	23	Ascaris_lumbricoides
247	23_ascaris_lumbricoides	1143334	BEN015_trimmed	0	0	0	NA	Benin	0	23	Ascaris_lumbricoides
248	23_ascaris_lumbricoides	1143334	BEN019_trimmed	1	0	1	0	Benin	0	23	Ascaris_lumbricoides
249	23_ascaris_lumbricoides	1143334	BEN022_trimmed	0	0	0	NA	Benin	0	23	Ascaris_lumbricoides
250	23_ascaris_lumbricoides	1143334	BEN025_trimmed	0	0	0	NA	Benin	0	23	Ascaris_lumbricoides
251	23_ascaris_lumbricoides	1143334	ETH001_trimmed	1171	52	1223	0.0425183973834832	Ethiopia	0.0424198270982822	23	Ascaris_lumbricoides
252	23_ascaris_lumbricoides	1143334	ETH002_trimmed	5974	264	6238	0.0423212568130811	Ethiopia	0.0424198270982822	23	Ascaris_lumbricoides
253	23_ascaris_lumbricoides	1143334	KEN_ALUM001_trimmed	2	0	2	0	Kenya	0.0160564997300827	23	Ascaris_lumbricoides
254	23_ascaris_lumbricoides	1143334	KEN_ALUM002_trimmed	2272	71	2343	0.0303030303030303	Kenya	0.0160564997300827	23	Ascaris_lumbricoides
255	23_ascaris_lumbricoides	1143334	KEN_ALUM003_trimmed	6490	368	6858	0.0536599591717702	Kenya	0.0160564997300827	23	Ascaris_lumbricoides
256	23_ascaris_lumbricoides	1143334	KEN_ALUM004_trimmed	2	0	2	0	Kenya	0.0160564997300827	23	Ascaris_lumbricoides
257	23_ascaris_lumbricoides	1143334	KEN_ALUM005_trimmed	0	0	0	NA	Kenya	0.0160564997300827	23	Ascaris_lumbricoides
258	23_ascaris_lumbricoides	1143334	KEN_ALUM008_trimmed	3444	116	3560	0.0325842696629213	Kenya	0.0160564997300827	23	Ascaris_lumbricoides
259	23_ascaris_lumbricoides	1143334	KEN_ALUM009_trimmed	2883	173	3056	0.0566099476439791	Kenya	0.0160564997300827	23	Ascaris_lumbricoides
260	23_ascaris_lumbricoides	1143334	KEN_ALUM010_trimmed	1	0	1	0	Kenya	0.0160564997300827	23	Ascaris_lumbricoides
261	23_ascaris_lumbricoides	1143334	KEN_ALUM017_trimmed	173	2	175	0.0114285714285714	Kenya	0.0160564997300827	23	Ascaris_lumbricoides
262	23_ascaris_lumbricoides	1143334	KEN_ALUM018_trimmed	5	0	5	0	Kenya	0.0160564997300827	23	Ascaris_lumbricoides
263	23_ascaris_lumbricoides	1143334	KEN_ALUM019_trimmed	96	0	96	0	Kenya	0.0160564997300827	23	Ascaris_lumbricoides
264	23_ascaris_lumbricoides	1143334	KEN_ALUM021_trimmed	2	0	2	0	Kenya	0.0160564997300827	23	Ascaris_lumbricoides
265	23_ascaris_lumbricoides	1143334	KEN_ALUM026_trimmed	5	0	5	0	Kenya	0.0160564997300827	23	Ascaris_lumbricoides
266	23_ascaris_lumbricoides	1143334	KEN_ALUM029_trimmed	0	0	0	NA	Kenya	0.0160564997300827	23	Ascaris_lumbricoides
267	23_ascaris_lumbricoides	1143334	KEN_ALUM030_trimmed	152	8	160	0.05	Kenya	0.0160564997300827	23	Ascaris_lumbricoides
268	23_ascaris_lumbricoides	1143334	KEN_ALUM031_trimmed	0	0	0	NA	Kenya	0.0160564997300827	23	Ascaris_lumbricoides
269	23_ascaris_lumbricoides	1143334	KEN_ALUM032_trimmed	0	0	0	NA	Kenya	0.0160564997300827	23	Ascaris_lumbricoides
270	23_ascaris_lumbricoides	1143334	KEN_ALUM038_trimmed	39	1	40	0.025	Kenya	0.0160564997300827	23	Ascaris_lumbricoides
271	23_ascaris_lumbricoides	1143334	KEN_ALUM039_trimmed	0	0	0	NA	Kenya	0.0160564997300827	23	Ascaris_lumbricoides
272	23_ascaris_lumbricoides	1143334	KEN_ALUM046_trimmed	7	0	7	0	Kenya	0.0160564997300827	23	Ascaris_lumbricoides
273	23_ascaris_lumbricoides	1143334	KEN_ALUM055_trimmed	1	0	1	0	Kenya	0.0160564997300827	23	Ascaris_lumbricoides
274	23_ascaris_lumbricoides	1143334	KEN_ALUM059_trimmed	8805	267	9072	0.0294312169312169	Kenya	0.0160564997300827	23	Ascaris_lumbricoides
275	23_ascaris_lumbricoides	1143334	KEN_ALUM067_trimmed	14	0	14	0	Kenya	0.0160564997300827	23	Ascaris_lumbricoides
276	23_ascaris_lumbricoides	1143334	MMR001_trimmed	0	0	0	NA	Myanmar	0.00317460317460317	23	Ascaris_lumbricoides
277	23_ascaris_lumbricoides	1143334	MMR002_trimmed	20	1	21	0.0476190476190476	Myanmar	0.00317460317460317	23	Ascaris_lumbricoides
278	23_ascaris_lumbricoides	1143334	MMR007_trimmed	4	0	4	0	Myanmar	0.00317460317460317	23	Ascaris_lumbricoides
279	23_ascaris_lumbricoides	1143334	MMR008_trimmed	2	0	2	0	Myanmar	0.00317460317460317	23	Ascaris_lumbricoides
280	23_ascaris_lumbricoides	1143334	MMR013_trimmed	4	0	4	0	Myanmar	0.00317460317460317	23	Ascaris_lumbricoides
281	23_ascaris_lumbricoides	1143334	MMR015_trimmed	0	0	0	NA	Myanmar	0.00317460317460317	23	Ascaris_lumbricoides
282	23_ascaris_lumbricoides	1143334	MMR016_trimmed	5	0	5	0	Myanmar	0.00317460317460317	23	Ascaris_lumbricoides
283	23_ascaris_lumbricoides	1143334	MMR017_trimmed	1	0	1	0	Myanmar	0.00317460317460317	23	Ascaris_lumbricoides
284	23_ascaris_lumbricoides	1143334	MMR024_trimmed	1	0	1	0	Myanmar	0.00317460317460317	23	Ascaris_lumbricoides
285	23_ascaris_lumbricoides	1143334	MMR025_trimmed	0	0	0	NA	Myanmar	0.00317460317460317	23	Ascaris_lumbricoides
286	23_ascaris_lumbricoides	1143334	MMR026_trimmed	4	0	4	0	Myanmar	0.00317460317460317	23	Ascaris_lumbricoides
287	23_ascaris_lumbricoides	1143334	MMR032_trimmed	0	0	0	NA	Myanmar	0.00317460317460317	23	Ascaris_lumbricoides
288	23_ascaris_lumbricoides	1143334	MMR034_trimmed	1	0	1	0	Myanmar	0.00317460317460317	23	Ascaris_lumbricoides
289	23_ascaris_lumbricoides	1143334	MMR_NDK113_trimmed	4	0	4	0	Myanmar	0.00317460317460317	23	Ascaris_lumbricoides
290	23_ascaris_lumbricoides	1143334	MMR_NDK63_trimmed	13	0	13	0	Myanmar	0.00317460317460317	23	Ascaris_lumbricoides
291	23_ascaris_lumbricoides	1143334	MMR_NKD92_trimmed	14	0	14	0	Myanmar	0.00317460317460317	23	Ascaris_lumbricoides
292	23_ascaris_lumbricoides	1143334	MMR_TKU102_trimmed	19	0	19	0	Myanmar	0.00317460317460317	23	Ascaris_lumbricoides
293	23_ascaris_lumbricoides	1143334	MMR_TKU23_trimmed	4	0	4	0	Myanmar	0.00317460317460317	23	Ascaris_lumbricoides
294	23_ascaris_lumbricoides	1143334	MMR_TKU25_trimmed	13	0	13	0	Myanmar	0.00317460317460317	23	Ascaris_lumbricoides
295	23_ascaris_lumbricoides	1143334	MOZ011_trimmed	11	1	12	0.0833333333333333	Mozambique	0.131385381485007	23	Ascaris_lumbricoides
296	23_ascaris_lumbricoides	1143334	MOZ028_trimmed	137	16	153	0.104575163398693	Mozambique	0.131385381485007	23	Ascaris_lumbricoides
297	23_ascaris_lumbricoides	1143334	MOZ030_trimmed	2109	548	2657	0.206247647722996	Mozambique	0.131385381485007	23	Ascaris_lumbricoides
298	23_ascaris_lumbricoides	1143334	ZAF002_trimmed	28	2	30	0.0666666666666667	South Africa	0.0684520884520884	23	Ascaris_lumbricoides
299	23_ascaris_lumbricoides	1143334	ZAF003_trimmed	10	1	11	0.0909090909090909	South Africa	0.0684520884520884	23	Ascaris_lumbricoides
300	23_ascaris_lumbricoides	1143334	ZAF004_trimmed	9	0	9	0	South Africa	0.0684520884520884	23	Ascaris_lumbricoides
301	23_ascaris_lumbricoides	1143334	ZAF005_trimmed	109	2	111	0.018018018018018	South Africa	0.0684520884520884	23	Ascaris_lumbricoides
302	23_ascaris_lumbricoides	1143334	ZAF006_trimmed	5	1	6	0.166666666666667	South Africa	0.0684520884520884	23	Ascaris_lumbricoides
303	23_ascaris_lumbricoides	1143335	BEN002_trimmed	0	0	0	NA	Benin	0	23	Ascaris_lumbricoides
304	23_ascaris_lumbricoides	1143335	BEN005_trimmed	1	0	1	0	Benin	0	23	Ascaris_lumbricoides
305	23_ascaris_lumbricoides	1143335	BEN010_trimmed	0	0	0	NA	Benin	0	23	Ascaris_lumbricoides
306	23_ascaris_lumbricoides	1143335	BEN014_trimmed	0	0	0	NA	Benin	0	23	Ascaris_lumbricoides
307	23_ascaris_lumbricoides	1143335	BEN015_trimmed	0	0	0	NA	Benin	0	23	Ascaris_lumbricoides
308	23_ascaris_lumbricoides	1143335	BEN019_trimmed	1	0	1	0	Benin	0	23	Ascaris_lumbricoides
309	23_ascaris_lumbricoides	1143335	BEN022_trimmed	0	0	0	NA	Benin	0	23	Ascaris_lumbricoides
310	23_ascaris_lumbricoides	1143335	BEN025_trimmed	0	0	0	NA	Benin	0	23	Ascaris_lumbricoides
311	23_ascaris_lumbricoides	1143335	ETH001_trimmed	781	380	1161	0.327304048234281	Ethiopia	0.321551197949546	23	Ascaris_lumbricoides
312	23_ascaris_lumbricoides	1143335	ETH002_trimmed	4058	1873	5931	0.315798347664812	Ethiopia	0.321551197949546	23	Ascaris_lumbricoides
313	23_ascaris_lumbricoides	1143335	KEN_ALUM001_trimmed	2	0	2	0	Kenya	0.0189036323538655	23	Ascaris_lumbricoides
314	23_ascaris_lumbricoides	1143335	KEN_ALUM002_trimmed	2262	50	2312	0.0216262975778547	Kenya	0.0189036323538655	23	Ascaris_lumbricoides
315	23_ascaris_lumbricoides	1143335	KEN_ALUM003_trimmed	6568	140	6708	0.0208706022659511	Kenya	0.0189036323538655	23	Ascaris_lumbricoides
316	23_ascaris_lumbricoides	1143335	KEN_ALUM004_trimmed	2	0	2	0	Kenya	0.0189036323538655	23	Ascaris_lumbricoides
317	23_ascaris_lumbricoides	1143335	KEN_ALUM005_trimmed	0	0	0	NA	Kenya	0.0189036323538655	23	Ascaris_lumbricoides
318	23_ascaris_lumbricoides	1143335	KEN_ALUM008_trimmed	3381	92	3473	0.0264900662251656	Kenya	0.0189036323538655	23	Ascaris_lumbricoides
319	23_ascaris_lumbricoides	1143335	KEN_ALUM009_trimmed	2936	66	3002	0.0219853431045969	Kenya	0.0189036323538655	23	Ascaris_lumbricoides
320	23_ascaris_lumbricoides	1143335	KEN_ALUM010_trimmed	1	0	1	0	Kenya	0.0189036323538655	23	Ascaris_lumbricoides
321	23_ascaris_lumbricoides	1143335	KEN_ALUM017_trimmed	167	5	172	0.0290697674418605	Kenya	0.0189036323538655	23	Ascaris_lumbricoides
322	23_ascaris_lumbricoides	1143335	KEN_ALUM018_trimmed	5	0	5	0	Kenya	0.0189036323538655	23	Ascaris_lumbricoides
323	23_ascaris_lumbricoides	1143335	KEN_ALUM019_trimmed	93	1	94	0.0106382978723404	Kenya	0.0189036323538655	23	Ascaris_lumbricoides
324	23_ascaris_lumbricoides	1143335	KEN_ALUM021_trimmed	2	0	2	0	Kenya	0.0189036323538655	23	Ascaris_lumbricoides
325	23_ascaris_lumbricoides	1143335	KEN_ALUM026_trimmed	5	0	5	0	Kenya	0.0189036323538655	23	Ascaris_lumbricoides
326	23_ascaris_lumbricoides	1143335	KEN_ALUM029_trimmed	0	0	0	NA	Kenya	0.0189036323538655	23	Ascaris_lumbricoides
327	23_ascaris_lumbricoides	1143335	KEN_ALUM030_trimmed	157	2	159	0.0125786163522013	Kenya	0.0189036323538655	23	Ascaris_lumbricoides
328	23_ascaris_lumbricoides	1143335	KEN_ALUM031_trimmed	0	0	0	NA	Kenya	0.0189036323538655	23	Ascaris_lumbricoides
329	23_ascaris_lumbricoides	1143335	KEN_ALUM032_trimmed	0	0	0	NA	Kenya	0.0189036323538655	23	Ascaris_lumbricoides
330	23_ascaris_lumbricoides	1143335	KEN_ALUM038_trimmed	39	1	40	0.025	Kenya	0.0189036323538655	23	Ascaris_lumbricoides
331	23_ascaris_lumbricoides	1143335	KEN_ALUM039_trimmed	0	0	0	NA	Kenya	0.0189036323538655	23	Ascaris_lumbricoides
332	23_ascaris_lumbricoides	1143335	KEN_ALUM046_trimmed	6	1	7	0.142857142857143	Kenya	0.0189036323538655	23	Ascaris_lumbricoides
333	23_ascaris_lumbricoides	1143335	KEN_ALUM055_trimmed	1	0	1	0	Kenya	0.0189036323538655	23	Ascaris_lumbricoides
334	23_ascaris_lumbricoides	1143335	KEN_ALUM059_trimmed	8593	258	8851	0.0291492486724664	Kenya	0.0189036323538655	23	Ascaris_lumbricoides
335	23_ascaris_lumbricoides	1143335	KEN_ALUM067_trimmed	14	0	14	0	Kenya	0.0189036323538655	23	Ascaris_lumbricoides
336	23_ascaris_lumbricoides	1143335	MMR001_trimmed	0	0	0	NA	Myanmar	0.281472204266322	23	Ascaris_lumbricoides
337	23_ascaris_lumbricoides	1143335	MMR002_trimmed	18	6	24	0.25	Myanmar	0.281472204266322	23	Ascaris_lumbricoides
338	23_ascaris_lumbricoides	1143335	MMR007_trimmed	3	0	3	0	Myanmar	0.281472204266322	23	Ascaris_lumbricoides
339	23_ascaris_lumbricoides	1143335	MMR008_trimmed	1	1	2	0.5	Myanmar	0.281472204266322	23	Ascaris_lumbricoides
340	23_ascaris_lumbricoides	1143335	MMR013_trimmed	2	0	2	0	Myanmar	0.281472204266322	23	Ascaris_lumbricoides
341	23_ascaris_lumbricoides	1143335	MMR015_trimmed	0	0	0	NA	Myanmar	0.281472204266322	23	Ascaris_lumbricoides
342	23_ascaris_lumbricoides	1143335	MMR016_trimmed	3	3	6	0.5	Myanmar	0.281472204266322	23	Ascaris_lumbricoides
343	23_ascaris_lumbricoides	1143335	MMR017_trimmed	0	0	0	NA	Myanmar	0.281472204266322	23	Ascaris_lumbricoides
344	23_ascaris_lumbricoides	1143335	MMR024_trimmed	0	1	1	1	Myanmar	0.281472204266322	23	Ascaris_lumbricoides
345	23_ascaris_lumbricoides	1143335	MMR025_trimmed	0	0	0	NA	Myanmar	0.281472204266322	23	Ascaris_lumbricoides
346	23_ascaris_lumbricoides	1143335	MMR026_trimmed	2	2	4	0.5	Myanmar	0.281472204266322	23	Ascaris_lumbricoides
347	23_ascaris_lumbricoides	1143335	MMR032_trimmed	0	0	0	NA	Myanmar	0.281472204266322	23	Ascaris_lumbricoides
348	23_ascaris_lumbricoides	1143335	MMR034_trimmed	1	0	1	0	Myanmar	0.281472204266322	23	Ascaris_lumbricoides
349	23_ascaris_lumbricoides	1143335	MMR_NDK113_trimmed	2	2	4	0.5	Myanmar	0.281472204266322	23	Ascaris_lumbricoides
350	23_ascaris_lumbricoides	1143335	MMR_NDK63_trimmed	11	2	13	0.153846153846154	Myanmar	0.281472204266322	23	Ascaris_lumbricoides
351	23_ascaris_lumbricoides	1143335	MMR_NKD92_trimmed	11	0	11	0	Myanmar	0.281472204266322	23	Ascaris_lumbricoides
352	23_ascaris_lumbricoides	1143335	MMR_TKU102_trimmed	10	7	17	0.411764705882353	Myanmar	0.281472204266322	23	Ascaris_lumbricoides
353	23_ascaris_lumbricoides	1143335	MMR_TKU23_trimmed	2	0	2	0	Myanmar	0.281472204266322	23	Ascaris_lumbricoides
354	23_ascaris_lumbricoides	1143335	MMR_TKU25_trimmed	7	1	8	0.125	Myanmar	0.281472204266322	23	Ascaris_lumbricoides
355	23_ascaris_lumbricoides	1143335	MOZ011_trimmed	9	3	12	0.25	Mozambique	0.263122736130072	23	Ascaris_lumbricoides
356	23_ascaris_lumbricoides	1143335	MOZ028_trimmed	107	46	153	0.300653594771242	Mozambique	0.263122736130072	23	Ascaris_lumbricoides
357	23_ascaris_lumbricoides	1143335	MOZ030_trimmed	1990	624	2614	0.238714613618975	Mozambique	0.263122736130072	23	Ascaris_lumbricoides
358	23_ascaris_lumbricoides	1143335	ZAF002_trimmed	16	11	27	0.407407407407407	South Africa	0.33127297439224	23	Ascaris_lumbricoides
359	23_ascaris_lumbricoides	1143335	ZAF003_trimmed	7	4	11	0.363636363636364	South Africa	0.33127297439224	23	Ascaris_lumbricoides
360	23_ascaris_lumbricoides	1143335	ZAF004_trimmed	6	3	9	0.333333333333333	South Africa	0.33127297439224	23	Ascaris_lumbricoides
361	23_ascaris_lumbricoides	1143335	ZAF005_trimmed	67	42	109	0.385321100917431	South Africa	0.33127297439224	23	Ascaris_lumbricoides
362	23_ascaris_lumbricoides	1143335	ZAF006_trimmed	5	1	6	0.166666666666667	South Africa	0.33127297439224	23	Ascaris_lumbricoides
363	23_ascaris_lumbricoides	1143339	BEN002_trimmed	0	0	0	NA	Benin	0.5	23	Ascaris_lumbricoides
364	23_ascaris_lumbricoides	1143339	BEN005_trimmed	1	0	1	0	Benin	0.5	23	Ascaris_lumbricoides
365	23_ascaris_lumbricoides	1143339	BEN010_trimmed	0	0	0	NA	Benin	0.5	23	Ascaris_lumbricoides
366	23_ascaris_lumbricoides	1143339	BEN014_trimmed	0	0	0	NA	Benin	0.5	23	Ascaris_lumbricoides
367	23_ascaris_lumbricoides	1143339	BEN015_trimmed	0	0	0	NA	Benin	0.5	23	Ascaris_lumbricoides
368	23_ascaris_lumbricoides	1143339	BEN019_trimmed	0	1	1	1	Benin	0.5	23	Ascaris_lumbricoides
369	23_ascaris_lumbricoides	1143339	BEN022_trimmed	0	0	0	NA	Benin	0.5	23	Ascaris_lumbricoides
370	23_ascaris_lumbricoides	1143339	BEN025_trimmed	0	0	0	NA	Benin	0.5	23	Ascaris_lumbricoides
371	23_ascaris_lumbricoides	1143339	ETH001_trimmed	1137	7	1144	0.00611888111888112	Ethiopia	0.0126473295417787	23	Ascaris_lumbricoides
372	23_ascaris_lumbricoides	1143339	ETH002_trimmed	5831	114	5945	0.0191757779646762	Ethiopia	0.0126473295417787	23	Ascaris_lumbricoides
373	23_ascaris_lumbricoides	1143339	KEN_ALUM001_trimmed	2	0	2	0	Kenya	0.00310818285748928	23	Ascaris_lumbricoides
374	23_ascaris_lumbricoides	1143339	KEN_ALUM002_trimmed	2182	18	2200	0.00818181818181818	Kenya	0.00310818285748928	23	Ascaris_lumbricoides
375	23_ascaris_lumbricoides	1143339	KEN_ALUM003_trimmed	6368	63	6431	0.0097962991758669	Kenya	0.00310818285748928	23	Ascaris_lumbricoides
376	23_ascaris_lumbricoides	1143339	KEN_ALUM004_trimmed	2	0	2	0	Kenya	0.00310818285748928	23	Ascaris_lumbricoides
377	23_ascaris_lumbricoides	1143339	KEN_ALUM005_trimmed	0	0	0	NA	Kenya	0.00310818285748928	23	Ascaris_lumbricoides
378	23_ascaris_lumbricoides	1143339	KEN_ALUM008_trimmed	3309	18	3327	0.00541027953110911	Kenya	0.00310818285748928	23	Ascaris_lumbricoides
379	23_ascaris_lumbricoides	1143339	KEN_ALUM009_trimmed	2850	33	2883	0.0114464099895942	Kenya	0.00310818285748928	23	Ascaris_lumbricoides
380	23_ascaris_lumbricoides	1143339	KEN_ALUM010_trimmed	0	0	0	NA	Kenya	0.00310818285748928	23	Ascaris_lumbricoides
381	23_ascaris_lumbricoides	1143339	KEN_ALUM017_trimmed	167	0	167	0	Kenya	0.00310818285748928	23	Ascaris_lumbricoides
382	23_ascaris_lumbricoides	1143339	KEN_ALUM018_trimmed	5	0	5	0	Kenya	0.00310818285748928	23	Ascaris_lumbricoides
383	23_ascaris_lumbricoides	1143339	KEN_ALUM019_trimmed	88	0	88	0	Kenya	0.00310818285748928	23	Ascaris_lumbricoides
384	23_ascaris_lumbricoides	1143339	KEN_ALUM021_trimmed	2	0	2	0	Kenya	0.00310818285748928	23	Ascaris_lumbricoides
385	23_ascaris_lumbricoides	1143339	KEN_ALUM026_trimmed	5	0	5	0	Kenya	0.00310818285748928	23	Ascaris_lumbricoides
386	23_ascaris_lumbricoides	1143339	KEN_ALUM029_trimmed	0	0	0	NA	Kenya	0.00310818285748928	23	Ascaris_lumbricoides
387	23_ascaris_lumbricoides	1143339	KEN_ALUM030_trimmed	154	2	156	0.0128205128205128	Kenya	0.00310818285748928	23	Ascaris_lumbricoides
388	23_ascaris_lumbricoides	1143339	KEN_ALUM031_trimmed	0	0	0	NA	Kenya	0.00310818285748928	23	Ascaris_lumbricoides
389	23_ascaris_lumbricoides	1143339	KEN_ALUM032_trimmed	0	0	0	NA	Kenya	0.00310818285748928	23	Ascaris_lumbricoides
390	23_ascaris_lumbricoides	1143339	KEN_ALUM038_trimmed	39	0	39	0	Kenya	0.00310818285748928	23	Ascaris_lumbricoides
391	23_ascaris_lumbricoides	1143339	KEN_ALUM039_trimmed	0	0	0	NA	Kenya	0.00310818285748928	23	Ascaris_lumbricoides
392	23_ascaris_lumbricoides	1143339	KEN_ALUM046_trimmed	7	0	7	0	Kenya	0.00310818285748928	23	Ascaris_lumbricoides
393	23_ascaris_lumbricoides	1143339	KEN_ALUM055_trimmed	1	0	1	0	Kenya	0.00310818285748928	23	Ascaris_lumbricoides
394	23_ascaris_lumbricoides	1143339	KEN_ALUM059_trimmed	8444	44	8488	0.00518378887841659	Kenya	0.00310818285748928	23	Ascaris_lumbricoides
395	23_ascaris_lumbricoides	1143339	KEN_ALUM067_trimmed	14	0	14	0	Kenya	0.00310818285748928	23	Ascaris_lumbricoides
396	23_ascaris_lumbricoides	1143339	MMR001_trimmed	0	0	0	NA	Myanmar	0	23	Ascaris_lumbricoides
397	23_ascaris_lumbricoides	1143339	MMR002_trimmed	22	0	22	0	Myanmar	0	23	Ascaris_lumbricoides
398	23_ascaris_lumbricoides	1143339	MMR007_trimmed	4	0	4	0	Myanmar	0	23	Ascaris_lumbricoides
399	23_ascaris_lumbricoides	1143339	MMR008_trimmed	2	0	2	0	Myanmar	0	23	Ascaris_lumbricoides
400	23_ascaris_lumbricoides	1143339	MMR013_trimmed	5	0	5	0	Myanmar	0	23	Ascaris_lumbricoides
401	23_ascaris_lumbricoides	1143339	MMR015_trimmed	0	0	0	NA	Myanmar	0	23	Ascaris_lumbricoides
402	23_ascaris_lumbricoides	1143339	MMR016_trimmed	6	0	6	0	Myanmar	0	23	Ascaris_lumbricoides
403	23_ascaris_lumbricoides	1143339	MMR017_trimmed	1	0	1	0	Myanmar	0	23	Ascaris_lumbricoides
404	23_ascaris_lumbricoides	1143339	MMR024_trimmed	1	0	1	0	Myanmar	0	23	Ascaris_lumbricoides
405	23_ascaris_lumbricoides	1143339	MMR025_trimmed	0	0	0	NA	Myanmar	0	23	Ascaris_lumbricoides
406	23_ascaris_lumbricoides	1143339	MMR026_trimmed	4	0	4	0	Myanmar	0	23	Ascaris_lumbricoides
407	23_ascaris_lumbricoides	1143339	MMR032_trimmed	0	0	0	NA	Myanmar	0	23	Ascaris_lumbricoides
408	23_ascaris_lumbricoides	1143339	MMR034_trimmed	1	0	1	0	Myanmar	0	23	Ascaris_lumbricoides
409	23_ascaris_lumbricoides	1143339	MMR_NDK113_trimmed	4	0	4	0	Myanmar	0	23	Ascaris_lumbricoides
410	23_ascaris_lumbricoides	1143339	MMR_NDK63_trimmed	13	0	13	0	Myanmar	0	23	Ascaris_lumbricoides
411	23_ascaris_lumbricoides	1143339	MMR_NKD92_trimmed	9	0	9	0	Myanmar	0	23	Ascaris_lumbricoides
412	23_ascaris_lumbricoides	1143339	MMR_TKU102_trimmed	17	0	17	0	Myanmar	0	23	Ascaris_lumbricoides
413	23_ascaris_lumbricoides	1143339	MMR_TKU23_trimmed	2	0	2	0	Myanmar	0	23	Ascaris_lumbricoides
414	23_ascaris_lumbricoides	1143339	MMR_TKU25_trimmed	10	0	10	0	Myanmar	0	23	Ascaris_lumbricoides
415	23_ascaris_lumbricoides	1143339	MOZ011_trimmed	9	3	12	0.25	Mozambique	0.12784896947902	23	Ascaris_lumbricoides
416	23_ascaris_lumbricoides	1143339	MOZ028_trimmed	144	7	151	0.0463576158940397	Mozambique	0.12784896947902	23	Ascaris_lumbricoides
417	23_ascaris_lumbricoides	1143339	MOZ030_trimmed	2387	228	2615	0.087189292543021	Mozambique	0.12784896947902	23	Ascaris_lumbricoides
418	23_ascaris_lumbricoides	1143339	ZAF002_trimmed	25	2	27	0.0740740740740741	South Africa	0.0148148148148148	23	Ascaris_lumbricoides
419	23_ascaris_lumbricoides	1143339	ZAF003_trimmed	11	0	11	0	South Africa	0.0148148148148148	23	Ascaris_lumbricoides
420	23_ascaris_lumbricoides	1143339	ZAF004_trimmed	7	0	7	0	South Africa	0.0148148148148148	23	Ascaris_lumbricoides
421	23_ascaris_lumbricoides	1143339	ZAF005_trimmed	109	0	109	0	South Africa	0.0148148148148148	23	Ascaris_lumbricoides
422	23_ascaris_lumbricoides	1143339	ZAF006_trimmed	6	0	6	0	South Africa	0.0148148148148148	23	Ascaris_lumbricoides
423	3_ascaris_lumbricoides	6785657	BEN002_trimmed	0	0	0	NA	Benin	0.0972222222222222	3b	Ascaris_lumbricoides
424	3_ascaris_lumbricoides	6785657	BEN005_trimmed	2	1	3	0.333333333333333	Benin	0.0972222222222222	3b	Ascaris_lumbricoides
425	3_ascaris_lumbricoides	6785657	BEN010_trimmed	3	1	4	0.25	Benin	0.0972222222222222	3b	Ascaris_lumbricoides
426	3_ascaris_lumbricoides	6785657	BEN014_trimmed	1	0	1	0	Benin	0.0972222222222222	3b	Ascaris_lumbricoides
427	3_ascaris_lumbricoides	6785657	BEN015_trimmed	2	0	2	0	Benin	0.0972222222222222	3b	Ascaris_lumbricoides
428	3_ascaris_lumbricoides	6785657	BEN019_trimmed	1	0	1	0	Benin	0.0972222222222222	3b	Ascaris_lumbricoides
429	3_ascaris_lumbricoides	6785657	BEN022_trimmed	0	0	0	NA	Benin	0.0972222222222222	3b	Ascaris_lumbricoides
430	3_ascaris_lumbricoides	6785657	BEN025_trimmed	1	0	1	0	Benin	0.0972222222222222	3b	Ascaris_lumbricoides
431	3_ascaris_lumbricoides	6785657	ETH001_trimmed	1723	388	2111	0.183799147323543	Ethiopia	0.175990987018772	3b	Ascaris_lumbricoides
432	3_ascaris_lumbricoides	6785657	ETH002_trimmed	3749	758	4507	0.168182826714	Ethiopia	0.175990987018772	3b	Ascaris_lumbricoides
433	3_ascaris_lumbricoides	6785657	KEN_ALUM001_trimmed	0	0	0	NA	Kenya	0.0829821752928827	3b	Ascaris_lumbricoides
434	3_ascaris_lumbricoides	6785657	KEN_ALUM002_trimmed	121	24	145	0.16551724137931	Kenya	0.0829821752928827	3b	Ascaris_lumbricoides
435	3_ascaris_lumbricoides	6785657	KEN_ALUM003_trimmed	268	30	298	0.100671140939597	Kenya	0.0829821752928827	3b	Ascaris_lumbricoides
436	3_ascaris_lumbricoides	6785657	KEN_ALUM004_trimmed	0	0	0	NA	Kenya	0.0829821752928827	3b	Ascaris_lumbricoides
437	3_ascaris_lumbricoides	6785657	KEN_ALUM005_trimmed	0	0	0	NA	Kenya	0.0829821752928827	3b	Ascaris_lumbricoides
438	3_ascaris_lumbricoides	6785657	KEN_ALUM008_trimmed	109	18	127	0.141732283464567	Kenya	0.0829821752928827	3b	Ascaris_lumbricoides
439	3_ascaris_lumbricoides	6785657	KEN_ALUM009_trimmed	158	21	179	0.11731843575419	Kenya	0.0829821752928827	3b	Ascaris_lumbricoides
440	3_ascaris_lumbricoides	6785657	KEN_ALUM010_trimmed	0	0	0	NA	Kenya	0.0829821752928827	3b	Ascaris_lumbricoides
441	3_ascaris_lumbricoides	6785657	KEN_ALUM017_trimmed	12	1	13	0.0769230769230769	Kenya	0.0829821752928827	3b	Ascaris_lumbricoides
442	3_ascaris_lumbricoides	6785657	KEN_ALUM018_trimmed	0	0	0	NA	Kenya	0.0829821752928827	3b	Ascaris_lumbricoides
443	3_ascaris_lumbricoides	6785657	KEN_ALUM019_trimmed	12	0	12	0	Kenya	0.0829821752928827	3b	Ascaris_lumbricoides
444	3_ascaris_lumbricoides	6785657	KEN_ALUM021_trimmed	0	0	0	NA	Kenya	0.0829821752928827	3b	Ascaris_lumbricoides
445	3_ascaris_lumbricoides	6785657	KEN_ALUM026_trimmed	1	0	1	0	Kenya	0.0829821752928827	3b	Ascaris_lumbricoides
446	3_ascaris_lumbricoides	6785657	KEN_ALUM029_trimmed	0	0	0	NA	Kenya	0.0829821752928827	3b	Ascaris_lumbricoides
447	3_ascaris_lumbricoides	6785657	KEN_ALUM030_trimmed	9	1	10	0.1	Kenya	0.0829821752928827	3b	Ascaris_lumbricoides
448	3_ascaris_lumbricoides	6785657	KEN_ALUM031_trimmed	0	0	0	NA	Kenya	0.0829821752928827	3b	Ascaris_lumbricoides
449	3_ascaris_lumbricoides	6785657	KEN_ALUM032_trimmed	0	0	0	NA	Kenya	0.0829821752928827	3b	Ascaris_lumbricoides
450	3_ascaris_lumbricoides	6785657	KEN_ALUM038_trimmed	1	0	1	0	Kenya	0.0829821752928827	3b	Ascaris_lumbricoides
451	3_ascaris_lumbricoides	6785657	KEN_ALUM039_trimmed	0	0	0	NA	Kenya	0.0829821752928827	3b	Ascaris_lumbricoides
452	3_ascaris_lumbricoides	6785657	KEN_ALUM046_trimmed	0	0	0	NA	Kenya	0.0829821752928827	3b	Ascaris_lumbricoides
453	3_ascaris_lumbricoides	6785657	KEN_ALUM055_trimmed	0	0	0	NA	Kenya	0.0829821752928827	3b	Ascaris_lumbricoides
454	3_ascaris_lumbricoides	6785657	KEN_ALUM059_trimmed	164	24	188	0.127659574468085	Kenya	0.0829821752928827	3b	Ascaris_lumbricoides
455	3_ascaris_lumbricoides	6785657	KEN_ALUM067_trimmed	0	0	0	NA	Kenya	0.0829821752928827	3b	Ascaris_lumbricoides
456	3_ascaris_lumbricoides	6785657	MMR001_trimmed	0	0	0	NA	Myanmar	0.174704181045459	3b	Ascaris_lumbricoides
457	3_ascaris_lumbricoides	6785657	MMR002_trimmed	58	6	64	0.09375	Myanmar	0.174704181045459	3b	Ascaris_lumbricoides
458	3_ascaris_lumbricoides	6785657	MMR007_trimmed	20	4	24	0.166666666666667	Myanmar	0.174704181045459	3b	Ascaris_lumbricoides
459	3_ascaris_lumbricoides	6785657	MMR008_trimmed	2	0	2	0	Myanmar	0.174704181045459	3b	Ascaris_lumbricoides
460	3_ascaris_lumbricoides	6785657	MMR013_trimmed	6	1	7	0.142857142857143	Myanmar	0.174704181045459	3b	Ascaris_lumbricoides
461	3_ascaris_lumbricoides	6785657	MMR015_trimmed	1	1	2	0.5	Myanmar	0.174704181045459	3b	Ascaris_lumbricoides
462	3_ascaris_lumbricoides	6785657	MMR016_trimmed	14	2	16	0.125	Myanmar	0.174704181045459	3b	Ascaris_lumbricoides
463	3_ascaris_lumbricoides	6785657	MMR017_trimmed	0	2	2	1	Myanmar	0.174704181045459	3b	Ascaris_lumbricoides
464	3_ascaris_lumbricoides	6785657	MMR024_trimmed	2	0	2	0	Myanmar	0.174704181045459	3b	Ascaris_lumbricoides
465	3_ascaris_lumbricoides	6785657	MMR025_trimmed	2	0	2	0	Myanmar	0.174704181045459	3b	Ascaris_lumbricoides
466	3_ascaris_lumbricoides	6785657	MMR026_trimmed	5	0	5	0	Myanmar	0.174704181045459	3b	Ascaris_lumbricoides
467	3_ascaris_lumbricoides	6785657	MMR032_trimmed	2	0	2	0	Myanmar	0.174704181045459	3b	Ascaris_lumbricoides
468	3_ascaris_lumbricoides	6785657	MMR034_trimmed	0	0	0	NA	Myanmar	0.174704181045459	3b	Ascaris_lumbricoides
469	3_ascaris_lumbricoides	6785657	MMR_NDK113_trimmed	6	2	8	0.25	Myanmar	0.174704181045459	3b	Ascaris_lumbricoides
470	3_ascaris_lumbricoides	6785657	MMR_NDK63_trimmed	20	2	22	0.0909090909090909	Myanmar	0.174704181045459	3b	Ascaris_lumbricoides
471	3_ascaris_lumbricoides	6785657	MMR_NKD92_trimmed	22	3	25	0.12	Myanmar	0.174704181045459	3b	Ascaris_lumbricoides
472	3_ascaris_lumbricoides	6785657	MMR_TKU102_trimmed	25	4	29	0.137931034482759	Myanmar	0.174704181045459	3b	Ascaris_lumbricoides
473	3_ascaris_lumbricoides	6785657	MMR_TKU23_trimmed	6	1	7	0.142857142857143	Myanmar	0.174704181045459	3b	Ascaris_lumbricoides
474	3_ascaris_lumbricoides	6785657	MMR_TKU25_trimmed	20	5	25	0.2	Myanmar	0.174704181045459	3b	Ascaris_lumbricoides
475	3_ascaris_lumbricoides	6785657	MOZ011_trimmed	7	1	8	0.125	Mozambique	0.192191283292978	3b	Ascaris_lumbricoides
476	3_ascaris_lumbricoides	6785657	MOZ028_trimmed	48	11	59	0.186440677966102	Mozambique	0.192191283292978	3b	Ascaris_lumbricoides
477	3_ascaris_lumbricoides	6785657	MOZ030_trimmed	607	219	826	0.265133171912833	Mozambique	0.192191283292978	3b	Ascaris_lumbricoides
478	3_ascaris_lumbricoides	6785657	MYS342_trimmed	0	0	0	NA	Malaysia	NA	3b	Ascaris_lumbricoides
479	3_ascaris_lumbricoides	6785657	ZAF002_trimmed	39	12	51	0.235294117647059	South Africa	0.178432128586927	3b	Ascaris_lumbricoides
480	3_ascaris_lumbricoides	6785657	ZAF003_trimmed	7	0	7	0	South Africa	0.178432128586927	3b	Ascaris_lumbricoides
481	3_ascaris_lumbricoides	6785657	ZAF004_trimmed	29	9	38	0.236842105263158	South Africa	0.178432128586927	3b	Ascaris_lumbricoides
482	3_ascaris_lumbricoides	6785657	ZAF005_trimmed	146	36	182	0.197802197802198	South Africa	0.178432128586927	3b	Ascaris_lumbricoides
483	3_ascaris_lumbricoides	6785657	ZAF006_trimmed	7	2	9	0.222222222222222	South Africa	0.178432128586927	3b	Ascaris_lumbricoides
484	3_ascaris_lumbricoides	6785661	BEN002_trimmed	0	0	0	NA	Benin	0	3b	Ascaris_lumbricoides
485	3_ascaris_lumbricoides	6785661	BEN005_trimmed	3	0	3	0	Benin	0	3b	Ascaris_lumbricoides
486	3_ascaris_lumbricoides	6785661	BEN010_trimmed	4	0	4	0	Benin	0	3b	Ascaris_lumbricoides
487	3_ascaris_lumbricoides	6785661	BEN014_trimmed	1	0	1	0	Benin	0	3b	Ascaris_lumbricoides
488	3_ascaris_lumbricoides	6785661	BEN015_trimmed	2	0	2	0	Benin	0	3b	Ascaris_lumbricoides
489	3_ascaris_lumbricoides	6785661	BEN019_trimmed	2	0	2	0	Benin	0	3b	Ascaris_lumbricoides
490	3_ascaris_lumbricoides	6785661	BEN022_trimmed	0	0	0	NA	Benin	0	3b	Ascaris_lumbricoides
491	3_ascaris_lumbricoides	6785661	BEN025_trimmed	2	0	2	0	Benin	0	3b	Ascaris_lumbricoides
492	3_ascaris_lumbricoides	6785661	ETH001_trimmed	2014	70	2084	0.0335892514395393	Ethiopia	0.036059461857945	3b	Ascaris_lumbricoides
493	3_ascaris_lumbricoides	6785661	ETH002_trimmed	4342	174	4516	0.0385296722763508	Ethiopia	0.036059461857945	3b	Ascaris_lumbricoides
494	3_ascaris_lumbricoides	6785661	KEN_ALUM001_trimmed	0	0	0	NA	Kenya	0.0640936450099633	3b	Ascaris_lumbricoides
495	3_ascaris_lumbricoides	6785661	KEN_ALUM002_trimmed	151	13	164	0.0792682926829268	Kenya	0.0640936450099633	3b	Ascaris_lumbricoides
496	3_ascaris_lumbricoides	6785661	KEN_ALUM003_trimmed	331	19	350	0.0542857142857143	Kenya	0.0640936450099633	3b	Ascaris_lumbricoides
497	3_ascaris_lumbricoides	6785661	KEN_ALUM004_trimmed	0	0	0	NA	Kenya	0.0640936450099633	3b	Ascaris_lumbricoides
498	3_ascaris_lumbricoides	6785661	KEN_ALUM005_trimmed	0	0	0	NA	Kenya	0.0640936450099633	3b	Ascaris_lumbricoides
499	3_ascaris_lumbricoides	6785661	KEN_ALUM008_trimmed	132	16	148	0.108108108108108	Kenya	0.0640936450099633	3b	Ascaris_lumbricoides
500	3_ascaris_lumbricoides	6785661	KEN_ALUM009_trimmed	188	16	204	0.0784313725490196	Kenya	0.0640936450099633	3b	Ascaris_lumbricoides
501	3_ascaris_lumbricoides	6785661	KEN_ALUM010_trimmed	0	0	0	NA	Kenya	0.0640936450099633	3b	Ascaris_lumbricoides
502	3_ascaris_lumbricoides	6785661	KEN_ALUM017_trimmed	15	0	15	0	Kenya	0.0640936450099633	3b	Ascaris_lumbricoides
503	3_ascaris_lumbricoides	6785661	KEN_ALUM018_trimmed	0	0	0	NA	Kenya	0.0640936450099633	3b	Ascaris_lumbricoides
504	3_ascaris_lumbricoides	6785661	KEN_ALUM019_trimmed	10	2	12	0.166666666666667	Kenya	0.0640936450099633	3b	Ascaris_lumbricoides
505	3_ascaris_lumbricoides	6785661	KEN_ALUM021_trimmed	0	0	0	NA	Kenya	0.0640936450099633	3b	Ascaris_lumbricoides
506	3_ascaris_lumbricoides	6785661	KEN_ALUM026_trimmed	1	0	1	0	Kenya	0.0640936450099633	3b	Ascaris_lumbricoides
507	3_ascaris_lumbricoides	6785661	KEN_ALUM029_trimmed	0	0	0	NA	Kenya	0.0640936450099633	3b	Ascaris_lumbricoides
508	3_ascaris_lumbricoides	6785661	KEN_ALUM030_trimmed	12	1	13	0.0769230769230769	Kenya	0.0640936450099633	3b	Ascaris_lumbricoides
509	3_ascaris_lumbricoides	6785661	KEN_ALUM031_trimmed	0	0	0	NA	Kenya	0.0640936450099633	3b	Ascaris_lumbricoides
510	3_ascaris_lumbricoides	6785661	KEN_ALUM032_trimmed	0	0	0	NA	Kenya	0.0640936450099633	3b	Ascaris_lumbricoides
511	3_ascaris_lumbricoides	6785661	KEN_ALUM038_trimmed	2	0	2	0	Kenya	0.0640936450099633	3b	Ascaris_lumbricoides
512	3_ascaris_lumbricoides	6785661	KEN_ALUM039_trimmed	0	0	0	NA	Kenya	0.0640936450099633	3b	Ascaris_lumbricoides
513	3_ascaris_lumbricoides	6785661	KEN_ALUM046_trimmed	0	0	0	NA	Kenya	0.0640936450099633	3b	Ascaris_lumbricoides
514	3_ascaris_lumbricoides	6785661	KEN_ALUM055_trimmed	0	0	0	NA	Kenya	0.0640936450099633	3b	Ascaris_lumbricoides
515	3_ascaris_lumbricoides	6785661	KEN_ALUM059_trimmed	215	18	233	0.0772532188841202	Kenya	0.0640936450099633	3b	Ascaris_lumbricoides
516	3_ascaris_lumbricoides	6785661	KEN_ALUM067_trimmed	0	0	0	NA	Kenya	0.0640936450099633	3b	Ascaris_lumbricoides
517	3_ascaris_lumbricoides	6785661	MMR001_trimmed	0	0	0	NA	Myanmar	0.0401450105733993	3b	Ascaris_lumbricoides
518	3_ascaris_lumbricoides	6785661	MMR002_trimmed	61	2	63	0.0317460317460317	Myanmar	0.0401450105733993	3b	Ascaris_lumbricoides
519	3_ascaris_lumbricoides	6785661	MMR007_trimmed	19	3	22	0.136363636363636	Myanmar	0.0401450105733993	3b	Ascaris_lumbricoides
520	3_ascaris_lumbricoides	6785661	MMR008_trimmed	2	0	2	0	Myanmar	0.0401450105733993	3b	Ascaris_lumbricoides
521	3_ascaris_lumbricoides	6785661	MMR013_trimmed	7	0	7	0	Myanmar	0.0401450105733993	3b	Ascaris_lumbricoides
522	3_ascaris_lumbricoides	6785661	MMR015_trimmed	2	0	2	0	Myanmar	0.0401450105733993	3b	Ascaris_lumbricoides
523	3_ascaris_lumbricoides	6785661	MMR016_trimmed	15	1	16	0.0625	Myanmar	0.0401450105733993	3b	Ascaris_lumbricoides
524	3_ascaris_lumbricoides	6785661	MMR017_trimmed	2	0	2	0	Myanmar	0.0401450105733993	3b	Ascaris_lumbricoides
525	3_ascaris_lumbricoides	6785661	MMR024_trimmed	2	0	2	0	Myanmar	0.0401450105733993	3b	Ascaris_lumbricoides
526	3_ascaris_lumbricoides	6785661	MMR025_trimmed	1	0	1	0	Myanmar	0.0401450105733993	3b	Ascaris_lumbricoides
527	3_ascaris_lumbricoides	6785661	MMR026_trimmed	5	1	6	0.166666666666667	Myanmar	0.0401450105733993	3b	Ascaris_lumbricoides
528	3_ascaris_lumbricoides	6785661	MMR032_trimmed	2	0	2	0	Myanmar	0.0401450105733993	3b	Ascaris_lumbricoides
529	3_ascaris_lumbricoides	6785661	MMR034_trimmed	0	0	0	NA	Myanmar	0.0401450105733993	3b	Ascaris_lumbricoides
530	3_ascaris_lumbricoides	6785661	MMR_NDK113_trimmed	8	1	9	0.111111111111111	Myanmar	0.0401450105733993	3b	Ascaris_lumbricoides
531	3_ascaris_lumbricoides	6785661	MMR_NDK63_trimmed	20	0	20	0	Myanmar	0.0401450105733993	3b	Ascaris_lumbricoides
532	3_ascaris_lumbricoides	6785661	MMR_NKD92_trimmed	21	1	22	0.0454545454545455	Myanmar	0.0401450105733993	3b	Ascaris_lumbricoides
533	3_ascaris_lumbricoides	6785661	MMR_TKU102_trimmed	23	1	24	0.0416666666666667	Myanmar	0.0401450105733993	3b	Ascaris_lumbricoides
534	3_ascaris_lumbricoides	6785661	MMR_TKU23_trimmed	7	0	7	0	Myanmar	0.0401450105733993	3b	Ascaris_lumbricoides
535	3_ascaris_lumbricoides	6785661	MMR_TKU25_trimmed	21	2	23	0.0869565217391304	Myanmar	0.0401450105733993	3b	Ascaris_lumbricoides
536	3_ascaris_lumbricoides	6785661	MOZ011_trimmed	6	2	8	0.25	Mozambique	0.112785752259436	3b	Ascaris_lumbricoides
537	3_ascaris_lumbricoides	6785661	MOZ028_trimmed	58	2	60	0.0333333333333333	Mozambique	0.112785752259436	3b	Ascaris_lumbricoides
538	3_ascaris_lumbricoides	6785661	MOZ030_trimmed	790	46	836	0.0550239234449761	Mozambique	0.112785752259436	3b	Ascaris_lumbricoides
539	3_ascaris_lumbricoides	6785661	MYS342_trimmed	0	0	0	NA	Malaysia	NA	3b	Ascaris_lumbricoides
540	3_ascaris_lumbricoides	6785661	ZAF002_trimmed	50	1	51	0.0196078431372549	South Africa	0.0461894574506325	3b	Ascaris_lumbricoides
541	3_ascaris_lumbricoides	6785661	ZAF003_trimmed	8	0	8	0	South Africa	0.0461894574506325	3b	Ascaris_lumbricoides
542	3_ascaris_lumbricoides	6785661	ZAF004_trimmed	36	2	38	0.0526315789473684	South Africa	0.0461894574506325	3b	Ascaris_lumbricoides
543	3_ascaris_lumbricoides	6785661	ZAF005_trimmed	172	6	178	0.0337078651685393	South Africa	0.0461894574506325	3b	Ascaris_lumbricoides
544	3_ascaris_lumbricoides	6785661	ZAF006_trimmed	7	1	8	0.125	South Africa	0.0461894574506325	3b	Ascaris_lumbricoides
545	3_ascaris_lumbricoides	6785668	BEN002_trimmed	0	0	0	NA	Benin	0	3b	Ascaris_lumbricoides
546	3_ascaris_lumbricoides	6785668	BEN005_trimmed	3	0	3	0	Benin	0	3b	Ascaris_lumbricoides
547	3_ascaris_lumbricoides	6785668	BEN010_trimmed	4	0	4	0	Benin	0	3b	Ascaris_lumbricoides
548	3_ascaris_lumbricoides	6785668	BEN014_trimmed	1	0	1	0	Benin	0	3b	Ascaris_lumbricoides
549	3_ascaris_lumbricoides	6785668	BEN015_trimmed	1	0	1	0	Benin	0	3b	Ascaris_lumbricoides
550	3_ascaris_lumbricoides	6785668	BEN019_trimmed	2	0	2	0	Benin	0	3b	Ascaris_lumbricoides
551	3_ascaris_lumbricoides	6785668	BEN022_trimmed	0	0	0	NA	Benin	0	3b	Ascaris_lumbricoides
552	3_ascaris_lumbricoides	6785668	BEN025_trimmed	2	0	2	0	Benin	0	3b	Ascaris_lumbricoides
553	3_ascaris_lumbricoides	6785668	ETH001_trimmed	1832	88	1920	0.0458333333333333	Ethiopia	0.0521084640128669	3b	Ascaris_lumbricoides
554	3_ascaris_lumbricoides	6785668	ETH002_trimmed	3903	242	4145	0.0583835946924005	Ethiopia	0.0521084640128669	3b	Ascaris_lumbricoides
555	3_ascaris_lumbricoides	6785668	KEN_ALUM001_trimmed	0	0	0	NA	Kenya	0.0975624164945942	3b	Ascaris_lumbricoides
556	3_ascaris_lumbricoides	6785668	KEN_ALUM002_trimmed	190	17	207	0.0821256038647343	Kenya	0.0975624164945942	3b	Ascaris_lumbricoides
557	3_ascaris_lumbricoides	6785668	KEN_ALUM003_trimmed	397	12	409	0.0293398533007335	Kenya	0.0975624164945942	3b	Ascaris_lumbricoides
558	3_ascaris_lumbricoides	6785668	KEN_ALUM004_trimmed	0	0	0	NA	Kenya	0.0975624164945942	3b	Ascaris_lumbricoides
559	3_ascaris_lumbricoides	6785668	KEN_ALUM005_trimmed	0	0	0	NA	Kenya	0.0975624164945942	3b	Ascaris_lumbricoides
560	3_ascaris_lumbricoides	6785668	KEN_ALUM008_trimmed	168	9	177	0.0508474576271186	Kenya	0.0975624164945942	3b	Ascaris_lumbricoides
561	3_ascaris_lumbricoides	6785668	KEN_ALUM009_trimmed	225	22	247	0.0890688259109312	Kenya	0.0975624164945942	3b	Ascaris_lumbricoides
562	3_ascaris_lumbricoides	6785668	KEN_ALUM010_trimmed	0	0	0	NA	Kenya	0.0975624164945942	3b	Ascaris_lumbricoides
563	3_ascaris_lumbricoides	6785668	KEN_ALUM017_trimmed	14	1	15	0.0666666666666667	Kenya	0.0975624164945942	3b	Ascaris_lumbricoides
564	3_ascaris_lumbricoides	6785668	KEN_ALUM018_trimmed	0	0	0	NA	Kenya	0.0975624164945942	3b	Ascaris_lumbricoides
565	3_ascaris_lumbricoides	6785668	KEN_ALUM019_trimmed	12	0	12	0	Kenya	0.0975624164945942	3b	Ascaris_lumbricoides
566	3_ascaris_lumbricoides	6785668	KEN_ALUM021_trimmed	0	0	0	NA	Kenya	0.0975624164945942	3b	Ascaris_lumbricoides
567	3_ascaris_lumbricoides	6785668	KEN_ALUM026_trimmed	1	0	1	0	Kenya	0.0975624164945942	3b	Ascaris_lumbricoides
568	3_ascaris_lumbricoides	6785668	KEN_ALUM029_trimmed	0	0	0	NA	Kenya	0.0975624164945942	3b	Ascaris_lumbricoides
569	3_ascaris_lumbricoides	6785668	KEN_ALUM030_trimmed	14	1	15	0.0666666666666667	Kenya	0.0975624164945942	3b	Ascaris_lumbricoides
570	3_ascaris_lumbricoides	6785668	KEN_ALUM031_trimmed	0	0	0	NA	Kenya	0.0975624164945942	3b	Ascaris_lumbricoides
571	3_ascaris_lumbricoides	6785668	KEN_ALUM032_trimmed	0	0	0	NA	Kenya	0.0975624164945942	3b	Ascaris_lumbricoides
572	3_ascaris_lumbricoides	6785668	KEN_ALUM038_trimmed	1	1	2	0.5	Kenya	0.0975624164945942	3b	Ascaris_lumbricoides
573	3_ascaris_lumbricoides	6785668	KEN_ALUM039_trimmed	0	0	0	NA	Kenya	0.0975624164945942	3b	Ascaris_lumbricoides
574	3_ascaris_lumbricoides	6785668	KEN_ALUM046_trimmed	0	0	0	NA	Kenya	0.0975624164945942	3b	Ascaris_lumbricoides
575	3_ascaris_lumbricoides	6785668	KEN_ALUM055_trimmed	0	0	0	NA	Kenya	0.0975624164945942	3b	Ascaris_lumbricoides
576	3_ascaris_lumbricoides	6785668	KEN_ALUM059_trimmed	260	26	286	0.0909090909090909	Kenya	0.0975624164945942	3b	Ascaris_lumbricoides
577	3_ascaris_lumbricoides	6785668	KEN_ALUM067_trimmed	0	0	0	NA	Kenya	0.0975624164945942	3b	Ascaris_lumbricoides
578	3_ascaris_lumbricoides	6785668	MMR001_trimmed	0	0	0	NA	Myanmar	0.0834924233385038	3b	Ascaris_lumbricoides
579	3_ascaris_lumbricoides	6785668	MMR002_trimmed	55	3	58	0.0517241379310345	Myanmar	0.0834924233385038	3b	Ascaris_lumbricoides
580	3_ascaris_lumbricoides	6785668	MMR007_trimmed	19	0	19	0	Myanmar	0.0834924233385038	3b	Ascaris_lumbricoides
581	3_ascaris_lumbricoides	6785668	MMR008_trimmed	2	0	2	0	Myanmar	0.0834924233385038	3b	Ascaris_lumbricoides
582	3_ascaris_lumbricoides	6785668	MMR013_trimmed	9	0	9	0	Myanmar	0.0834924233385038	3b	Ascaris_lumbricoides
583	3_ascaris_lumbricoides	6785668	MMR015_trimmed	1	0	1	0	Myanmar	0.0834924233385038	3b	Ascaris_lumbricoides
584	3_ascaris_lumbricoides	6785668	MMR016_trimmed	15	2	17	0.117647058823529	Myanmar	0.0834924233385038	3b	Ascaris_lumbricoides
585	3_ascaris_lumbricoides	6785668	MMR017_trimmed	2	0	2	0	Myanmar	0.0834924233385038	3b	Ascaris_lumbricoides
586	3_ascaris_lumbricoides	6785668	MMR024_trimmed	2	0	2	0	Myanmar	0.0834924233385038	3b	Ascaris_lumbricoides
587	3_ascaris_lumbricoides	6785668	MMR025_trimmed	0	1	1	1	Myanmar	0.0834924233385038	3b	Ascaris_lumbricoides
588	3_ascaris_lumbricoides	6785668	MMR026_trimmed	4	0	4	0	Myanmar	0.0834924233385038	3b	Ascaris_lumbricoides
589	3_ascaris_lumbricoides	6785668	MMR032_trimmed	3	0	3	0	Myanmar	0.0834924233385038	3b	Ascaris_lumbricoides
590	3_ascaris_lumbricoides	6785668	MMR034_trimmed	0	0	0	NA	Myanmar	0.0834924233385038	3b	Ascaris_lumbricoides
591	3_ascaris_lumbricoides	6785668	MMR_NDK113_trimmed	8	2	10	0.2	Myanmar	0.0834924233385038	3b	Ascaris_lumbricoides
592	3_ascaris_lumbricoides	6785668	MMR_NDK63_trimmed	17	0	17	0	Myanmar	0.0834924233385038	3b	Ascaris_lumbricoides
593	3_ascaris_lumbricoides	6785668	MMR_NKD92_trimmed	19	0	19	0	Myanmar	0.0834924233385038	3b	Ascaris_lumbricoides
594	3_ascaris_lumbricoides	6785668	MMR_TKU102_trimmed	19	1	20	0.05	Myanmar	0.0834924233385038	3b	Ascaris_lumbricoides
595	3_ascaris_lumbricoides	6785668	MMR_TKU23_trimmed	5	0	5	0	Myanmar	0.0834924233385038	3b	Ascaris_lumbricoides
596	3_ascaris_lumbricoides	6785668	MMR_TKU25_trimmed	19	0	19	0	Myanmar	0.0834924233385038	3b	Ascaris_lumbricoides
597	3_ascaris_lumbricoides	6785668	MOZ011_trimmed	7	0	7	0	Mozambique	0.0445089501693275	3b	Ascaris_lumbricoides
598	3_ascaris_lumbricoides	6785668	MOZ028_trimmed	50	3	53	0.0566037735849057	Mozambique	0.0445089501693275	3b	Ascaris_lumbricoides
599	3_ascaris_lumbricoides	6785668	MOZ030_trimmed	708	59	767	0.0769230769230769	Mozambique	0.0445089501693275	3b	Ascaris_lumbricoides
600	3_ascaris_lumbricoides	6785668	MYS342_trimmed	0	0	0	NA	Malaysia	NA	3b	Ascaris_lumbricoides
601	3_ascaris_lumbricoides	6785668	ZAF002_trimmed	46	1	47	0.0212765957446809	South Africa	0.0560608747044917	3b	Ascaris_lumbricoides
602	3_ascaris_lumbricoides	6785668	ZAF003_trimmed	7	0	7	0	South Africa	0.0560608747044917	3b	Ascaris_lumbricoides
603	3_ascaris_lumbricoides	6785668	ZAF004_trimmed	28	2	30	0.0666666666666667	South Africa	0.0560608747044917	3b	Ascaris_lumbricoides
604	3_ascaris_lumbricoides	6785668	ZAF005_trimmed	147	13	160	0.08125	South Africa	0.0560608747044917	3b	Ascaris_lumbricoides
605	3_ascaris_lumbricoides	6785668	ZAF006_trimmed	8	1	9	0.111111111111111	South Africa	0.0560608747044917	3b	Ascaris_lumbricoides
606	3_ascaris_lumbricoides	6785686	BEN002_trimmed	0	0	0	NA	Benin	0.1	3b	Ascaris_lumbricoides
607	3_ascaris_lumbricoides	6785686	BEN005_trimmed	1	0	1	0	Benin	0.1	3b	Ascaris_lumbricoides
608	3_ascaris_lumbricoides	6785686	BEN010_trimmed	1	0	1	0	Benin	0.1	3b	Ascaris_lumbricoides
609	3_ascaris_lumbricoides	6785686	BEN014_trimmed	0	0	0	NA	Benin	0.1	3b	Ascaris_lumbricoides
610	3_ascaris_lumbricoides	6785686	BEN015_trimmed	2	0	2	0	Benin	0.1	3b	Ascaris_lumbricoides
611	3_ascaris_lumbricoides	6785686	BEN019_trimmed	1	1	2	0.5	Benin	0.1	3b	Ascaris_lumbricoides
612	3_ascaris_lumbricoides	6785686	BEN022_trimmed	0	0	0	NA	Benin	0.1	3b	Ascaris_lumbricoides
613	3_ascaris_lumbricoides	6785686	BEN025_trimmed	2	0	2	0	Benin	0.1	3b	Ascaris_lumbricoides
614	3_ascaris_lumbricoides	6785686	ETH001_trimmed	1470	11	1481	0.00742741390952059	Ethiopia	0.0076590787301776	3b	Ascaris_lumbricoides
615	3_ascaris_lumbricoides	6785686	ETH002_trimmed	3269	26	3295	0.0078907435508346	Ethiopia	0.0076590787301776	3b	Ascaris_lumbricoides
616	3_ascaris_lumbricoides	6785686	KEN_ALUM001_trimmed	1	0	1	0	Kenya	0.00251153828692234	3b	Ascaris_lumbricoides
617	3_ascaris_lumbricoides	6785686	KEN_ALUM002_trimmed	294	1	295	0.00338983050847458	Kenya	0.00251153828692234	3b	Ascaris_lumbricoides
618	3_ascaris_lumbricoides	6785686	KEN_ALUM003_trimmed	580	8	588	0.0136054421768707	Kenya	0.00251153828692234	3b	Ascaris_lumbricoides
619	3_ascaris_lumbricoides	6785686	KEN_ALUM004_trimmed	0	0	0	NA	Kenya	0.00251153828692234	3b	Ascaris_lumbricoides
620	3_ascaris_lumbricoides	6785686	KEN_ALUM005_trimmed	0	0	0	NA	Kenya	0.00251153828692234	3b	Ascaris_lumbricoides
621	3_ascaris_lumbricoides	6785686	KEN_ALUM008_trimmed	224	1	225	0.00444444444444444	Kenya	0.00251153828692234	3b	Ascaris_lumbricoides
622	3_ascaris_lumbricoides	6785686	KEN_ALUM009_trimmed	320	2	322	0.0062111801242236	Kenya	0.00251153828692234	3b	Ascaris_lumbricoides
623	3_ascaris_lumbricoides	6785686	KEN_ALUM010_trimmed	0	0	0	NA	Kenya	0.00251153828692234	3b	Ascaris_lumbricoides
624	3_ascaris_lumbricoides	6785686	KEN_ALUM017_trimmed	18	0	18	0	Kenya	0.00251153828692234	3b	Ascaris_lumbricoides
625	3_ascaris_lumbricoides	6785686	KEN_ALUM018_trimmed	0	0	0	NA	Kenya	0.00251153828692234	3b	Ascaris_lumbricoides
626	3_ascaris_lumbricoides	6785686	KEN_ALUM019_trimmed	15	0	15	0	Kenya	0.00251153828692234	3b	Ascaris_lumbricoides
627	3_ascaris_lumbricoides	6785686	KEN_ALUM021_trimmed	0	0	0	NA	Kenya	0.00251153828692234	3b	Ascaris_lumbricoides
628	3_ascaris_lumbricoides	6785686	KEN_ALUM026_trimmed	1	0	1	0	Kenya	0.00251153828692234	3b	Ascaris_lumbricoides
629	3_ascaris_lumbricoides	6785686	KEN_ALUM029_trimmed	0	0	0	NA	Kenya	0.00251153828692234	3b	Ascaris_lumbricoides
630	3_ascaris_lumbricoides	6785686	KEN_ALUM030_trimmed	19	0	19	0	Kenya	0.00251153828692234	3b	Ascaris_lumbricoides
631	3_ascaris_lumbricoides	6785686	KEN_ALUM031_trimmed	0	0	0	NA	Kenya	0.00251153828692234	3b	Ascaris_lumbricoides
632	3_ascaris_lumbricoides	6785686	KEN_ALUM032_trimmed	0	0	0	NA	Kenya	0.00251153828692234	3b	Ascaris_lumbricoides
633	3_ascaris_lumbricoides	6785686	KEN_ALUM038_trimmed	2	0	2	0	Kenya	0.00251153828692234	3b	Ascaris_lumbricoides
634	3_ascaris_lumbricoides	6785686	KEN_ALUM039_trimmed	0	0	0	NA	Kenya	0.00251153828692234	3b	Ascaris_lumbricoides
635	3_ascaris_lumbricoides	6785686	KEN_ALUM046_trimmed	1	0	1	0	Kenya	0.00251153828692234	3b	Ascaris_lumbricoides
636	3_ascaris_lumbricoides	6785686	KEN_ALUM055_trimmed	0	0	0	NA	Kenya	0.00251153828692234	3b	Ascaris_lumbricoides
637	3_ascaris_lumbricoides	6785686	KEN_ALUM059_trimmed	401	1	402	0.00248756218905473	Kenya	0.00251153828692234	3b	Ascaris_lumbricoides
638	3_ascaris_lumbricoides	6785686	KEN_ALUM067_trimmed	0	0	0	NA	Kenya	0.00251153828692234	3b	Ascaris_lumbricoides
639	3_ascaris_lumbricoides	6785686	MMR001_trimmed	0	0	0	NA	Myanmar	0	3b	Ascaris_lumbricoides
640	3_ascaris_lumbricoides	6785686	MMR002_trimmed	51	0	51	0	Myanmar	0	3b	Ascaris_lumbricoides
641	3_ascaris_lumbricoides	6785686	MMR007_trimmed	14	0	14	0	Myanmar	0	3b	Ascaris_lumbricoides
642	3_ascaris_lumbricoides	6785686	MMR008_trimmed	1	0	1	0	Myanmar	0	3b	Ascaris_lumbricoides
643	3_ascaris_lumbricoides	6785686	MMR013_trimmed	6	0	6	0	Myanmar	0	3b	Ascaris_lumbricoides
644	3_ascaris_lumbricoides	6785686	MMR015_trimmed	1	0	1	0	Myanmar	0	3b	Ascaris_lumbricoides
645	3_ascaris_lumbricoides	6785686	MMR016_trimmed	16	0	16	0	Myanmar	0	3b	Ascaris_lumbricoides
646	3_ascaris_lumbricoides	6785686	MMR017_trimmed	1	0	1	0	Myanmar	0	3b	Ascaris_lumbricoides
647	3_ascaris_lumbricoides	6785686	MMR024_trimmed	1	0	1	0	Myanmar	0	3b	Ascaris_lumbricoides
648	3_ascaris_lumbricoides	6785686	MMR025_trimmed	1	0	1	0	Myanmar	0	3b	Ascaris_lumbricoides
649	3_ascaris_lumbricoides	6785686	MMR026_trimmed	4	0	4	0	Myanmar	0	3b	Ascaris_lumbricoides
650	3_ascaris_lumbricoides	6785686	MMR032_trimmed	2	0	2	0	Myanmar	0	3b	Ascaris_lumbricoides
651	3_ascaris_lumbricoides	6785686	MMR034_trimmed	0	0	0	NA	Myanmar	0	3b	Ascaris_lumbricoides
652	3_ascaris_lumbricoides	6785686	MMR_NDK113_trimmed	9	0	9	0	Myanmar	0	3b	Ascaris_lumbricoides
653	3_ascaris_lumbricoides	6785686	MMR_NDK63_trimmed	12	0	12	0	Myanmar	0	3b	Ascaris_lumbricoides
654	3_ascaris_lumbricoides	6785686	MMR_NKD92_trimmed	17	0	17	0	Myanmar	0	3b	Ascaris_lumbricoides
655	3_ascaris_lumbricoides	6785686	MMR_TKU102_trimmed	18	0	18	0	Myanmar	0	3b	Ascaris_lumbricoides
656	3_ascaris_lumbricoides	6785686	MMR_TKU23_trimmed	5	0	5	0	Myanmar	0	3b	Ascaris_lumbricoides
657	3_ascaris_lumbricoides	6785686	MMR_TKU25_trimmed	15	0	15	0	Myanmar	0	3b	Ascaris_lumbricoides
658	3_ascaris_lumbricoides	6785686	MOZ011_trimmed	4	1	5	0.2	Mozambique	0.0698463169051404	3b	Ascaris_lumbricoides
659	3_ascaris_lumbricoides	6785686	MOZ028_trimmed	39	0	39	0	Mozambique	0.0698463169051404	3b	Ascaris_lumbricoides
660	3_ascaris_lumbricoides	6785686	MOZ030_trimmed	623	6	629	0.0095389507154213	Mozambique	0.0698463169051404	3b	Ascaris_lumbricoides
661	3_ascaris_lumbricoides	6785686	MYS342_trimmed	0	0	0	NA	Malaysia	NA	3b	Ascaris_lumbricoides
662	3_ascaris_lumbricoides	6785686	ZAF002_trimmed	38	0	38	0	South Africa	0.003125	3b	Ascaris_lumbricoides
663	3_ascaris_lumbricoides	6785686	ZAF003_trimmed	6	0	6	0	South Africa	0.003125	3b	Ascaris_lumbricoides
664	3_ascaris_lumbricoides	6785686	ZAF004_trimmed	26	0	26	0	South Africa	0.003125	3b	Ascaris_lumbricoides
665	3_ascaris_lumbricoides	6785686	ZAF005_trimmed	126	2	128	0.015625	South Africa	0.003125	3b	Ascaris_lumbricoides
666	3_ascaris_lumbricoides	6785686	ZAF006_trimmed	5	0	5	0	South Africa	0.003125	3b	Ascaris_lumbricoides
667	3_ascaris_lumbricoides	6785689	BEN002_trimmed	0	0	0	NA	Benin	0.1	3b	Ascaris_lumbricoides
668	3_ascaris_lumbricoides	6785689	BEN005_trimmed	1	0	1	0	Benin	0.1	3b	Ascaris_lumbricoides
669	3_ascaris_lumbricoides	6785689	BEN010_trimmed	1	0	1	0	Benin	0.1	3b	Ascaris_lumbricoides
670	3_ascaris_lumbricoides	6785689	BEN014_trimmed	0	0	0	NA	Benin	0.1	3b	Ascaris_lumbricoides
671	3_ascaris_lumbricoides	6785689	BEN015_trimmed	2	0	2	0	Benin	0.1	3b	Ascaris_lumbricoides
672	3_ascaris_lumbricoides	6785689	BEN019_trimmed	2	0	2	0	Benin	0.1	3b	Ascaris_lumbricoides
673	3_ascaris_lumbricoides	6785689	BEN022_trimmed	0	0	0	NA	Benin	0.1	3b	Ascaris_lumbricoides
674	3_ascaris_lumbricoides	6785689	BEN025_trimmed	1	1	2	0.5	Benin	0.1	3b	Ascaris_lumbricoides
675	3_ascaris_lumbricoides	6785689	ETH001_trimmed	1304	64	1368	0.0467836257309941	Ethiopia	0.0516422141496062	3b	Ascaris_lumbricoides
676	3_ascaris_lumbricoides	6785689	ETH002_trimmed	2939	176	3115	0.0565008025682183	Ethiopia	0.0516422141496062	3b	Ascaris_lumbricoides
677	3_ascaris_lumbricoides	6785689	KEN_ALUM001_trimmed	1	0	1	0	Kenya	0.0992466305506148	3b	Ascaris_lumbricoides
678	3_ascaris_lumbricoides	6785689	KEN_ALUM002_trimmed	284	8	292	0.0273972602739726	Kenya	0.0992466305506148	3b	Ascaris_lumbricoides
679	3_ascaris_lumbricoides	6785689	KEN_ALUM003_trimmed	576	19	595	0.0319327731092437	Kenya	0.0992466305506148	3b	Ascaris_lumbricoides
680	3_ascaris_lumbricoides	6785689	KEN_ALUM004_trimmed	0	0	0	NA	Kenya	0.0992466305506148	3b	Ascaris_lumbricoides
681	3_ascaris_lumbricoides	6785689	KEN_ALUM005_trimmed	0	0	0	NA	Kenya	0.0992466305506148	3b	Ascaris_lumbricoides
682	3_ascaris_lumbricoides	6785689	KEN_ALUM008_trimmed	227	6	233	0.0257510729613734	Kenya	0.0992466305506148	3b	Ascaris_lumbricoides
683	3_ascaris_lumbricoides	6785689	KEN_ALUM009_trimmed	327	8	335	0.0238805970149254	Kenya	0.0992466305506148	3b	Ascaris_lumbricoides
684	3_ascaris_lumbricoides	6785689	KEN_ALUM010_trimmed	0	0	0	NA	Kenya	0.0992466305506148	3b	Ascaris_lumbricoides
685	3_ascaris_lumbricoides	6785689	KEN_ALUM017_trimmed	17	1	18	0.0555555555555556	Kenya	0.0992466305506148	3b	Ascaris_lumbricoides
686	3_ascaris_lumbricoides	6785689	KEN_ALUM018_trimmed	0	0	0	NA	Kenya	0.0992466305506148	3b	Ascaris_lumbricoides
687	3_ascaris_lumbricoides	6785689	KEN_ALUM019_trimmed	13	0	13	0	Kenya	0.0992466305506148	3b	Ascaris_lumbricoides
688	3_ascaris_lumbricoides	6785689	KEN_ALUM021_trimmed	0	0	0	NA	Kenya	0.0992466305506148	3b	Ascaris_lumbricoides
689	3_ascaris_lumbricoides	6785689	KEN_ALUM026_trimmed	1	0	1	0	Kenya	0.0992466305506148	3b	Ascaris_lumbricoides
690	3_ascaris_lumbricoides	6785689	KEN_ALUM029_trimmed	0	0	0	NA	Kenya	0.0992466305506148	3b	Ascaris_lumbricoides
691	3_ascaris_lumbricoides	6785689	KEN_ALUM030_trimmed	20	0	20	0	Kenya	0.0992466305506148	3b	Ascaris_lumbricoides
692	3_ascaris_lumbricoides	6785689	KEN_ALUM031_trimmed	0	0	0	NA	Kenya	0.0992466305506148	3b	Ascaris_lumbricoides
693	3_ascaris_lumbricoides	6785689	KEN_ALUM032_trimmed	0	0	0	NA	Kenya	0.0992466305506148	3b	Ascaris_lumbricoides
694	3_ascaris_lumbricoides	6785689	KEN_ALUM038_trimmed	2	0	2	0	Kenya	0.0992466305506148	3b	Ascaris_lumbricoides
695	3_ascaris_lumbricoides	6785689	KEN_ALUM039_trimmed	0	0	0	NA	Kenya	0.0992466305506148	3b	Ascaris_lumbricoides
696	3_ascaris_lumbricoides	6785689	KEN_ALUM046_trimmed	0	1	1	1	Kenya	0.0992466305506148	3b	Ascaris_lumbricoides
697	3_ascaris_lumbricoides	6785689	KEN_ALUM055_trimmed	0	0	0	NA	Kenya	0.0992466305506148	3b	Ascaris_lumbricoides
698	3_ascaris_lumbricoides	6785689	KEN_ALUM059_trimmed	405	11	416	0.0264423076923077	Kenya	0.0992466305506148	3b	Ascaris_lumbricoides
699	3_ascaris_lumbricoides	6785689	KEN_ALUM067_trimmed	0	0	0	NA	Kenya	0.0992466305506148	3b	Ascaris_lumbricoides
700	3_ascaris_lumbricoides	6785689	MMR001_trimmed	0	0	0	NA	Myanmar	0.102108856261105	3b	Ascaris_lumbricoides
701	3_ascaris_lumbricoides	6785689	MMR002_trimmed	36	1	37	0.027027027027027	Myanmar	0.102108856261105	3b	Ascaris_lumbricoides
702	3_ascaris_lumbricoides	6785689	MMR007_trimmed	13	0	13	0	Myanmar	0.102108856261105	3b	Ascaris_lumbricoides
703	3_ascaris_lumbricoides	6785689	MMR008_trimmed	1	0	1	0	Myanmar	0.102108856261105	3b	Ascaris_lumbricoides
704	3_ascaris_lumbricoides	6785689	MMR013_trimmed	6	0	6	0	Myanmar	0.102108856261105	3b	Ascaris_lumbricoides
705	3_ascaris_lumbricoides	6785689	MMR015_trimmed	1	0	1	0	Myanmar	0.102108856261105	3b	Ascaris_lumbricoides
706	3_ascaris_lumbricoides	6785689	MMR016_trimmed	15	0	15	0	Myanmar	0.102108856261105	3b	Ascaris_lumbricoides
707	3_ascaris_lumbricoides	6785689	MMR017_trimmed	1	0	1	0	Myanmar	0.102108856261105	3b	Ascaris_lumbricoides
708	3_ascaris_lumbricoides	6785689	MMR024_trimmed	1	0	1	0	Myanmar	0.102108856261105	3b	Ascaris_lumbricoides
709	3_ascaris_lumbricoides	6785689	MMR025_trimmed	0	1	1	1	Myanmar	0.102108856261105	3b	Ascaris_lumbricoides
710	3_ascaris_lumbricoides	6785689	MMR026_trimmed	3	1	4	0.25	Myanmar	0.102108856261105	3b	Ascaris_lumbricoides
711	3_ascaris_lumbricoides	6785689	MMR032_trimmed	2	0	2	0	Myanmar	0.102108856261105	3b	Ascaris_lumbricoides
712	3_ascaris_lumbricoides	6785689	MMR034_trimmed	0	0	0	NA	Myanmar	0.102108856261105	3b	Ascaris_lumbricoides
713	3_ascaris_lumbricoides	6785689	MMR_NDK113_trimmed	9	0	9	0	Myanmar	0.102108856261105	3b	Ascaris_lumbricoides
714	3_ascaris_lumbricoides	6785689	MMR_NDK63_trimmed	12	0	12	0	Myanmar	0.102108856261105	3b	Ascaris_lumbricoides
715	3_ascaris_lumbricoides	6785689	MMR_NKD92_trimmed	17	0	17	0	Myanmar	0.102108856261105	3b	Ascaris_lumbricoides
716	3_ascaris_lumbricoides	6785689	MMR_TKU102_trimmed	16	1	17	0.0588235294117647	Myanmar	0.102108856261105	3b	Ascaris_lumbricoides
717	3_ascaris_lumbricoides	6785689	MMR_TKU23_trimmed	3	2	5	0.4	Myanmar	0.102108856261105	3b	Ascaris_lumbricoides
718	3_ascaris_lumbricoides	6785689	MMR_TKU25_trimmed	15	0	15	0	Myanmar	0.102108856261105	3b	Ascaris_lumbricoides
719	3_ascaris_lumbricoides	6785689	MOZ011_trimmed	5	0	5	0	Mozambique	0.0763187429854097	3b	Ascaris_lumbricoides
720	3_ascaris_lumbricoides	6785689	MOZ028_trimmed	32	4	36	0.111111111111111	Mozambique	0.0763187429854097	3b	Ascaris_lumbricoides
721	3_ascaris_lumbricoides	6785689	MOZ030_trimmed	524	70	594	0.117845117845118	Mozambique	0.0763187429854097	3b	Ascaris_lumbricoides
722	3_ascaris_lumbricoides	6785689	MYS342_trimmed	0	0	0	NA	Malaysia	NA	3b	Ascaris_lumbricoides
723	3_ascaris_lumbricoides	6785689	ZAF002_trimmed	31	1	32	0.03125	South Africa	0.0166847826086957	3b	Ascaris_lumbricoides
724	3_ascaris_lumbricoides	6785689	ZAF003_trimmed	6	0	6	0	South Africa	0.0166847826086957	3b	Ascaris_lumbricoides
725	3_ascaris_lumbricoides	6785689	ZAF004_trimmed	24	0	24	0	South Africa	0.0166847826086957	3b	Ascaris_lumbricoides
726	3_ascaris_lumbricoides	6785689	ZAF005_trimmed	109	6	115	0.0521739130434783	South Africa	0.0166847826086957	3b	Ascaris_lumbricoides
727	3_ascaris_lumbricoides	6785689	ZAF006_trimmed	4	0	4	0	South Africa	0.0166847826086957	3b	Ascaris_lumbricoides
728	3_ascaris_lumbricoides	6785714	BEN002_trimmed	0	0	0	NA	Benin	0	3b	Ascaris_lumbricoides
729	3_ascaris_lumbricoides	6785714	BEN005_trimmed	1	0	1	0	Benin	0	3b	Ascaris_lumbricoides
730	3_ascaris_lumbricoides	6785714	BEN010_trimmed	1	0	1	0	Benin	0	3b	Ascaris_lumbricoides
731	3_ascaris_lumbricoides	6785714	BEN014_trimmed	0	0	0	NA	Benin	0	3b	Ascaris_lumbricoides
732	3_ascaris_lumbricoides	6785714	BEN015_trimmed	2	0	2	0	Benin	0	3b	Ascaris_lumbricoides
733	3_ascaris_lumbricoides	6785714	BEN019_trimmed	2	0	2	0	Benin	0	3b	Ascaris_lumbricoides
734	3_ascaris_lumbricoides	6785714	BEN022_trimmed	0	0	0	NA	Benin	0	3b	Ascaris_lumbricoides
735	3_ascaris_lumbricoides	6785714	BEN025_trimmed	2	0	2	0	Benin	0	3b	Ascaris_lumbricoides
736	3_ascaris_lumbricoides	6785714	ETH001_trimmed	1082	11	1093	0.010064043915828	Ethiopia	0.013776678001443	3b	Ascaris_lumbricoides
737	3_ascaris_lumbricoides	6785714	ETH002_trimmed	2528	45	2573	0.0174893120870579	Ethiopia	0.013776678001443	3b	Ascaris_lumbricoides
738	3_ascaris_lumbricoides	6785714	KEN_ALUM001_trimmed	1	0	1	0	Kenya	0.0651666218096765	3b	Ascaris_lumbricoides
739	3_ascaris_lumbricoides	6785714	KEN_ALUM002_trimmed	294	8	302	0.0264900662251656	Kenya	0.0651666218096765	3b	Ascaris_lumbricoides
740	3_ascaris_lumbricoides	6785714	KEN_ALUM003_trimmed	593	16	609	0.0262725779967159	Kenya	0.0651666218096765	3b	Ascaris_lumbricoides
741	3_ascaris_lumbricoides	6785714	KEN_ALUM004_trimmed	0	0	0	NA	Kenya	0.0651666218096765	3b	Ascaris_lumbricoides
742	3_ascaris_lumbricoides	6785714	KEN_ALUM005_trimmed	0	0	0	NA	Kenya	0.0651666218096765	3b	Ascaris_lumbricoides
743	3_ascaris_lumbricoides	6785714	KEN_ALUM008_trimmed	229	4	233	0.0171673819742489	Kenya	0.0651666218096765	3b	Ascaris_lumbricoides
744	3_ascaris_lumbricoides	6785714	KEN_ALUM009_trimmed	319	4	323	0.0123839009287926	Kenya	0.0651666218096765	3b	Ascaris_lumbricoides
745	3_ascaris_lumbricoides	6785714	KEN_ALUM010_trimmed	0	0	0	NA	Kenya	0.0651666218096765	3b	Ascaris_lumbricoides
746	3_ascaris_lumbricoides	6785714	KEN_ALUM017_trimmed	16	0	16	0	Kenya	0.0651666218096765	3b	Ascaris_lumbricoides
747	3_ascaris_lumbricoides	6785714	KEN_ALUM018_trimmed	0	0	0	NA	Kenya	0.0651666218096765	3b	Ascaris_lumbricoides
748	3_ascaris_lumbricoides	6785714	KEN_ALUM019_trimmed	10	0	10	0	Kenya	0.0651666218096765	3b	Ascaris_lumbricoides
749	3_ascaris_lumbricoides	6785714	KEN_ALUM021_trimmed	0	0	0	NA	Kenya	0.0651666218096765	3b	Ascaris_lumbricoides
750	3_ascaris_lumbricoides	6785714	KEN_ALUM026_trimmed	1	0	1	0	Kenya	0.0651666218096765	3b	Ascaris_lumbricoides
751	3_ascaris_lumbricoides	6785714	KEN_ALUM029_trimmed	0	0	0	NA	Kenya	0.0651666218096765	3b	Ascaris_lumbricoides
752	3_ascaris_lumbricoides	6785714	KEN_ALUM030_trimmed	21	0	21	0	Kenya	0.0651666218096765	3b	Ascaris_lumbricoides
753	3_ascaris_lumbricoides	6785714	KEN_ALUM031_trimmed	0	0	0	NA	Kenya	0.0651666218096765	3b	Ascaris_lumbricoides
754	3_ascaris_lumbricoides	6785714	KEN_ALUM032_trimmed	0	0	0	NA	Kenya	0.0651666218096765	3b	Ascaris_lumbricoides
755	3_ascaris_lumbricoides	6785714	KEN_ALUM038_trimmed	1	2	3	0.666666666666667	Kenya	0.0651666218096765	3b	Ascaris_lumbricoides
756	3_ascaris_lumbricoides	6785714	KEN_ALUM039_trimmed	0	0	0	NA	Kenya	0.0651666218096765	3b	Ascaris_lumbricoides
757	3_ascaris_lumbricoides	6785714	KEN_ALUM046_trimmed	1	0	1	0	Kenya	0.0651666218096765	3b	Ascaris_lumbricoides
758	3_ascaris_lumbricoides	6785714	KEN_ALUM055_trimmed	0	0	0	NA	Kenya	0.0651666218096765	3b	Ascaris_lumbricoides
759	3_ascaris_lumbricoides	6785714	KEN_ALUM059_trimmed	410	14	424	0.0330188679245283	Kenya	0.0651666218096765	3b	Ascaris_lumbricoides
760	3_ascaris_lumbricoides	6785714	KEN_ALUM067_trimmed	0	0	0	NA	Kenya	0.0651666218096765	3b	Ascaris_lumbricoides
761	3_ascaris_lumbricoides	6785714	MMR001_trimmed	0	0	0	NA	Myanmar	0.00446428571428571	3b	Ascaris_lumbricoides
762	3_ascaris_lumbricoides	6785714	MMR002_trimmed	31	0	31	0	Myanmar	0.00446428571428571	3b	Ascaris_lumbricoides
763	3_ascaris_lumbricoides	6785714	MMR007_trimmed	7	0	7	0	Myanmar	0.00446428571428571	3b	Ascaris_lumbricoides
764	3_ascaris_lumbricoides	6785714	MMR008_trimmed	1	0	1	0	Myanmar	0.00446428571428571	3b	Ascaris_lumbricoides
765	3_ascaris_lumbricoides	6785714	MMR013_trimmed	5	0	5	0	Myanmar	0.00446428571428571	3b	Ascaris_lumbricoides
766	3_ascaris_lumbricoides	6785714	MMR015_trimmed	1	0	1	0	Myanmar	0.00446428571428571	3b	Ascaris_lumbricoides
767	3_ascaris_lumbricoides	6785714	MMR016_trimmed	14	0	14	0	Myanmar	0.00446428571428571	3b	Ascaris_lumbricoides
768	3_ascaris_lumbricoides	6785714	MMR017_trimmed	1	0	1	0	Myanmar	0.00446428571428571	3b	Ascaris_lumbricoides
769	3_ascaris_lumbricoides	6785714	MMR024_trimmed	1	0	1	0	Myanmar	0.00446428571428571	3b	Ascaris_lumbricoides
770	3_ascaris_lumbricoides	6785714	MMR025_trimmed	0	0	0	NA	Myanmar	0.00446428571428571	3b	Ascaris_lumbricoides
771	3_ascaris_lumbricoides	6785714	MMR026_trimmed	4	0	4	0	Myanmar	0.00446428571428571	3b	Ascaris_lumbricoides
772	3_ascaris_lumbricoides	6785714	MMR032_trimmed	2	0	2	0	Myanmar	0.00446428571428571	3b	Ascaris_lumbricoides
773	3_ascaris_lumbricoides	6785714	MMR034_trimmed	0	0	0	NA	Myanmar	0.00446428571428571	3b	Ascaris_lumbricoides
774	3_ascaris_lumbricoides	6785714	MMR_NDK113_trimmed	9	0	9	0	Myanmar	0.00446428571428571	3b	Ascaris_lumbricoides
775	3_ascaris_lumbricoides	6785714	MMR_NDK63_trimmed	10	0	10	0	Myanmar	0.00446428571428571	3b	Ascaris_lumbricoides
776	3_ascaris_lumbricoides	6785714	MMR_NKD92_trimmed	16	0	16	0	Myanmar	0.00446428571428571	3b	Ascaris_lumbricoides
777	3_ascaris_lumbricoides	6785714	MMR_TKU102_trimmed	13	0	13	0	Myanmar	0.00446428571428571	3b	Ascaris_lumbricoides
778	3_ascaris_lumbricoides	6785714	MMR_TKU23_trimmed	3	0	3	0	Myanmar	0.00446428571428571	3b	Ascaris_lumbricoides
779	3_ascaris_lumbricoides	6785714	MMR_TKU25_trimmed	13	1	14	0.0714285714285714	Myanmar	0.00446428571428571	3b	Ascaris_lumbricoides
780	3_ascaris_lumbricoides	6785714	MOZ011_trimmed	4	1	5	0.2	Mozambique	0.0839047619047619	3b	Ascaris_lumbricoides
781	3_ascaris_lumbricoides	6785714	MOZ028_trimmed	27	1	28	0.0357142857142857	Mozambique	0.0839047619047619	3b	Ascaris_lumbricoides
782	3_ascaris_lumbricoides	6785714	MOZ030_trimmed	492	8	500	0.016	Mozambique	0.0839047619047619	3b	Ascaris_lumbricoides
783	3_ascaris_lumbricoides	6785714	MYS342_trimmed	0	0	0	NA	Malaysia	NA	3b	Ascaris_lumbricoides
784	3_ascaris_lumbricoides	6785714	ZAF002_trimmed	24	0	24	0	South Africa	0.0021505376344086	3b	Ascaris_lumbricoides
785	3_ascaris_lumbricoides	6785714	ZAF003_trimmed	6	0	6	0	South Africa	0.0021505376344086	3b	Ascaris_lumbricoides
786	3_ascaris_lumbricoides	6785714	ZAF004_trimmed	22	0	22	0	South Africa	0.0021505376344086	3b	Ascaris_lumbricoides
787	3_ascaris_lumbricoides	6785714	ZAF005_trimmed	92	1	93	0.010752688172043	South Africa	0.0021505376344086	3b	Ascaris_lumbricoides
788	3_ascaris_lumbricoides	6785714	ZAF006_trimmed	4	0	4	0	South Africa	0.0021505376344086	3b	Ascaris_lumbricoides
789	52_trichuris_trichiura	5882	CHN_TT001_trimmed	2	0	2	0	China	0.0761904761904762	52	Trichuris_trichiura
790	52_trichuris_trichiura	5882	CHN_TT002_trimmed	2	1	3	0.333333333333333	China	0.0761904761904762	52	Trichuris_trichiura
791	52_trichuris_trichiura	5882	CHN_TT003_trimmed	10	0	10	0	China	0.0761904761904762	52	Trichuris_trichiura
792	52_trichuris_trichiura	5882	CHN_TT004_trimmed	3	0	3	0	China	0.0761904761904762	52	Trichuris_trichiura
793	52_trichuris_trichiura	5882	CHN_TT005_trimmed	5	0	5	0	China	0.0761904761904762	52	Trichuris_trichiura
794	52_trichuris_trichiura	5882	CHN_TT006_trimmed	3	0	3	0	China	0.0761904761904762	52	Trichuris_trichiura
795	52_trichuris_trichiura	5882	CHN_TT007_trimmed	8	2	10	0.2	China	0.0761904761904762	52	Trichuris_trichiura
796	52_trichuris_trichiura	5882	HND_TT001_trimmed	12	0	12	0	Honduras	0	52	Trichuris_trichiura
797	52_trichuris_trichiura	5882	HND_TT002_trimmed	2	0	2	0	Honduras	0	52	Trichuris_trichiura
798	52_trichuris_trichiura	5882	HND_TT003_trimmed	10	0	10	0	Honduras	0	52	Trichuris_trichiura
799	52_trichuris_trichiura	5882	HND_TT004_trimmed	6	0	6	0	Honduras	0	52	Trichuris_trichiura
800	52_trichuris_trichiura	5882	HND_TT005_trimmed	2	0	2	0	Honduras	0	52	Trichuris_trichiura
801	52_trichuris_trichiura	5882	HND_TT006_trimmed	1	0	1	0	Honduras	0	52	Trichuris_trichiura
802	52_trichuris_trichiura	5882	HND_TT007_trimmed	3	0	3	0	Honduras	0	52	Trichuris_trichiura
803	52_trichuris_trichiura	5882	HND_TT008_trimmed	2	0	2	0	Honduras	0	52	Trichuris_trichiura
804	52_trichuris_trichiura	5882	UGA_TT001_trimmed	1	0	1	0	Uganda	0.0235754985754986	52	Trichuris_trichiura
805	52_trichuris_trichiura	5882	UGA_TT002_trimmed	6	0	6	0	Uganda	0.0235754985754986	52	Trichuris_trichiura
806	52_trichuris_trichiura	5882	UGA_TT003_trimmed	8	1	9	0.111111111111111	Uganda	0.0235754985754986	52	Trichuris_trichiura
807	52_trichuris_trichiura	5882	UGA_TT004_trimmed	3	0	3	0	Uganda	0.0235754985754986	52	Trichuris_trichiura
808	52_trichuris_trichiura	5882	UGA_TT005_trimmed	7	0	7	0	Uganda	0.0235754985754986	52	Trichuris_trichiura
809	52_trichuris_trichiura	5882	UGA_TT006_trimmed	1	0	1	0	Uganda	0.0235754985754986	52	Trichuris_trichiura
810	52_trichuris_trichiura	5882	UGA_TT007_trimmed	6	0	6	0	Uganda	0.0235754985754986	52	Trichuris_trichiura
811	52_trichuris_trichiura	5882	UGA_TT008_trimmed	20	0	20	0	Uganda	0.0235754985754986	52	Trichuris_trichiura
812	52_trichuris_trichiura	5882	UGA_TT009_trimmed	13	2	15	0.133333333333333	Uganda	0.0235754985754986	52	Trichuris_trichiura
813	52_trichuris_trichiura	5882	UGA_TT010_trimmed	25	1	26	0.0384615384615385	Uganda	0.0235754985754986	52	Trichuris_trichiura
814	52_trichuris_trichiura	5882	UGA_TT011_trimmed	3	0	3	0	Uganda	0.0235754985754986	52	Trichuris_trichiura
815	52_trichuris_trichiura	5882	UGA_TT012_trimmed	3	0	3	0	Uganda	0.0235754985754986	52	Trichuris_trichiura
816	52_trichuris_trichiura	5882	UGA_TT013_trimmed	0	0	0	NA	Uganda	0.0235754985754986	52	Trichuris_trichiura
817	52_trichuris_trichiura	5885	CHN_TT001_trimmed	2	0	2	0	China	0.126984126984127	52	Trichuris_trichiura
818	52_trichuris_trichiura	5885	CHN_TT002_trimmed	3	0	3	0	China	0.126984126984127	52	Trichuris_trichiura
819	52_trichuris_trichiura	5885	CHN_TT003_trimmed	7	2	9	0.222222222222222	China	0.126984126984127	52	Trichuris_trichiura
820	52_trichuris_trichiura	5885	CHN_TT004_trimmed	2	1	3	0.333333333333333	China	0.126984126984127	52	Trichuris_trichiura
821	52_trichuris_trichiura	5885	CHN_TT005_trimmed	6	0	6	0	China	0.126984126984127	52	Trichuris_trichiura
822	52_trichuris_trichiura	5885	CHN_TT006_trimmed	3	0	3	0	China	0.126984126984127	52	Trichuris_trichiura
823	52_trichuris_trichiura	5885	CHN_TT007_trimmed	6	3	9	0.333333333333333	China	0.126984126984127	52	Trichuris_trichiura
824	52_trichuris_trichiura	5885	HND_TT001_trimmed	11	0	11	0	Honduras	0	52	Trichuris_trichiura
825	52_trichuris_trichiura	5885	HND_TT002_trimmed	2	0	2	0	Honduras	0	52	Trichuris_trichiura
826	52_trichuris_trichiura	5885	HND_TT003_trimmed	8	0	8	0	Honduras	0	52	Trichuris_trichiura
827	52_trichuris_trichiura	5885	HND_TT004_trimmed	6	0	6	0	Honduras	0	52	Trichuris_trichiura
828	52_trichuris_trichiura	5885	HND_TT005_trimmed	2	0	2	0	Honduras	0	52	Trichuris_trichiura
829	52_trichuris_trichiura	5885	HND_TT006_trimmed	1	0	1	0	Honduras	0	52	Trichuris_trichiura
830	52_trichuris_trichiura	5885	HND_TT007_trimmed	3	0	3	0	Honduras	0	52	Trichuris_trichiura
831	52_trichuris_trichiura	5885	HND_TT008_trimmed	2	0	2	0	Honduras	0	52	Trichuris_trichiura
832	52_trichuris_trichiura	5885	UGA_TT001_trimmed	1	0	1	0	Uganda	0.0138888888888889	52	Trichuris_trichiura
833	52_trichuris_trichiura	5885	UGA_TT002_trimmed	6	0	6	0	Uganda	0.0138888888888889	52	Trichuris_trichiura
834	52_trichuris_trichiura	5885	UGA_TT003_trimmed	8	0	8	0	Uganda	0.0138888888888889	52	Trichuris_trichiura
835	52_trichuris_trichiura	5885	UGA_TT004_trimmed	3	0	3	0	Uganda	0.0138888888888889	52	Trichuris_trichiura
836	52_trichuris_trichiura	5885	UGA_TT005_trimmed	5	1	6	0.166666666666667	Uganda	0.0138888888888889	52	Trichuris_trichiura
837	52_trichuris_trichiura	5885	UGA_TT006_trimmed	1	0	1	0	Uganda	0.0138888888888889	52	Trichuris_trichiura
838	52_trichuris_trichiura	5885	UGA_TT007_trimmed	6	0	6	0	Uganda	0.0138888888888889	52	Trichuris_trichiura
839	52_trichuris_trichiura	5885	UGA_TT008_trimmed	16	0	16	0	Uganda	0.0138888888888889	52	Trichuris_trichiura
840	52_trichuris_trichiura	5885	UGA_TT009_trimmed	14	0	14	0	Uganda	0.0138888888888889	52	Trichuris_trichiura
841	52_trichuris_trichiura	5885	UGA_TT010_trimmed	21	0	21	0	Uganda	0.0138888888888889	52	Trichuris_trichiura
842	52_trichuris_trichiura	5885	UGA_TT011_trimmed	3	0	3	0	Uganda	0.0138888888888889	52	Trichuris_trichiura
843	52_trichuris_trichiura	5885	UGA_TT012_trimmed	2	0	2	0	Uganda	0.0138888888888889	52	Trichuris_trichiura
844	52_trichuris_trichiura	5885	UGA_TT013_trimmed	0	0	0	NA	Uganda	0.0138888888888889	52	Trichuris_trichiura
845	52_trichuris_trichiura	5886	CHN_TT001_trimmed	2	0	2	0	China	0	52	Trichuris_trichiura
846	52_trichuris_trichiura	5886	CHN_TT002_trimmed	3	0	3	0	China	0	52	Trichuris_trichiura
847	52_trichuris_trichiura	5886	CHN_TT003_trimmed	8	0	8	0	China	0	52	Trichuris_trichiura
848	52_trichuris_trichiura	5886	CHN_TT004_trimmed	3	0	3	0	China	0	52	Trichuris_trichiura
849	52_trichuris_trichiura	5886	CHN_TT005_trimmed	5	0	5	0	China	0	52	Trichuris_trichiura
850	52_trichuris_trichiura	5886	CHN_TT006_trimmed	3	0	3	0	China	0	52	Trichuris_trichiura
851	52_trichuris_trichiura	5886	CHN_TT007_trimmed	9	0	9	0	China	0	52	Trichuris_trichiura
852	52_trichuris_trichiura	5886	HND_TT001_trimmed	8	3	11	0.272727272727273	Honduras	0.0340909090909091	52	Trichuris_trichiura
853	52_trichuris_trichiura	5886	HND_TT002_trimmed	2	0	2	0	Honduras	0.0340909090909091	52	Trichuris_trichiura
854	52_trichuris_trichiura	5886	HND_TT003_trimmed	8	0	8	0	Honduras	0.0340909090909091	52	Trichuris_trichiura
855	52_trichuris_trichiura	5886	HND_TT004_trimmed	6	0	6	0	Honduras	0.0340909090909091	52	Trichuris_trichiura
856	52_trichuris_trichiura	5886	HND_TT005_trimmed	2	0	2	0	Honduras	0.0340909090909091	52	Trichuris_trichiura
857	52_trichuris_trichiura	5886	HND_TT006_trimmed	1	0	1	0	Honduras	0.0340909090909091	52	Trichuris_trichiura
858	52_trichuris_trichiura	5886	HND_TT007_trimmed	3	0	3	0	Honduras	0.0340909090909091	52	Trichuris_trichiura
859	52_trichuris_trichiura	5886	HND_TT008_trimmed	2	0	2	0	Honduras	0.0340909090909091	52	Trichuris_trichiura
860	52_trichuris_trichiura	5886	UGA_TT001_trimmed	1	0	1	0	Uganda	0.0138888888888889	52	Trichuris_trichiura
861	52_trichuris_trichiura	5886	UGA_TT002_trimmed	5	0	5	0	Uganda	0.0138888888888889	52	Trichuris_trichiura
862	52_trichuris_trichiura	5886	UGA_TT003_trimmed	7	0	7	0	Uganda	0.0138888888888889	52	Trichuris_trichiura
863	52_trichuris_trichiura	5886	UGA_TT004_trimmed	2	0	2	0	Uganda	0.0138888888888889	52	Trichuris_trichiura
864	52_trichuris_trichiura	5886	UGA_TT005_trimmed	5	1	6	0.166666666666667	Uganda	0.0138888888888889	52	Trichuris_trichiura
865	52_trichuris_trichiura	5886	UGA_TT006_trimmed	1	0	1	0	Uganda	0.0138888888888889	52	Trichuris_trichiura
866	52_trichuris_trichiura	5886	UGA_TT007_trimmed	6	0	6	0	Uganda	0.0138888888888889	52	Trichuris_trichiura
867	52_trichuris_trichiura	5886	UGA_TT008_trimmed	16	0	16	0	Uganda	0.0138888888888889	52	Trichuris_trichiura
868	52_trichuris_trichiura	5886	UGA_TT009_trimmed	13	0	13	0	Uganda	0.0138888888888889	52	Trichuris_trichiura
869	52_trichuris_trichiura	5886	UGA_TT010_trimmed	20	0	20	0	Uganda	0.0138888888888889	52	Trichuris_trichiura
870	52_trichuris_trichiura	5886	UGA_TT011_trimmed	3	0	3	0	Uganda	0.0138888888888889	52	Trichuris_trichiura
871	52_trichuris_trichiura	5886	UGA_TT012_trimmed	2	0	2	0	Uganda	0.0138888888888889	52	Trichuris_trichiura
872	52_trichuris_trichiura	5886	UGA_TT013_trimmed	0	0	0	NA	Uganda	0.0138888888888889	52	Trichuris_trichiura
873	52_trichuris_trichiura	5890	CHN_TT001_trimmed	3	0	3	0	China	0	52	Trichuris_trichiura
874	52_trichuris_trichiura	5890	CHN_TT002_trimmed	2	0	2	0	China	0	52	Trichuris_trichiura
875	52_trichuris_trichiura	5890	CHN_TT003_trimmed	8	0	8	0	China	0	52	Trichuris_trichiura
876	52_trichuris_trichiura	5890	CHN_TT004_trimmed	2	0	2	0	China	0	52	Trichuris_trichiura
877	52_trichuris_trichiura	5890	CHN_TT005_trimmed	6	0	6	0	China	0	52	Trichuris_trichiura
878	52_trichuris_trichiura	5890	CHN_TT006_trimmed	2	0	2	0	China	0	52	Trichuris_trichiura
879	52_trichuris_trichiura	5890	CHN_TT007_trimmed	9	0	9	0	China	0	52	Trichuris_trichiura
880	52_trichuris_trichiura	5890	HND_TT001_trimmed	11	0	11	0	Honduras	0.0208333333333333	52	Trichuris_trichiura
881	52_trichuris_trichiura	5890	HND_TT002_trimmed	3	0	3	0	Honduras	0.0208333333333333	52	Trichuris_trichiura
882	52_trichuris_trichiura	5890	HND_TT003_trimmed	5	1	6	0.166666666666667	Honduras	0.0208333333333333	52	Trichuris_trichiura
883	52_trichuris_trichiura	5890	HND_TT004_trimmed	5	0	5	0	Honduras	0.0208333333333333	52	Trichuris_trichiura
884	52_trichuris_trichiura	5890	HND_TT005_trimmed	2	0	2	0	Honduras	0.0208333333333333	52	Trichuris_trichiura
885	52_trichuris_trichiura	5890	HND_TT006_trimmed	1	0	1	0	Honduras	0.0208333333333333	52	Trichuris_trichiura
886	52_trichuris_trichiura	5890	HND_TT007_trimmed	2	0	2	0	Honduras	0.0208333333333333	52	Trichuris_trichiura
887	52_trichuris_trichiura	5890	HND_TT008_trimmed	2	0	2	0	Honduras	0.0208333333333333	52	Trichuris_trichiura
888	52_trichuris_trichiura	5890	UGA_TT001_trimmed	0	1	1	1	Uganda	0.0833333333333333	52	Trichuris_trichiura
889	52_trichuris_trichiura	5890	UGA_TT002_trimmed	3	0	3	0	Uganda	0.0833333333333333	52	Trichuris_trichiura
890	52_trichuris_trichiura	5890	UGA_TT003_trimmed	5	0	5	0	Uganda	0.0833333333333333	52	Trichuris_trichiura
891	52_trichuris_trichiura	5890	UGA_TT004_trimmed	2	0	2	0	Uganda	0.0833333333333333	52	Trichuris_trichiura
892	52_trichuris_trichiura	5890	UGA_TT005_trimmed	6	0	6	0	Uganda	0.0833333333333333	52	Trichuris_trichiura
893	52_trichuris_trichiura	5890	UGA_TT006_trimmed	1	0	1	0	Uganda	0.0833333333333333	52	Trichuris_trichiura
894	52_trichuris_trichiura	5890	UGA_TT007_trimmed	6	0	6	0	Uganda	0.0833333333333333	52	Trichuris_trichiura
895	52_trichuris_trichiura	5890	UGA_TT008_trimmed	13	0	13	0	Uganda	0.0833333333333333	52	Trichuris_trichiura
896	52_trichuris_trichiura	5890	UGA_TT009_trimmed	9	0	9	0	Uganda	0.0833333333333333	52	Trichuris_trichiura
897	52_trichuris_trichiura	5890	UGA_TT010_trimmed	17	0	17	0	Uganda	0.0833333333333333	52	Trichuris_trichiura
898	52_trichuris_trichiura	5890	UGA_TT011_trimmed	2	0	2	0	Uganda	0.0833333333333333	52	Trichuris_trichiura
899	52_trichuris_trichiura	5890	UGA_TT012_trimmed	2	0	2	0	Uganda	0.0833333333333333	52	Trichuris_trichiura
900	52_trichuris_trichiura	5890	UGA_TT013_trimmed	0	0	0	NA	Uganda	0.0833333333333333	52	Trichuris_trichiura
901	52_trichuris_trichiura	5891	CHN_TT001_trimmed	3	0	3	0	China	0	52	Trichuris_trichiura
902	52_trichuris_trichiura	5891	CHN_TT002_trimmed	2	0	2	0	China	0	52	Trichuris_trichiura
903	52_trichuris_trichiura	5891	CHN_TT003_trimmed	8	0	8	0	China	0	52	Trichuris_trichiura
904	52_trichuris_trichiura	5891	CHN_TT004_trimmed	3	0	3	0	China	0	52	Trichuris_trichiura
905	52_trichuris_trichiura	5891	CHN_TT005_trimmed	6	0	6	0	China	0	52	Trichuris_trichiura
906	52_trichuris_trichiura	5891	CHN_TT006_trimmed	2	0	2	0	China	0	52	Trichuris_trichiura
907	52_trichuris_trichiura	5891	CHN_TT007_trimmed	8	0	8	0	China	0	52	Trichuris_trichiura
908	52_trichuris_trichiura	5891	HND_TT001_trimmed	11	0	11	0	Honduras	0	52	Trichuris_trichiura
909	52_trichuris_trichiura	5891	HND_TT002_trimmed	3	0	3	0	Honduras	0	52	Trichuris_trichiura
910	52_trichuris_trichiura	5891	HND_TT003_trimmed	6	0	6	0	Honduras	0	52	Trichuris_trichiura
911	52_trichuris_trichiura	5891	HND_TT004_trimmed	6	0	6	0	Honduras	0	52	Trichuris_trichiura
912	52_trichuris_trichiura	5891	HND_TT005_trimmed	2	0	2	0	Honduras	0	52	Trichuris_trichiura
913	52_trichuris_trichiura	5891	HND_TT006_trimmed	0	0	0	NA	Honduras	0	52	Trichuris_trichiura
914	52_trichuris_trichiura	5891	HND_TT007_trimmed	2	0	2	0	Honduras	0	52	Trichuris_trichiura
915	52_trichuris_trichiura	5891	HND_TT008_trimmed	1	0	1	0	Honduras	0	52	Trichuris_trichiura
916	52_trichuris_trichiura	5891	UGA_TT001_trimmed	1	0	1	0	Uganda	0.0375	52	Trichuris_trichiura
917	52_trichuris_trichiura	5891	UGA_TT002_trimmed	3	0	3	0	Uganda	0.0375	52	Trichuris_trichiura
918	52_trichuris_trichiura	5891	UGA_TT003_trimmed	4	1	5	0.2	Uganda	0.0375	52	Trichuris_trichiura
919	52_trichuris_trichiura	5891	UGA_TT004_trimmed	2	0	2	0	Uganda	0.0375	52	Trichuris_trichiura
920	52_trichuris_trichiura	5891	UGA_TT005_trimmed	6	0	6	0	Uganda	0.0375	52	Trichuris_trichiura
921	52_trichuris_trichiura	5891	UGA_TT006_trimmed	1	0	1	0	Uganda	0.0375	52	Trichuris_trichiura
922	52_trichuris_trichiura	5891	UGA_TT007_trimmed	5	0	5	0	Uganda	0.0375	52	Trichuris_trichiura
923	52_trichuris_trichiura	5891	UGA_TT008_trimmed	13	0	13	0	Uganda	0.0375	52	Trichuris_trichiura
924	52_trichuris_trichiura	5891	UGA_TT009_trimmed	6	2	8	0.25	Uganda	0.0375	52	Trichuris_trichiura
925	52_trichuris_trichiura	5891	UGA_TT010_trimmed	17	0	17	0	Uganda	0.0375	52	Trichuris_trichiura
926	52_trichuris_trichiura	5891	UGA_TT011_trimmed	2	0	2	0	Uganda	0.0375	52	Trichuris_trichiura
927	52_trichuris_trichiura	5891	UGA_TT012_trimmed	2	0	2	0	Uganda	0.0375	52	Trichuris_trichiura
928	52_trichuris_trichiura	5891	UGA_TT013_trimmed	0	0	0	NA	Uganda	0.0375	52	Trichuris_trichiura
929	52_trichuris_trichiura	5895	CHN_TT001_trimmed	2	0	2	0	China	0.103174603174603	52	Trichuris_trichiura
930	52_trichuris_trichiura	5895	CHN_TT002_trimmed	1	1	2	0.5	China	0.103174603174603	52	Trichuris_trichiura
931	52_trichuris_trichiura	5895	CHN_TT003_trimmed	5	0	5	0	China	0.103174603174603	52	Trichuris_trichiura
932	52_trichuris_trichiura	5895	CHN_TT004_trimmed	3	0	3	0	China	0.103174603174603	52	Trichuris_trichiura
933	52_trichuris_trichiura	5895	CHN_TT005_trimmed	5	0	5	0	China	0.103174603174603	52	Trichuris_trichiura
934	52_trichuris_trichiura	5895	CHN_TT006_trimmed	2	0	2	0	China	0.103174603174603	52	Trichuris_trichiura
935	52_trichuris_trichiura	5895	CHN_TT007_trimmed	7	2	9	0.222222222222222	China	0.103174603174603	52	Trichuris_trichiura
936	52_trichuris_trichiura	5895	HND_TT001_trimmed	7	0	7	0	Honduras	0	52	Trichuris_trichiura
937	52_trichuris_trichiura	5895	HND_TT002_trimmed	2	0	2	0	Honduras	0	52	Trichuris_trichiura
938	52_trichuris_trichiura	5895	HND_TT003_trimmed	7	0	7	0	Honduras	0	52	Trichuris_trichiura
939	52_trichuris_trichiura	5895	HND_TT004_trimmed	6	0	6	0	Honduras	0	52	Trichuris_trichiura
940	52_trichuris_trichiura	5895	HND_TT005_trimmed	2	0	2	0	Honduras	0	52	Trichuris_trichiura
941	52_trichuris_trichiura	5895	HND_TT006_trimmed	0	0	0	NA	Honduras	0	52	Trichuris_trichiura
942	52_trichuris_trichiura	5895	HND_TT007_trimmed	2	0	2	0	Honduras	0	52	Trichuris_trichiura
943	52_trichuris_trichiura	5895	HND_TT008_trimmed	2	0	2	0	Honduras	0	52	Trichuris_trichiura
944	52_trichuris_trichiura	5895	UGA_TT001_trimmed	1	0	1	0	Uganda	0	52	Trichuris_trichiura
945	52_trichuris_trichiura	5895	UGA_TT002_trimmed	3	0	3	0	Uganda	0	52	Trichuris_trichiura
946	52_trichuris_trichiura	5895	UGA_TT003_trimmed	3	0	3	0	Uganda	0	52	Trichuris_trichiura
947	52_trichuris_trichiura	5895	UGA_TT004_trimmed	1	0	1	0	Uganda	0	52	Trichuris_trichiura
948	52_trichuris_trichiura	5895	UGA_TT005_trimmed	5	0	5	0	Uganda	0	52	Trichuris_trichiura
949	52_trichuris_trichiura	5895	UGA_TT006_trimmed	0	0	0	NA	Uganda	0	52	Trichuris_trichiura
950	52_trichuris_trichiura	5895	UGA_TT007_trimmed	5	0	5	0	Uganda	0	52	Trichuris_trichiura
951	52_trichuris_trichiura	5895	UGA_TT008_trimmed	9	0	9	0	Uganda	0	52	Trichuris_trichiura
952	52_trichuris_trichiura	5895	UGA_TT009_trimmed	8	0	8	0	Uganda	0	52	Trichuris_trichiura
953	52_trichuris_trichiura	5895	UGA_TT010_trimmed	16	0	16	0	Uganda	0	52	Trichuris_trichiura
954	52_trichuris_trichiura	5895	UGA_TT011_trimmed	2	0	2	0	Uganda	0	52	Trichuris_trichiura
955	52_trichuris_trichiura	5895	UGA_TT012_trimmed	1	0	1	0	Uganda	0	52	Trichuris_trichiura
956	52_trichuris_trichiura	5895	UGA_TT013_trimmed	0	0	0	NA	Uganda	0	52	Trichuris_trichiura
957	52_trichuris_trichiura	5896	CHN_TT001_trimmed	2	0	2	0	China	0.123809523809524	52	Trichuris_trichiura
958	52_trichuris_trichiura	5896	CHN_TT002_trimmed	2	0	2	0	China	0.123809523809524	52	Trichuris_trichiura
959	52_trichuris_trichiura	5896	CHN_TT003_trimmed	5	0	5	0	China	0.123809523809524	52	Trichuris_trichiura
960	52_trichuris_trichiura	5896	CHN_TT004_trimmed	2	1	3	0.333333333333333	China	0.123809523809524	52	Trichuris_trichiura
961	52_trichuris_trichiura	5896	CHN_TT005_trimmed	4	1	5	0.2	China	0.123809523809524	52	Trichuris_trichiura
962	52_trichuris_trichiura	5896	CHN_TT006_trimmed	2	0	2	0	China	0.123809523809524	52	Trichuris_trichiura
963	52_trichuris_trichiura	5896	CHN_TT007_trimmed	6	3	9	0.333333333333333	China	0.123809523809524	52	Trichuris_trichiura
964	52_trichuris_trichiura	5896	HND_TT001_trimmed	7	0	7	0	Honduras	0.19047619047619	52	Trichuris_trichiura
965	52_trichuris_trichiura	5896	HND_TT002_trimmed	1	1	2	0.5	Honduras	0.19047619047619	52	Trichuris_trichiura
966	52_trichuris_trichiura	5896	HND_TT003_trimmed	7	0	7	0	Honduras	0.19047619047619	52	Trichuris_trichiura
967	52_trichuris_trichiura	5896	HND_TT004_trimmed	4	2	6	0.333333333333333	Honduras	0.19047619047619	52	Trichuris_trichiura
968	52_trichuris_trichiura	5896	HND_TT005_trimmed	2	0	2	0	Honduras	0.19047619047619	52	Trichuris_trichiura
969	52_trichuris_trichiura	5896	HND_TT006_trimmed	0	0	0	NA	Honduras	0.19047619047619	52	Trichuris_trichiura
970	52_trichuris_trichiura	5896	HND_TT007_trimmed	2	0	2	0	Honduras	0.19047619047619	52	Trichuris_trichiura
971	52_trichuris_trichiura	5896	HND_TT008_trimmed	1	1	2	0.5	Honduras	0.19047619047619	52	Trichuris_trichiura
972	52_trichuris_trichiura	5896	UGA_TT001_trimmed	1	0	1	0	Uganda	0.11540404040404	52	Trichuris_trichiura
973	52_trichuris_trichiura	5896	UGA_TT002_trimmed	3	0	3	0	Uganda	0.11540404040404	52	Trichuris_trichiura
974	52_trichuris_trichiura	5896	UGA_TT003_trimmed	2	0	2	0	Uganda	0.11540404040404	52	Trichuris_trichiura
975	52_trichuris_trichiura	5896	UGA_TT004_trimmed	1	0	1	0	Uganda	0.11540404040404	52	Trichuris_trichiura
976	52_trichuris_trichiura	5896	UGA_TT005_trimmed	4	1	5	0.2	Uganda	0.11540404040404	52	Trichuris_trichiura
977	52_trichuris_trichiura	5896	UGA_TT006_trimmed	0	0	0	NA	Uganda	0.11540404040404	52	Trichuris_trichiura
978	52_trichuris_trichiura	5896	UGA_TT007_trimmed	5	0	5	0	Uganda	0.11540404040404	52	Trichuris_trichiura
979	52_trichuris_trichiura	5896	UGA_TT008_trimmed	5	4	9	0.444444444444444	Uganda	0.11540404040404	52	Trichuris_trichiura
980	52_trichuris_trichiura	5896	UGA_TT009_trimmed	8	0	8	0	Uganda	0.11540404040404	52	Trichuris_trichiura
981	52_trichuris_trichiura	5896	UGA_TT010_trimmed	6	10	16	0.625	Uganda	0.11540404040404	52	Trichuris_trichiura
982	52_trichuris_trichiura	5896	UGA_TT011_trimmed	1	0	1	0	Uganda	0.11540404040404	52	Trichuris_trichiura
983	52_trichuris_trichiura	5896	UGA_TT012_trimmed	1	0	1	0	Uganda	0.11540404040404	52	Trichuris_trichiura
984	52_trichuris_trichiura	5896	UGA_TT013_trimmed	0	0	0	NA	Uganda	0.11540404040404	52	Trichuris_trichiura
985	52_trichuris_trichiura	5897	CHN_TT001_trimmed	2	0	2	0	China	0.0571428571428571	52	Trichuris_trichiura
986	52_trichuris_trichiura	5897	CHN_TT002_trimmed	2	0	2	0	China	0.0571428571428571	52	Trichuris_trichiura
987	52_trichuris_trichiura	5897	CHN_TT003_trimmed	3	2	5	0.4	China	0.0571428571428571	52	Trichuris_trichiura
988	52_trichuris_trichiura	5897	CHN_TT004_trimmed	3	0	3	0	China	0.0571428571428571	52	Trichuris_trichiura
989	52_trichuris_trichiura	5897	CHN_TT005_trimmed	5	0	5	0	China	0.0571428571428571	52	Trichuris_trichiura
990	52_trichuris_trichiura	5897	CHN_TT006_trimmed	2	0	2	0	China	0.0571428571428571	52	Trichuris_trichiura
991	52_trichuris_trichiura	5897	CHN_TT007_trimmed	8	0	8	0	China	0.0571428571428571	52	Trichuris_trichiura
992	52_trichuris_trichiura	5897	HND_TT001_trimmed	6	0	6	0	Honduras	0	52	Trichuris_trichiura
993	52_trichuris_trichiura	5897	HND_TT002_trimmed	2	0	2	0	Honduras	0	52	Trichuris_trichiura
994	52_trichuris_trichiura	5897	HND_TT003_trimmed	7	0	7	0	Honduras	0	52	Trichuris_trichiura
995	52_trichuris_trichiura	5897	HND_TT004_trimmed	6	0	6	0	Honduras	0	52	Trichuris_trichiura
996	52_trichuris_trichiura	5897	HND_TT005_trimmed	2	0	2	0	Honduras	0	52	Trichuris_trichiura
997	52_trichuris_trichiura	5897	HND_TT006_trimmed	0	0	0	NA	Honduras	0	52	Trichuris_trichiura
998	52_trichuris_trichiura	5897	HND_TT007_trimmed	2	0	2	0	Honduras	0	52	Trichuris_trichiura
999	52_trichuris_trichiura	5897	HND_TT008_trimmed	1	0	1	0	Honduras	0	52	Trichuris_trichiura
1000	52_trichuris_trichiura	5897	UGA_TT001_trimmed	1	0	1	0	Uganda	0	52	Trichuris_trichiura
1001	52_trichuris_trichiura	5897	UGA_TT002_trimmed	3	0	3	0	Uganda	0	52	Trichuris_trichiura
1002	52_trichuris_trichiura	5897	UGA_TT003_trimmed	2	0	2	0	Uganda	0	52	Trichuris_trichiura
1003	52_trichuris_trichiura	5897	UGA_TT004_trimmed	1	0	1	0	Uganda	0	52	Trichuris_trichiura
1004	52_trichuris_trichiura	5897	UGA_TT005_trimmed	5	0	5	0	Uganda	0	52	Trichuris_trichiura
1005	52_trichuris_trichiura	5897	UGA_TT006_trimmed	0	0	0	NA	Uganda	0	52	Trichuris_trichiura
1006	52_trichuris_trichiura	5897	UGA_TT007_trimmed	5	0	5	0	Uganda	0	52	Trichuris_trichiura
1007	52_trichuris_trichiura	5897	UGA_TT008_trimmed	9	0	9	0	Uganda	0	52	Trichuris_trichiura
1008	52_trichuris_trichiura	5897	UGA_TT009_trimmed	6	0	6	0	Uganda	0	52	Trichuris_trichiura
1009	52_trichuris_trichiura	5897	UGA_TT010_trimmed	14	0	14	0	Uganda	0	52	Trichuris_trichiura
1010	52_trichuris_trichiura	5897	UGA_TT011_trimmed	1	0	1	0	Uganda	0	52	Trichuris_trichiura
1011	52_trichuris_trichiura	5897	UGA_TT012_trimmed	1	0	1	0	Uganda	0	52	Trichuris_trichiura
1012	52_trichuris_trichiura	5897	UGA_TT013_trimmed	0	0	0	NA	Uganda	0	52	Trichuris_trichiura
1013	52_trichuris_trichiura	5942	CHN_TT001_trimmed	3	0	3	0	China	0.18843537414966	52	Trichuris_trichiura
1014	52_trichuris_trichiura	5942	CHN_TT002_trimmed	3	0	3	0	China	0.18843537414966	52	Trichuris_trichiura
1015	52_trichuris_trichiura	5942	CHN_TT003_trimmed	2	1	3	0.333333333333333	China	0.18843537414966	52	Trichuris_trichiura
1016	52_trichuris_trichiura	5942	CHN_TT004_trimmed	2	2	4	0.5	China	0.18843537414966	52	Trichuris_trichiura
1017	52_trichuris_trichiura	5942	CHN_TT005_trimmed	4	1	5	0.2	China	0.18843537414966	52	Trichuris_trichiura
1018	52_trichuris_trichiura	5942	CHN_TT006_trimmed	1	0	1	0	China	0.18843537414966	52	Trichuris_trichiura
1019	52_trichuris_trichiura	5942	CHN_TT007_trimmed	5	2	7	0.285714285714286	China	0.18843537414966	52	Trichuris_trichiura
1020	52_trichuris_trichiura	5942	HND_TT001_trimmed	15	2	17	0.117647058823529	Honduras	0.403711484593838	52	Trichuris_trichiura
1021	52_trichuris_trichiura	5942	HND_TT002_trimmed	0	1	1	1	Honduras	0.403711484593838	52	Trichuris_trichiura
1022	52_trichuris_trichiura	5942	HND_TT003_trimmed	5	3	8	0.375	Honduras	0.403711484593838	52	Trichuris_trichiura
1023	52_trichuris_trichiura	5942	HND_TT004_trimmed	4	2	6	0.333333333333333	Honduras	0.403711484593838	52	Trichuris_trichiura
1024	52_trichuris_trichiura	5942	HND_TT005_trimmed	1	0	1	0	Honduras	0.403711484593838	52	Trichuris_trichiura
1025	52_trichuris_trichiura	5942	HND_TT006_trimmed	0	0	0	NA	Honduras	0.403711484593838	52	Trichuris_trichiura
1026	52_trichuris_trichiura	5942	HND_TT007_trimmed	0	2	2	1	Honduras	0.403711484593838	52	Trichuris_trichiura
1027	52_trichuris_trichiura	5942	HND_TT008_trimmed	1	0	1	0	Honduras	0.403711484593838	52	Trichuris_trichiura
1028	52_trichuris_trichiura	5942	UGA_TT001_trimmed	1	0	1	0	Uganda	0.416666666666667	52	Trichuris_trichiura
1029	52_trichuris_trichiura	5942	UGA_TT002_trimmed	2	0	2	0	Uganda	0.416666666666667	52	Trichuris_trichiura
1030	52_trichuris_trichiura	5942	UGA_TT003_trimmed	0	1	1	1	Uganda	0.416666666666667	52	Trichuris_trichiura
1031	52_trichuris_trichiura	5942	UGA_TT004_trimmed	0	0	0	NA	Uganda	0.416666666666667	52	Trichuris_trichiura
1032	52_trichuris_trichiura	5942	UGA_TT005_trimmed	2	1	3	0.333333333333333	Uganda	0.416666666666667	52	Trichuris_trichiura
1033	52_trichuris_trichiura	5942	UGA_TT006_trimmed	0	0	0	NA	Uganda	0.416666666666667	52	Trichuris_trichiura
1034	52_trichuris_trichiura	5942	UGA_TT007_trimmed	0	2	2	1	Uganda	0.416666666666667	52	Trichuris_trichiura
1035	52_trichuris_trichiura	5942	UGA_TT008_trimmed	6	2	8	0.25	Uganda	0.416666666666667	52	Trichuris_trichiura
1036	52_trichuris_trichiura	5942	UGA_TT009_trimmed	0	0	0	NA	Uganda	0.416666666666667	52	Trichuris_trichiura
1037	52_trichuris_trichiura	5942	UGA_TT010_trimmed	6	3	9	0.333333333333333	Uganda	0.416666666666667	52	Trichuris_trichiura
1038	52_trichuris_trichiura	5942	UGA_TT011_trimmed	0	0	0	NA	Uganda	0.416666666666667	52	Trichuris_trichiura
1039	52_trichuris_trichiura	5942	UGA_TT012_trimmed	0	0	0	NA	Uganda	0.416666666666667	52	Trichuris_trichiura
1040	52_trichuris_trichiura	5942	UGA_TT013_trimmed	0	0	0	NA	Uganda	0.416666666666667	52	Trichuris_trichiura
1041	52_trichuris_trichiura	5943	CHN_TT001_trimmed	2	0	2	0	China	0	52	Trichuris_trichiura
1042	52_trichuris_trichiura	5943	CHN_TT002_trimmed	3	0	3	0	China	0	52	Trichuris_trichiura
1043	52_trichuris_trichiura	5943	CHN_TT003_trimmed	3	0	3	0	China	0	52	Trichuris_trichiura
1044	52_trichuris_trichiura	5943	CHN_TT004_trimmed	4	0	4	0	China	0	52	Trichuris_trichiura
1045	52_trichuris_trichiura	5943	CHN_TT005_trimmed	5	0	5	0	China	0	52	Trichuris_trichiura
1046	52_trichuris_trichiura	5943	CHN_TT006_trimmed	1	0	1	0	China	0	52	Trichuris_trichiura
1047	52_trichuris_trichiura	5943	CHN_TT007_trimmed	7	0	7	0	China	0	52	Trichuris_trichiura
1048	52_trichuris_trichiura	5943	HND_TT001_trimmed	17	0	17	0	Honduras	0.160714285714286	52	Trichuris_trichiura
1049	52_trichuris_trichiura	5943	HND_TT002_trimmed	1	0	1	0	Honduras	0.160714285714286	52	Trichuris_trichiura
1050	52_trichuris_trichiura	5943	HND_TT003_trimmed	7	1	8	0.125	Honduras	0.160714285714286	52	Trichuris_trichiura
1051	52_trichuris_trichiura	5943	HND_TT004_trimmed	5	0	5	0	Honduras	0.160714285714286	52	Trichuris_trichiura
1052	52_trichuris_trichiura	5943	HND_TT005_trimmed	0	1	1	1	Honduras	0.160714285714286	52	Trichuris_trichiura
1053	52_trichuris_trichiura	5943	HND_TT006_trimmed	0	0	0	NA	Honduras	0.160714285714286	52	Trichuris_trichiura
1054	52_trichuris_trichiura	5943	HND_TT007_trimmed	2	0	2	0	Honduras	0.160714285714286	52	Trichuris_trichiura
1055	52_trichuris_trichiura	5943	HND_TT008_trimmed	1	0	1	0	Honduras	0.160714285714286	52	Trichuris_trichiura
1056	52_trichuris_trichiura	5943	UGA_TT001_trimmed	0	1	1	1	Uganda	0.194444444444444	52	Trichuris_trichiura
1057	52_trichuris_trichiura	5943	UGA_TT002_trimmed	2	0	2	0	Uganda	0.194444444444444	52	Trichuris_trichiura
1058	52_trichuris_trichiura	5943	UGA_TT003_trimmed	1	0	1	0	Uganda	0.194444444444444	52	Trichuris_trichiura
1059	52_trichuris_trichiura	5943	UGA_TT004_trimmed	0	0	0	NA	Uganda	0.194444444444444	52	Trichuris_trichiura
1060	52_trichuris_trichiura	5943	UGA_TT005_trimmed	3	0	3	0	Uganda	0.194444444444444	52	Trichuris_trichiura
1061	52_trichuris_trichiura	5943	UGA_TT006_trimmed	0	0	0	NA	Uganda	0.194444444444444	52	Trichuris_trichiura
1062	52_trichuris_trichiura	5943	UGA_TT007_trimmed	2	0	2	0	Uganda	0.194444444444444	52	Trichuris_trichiura
1063	52_trichuris_trichiura	5943	UGA_TT008_trimmed	6	2	8	0.25	Uganda	0.194444444444444	52	Trichuris_trichiura
1064	52_trichuris_trichiura	5943	UGA_TT009_trimmed	0	0	0	NA	Uganda	0.194444444444444	52	Trichuris_trichiura
1065	52_trichuris_trichiura	5943	UGA_TT010_trimmed	8	1	9	0.111111111111111	Uganda	0.194444444444444	52	Trichuris_trichiura
1066	52_trichuris_trichiura	5943	UGA_TT011_trimmed	0	0	0	NA	Uganda	0.194444444444444	52	Trichuris_trichiura
1067	52_trichuris_trichiura	5943	UGA_TT012_trimmed	0	0	0	NA	Uganda	0.194444444444444	52	Trichuris_trichiura
1068	52_trichuris_trichiura	5943	UGA_TT013_trimmed	0	0	0	NA	Uganda	0.194444444444444	52	Trichuris_trichiura
1069	52_trichuris_trichiura	5959	CHN_TT001_trimmed	2	0	2	0	China	0	52	Trichuris_trichiura
1070	52_trichuris_trichiura	5959	CHN_TT002_trimmed	3	0	3	0	China	0	52	Trichuris_trichiura
1071	52_trichuris_trichiura	5959	CHN_TT003_trimmed	4	0	4	0	China	0	52	Trichuris_trichiura
1072	52_trichuris_trichiura	5959	CHN_TT004_trimmed	3	0	3	0	China	0	52	Trichuris_trichiura
1073	52_trichuris_trichiura	5959	CHN_TT005_trimmed	4	0	4	0	China	0	52	Trichuris_trichiura
1074	52_trichuris_trichiura	5959	CHN_TT006_trimmed	1	0	1	0	China	0	52	Trichuris_trichiura
1075	52_trichuris_trichiura	5959	CHN_TT007_trimmed	6	0	6	0	China	0	52	Trichuris_trichiura
1076	52_trichuris_trichiura	5959	HND_TT001_trimmed	15	6	21	0.285714285714286	Honduras	0.197959183673469	52	Trichuris_trichiura
1077	52_trichuris_trichiura	5959	HND_TT002_trimmed	2	0	2	0	Honduras	0.197959183673469	52	Trichuris_trichiura
1078	52_trichuris_trichiura	5959	HND_TT003_trimmed	9	1	10	0.1	Honduras	0.197959183673469	52	Trichuris_trichiura
1079	52_trichuris_trichiura	5959	HND_TT004_trimmed	7	0	7	0	Honduras	0.197959183673469	52	Trichuris_trichiura
1080	52_trichuris_trichiura	5959	HND_TT005_trimmed	0	0	0	NA	Honduras	0.197959183673469	52	Trichuris_trichiura
1081	52_trichuris_trichiura	5959	HND_TT006_trimmed	1	0	1	0	Honduras	0.197959183673469	52	Trichuris_trichiura
1082	52_trichuris_trichiura	5959	HND_TT007_trimmed	2	0	2	0	Honduras	0.197959183673469	52	Trichuris_trichiura
1083	52_trichuris_trichiura	5959	HND_TT008_trimmed	0	1	1	1	Honduras	0.197959183673469	52	Trichuris_trichiura
1084	52_trichuris_trichiura	5959	UGA_TT001_trimmed	1	0	1	0	Uganda	0	52	Trichuris_trichiura
1085	52_trichuris_trichiura	5959	UGA_TT002_trimmed	1	0	1	0	Uganda	0	52	Trichuris_trichiura
1086	52_trichuris_trichiura	5959	UGA_TT003_trimmed	1	0	1	0	Uganda	0	52	Trichuris_trichiura
1087	52_trichuris_trichiura	5959	UGA_TT004_trimmed	0	0	0	NA	Uganda	0	52	Trichuris_trichiura
1088	52_trichuris_trichiura	5959	UGA_TT005_trimmed	3	0	3	0	Uganda	0	52	Trichuris_trichiura
1089	52_trichuris_trichiura	5959	UGA_TT006_trimmed	0	0	0	NA	Uganda	0	52	Trichuris_trichiura
1090	52_trichuris_trichiura	5959	UGA_TT007_trimmed	2	0	2	0	Uganda	0	52	Trichuris_trichiura
1091	52_trichuris_trichiura	5959	UGA_TT008_trimmed	8	0	8	0	Uganda	0	52	Trichuris_trichiura
1092	52_trichuris_trichiura	5959	UGA_TT009_trimmed	0	0	0	NA	Uganda	0	52	Trichuris_trichiura
1093	52_trichuris_trichiura	5959	UGA_TT010_trimmed	9	0	9	0	Uganda	0	52	Trichuris_trichiura
1094	52_trichuris_trichiura	5959	UGA_TT011_trimmed	0	0	0	NA	Uganda	0	52	Trichuris_trichiura
1095	52_trichuris_trichiura	5959	UGA_TT012_trimmed	0	0	0	NA	Uganda	0	52	Trichuris_trichiura
1096	52_trichuris_trichiura	5959	UGA_TT013_trimmed	0	0	0	NA	Uganda	0	52	Trichuris_trichiura
1097	52_trichuris_trichiura	5961	CHN_TT001_trimmed	2	0	2	0	China	0.0357142857142857	52	Trichuris_trichiura
1098	52_trichuris_trichiura	5961	CHN_TT002_trimmed	3	0	3	0	China	0.0357142857142857	52	Trichuris_trichiura
1099	52_trichuris_trichiura	5961	CHN_TT003_trimmed	4	0	4	0	China	0.0357142857142857	52	Trichuris_trichiura
1100	52_trichuris_trichiura	5961	CHN_TT004_trimmed	3	0	3	0	China	0.0357142857142857	52	Trichuris_trichiura
1101	52_trichuris_trichiura	5961	CHN_TT005_trimmed	3	1	4	0.25	China	0.0357142857142857	52	Trichuris_trichiura
1102	52_trichuris_trichiura	5961	CHN_TT006_trimmed	1	0	1	0	China	0.0357142857142857	52	Trichuris_trichiura
1103	52_trichuris_trichiura	5961	CHN_TT007_trimmed	6	0	6	0	China	0.0357142857142857	52	Trichuris_trichiura
1104	52_trichuris_trichiura	5961	HND_TT001_trimmed	24	3	27	0.111111111111111	Honduras	0.158730158730159	52	Trichuris_trichiura
1105	52_trichuris_trichiura	5961	HND_TT002_trimmed	2	0	2	0	Honduras	0.158730158730159	52	Trichuris_trichiura
1106	52_trichuris_trichiura	5961	HND_TT003_trimmed	11	0	11	0	Honduras	0.158730158730159	52	Trichuris_trichiura
1107	52_trichuris_trichiura	5961	HND_TT004_trimmed	7	0	7	0	Honduras	0.158730158730159	52	Trichuris_trichiura
1108	52_trichuris_trichiura	5961	HND_TT005_trimmed	0	0	0	NA	Honduras	0.158730158730159	52	Trichuris_trichiura
1109	52_trichuris_trichiura	5961	HND_TT006_trimmed	0	1	1	1	Honduras	0.158730158730159	52	Trichuris_trichiura
1110	52_trichuris_trichiura	5961	HND_TT007_trimmed	2	0	2	0	Honduras	0.158730158730159	52	Trichuris_trichiura
1111	52_trichuris_trichiura	5961	HND_TT008_trimmed	1	0	1	0	Honduras	0.158730158730159	52	Trichuris_trichiura
1112	52_trichuris_trichiura	5961	UGA_TT001_trimmed	1	0	1	0	Uganda	0	52	Trichuris_trichiura
1113	52_trichuris_trichiura	5961	UGA_TT002_trimmed	1	0	1	0	Uganda	0	52	Trichuris_trichiura
1114	52_trichuris_trichiura	5961	UGA_TT003_trimmed	1	0	1	0	Uganda	0	52	Trichuris_trichiura
1115	52_trichuris_trichiura	5961	UGA_TT004_trimmed	0	0	0	NA	Uganda	0	52	Trichuris_trichiura
1116	52_trichuris_trichiura	5961	UGA_TT005_trimmed	3	0	3	0	Uganda	0	52	Trichuris_trichiura
1117	52_trichuris_trichiura	5961	UGA_TT006_trimmed	0	0	0	NA	Uganda	0	52	Trichuris_trichiura
1118	52_trichuris_trichiura	5961	UGA_TT007_trimmed	1	0	1	0	Uganda	0	52	Trichuris_trichiura
1119	52_trichuris_trichiura	5961	UGA_TT008_trimmed	8	0	8	0	Uganda	0	52	Trichuris_trichiura
1120	52_trichuris_trichiura	5961	UGA_TT009_trimmed	0	0	0	NA	Uganda	0	52	Trichuris_trichiura
1121	52_trichuris_trichiura	5961	UGA_TT010_trimmed	11	0	11	0	Uganda	0	52	Trichuris_trichiura
1122	52_trichuris_trichiura	5961	UGA_TT011_trimmed	0	0	0	NA	Uganda	0	52	Trichuris_trichiura
1123	52_trichuris_trichiura	5961	UGA_TT012_trimmed	0	0	0	NA	Uganda	0	52	Trichuris_trichiura
1124	52_trichuris_trichiura	5961	UGA_TT013_trimmed	0	0	0	NA	Uganda	0	52	Trichuris_trichiura
1125	52_trichuris_trichiura	5962	CHN_TT001_trimmed	2	0	2	0	China	0.0238095238095238	52	Trichuris_trichiura
1126	52_trichuris_trichiura	5962	CHN_TT002_trimmed	3	0	3	0	China	0.0238095238095238	52	Trichuris_trichiura
1127	52_trichuris_trichiura	5962	CHN_TT003_trimmed	4	0	4	0	China	0.0238095238095238	52	Trichuris_trichiura
1128	52_trichuris_trichiura	5962	CHN_TT004_trimmed	3	0	3	0	China	0.0238095238095238	52	Trichuris_trichiura
1129	52_trichuris_trichiura	5962	CHN_TT005_trimmed	4	0	4	0	China	0.0238095238095238	52	Trichuris_trichiura
1130	52_trichuris_trichiura	5962	CHN_TT006_trimmed	1	0	1	0	China	0.0238095238095238	52	Trichuris_trichiura
1131	52_trichuris_trichiura	5962	CHN_TT007_trimmed	5	1	6	0.166666666666667	China	0.0238095238095238	52	Trichuris_trichiura
1132	52_trichuris_trichiura	5962	HND_TT001_trimmed	16	11	27	0.407407407407407	Honduras	0.227032227032227	52	Trichuris_trichiura
1133	52_trichuris_trichiura	5962	HND_TT002_trimmed	2	0	2	0	Honduras	0.227032227032227	52	Trichuris_trichiura
1134	52_trichuris_trichiura	5962	HND_TT003_trimmed	9	2	11	0.181818181818182	Honduras	0.227032227032227	52	Trichuris_trichiura
1135	52_trichuris_trichiura	5962	HND_TT004_trimmed	7	0	7	0	Honduras	0.227032227032227	52	Trichuris_trichiura
1136	52_trichuris_trichiura	5962	HND_TT005_trimmed	0	0	0	NA	Honduras	0.227032227032227	52	Trichuris_trichiura
1137	52_trichuris_trichiura	5962	HND_TT006_trimmed	0	1	1	1	Honduras	0.227032227032227	52	Trichuris_trichiura
1138	52_trichuris_trichiura	5962	HND_TT007_trimmed	2	0	2	0	Honduras	0.227032227032227	52	Trichuris_trichiura
1139	52_trichuris_trichiura	5962	HND_TT008_trimmed	1	0	1	0	Honduras	0.227032227032227	52	Trichuris_trichiura
1140	52_trichuris_trichiura	5962	UGA_TT001_trimmed	1	0	1	0	Uganda	0.0357142857142857	52	Trichuris_trichiura
1141	52_trichuris_trichiura	5962	UGA_TT002_trimmed	1	0	1	0	Uganda	0.0357142857142857	52	Trichuris_trichiura
1142	52_trichuris_trichiura	5962	UGA_TT003_trimmed	1	0	1	0	Uganda	0.0357142857142857	52	Trichuris_trichiura
1143	52_trichuris_trichiura	5962	UGA_TT004_trimmed	0	0	0	NA	Uganda	0.0357142857142857	52	Trichuris_trichiura
1144	52_trichuris_trichiura	5962	UGA_TT005_trimmed	3	0	3	0	Uganda	0.0357142857142857	52	Trichuris_trichiura
1145	52_trichuris_trichiura	5962	UGA_TT006_trimmed	0	0	0	NA	Uganda	0.0357142857142857	52	Trichuris_trichiura
1146	52_trichuris_trichiura	5962	UGA_TT007_trimmed	1	0	1	0	Uganda	0.0357142857142857	52	Trichuris_trichiura
1147	52_trichuris_trichiura	5962	UGA_TT008_trimmed	6	2	8	0.25	Uganda	0.0357142857142857	52	Trichuris_trichiura
1148	52_trichuris_trichiura	5962	UGA_TT009_trimmed	0	0	0	NA	Uganda	0.0357142857142857	52	Trichuris_trichiura
1149	52_trichuris_trichiura	5962	UGA_TT010_trimmed	11	0	11	0	Uganda	0.0357142857142857	52	Trichuris_trichiura
1150	52_trichuris_trichiura	5962	UGA_TT011_trimmed	0	0	0	NA	Uganda	0.0357142857142857	52	Trichuris_trichiura
1151	52_trichuris_trichiura	5962	UGA_TT012_trimmed	0	0	0	NA	Uganda	0.0357142857142857	52	Trichuris_trichiura
1152	52_trichuris_trichiura	5962	UGA_TT013_trimmed	0	0	0	NA	Uganda	0.0357142857142857	52	Trichuris_trichiura
1153	52_trichuris_trichiura	5970	CHN_TT001_trimmed	2	0	2	0	China	0.183333333333333	52	Trichuris_trichiura
1154	52_trichuris_trichiura	5970	CHN_TT002_trimmed	3	0	3	0	China	0.183333333333333	52	Trichuris_trichiura
1155	52_trichuris_trichiura	5970	CHN_TT003_trimmed	4	0	4	0	China	0.183333333333333	52	Trichuris_trichiura
1156	52_trichuris_trichiura	5970	CHN_TT004_trimmed	2	2	4	0.5	China	0.183333333333333	52	Trichuris_trichiura
1157	52_trichuris_trichiura	5970	CHN_TT005_trimmed	4	0	4	0	China	0.183333333333333	52	Trichuris_trichiura
1158	52_trichuris_trichiura	5970	CHN_TT006_trimmed	0	0	0	NA	China	0.183333333333333	52	Trichuris_trichiura
1159	52_trichuris_trichiura	5970	CHN_TT007_trimmed	2	3	5	0.6	China	0.183333333333333	52	Trichuris_trichiura
1160	52_trichuris_trichiura	5970	HND_TT001_trimmed	30	2	32	0.0625	Honduras	0.0182291666666667	52	Trichuris_trichiura
1161	52_trichuris_trichiura	5970	HND_TT002_trimmed	3	0	3	0	Honduras	0.0182291666666667	52	Trichuris_trichiura
1162	52_trichuris_trichiura	5970	HND_TT003_trimmed	11	1	12	0.0833333333333333	Honduras	0.0182291666666667	52	Trichuris_trichiura
1163	52_trichuris_trichiura	5970	HND_TT004_trimmed	8	0	8	0	Honduras	0.0182291666666667	52	Trichuris_trichiura
1164	52_trichuris_trichiura	5970	HND_TT005_trimmed	1	0	1	0	Honduras	0.0182291666666667	52	Trichuris_trichiura
1165	52_trichuris_trichiura	5970	HND_TT006_trimmed	2	0	2	0	Honduras	0.0182291666666667	52	Trichuris_trichiura
1166	52_trichuris_trichiura	5970	HND_TT007_trimmed	2	0	2	0	Honduras	0.0182291666666667	52	Trichuris_trichiura
1167	52_trichuris_trichiura	5970	HND_TT008_trimmed	1	0	1	0	Honduras	0.0182291666666667	52	Trichuris_trichiura
1168	52_trichuris_trichiura	5970	UGA_TT001_trimmed	2	0	2	0	Uganda	0.0280612244897959	52	Trichuris_trichiura
1169	52_trichuris_trichiura	5970	UGA_TT002_trimmed	1	0	1	0	Uganda	0.0280612244897959	52	Trichuris_trichiura
1170	52_trichuris_trichiura	5970	UGA_TT003_trimmed	1	0	1	0	Uganda	0.0280612244897959	52	Trichuris_trichiura
1171	52_trichuris_trichiura	5970	UGA_TT004_trimmed	0	0	0	NA	Uganda	0.0280612244897959	52	Trichuris_trichiura
1172	52_trichuris_trichiura	5970	UGA_TT005_trimmed	3	0	3	0	Uganda	0.0280612244897959	52	Trichuris_trichiura
1173	52_trichuris_trichiura	5970	UGA_TT006_trimmed	0	0	0	NA	Uganda	0.0280612244897959	52	Trichuris_trichiura
1174	52_trichuris_trichiura	5970	UGA_TT007_trimmed	1	0	1	0	Uganda	0.0280612244897959	52	Trichuris_trichiura
1175	52_trichuris_trichiura	5970	UGA_TT008_trimmed	7	1	8	0.125	Uganda	0.0280612244897959	52	Trichuris_trichiura
1176	52_trichuris_trichiura	5970	UGA_TT009_trimmed	0	0	0	NA	Uganda	0.0280612244897959	52	Trichuris_trichiura
1177	52_trichuris_trichiura	5970	UGA_TT010_trimmed	13	1	14	0.0714285714285714	Uganda	0.0280612244897959	52	Trichuris_trichiura
1178	52_trichuris_trichiura	5970	UGA_TT011_trimmed	0	0	0	NA	Uganda	0.0280612244897959	52	Trichuris_trichiura
1179	52_trichuris_trichiura	5970	UGA_TT012_trimmed	0	0	0	NA	Uganda	0.0280612244897959	52	Trichuris_trichiura
1180	52_trichuris_trichiura	5970	UGA_TT013_trimmed	0	0	0	NA	Uganda	0.0280612244897959	52	Trichuris_trichiura
1181	56_trichuris_trichiura	7935	CHN_TT001_trimmed	4	0	4	0	China	0	56	Trichuris_trichiura
1182	56_trichuris_trichiura	7935	CHN_TT002_trimmed	0	0	0	NA	China	0	56	Trichuris_trichiura
1183	56_trichuris_trichiura	7935	CHN_TT003_trimmed	14	0	14	0	China	0	56	Trichuris_trichiura
1184	56_trichuris_trichiura	7935	CHN_TT004_trimmed	5	0	5	0	China	0	56	Trichuris_trichiura
1185	56_trichuris_trichiura	7935	CHN_TT005_trimmed	7	0	7	0	China	0	56	Trichuris_trichiura
1186	56_trichuris_trichiura	7935	CHN_TT006_trimmed	14	0	14	0	China	0	56	Trichuris_trichiura
1187	56_trichuris_trichiura	7935	CHN_TT007_trimmed	8	0	8	0	China	0	56	Trichuris_trichiura
1188	56_trichuris_trichiura	7935	HND_TT001_trimmed	0	0	0	NA	Honduras	0.24	56	Trichuris_trichiura
1189	56_trichuris_trichiura	7935	HND_TT002_trimmed	4	1	5	0.2	Honduras	0.24	56	Trichuris_trichiura
1190	56_trichuris_trichiura	7935	HND_TT003_trimmed	1	0	1	0	Honduras	0.24	56	Trichuris_trichiura
1191	56_trichuris_trichiura	7935	HND_TT004_trimmed	4	0	4	0	Honduras	0.24	56	Trichuris_trichiura
1192	56_trichuris_trichiura	7935	HND_TT005_trimmed	2	0	2	0	Honduras	0.24	56	Trichuris_trichiura
1193	56_trichuris_trichiura	7935	HND_TT006_trimmed	0	0	0	NA	Honduras	0.24	56	Trichuris_trichiura
1194	56_trichuris_trichiura	7935	HND_TT007_trimmed	0	0	0	NA	Honduras	0.24	56	Trichuris_trichiura
1195	56_trichuris_trichiura	7935	HND_TT008_trimmed	0	1	1	1	Honduras	0.24	56	Trichuris_trichiura
1196	56_trichuris_trichiura	7935	UGA_TT001_trimmed	3	0	3	0	Uganda	0	56	Trichuris_trichiura
1197	56_trichuris_trichiura	7935	UGA_TT002_trimmed	37	0	37	0	Uganda	0	56	Trichuris_trichiura
1198	56_trichuris_trichiura	7935	UGA_TT003_trimmed	1	0	1	0	Uganda	0	56	Trichuris_trichiura
1199	56_trichuris_trichiura	7935	UGA_TT004_trimmed	0	0	0	NA	Uganda	0	56	Trichuris_trichiura
1200	56_trichuris_trichiura	7935	UGA_TT005_trimmed	18	0	18	0	Uganda	0	56	Trichuris_trichiura
1201	56_trichuris_trichiura	7935	UGA_TT006_trimmed	3	0	3	0	Uganda	0	56	Trichuris_trichiura
1202	56_trichuris_trichiura	7935	UGA_TT007_trimmed	5	0	5	0	Uganda	0	56	Trichuris_trichiura
1203	56_trichuris_trichiura	7935	UGA_TT008_trimmed	32	0	32	0	Uganda	0	56	Trichuris_trichiura
1204	56_trichuris_trichiura	7935	UGA_TT009_trimmed	1	0	1	0	Uganda	0	56	Trichuris_trichiura
1205	56_trichuris_trichiura	7935	UGA_TT010_trimmed	0	0	0	NA	Uganda	0	56	Trichuris_trichiura
1206	56_trichuris_trichiura	7935	UGA_TT011_trimmed	9	0	9	0	Uganda	0	56	Trichuris_trichiura
1207	56_trichuris_trichiura	7935	UGA_TT012_trimmed	2	0	2	0	Uganda	0	56	Trichuris_trichiura
1208	56_trichuris_trichiura	7935	UGA_TT013_trimmed	8	0	8	0	Uganda	0	56	Trichuris_trichiura
1209	56_trichuris_trichiura	7974	CHN_TT001_trimmed	3	0	3	0	China	0.0625	56	Trichuris_trichiura
1210	56_trichuris_trichiura	7974	CHN_TT002_trimmed	0	0	0	NA	China	0.0625	56	Trichuris_trichiura
1211	56_trichuris_trichiura	7974	CHN_TT003_trimmed	12	4	16	0.25	China	0.0625	56	Trichuris_trichiura
1212	56_trichuris_trichiura	7974	CHN_TT004_trimmed	2	0	2	0	China	0.0625	56	Trichuris_trichiura
1213	56_trichuris_trichiura	7974	CHN_TT005_trimmed	7	0	7	0	China	0.0625	56	Trichuris_trichiura
1214	56_trichuris_trichiura	7974	CHN_TT006_trimmed	7	0	7	0	China	0.0625	56	Trichuris_trichiura
1215	56_trichuris_trichiura	7974	CHN_TT007_trimmed	14	2	16	0.125	China	0.0625	56	Trichuris_trichiura
1216	56_trichuris_trichiura	7974	HND_TT001_trimmed	0	0	0	NA	Honduras	0	56	Trichuris_trichiura
1217	56_trichuris_trichiura	7974	HND_TT002_trimmed	6	0	6	0	Honduras	0	56	Trichuris_trichiura
1218	56_trichuris_trichiura	7974	HND_TT003_trimmed	3	0	3	0	Honduras	0	56	Trichuris_trichiura
1219	56_trichuris_trichiura	7974	HND_TT004_trimmed	6	0	6	0	Honduras	0	56	Trichuris_trichiura
1220	56_trichuris_trichiura	7974	HND_TT005_trimmed	3	0	3	0	Honduras	0	56	Trichuris_trichiura
1221	56_trichuris_trichiura	7974	HND_TT006_trimmed	1	0	1	0	Honduras	0	56	Trichuris_trichiura
1222	56_trichuris_trichiura	7974	HND_TT007_trimmed	4	0	4	0	Honduras	0	56	Trichuris_trichiura
1223	56_trichuris_trichiura	7974	HND_TT008_trimmed	4	0	4	0	Honduras	0	56	Trichuris_trichiura
1224	56_trichuris_trichiura	7974	UGA_TT001_trimmed	3	1	4	0.25	Uganda	0.0323773448773449	56	Trichuris_trichiura
1225	56_trichuris_trichiura	7974	UGA_TT002_trimmed	29	0	29	0	Uganda	0.0323773448773449	56	Trichuris_trichiura
1226	56_trichuris_trichiura	7974	UGA_TT003_trimmed	2	0	2	0	Uganda	0.0323773448773449	56	Trichuris_trichiura
1227	56_trichuris_trichiura	7974	UGA_TT004_trimmed	2	0	2	0	Uganda	0.0323773448773449	56	Trichuris_trichiura
1228	56_trichuris_trichiura	7974	UGA_TT005_trimmed	40	2	42	0.0476190476190476	Uganda	0.0323773448773449	56	Trichuris_trichiura
1229	56_trichuris_trichiura	7974	UGA_TT006_trimmed	3	0	3	0	Uganda	0.0323773448773449	56	Trichuris_trichiura
1230	56_trichuris_trichiura	7974	UGA_TT007_trimmed	10	1	11	0.0909090909090909	Uganda	0.0323773448773449	56	Trichuris_trichiura
1231	56_trichuris_trichiura	7974	UGA_TT008_trimmed	28	0	28	0	Uganda	0.0323773448773449	56	Trichuris_trichiura
1232	56_trichuris_trichiura	7974	UGA_TT009_trimmed	0	0	0	NA	Uganda	0.0323773448773449	56	Trichuris_trichiura
1233	56_trichuris_trichiura	7974	UGA_TT010_trimmed	3	0	3	0	Uganda	0.0323773448773449	56	Trichuris_trichiura
1234	56_trichuris_trichiura	7974	UGA_TT011_trimmed	20	0	20	0	Uganda	0.0323773448773449	56	Trichuris_trichiura
1235	56_trichuris_trichiura	7974	UGA_TT012_trimmed	4	0	4	0	Uganda	0.0323773448773449	56	Trichuris_trichiura
1236	56_trichuris_trichiura	7974	UGA_TT013_trimmed	14	0	14	0	Uganda	0.0323773448773449	56	Trichuris_trichiura
1237	56_trichuris_trichiura	7976	CHN_TT001_trimmed	3	0	3	0	China	0.03125	56	Trichuris_trichiura
1238	56_trichuris_trichiura	7976	CHN_TT002_trimmed	0	0	0	NA	China	0.03125	56	Trichuris_trichiura
1239	56_trichuris_trichiura	7976	CHN_TT003_trimmed	13	3	16	0.1875	China	0.03125	56	Trichuris_trichiura
1240	56_trichuris_trichiura	7976	CHN_TT004_trimmed	2	0	2	0	China	0.03125	56	Trichuris_trichiura
1241	56_trichuris_trichiura	7976	CHN_TT005_trimmed	7	0	7	0	China	0.03125	56	Trichuris_trichiura
1242	56_trichuris_trichiura	7976	CHN_TT006_trimmed	7	0	7	0	China	0.03125	56	Trichuris_trichiura
1243	56_trichuris_trichiura	7976	CHN_TT007_trimmed	17	0	17	0	China	0.03125	56	Trichuris_trichiura
1244	56_trichuris_trichiura	7976	HND_TT001_trimmed	0	0	0	NA	Honduras	0.0357142857142857	56	Trichuris_trichiura
1245	56_trichuris_trichiura	7976	HND_TT002_trimmed	6	2	8	0.25	Honduras	0.0357142857142857	56	Trichuris_trichiura
1246	56_trichuris_trichiura	7976	HND_TT003_trimmed	3	0	3	0	Honduras	0.0357142857142857	56	Trichuris_trichiura
1247	56_trichuris_trichiura	7976	HND_TT004_trimmed	5	0	5	0	Honduras	0.0357142857142857	56	Trichuris_trichiura
1248	56_trichuris_trichiura	7976	HND_TT005_trimmed	3	0	3	0	Honduras	0.0357142857142857	56	Trichuris_trichiura
1249	56_trichuris_trichiura	7976	HND_TT006_trimmed	1	0	1	0	Honduras	0.0357142857142857	56	Trichuris_trichiura
1250	56_trichuris_trichiura	7976	HND_TT007_trimmed	4	0	4	0	Honduras	0.0357142857142857	56	Trichuris_trichiura
1251	56_trichuris_trichiura	7976	HND_TT008_trimmed	4	0	4	0	Honduras	0.0357142857142857	56	Trichuris_trichiura
1252	56_trichuris_trichiura	7976	UGA_TT001_trimmed	4	0	4	0	Uganda	0.0102564102564103	56	Trichuris_trichiura
1253	56_trichuris_trichiura	7976	UGA_TT002_trimmed	30	0	30	0	Uganda	0.0102564102564103	56	Trichuris_trichiura
1254	56_trichuris_trichiura	7976	UGA_TT003_trimmed	2	0	2	0	Uganda	0.0102564102564103	56	Trichuris_trichiura
1255	56_trichuris_trichiura	7976	UGA_TT004_trimmed	2	0	2	0	Uganda	0.0102564102564103	56	Trichuris_trichiura
1256	56_trichuris_trichiura	7976	UGA_TT005_trimmed	47	0	47	0	Uganda	0.0102564102564103	56	Trichuris_trichiura
1257	56_trichuris_trichiura	7976	UGA_TT006_trimmed	3	0	3	0	Uganda	0.0102564102564103	56	Trichuris_trichiura
1258	56_trichuris_trichiura	7976	UGA_TT007_trimmed	12	0	12	0	Uganda	0.0102564102564103	56	Trichuris_trichiura
1259	56_trichuris_trichiura	7976	UGA_TT008_trimmed	29	0	29	0	Uganda	0.0102564102564103	56	Trichuris_trichiura
1260	56_trichuris_trichiura	7976	UGA_TT009_trimmed	1	0	1	0	Uganda	0.0102564102564103	56	Trichuris_trichiura
1261	56_trichuris_trichiura	7976	UGA_TT010_trimmed	4	0	4	0	Uganda	0.0102564102564103	56	Trichuris_trichiura
1262	56_trichuris_trichiura	7976	UGA_TT011_trimmed	18	0	18	0	Uganda	0.0102564102564103	56	Trichuris_trichiura
1263	56_trichuris_trichiura	7976	UGA_TT012_trimmed	4	0	4	0	Uganda	0.0102564102564103	56	Trichuris_trichiura
1264	56_trichuris_trichiura	7976	UGA_TT013_trimmed	13	2	15	0.133333333333333	Uganda	0.0102564102564103	56	Trichuris_trichiura
1265	56_trichuris_trichiura	7977	CHN_TT001_trimmed	2	1	3	0.333333333333333	China	0.0555555555555556	56	Trichuris_trichiura
1266	56_trichuris_trichiura	7977	CHN_TT002_trimmed	0	0	0	NA	China	0.0555555555555556	56	Trichuris_trichiura
1267	56_trichuris_trichiura	7977	CHN_TT003_trimmed	17	0	17	0	China	0.0555555555555556	56	Trichuris_trichiura
1268	56_trichuris_trichiura	7977	CHN_TT004_trimmed	1	0	1	0	China	0.0555555555555556	56	Trichuris_trichiura
1269	56_trichuris_trichiura	7977	CHN_TT005_trimmed	7	0	7	0	China	0.0555555555555556	56	Trichuris_trichiura
1270	56_trichuris_trichiura	7977	CHN_TT006_trimmed	6	0	6	0	China	0.0555555555555556	56	Trichuris_trichiura
1271	56_trichuris_trichiura	7977	CHN_TT007_trimmed	18	0	18	0	China	0.0555555555555556	56	Trichuris_trichiura
1272	56_trichuris_trichiura	7977	HND_TT001_trimmed	0	0	0	NA	Honduras	0.0357142857142857	56	Trichuris_trichiura
1273	56_trichuris_trichiura	7977	HND_TT002_trimmed	8	0	8	0	Honduras	0.0357142857142857	56	Trichuris_trichiura
1274	56_trichuris_trichiura	7977	HND_TT003_trimmed	3	0	3	0	Honduras	0.0357142857142857	56	Trichuris_trichiura
1275	56_trichuris_trichiura	7977	HND_TT004_trimmed	6	0	6	0	Honduras	0.0357142857142857	56	Trichuris_trichiura
1276	56_trichuris_trichiura	7977	HND_TT005_trimmed	3	0	3	0	Honduras	0.0357142857142857	56	Trichuris_trichiura
1277	56_trichuris_trichiura	7977	HND_TT006_trimmed	1	0	1	0	Honduras	0.0357142857142857	56	Trichuris_trichiura
1278	56_trichuris_trichiura	7977	HND_TT007_trimmed	4	0	4	0	Honduras	0.0357142857142857	56	Trichuris_trichiura
1279	56_trichuris_trichiura	7977	HND_TT008_trimmed	3	1	4	0.25	Honduras	0.0357142857142857	56	Trichuris_trichiura
1280	56_trichuris_trichiura	7977	UGA_TT001_trimmed	4	0	4	0	Uganda	0.00679583574320416	56	Trichuris_trichiura
1281	56_trichuris_trichiura	7977	UGA_TT002_trimmed	28	0	28	0	Uganda	0.00679583574320416	56	Trichuris_trichiura
1282	56_trichuris_trichiura	7977	UGA_TT003_trimmed	2	0	2	0	Uganda	0.00679583574320416	56	Trichuris_trichiura
1283	56_trichuris_trichiura	7977	UGA_TT004_trimmed	2	0	2	0	Uganda	0.00679583574320416	56	Trichuris_trichiura
1284	56_trichuris_trichiura	7977	UGA_TT005_trimmed	46	0	46	0	Uganda	0.00679583574320416	56	Trichuris_trichiura
1285	56_trichuris_trichiura	7977	UGA_TT006_trimmed	3	0	3	0	Uganda	0.00679583574320416	56	Trichuris_trichiura
1286	56_trichuris_trichiura	7977	UGA_TT007_trimmed	12	0	12	0	Uganda	0.00679583574320416	56	Trichuris_trichiura
1287	56_trichuris_trichiura	7977	UGA_TT008_trimmed	27	1	28	0.0357142857142857	Uganda	0.00679583574320416	56	Trichuris_trichiura
1288	56_trichuris_trichiura	7977	UGA_TT009_trimmed	1	0	1	0	Uganda	0.00679583574320416	56	Trichuris_trichiura
1289	56_trichuris_trichiura	7977	UGA_TT010_trimmed	4	0	4	0	Uganda	0.00679583574320416	56	Trichuris_trichiura
1290	56_trichuris_trichiura	7977	UGA_TT011_trimmed	18	1	19	0.0526315789473684	Uganda	0.00679583574320416	56	Trichuris_trichiura
1291	56_trichuris_trichiura	7977	UGA_TT012_trimmed	4	0	4	0	Uganda	0.00679583574320416	56	Trichuris_trichiura
1292	56_trichuris_trichiura	7977	UGA_TT013_trimmed	16	0	16	0	Uganda	0.00679583574320416	56	Trichuris_trichiura
1293	56_trichuris_trichiura	7979	CHN_TT001_trimmed	3	0	3	0	China	0	56	Trichuris_trichiura
1294	56_trichuris_trichiura	7979	CHN_TT002_trimmed	0	0	0	NA	China	0	56	Trichuris_trichiura
1295	56_trichuris_trichiura	7979	CHN_TT003_trimmed	17	0	17	0	China	0	56	Trichuris_trichiura
1296	56_trichuris_trichiura	7979	CHN_TT004_trimmed	1	0	1	0	China	0	56	Trichuris_trichiura
1297	56_trichuris_trichiura	7979	CHN_TT005_trimmed	7	0	7	0	China	0	56	Trichuris_trichiura
1298	56_trichuris_trichiura	7979	CHN_TT006_trimmed	6	0	6	0	China	0	56	Trichuris_trichiura
1299	56_trichuris_trichiura	7979	CHN_TT007_trimmed	18	0	18	0	China	0	56	Trichuris_trichiura
1300	56_trichuris_trichiura	7979	HND_TT001_trimmed	0	0	0	NA	Honduras	0	56	Trichuris_trichiura
1301	56_trichuris_trichiura	7979	HND_TT002_trimmed	10	0	10	0	Honduras	0	56	Trichuris_trichiura
1302	56_trichuris_trichiura	7979	HND_TT003_trimmed	3	0	3	0	Honduras	0	56	Trichuris_trichiura
1303	56_trichuris_trichiura	7979	HND_TT004_trimmed	7	0	7	0	Honduras	0	56	Trichuris_trichiura
1304	56_trichuris_trichiura	7979	HND_TT005_trimmed	3	0	3	0	Honduras	0	56	Trichuris_trichiura
1305	56_trichuris_trichiura	7979	HND_TT006_trimmed	1	0	1	0	Honduras	0	56	Trichuris_trichiura
1306	56_trichuris_trichiura	7979	HND_TT007_trimmed	4	0	4	0	Honduras	0	56	Trichuris_trichiura
1307	56_trichuris_trichiura	7979	HND_TT008_trimmed	4	0	4	0	Honduras	0	56	Trichuris_trichiura
1308	56_trichuris_trichiura	7979	UGA_TT001_trimmed	3	1	4	0.25	Uganda	0.0667347949956645	56	Trichuris_trichiura
1309	56_trichuris_trichiura	7979	UGA_TT002_trimmed	25	2	27	0.0740740740740741	Uganda	0.0667347949956645	56	Trichuris_trichiura
1310	56_trichuris_trichiura	7979	UGA_TT003_trimmed	1	1	2	0.5	Uganda	0.0667347949956645	56	Trichuris_trichiura
1311	56_trichuris_trichiura	7979	UGA_TT004_trimmed	2	0	2	0	Uganda	0.0667347949956645	56	Trichuris_trichiura
1312	56_trichuris_trichiura	7979	UGA_TT005_trimmed	44	2	46	0.0434782608695652	Uganda	0.0667347949956645	56	Trichuris_trichiura
1313	56_trichuris_trichiura	7979	UGA_TT006_trimmed	3	0	3	0	Uganda	0.0667347949956645	56	Trichuris_trichiura
1314	56_trichuris_trichiura	7979	UGA_TT007_trimmed	13	0	13	0	Uganda	0.0667347949956645	56	Trichuris_trichiura
1315	56_trichuris_trichiura	7979	UGA_TT008_trimmed	30	0	30	0	Uganda	0.0667347949956645	56	Trichuris_trichiura
1316	56_trichuris_trichiura	7979	UGA_TT009_trimmed	1	0	1	0	Uganda	0.0667347949956645	56	Trichuris_trichiura
1317	56_trichuris_trichiura	7979	UGA_TT010_trimmed	4	0	4	0	Uganda	0.0667347949956645	56	Trichuris_trichiura
1318	56_trichuris_trichiura	7979	UGA_TT011_trimmed	19	0	19	0	Uganda	0.0667347949956645	56	Trichuris_trichiura
1319	56_trichuris_trichiura	7979	UGA_TT012_trimmed	4	0	4	0	Uganda	0.0667347949956645	56	Trichuris_trichiura
1320	56_trichuris_trichiura	7979	UGA_TT013_trimmed	15	0	15	0	Uganda	0.0667347949956645	56	Trichuris_trichiura
1321	56_trichuris_trichiura	7983	CHN_TT001_trimmed	3	0	3	0	China	0	56	Trichuris_trichiura
1322	56_trichuris_trichiura	7983	CHN_TT002_trimmed	0	0	0	NA	China	0	56	Trichuris_trichiura
1323	56_trichuris_trichiura	7983	CHN_TT003_trimmed	19	0	19	0	China	0	56	Trichuris_trichiura
1324	56_trichuris_trichiura	7983	CHN_TT004_trimmed	1	0	1	0	China	0	56	Trichuris_trichiura
1325	56_trichuris_trichiura	7983	CHN_TT005_trimmed	4	0	4	0	China	0	56	Trichuris_trichiura
1326	56_trichuris_trichiura	7983	CHN_TT006_trimmed	6	0	6	0	China	0	56	Trichuris_trichiura
1327	56_trichuris_trichiura	7983	CHN_TT007_trimmed	23	0	23	0	China	0	56	Trichuris_trichiura
1328	56_trichuris_trichiura	7983	HND_TT001_trimmed	0	0	0	NA	Honduras	0.0833333333333333	56	Trichuris_trichiura
1329	56_trichuris_trichiura	7983	HND_TT002_trimmed	11	0	11	0	Honduras	0.0833333333333333	56	Trichuris_trichiura
1330	56_trichuris_trichiura	7983	HND_TT003_trimmed	4	0	4	0	Honduras	0.0833333333333333	56	Trichuris_trichiura
1331	56_trichuris_trichiura	7983	HND_TT004_trimmed	9	0	9	0	Honduras	0.0833333333333333	56	Trichuris_trichiura
1332	56_trichuris_trichiura	7983	HND_TT005_trimmed	3	0	3	0	Honduras	0.0833333333333333	56	Trichuris_trichiura
1333	56_trichuris_trichiura	7983	HND_TT006_trimmed	1	0	1	0	Honduras	0.0833333333333333	56	Trichuris_trichiura
1334	56_trichuris_trichiura	7983	HND_TT007_trimmed	3	1	4	0.25	Honduras	0.0833333333333333	56	Trichuris_trichiura
1335	56_trichuris_trichiura	7983	HND_TT008_trimmed	4	2	6	0.333333333333333	Honduras	0.0833333333333333	56	Trichuris_trichiura
1336	56_trichuris_trichiura	7983	UGA_TT001_trimmed	4	0	4	0	Uganda	0	56	Trichuris_trichiura
1337	56_trichuris_trichiura	7983	UGA_TT002_trimmed	28	0	28	0	Uganda	0	56	Trichuris_trichiura
1338	56_trichuris_trichiura	7983	UGA_TT003_trimmed	3	0	3	0	Uganda	0	56	Trichuris_trichiura
1339	56_trichuris_trichiura	7983	UGA_TT004_trimmed	2	0	2	0	Uganda	0	56	Trichuris_trichiura
1340	56_trichuris_trichiura	7983	UGA_TT005_trimmed	48	0	48	0	Uganda	0	56	Trichuris_trichiura
1341	56_trichuris_trichiura	7983	UGA_TT006_trimmed	3	0	3	0	Uganda	0	56	Trichuris_trichiura
1342	56_trichuris_trichiura	7983	UGA_TT007_trimmed	14	0	14	0	Uganda	0	56	Trichuris_trichiura
1343	56_trichuris_trichiura	7983	UGA_TT008_trimmed	30	0	30	0	Uganda	0	56	Trichuris_trichiura
1344	56_trichuris_trichiura	7983	UGA_TT009_trimmed	1	0	1	0	Uganda	0	56	Trichuris_trichiura
1345	56_trichuris_trichiura	7983	UGA_TT010_trimmed	5	0	5	0	Uganda	0	56	Trichuris_trichiura
1346	56_trichuris_trichiura	7983	UGA_TT011_trimmed	22	0	22	0	Uganda	0	56	Trichuris_trichiura
1347	56_trichuris_trichiura	7983	UGA_TT012_trimmed	5	0	5	0	Uganda	0	56	Trichuris_trichiura
1348	56_trichuris_trichiura	7983	UGA_TT013_trimmed	17	0	17	0	Uganda	0	56	Trichuris_trichiura
1349	56_trichuris_trichiura	8004	CHN_TT001_trimmed	2	0	2	0	China	0.00460829493087558	56	Trichuris_trichiura
1350	56_trichuris_trichiura	8004	CHN_TT002_trimmed	1	0	1	0	China	0.00460829493087558	56	Trichuris_trichiura
1351	56_trichuris_trichiura	8004	CHN_TT003_trimmed	29	0	29	0	China	0.00460829493087558	56	Trichuris_trichiura
1352	56_trichuris_trichiura	8004	CHN_TT004_trimmed	1	0	1	0	China	0.00460829493087558	56	Trichuris_trichiura
1353	56_trichuris_trichiura	8004	CHN_TT005_trimmed	6	0	6	0	China	0.00460829493087558	56	Trichuris_trichiura
1354	56_trichuris_trichiura	8004	CHN_TT006_trimmed	7	0	7	0	China	0.00460829493087558	56	Trichuris_trichiura
1355	56_trichuris_trichiura	8004	CHN_TT007_trimmed	30	1	31	0.032258064516129	China	0.00460829493087558	56	Trichuris_trichiura
1356	56_trichuris_trichiura	8004	HND_TT001_trimmed	2	0	2	0	Honduras	0	56	Trichuris_trichiura
1357	56_trichuris_trichiura	8004	HND_TT002_trimmed	21	0	21	0	Honduras	0	56	Trichuris_trichiura
1358	56_trichuris_trichiura	8004	HND_TT003_trimmed	4	0	4	0	Honduras	0	56	Trichuris_trichiura
1359	56_trichuris_trichiura	8004	HND_TT004_trimmed	9	0	9	0	Honduras	0	56	Trichuris_trichiura
1360	56_trichuris_trichiura	8004	HND_TT005_trimmed	4	0	4	0	Honduras	0	56	Trichuris_trichiura
1361	56_trichuris_trichiura	8004	HND_TT006_trimmed	1	0	1	0	Honduras	0	56	Trichuris_trichiura
1362	56_trichuris_trichiura	8004	HND_TT007_trimmed	7	0	7	0	Honduras	0	56	Trichuris_trichiura
1363	56_trichuris_trichiura	8004	HND_TT008_trimmed	7	0	7	0	Honduras	0	56	Trichuris_trichiura
1364	56_trichuris_trichiura	8004	UGA_TT001_trimmed	4	0	4	0	Uganda	0.0614313102736557	56	Trichuris_trichiura
1365	56_trichuris_trichiura	8004	UGA_TT002_trimmed	37	1	38	0.0263157894736842	Uganda	0.0614313102736557	56	Trichuris_trichiura
1366	56_trichuris_trichiura	8004	UGA_TT003_trimmed	13	0	13	0	Uganda	0.0614313102736557	56	Trichuris_trichiura
1367	56_trichuris_trichiura	8004	UGA_TT004_trimmed	3	0	3	0	Uganda	0.0614313102736557	56	Trichuris_trichiura
1368	56_trichuris_trichiura	8004	UGA_TT005_trimmed	62	2	64	0.03125	Uganda	0.0614313102736557	56	Trichuris_trichiura
1369	56_trichuris_trichiura	8004	UGA_TT006_trimmed	2	0	2	0	Uganda	0.0614313102736557	56	Trichuris_trichiura
1370	56_trichuris_trichiura	8004	UGA_TT007_trimmed	13	4	17	0.235294117647059	Uganda	0.0614313102736557	56	Trichuris_trichiura
1371	56_trichuris_trichiura	8004	UGA_TT008_trimmed	26	0	26	0	Uganda	0.0614313102736557	56	Trichuris_trichiura
1372	56_trichuris_trichiura	8004	UGA_TT009_trimmed	4	2	6	0.333333333333333	Uganda	0.0614313102736557	56	Trichuris_trichiura
1373	56_trichuris_trichiura	8004	UGA_TT010_trimmed	11	0	11	0	Uganda	0.0614313102736557	56	Trichuris_trichiura
1374	56_trichuris_trichiura	8004	UGA_TT011_trimmed	28	0	28	0	Uganda	0.0614313102736557	56	Trichuris_trichiura
1375	56_trichuris_trichiura	8004	UGA_TT012_trimmed	10	0	10	0	Uganda	0.0614313102736557	56	Trichuris_trichiura
1376	56_trichuris_trichiura	8004	UGA_TT013_trimmed	24	5	29	0.172413793103448	Uganda	0.0614313102736557	56	Trichuris_trichiura
1377	56_trichuris_trichiura	8005	CHN_TT001_trimmed	2	0	2	0	China	0.0342330480579329	56	Trichuris_trichiura
1378	56_trichuris_trichiura	8005	CHN_TT002_trimmed	1	0	1	0	China	0.0342330480579329	56	Trichuris_trichiura
1379	56_trichuris_trichiura	8005	CHN_TT003_trimmed	28	0	28	0	China	0.0342330480579329	56	Trichuris_trichiura
1380	56_trichuris_trichiura	8005	CHN_TT004_trimmed	1	0	1	0	China	0.0342330480579329	56	Trichuris_trichiura
1381	56_trichuris_trichiura	8005	CHN_TT005_trimmed	6	0	6	0	China	0.0342330480579329	56	Trichuris_trichiura
1382	56_trichuris_trichiura	8005	CHN_TT006_trimmed	6	1	7	0.142857142857143	China	0.0342330480579329	56	Trichuris_trichiura
1383	56_trichuris_trichiura	8005	CHN_TT007_trimmed	28	3	31	0.0967741935483871	China	0.0342330480579329	56	Trichuris_trichiura
1384	56_trichuris_trichiura	8005	HND_TT001_trimmed	2	0	2	0	Honduras	0.0428571428571429	56	Trichuris_trichiura
1385	56_trichuris_trichiura	8005	HND_TT002_trimmed	18	3	21	0.142857142857143	Honduras	0.0428571428571429	56	Trichuris_trichiura
1386	56_trichuris_trichiura	8005	HND_TT003_trimmed	4	1	5	0.2	Honduras	0.0428571428571429	56	Trichuris_trichiura
1387	56_trichuris_trichiura	8005	HND_TT004_trimmed	11	0	11	0	Honduras	0.0428571428571429	56	Trichuris_trichiura
1388	56_trichuris_trichiura	8005	HND_TT005_trimmed	4	0	4	0	Honduras	0.0428571428571429	56	Trichuris_trichiura
1389	56_trichuris_trichiura	8005	HND_TT006_trimmed	1	0	1	0	Honduras	0.0428571428571429	56	Trichuris_trichiura
1390	56_trichuris_trichiura	8005	HND_TT007_trimmed	7	0	7	0	Honduras	0.0428571428571429	56	Trichuris_trichiura
1391	56_trichuris_trichiura	8005	HND_TT008_trimmed	6	0	6	0	Honduras	0.0428571428571429	56	Trichuris_trichiura
1392	56_trichuris_trichiura	8005	UGA_TT001_trimmed	4	0	4	0	Uganda	0.0379736323056161	56	Trichuris_trichiura
1393	56_trichuris_trichiura	8005	UGA_TT002_trimmed	36	2	38	0.0526315789473684	Uganda	0.0379736323056161	56	Trichuris_trichiura
1394	56_trichuris_trichiura	8005	UGA_TT003_trimmed	12	1	13	0.0769230769230769	Uganda	0.0379736323056161	56	Trichuris_trichiura
1395	56_trichuris_trichiura	8005	UGA_TT004_trimmed	2	1	3	0.333333333333333	Uganda	0.0379736323056161	56	Trichuris_trichiura
1396	56_trichuris_trichiura	8005	UGA_TT005_trimmed	63	2	65	0.0307692307692308	Uganda	0.0379736323056161	56	Trichuris_trichiura
1397	56_trichuris_trichiura	8005	UGA_TT006_trimmed	2	0	2	0	Uganda	0.0379736323056161	56	Trichuris_trichiura
1398	56_trichuris_trichiura	8005	UGA_TT007_trimmed	15	0	15	0	Uganda	0.0379736323056161	56	Trichuris_trichiura
1399	56_trichuris_trichiura	8005	UGA_TT008_trimmed	25	0	25	0	Uganda	0.0379736323056161	56	Trichuris_trichiura
1400	56_trichuris_trichiura	8005	UGA_TT009_trimmed	7	0	7	0	Uganda	0.0379736323056161	56	Trichuris_trichiura
1401	56_trichuris_trichiura	8005	UGA_TT010_trimmed	11	0	11	0	Uganda	0.0379736323056161	56	Trichuris_trichiura
1402	56_trichuris_trichiura	8005	UGA_TT011_trimmed	29	0	29	0	Uganda	0.0379736323056161	56	Trichuris_trichiura
1403	56_trichuris_trichiura	8005	UGA_TT012_trimmed	10	0	10	0	Uganda	0.0379736323056161	56	Trichuris_trichiura
1404	56_trichuris_trichiura	8005	UGA_TT013_trimmed	30	0	30	0	Uganda	0.0379736323056161	56	Trichuris_trichiura
1405	56_trichuris_trichiura	8006	CHN_TT001_trimmed	2	0	2	0	China	0.0385878489326765	56	Trichuris_trichiura
1406	56_trichuris_trichiura	8006	CHN_TT002_trimmed	2	0	2	0	China	0.0385878489326765	56	Trichuris_trichiura
1407	56_trichuris_trichiura	8006	CHN_TT003_trimmed	26	3	29	0.103448275862069	China	0.0385878489326765	56	Trichuris_trichiura
1408	56_trichuris_trichiura	8006	CHN_TT004_trimmed	1	0	1	0	China	0.0385878489326765	56	Trichuris_trichiura
1409	56_trichuris_trichiura	8006	CHN_TT005_trimmed	5	1	6	0.166666666666667	China	0.0385878489326765	56	Trichuris_trichiura
1410	56_trichuris_trichiura	8006	CHN_TT006_trimmed	6	0	6	0	China	0.0385878489326765	56	Trichuris_trichiura
1411	56_trichuris_trichiura	8006	CHN_TT007_trimmed	32	0	32	0	China	0.0385878489326765	56	Trichuris_trichiura
1412	56_trichuris_trichiura	8006	HND_TT001_trimmed	2	0	2	0	Honduras	0.0354166666666667	56	Trichuris_trichiura
1413	56_trichuris_trichiura	8006	HND_TT002_trimmed	21	0	21	0	Honduras	0.0354166666666667	56	Trichuris_trichiura
1414	56_trichuris_trichiura	8006	HND_TT003_trimmed	4	1	5	0.2	Honduras	0.0354166666666667	56	Trichuris_trichiura
1415	56_trichuris_trichiura	8006	HND_TT004_trimmed	11	1	12	0.0833333333333333	Honduras	0.0354166666666667	56	Trichuris_trichiura
1416	56_trichuris_trichiura	8006	HND_TT005_trimmed	4	0	4	0	Honduras	0.0354166666666667	56	Trichuris_trichiura
1417	56_trichuris_trichiura	8006	HND_TT006_trimmed	1	0	1	0	Honduras	0.0354166666666667	56	Trichuris_trichiura
1418	56_trichuris_trichiura	8006	HND_TT007_trimmed	7	0	7	0	Honduras	0.0354166666666667	56	Trichuris_trichiura
1419	56_trichuris_trichiura	8006	HND_TT008_trimmed	8	0	8	0	Honduras	0.0354166666666667	56	Trichuris_trichiura
1420	56_trichuris_trichiura	8006	UGA_TT001_trimmed	3	1	4	0.25	Uganda	0.108742596778782	56	Trichuris_trichiura
1421	56_trichuris_trichiura	8006	UGA_TT002_trimmed	39	0	39	0	Uganda	0.108742596778782	56	Trichuris_trichiura
1422	56_trichuris_trichiura	8006	UGA_TT003_trimmed	14	0	14	0	Uganda	0.108742596778782	56	Trichuris_trichiura
1423	56_trichuris_trichiura	8006	UGA_TT004_trimmed	3	0	3	0	Uganda	0.108742596778782	56	Trichuris_trichiura
1424	56_trichuris_trichiura	8006	UGA_TT005_trimmed	64	1	65	0.0153846153846154	Uganda	0.108742596778782	56	Trichuris_trichiura
1425	56_trichuris_trichiura	8006	UGA_TT006_trimmed	2	0	2	0	Uganda	0.108742596778782	56	Trichuris_trichiura
1426	56_trichuris_trichiura	8006	UGA_TT007_trimmed	12	5	17	0.294117647058824	Uganda	0.108742596778782	56	Trichuris_trichiura
1427	56_trichuris_trichiura	8006	UGA_TT008_trimmed	22	1	23	0.0434782608695652	Uganda	0.108742596778782	56	Trichuris_trichiura
1428	56_trichuris_trichiura	8006	UGA_TT009_trimmed	6	1	7	0.142857142857143	Uganda	0.108742596778782	56	Trichuris_trichiura
1429	56_trichuris_trichiura	8006	UGA_TT010_trimmed	11	0	11	0	Uganda	0.108742596778782	56	Trichuris_trichiura
1430	56_trichuris_trichiura	8006	UGA_TT011_trimmed	28	1	29	0.0344827586206897	Uganda	0.108742596778782	56	Trichuris_trichiura
1431	56_trichuris_trichiura	8006	UGA_TT012_trimmed	7	3	10	0.3	Uganda	0.108742596778782	56	Trichuris_trichiura
1432	56_trichuris_trichiura	8006	UGA_TT013_trimmed	20	10	30	0.333333333333333	Uganda	0.108742596778782	56	Trichuris_trichiura
1433	56_trichuris_trichiura	8007	CHN_TT001_trimmed	2	0	2	0	China	0	56	Trichuris_trichiura
1434	56_trichuris_trichiura	8007	CHN_TT002_trimmed	2	0	2	0	China	0	56	Trichuris_trichiura
1435	56_trichuris_trichiura	8007	CHN_TT003_trimmed	29	0	29	0	China	0	56	Trichuris_trichiura
1436	56_trichuris_trichiura	8007	CHN_TT004_trimmed	1	0	1	0	China	0	56	Trichuris_trichiura
1437	56_trichuris_trichiura	8007	CHN_TT005_trimmed	6	0	6	0	China	0	56	Trichuris_trichiura
1438	56_trichuris_trichiura	8007	CHN_TT006_trimmed	7	0	7	0	China	0	56	Trichuris_trichiura
1439	56_trichuris_trichiura	8007	CHN_TT007_trimmed	31	0	31	0	China	0	56	Trichuris_trichiura
1440	56_trichuris_trichiura	8007	HND_TT001_trimmed	2	0	2	0	Honduras	0	56	Trichuris_trichiura
1441	56_trichuris_trichiura	8007	HND_TT002_trimmed	20	0	20	0	Honduras	0	56	Trichuris_trichiura
1442	56_trichuris_trichiura	8007	HND_TT003_trimmed	5	0	5	0	Honduras	0	56	Trichuris_trichiura
1443	56_trichuris_trichiura	8007	HND_TT004_trimmed	11	0	11	0	Honduras	0	56	Trichuris_trichiura
1444	56_trichuris_trichiura	8007	HND_TT005_trimmed	5	0	5	0	Honduras	0	56	Trichuris_trichiura
1445	56_trichuris_trichiura	8007	HND_TT006_trimmed	2	0	2	0	Honduras	0	56	Trichuris_trichiura
1446	56_trichuris_trichiura	8007	HND_TT007_trimmed	7	0	7	0	Honduras	0	56	Trichuris_trichiura
1447	56_trichuris_trichiura	8007	HND_TT008_trimmed	8	0	8	0	Honduras	0	56	Trichuris_trichiura
1448	56_trichuris_trichiura	8007	UGA_TT001_trimmed	3	1	4	0.25	Uganda	0.0394939408123992	56	Trichuris_trichiura
1449	56_trichuris_trichiura	8007	UGA_TT002_trimmed	40	0	40	0	Uganda	0.0394939408123992	56	Trichuris_trichiura
1450	56_trichuris_trichiura	8007	UGA_TT003_trimmed	14	1	15	0.0666666666666667	Uganda	0.0394939408123992	56	Trichuris_trichiura
1451	56_trichuris_trichiura	8007	UGA_TT004_trimmed	3	0	3	0	Uganda	0.0394939408123992	56	Trichuris_trichiura
1452	56_trichuris_trichiura	8007	UGA_TT005_trimmed	64	0	64	0	Uganda	0.0394939408123992	56	Trichuris_trichiura
1453	56_trichuris_trichiura	8007	UGA_TT006_trimmed	2	0	2	0	Uganda	0.0394939408123992	56	Trichuris_trichiura
1454	56_trichuris_trichiura	8007	UGA_TT007_trimmed	16	1	17	0.0588235294117647	Uganda	0.0394939408123992	56	Trichuris_trichiura
1455	56_trichuris_trichiura	8007	UGA_TT008_trimmed	24	0	24	0	Uganda	0.0394939408123992	56	Trichuris_trichiura
1456	56_trichuris_trichiura	8007	UGA_TT009_trimmed	7	0	7	0	Uganda	0.0394939408123992	56	Trichuris_trichiura
1457	56_trichuris_trichiura	8007	UGA_TT010_trimmed	11	0	11	0	Uganda	0.0394939408123992	56	Trichuris_trichiura
1458	56_trichuris_trichiura	8007	UGA_TT011_trimmed	25	4	29	0.137931034482759	Uganda	0.0394939408123992	56	Trichuris_trichiura
1459	56_trichuris_trichiura	8007	UGA_TT012_trimmed	10	0	10	0	Uganda	0.0394939408123992	56	Trichuris_trichiura
1460	56_trichuris_trichiura	8007	UGA_TT013_trimmed	30	0	30	0	Uganda	0.0394939408123992	56	Trichuris_trichiura
1461	56_trichuris_trichiura	8009	CHN_TT001_trimmed	2	0	2	0	China	0.0476190476190476	56	Trichuris_trichiura
1462	56_trichuris_trichiura	8009	CHN_TT002_trimmed	2	0	2	0	China	0.0476190476190476	56	Trichuris_trichiura
1463	56_trichuris_trichiura	8009	CHN_TT003_trimmed	28	0	28	0	China	0.0476190476190476	56	Trichuris_trichiura
1464	56_trichuris_trichiura	8009	CHN_TT004_trimmed	1	0	1	0	China	0.0476190476190476	56	Trichuris_trichiura
1465	56_trichuris_trichiura	8009	CHN_TT005_trimmed	4	2	6	0.333333333333333	China	0.0476190476190476	56	Trichuris_trichiura
1466	56_trichuris_trichiura	8009	CHN_TT006_trimmed	6	0	6	0	China	0.0476190476190476	56	Trichuris_trichiura
1467	56_trichuris_trichiura	8009	CHN_TT007_trimmed	33	0	33	0	China	0.0476190476190476	56	Trichuris_trichiura
1468	56_trichuris_trichiura	8009	HND_TT001_trimmed	2	0	2	0	Honduras	0	56	Trichuris_trichiura
1469	56_trichuris_trichiura	8009	HND_TT002_trimmed	21	0	21	0	Honduras	0	56	Trichuris_trichiura
1470	56_trichuris_trichiura	8009	HND_TT003_trimmed	5	0	5	0	Honduras	0	56	Trichuris_trichiura
1471	56_trichuris_trichiura	8009	HND_TT004_trimmed	12	0	12	0	Honduras	0	56	Trichuris_trichiura
1472	56_trichuris_trichiura	8009	HND_TT005_trimmed	5	0	5	0	Honduras	0	56	Trichuris_trichiura
1473	56_trichuris_trichiura	8009	HND_TT006_trimmed	2	0	2	0	Honduras	0	56	Trichuris_trichiura
1474	56_trichuris_trichiura	8009	HND_TT007_trimmed	7	0	7	0	Honduras	0	56	Trichuris_trichiura
1475	56_trichuris_trichiura	8009	HND_TT008_trimmed	8	0	8	0	Honduras	0	56	Trichuris_trichiura
1476	56_trichuris_trichiura	8009	UGA_TT001_trimmed	4	0	4	0	Uganda	0	56	Trichuris_trichiura
1477	56_trichuris_trichiura	8009	UGA_TT002_trimmed	42	0	42	0	Uganda	0	56	Trichuris_trichiura
1478	56_trichuris_trichiura	8009	UGA_TT003_trimmed	15	0	15	0	Uganda	0	56	Trichuris_trichiura
1479	56_trichuris_trichiura	8009	UGA_TT004_trimmed	3	0	3	0	Uganda	0	56	Trichuris_trichiura
1480	56_trichuris_trichiura	8009	UGA_TT005_trimmed	63	0	63	0	Uganda	0	56	Trichuris_trichiura
1481	56_trichuris_trichiura	8009	UGA_TT006_trimmed	2	0	2	0	Uganda	0	56	Trichuris_trichiura
1482	56_trichuris_trichiura	8009	UGA_TT007_trimmed	17	0	17	0	Uganda	0	56	Trichuris_trichiura
1483	56_trichuris_trichiura	8009	UGA_TT008_trimmed	25	0	25	0	Uganda	0	56	Trichuris_trichiura
1484	56_trichuris_trichiura	8009	UGA_TT009_trimmed	10	0	10	0	Uganda	0	56	Trichuris_trichiura
1485	56_trichuris_trichiura	8009	UGA_TT010_trimmed	11	0	11	0	Uganda	0	56	Trichuris_trichiura
1486	56_trichuris_trichiura	8009	UGA_TT011_trimmed	28	0	28	0	Uganda	0	56	Trichuris_trichiura
1487	56_trichuris_trichiura	8009	UGA_TT012_trimmed	11	0	11	0	Uganda	0	56	Trichuris_trichiura
1488	56_trichuris_trichiura	8009	UGA_TT013_trimmed	32	0	32	0	Uganda	0	56	Trichuris_trichiura
1489	56_trichuris_trichiura	8010	CHN_TT001_trimmed	2	0	2	0	China	0	56	Trichuris_trichiura
1490	56_trichuris_trichiura	8010	CHN_TT002_trimmed	2	0	2	0	China	0	56	Trichuris_trichiura
1491	56_trichuris_trichiura	8010	CHN_TT003_trimmed	28	0	28	0	China	0	56	Trichuris_trichiura
1492	56_trichuris_trichiura	8010	CHN_TT004_trimmed	1	0	1	0	China	0	56	Trichuris_trichiura
1493	56_trichuris_trichiura	8010	CHN_TT005_trimmed	6	0	6	0	China	0	56	Trichuris_trichiura
1494	56_trichuris_trichiura	8010	CHN_TT006_trimmed	6	0	6	0	China	0	56	Trichuris_trichiura
1495	56_trichuris_trichiura	8010	CHN_TT007_trimmed	37	0	37	0	China	0	56	Trichuris_trichiura
1496	56_trichuris_trichiura	8010	HND_TT001_trimmed	2	0	2	0	Honduras	0	56	Trichuris_trichiura
1497	56_trichuris_trichiura	8010	HND_TT002_trimmed	23	0	23	0	Honduras	0	56	Trichuris_trichiura
1498	56_trichuris_trichiura	8010	HND_TT003_trimmed	5	0	5	0	Honduras	0	56	Trichuris_trichiura
1499	56_trichuris_trichiura	8010	HND_TT004_trimmed	12	0	12	0	Honduras	0	56	Trichuris_trichiura
1500	56_trichuris_trichiura	8010	HND_TT005_trimmed	5	0	5	0	Honduras	0	56	Trichuris_trichiura
1501	56_trichuris_trichiura	8010	HND_TT006_trimmed	2	0	2	0	Honduras	0	56	Trichuris_trichiura
1502	56_trichuris_trichiura	8010	HND_TT007_trimmed	7	0	7	0	Honduras	0	56	Trichuris_trichiura
1503	56_trichuris_trichiura	8010	HND_TT008_trimmed	8	0	8	0	Honduras	0	56	Trichuris_trichiura
1504	56_trichuris_trichiura	8010	UGA_TT001_trimmed	3	1	4	0.25	Uganda	0.118277555777556	56	Trichuris_trichiura
1505	56_trichuris_trichiura	8010	UGA_TT002_trimmed	39	0	39	0	Uganda	0.118277555777556	56	Trichuris_trichiura
1506	56_trichuris_trichiura	8010	UGA_TT003_trimmed	14	2	16	0.125	Uganda	0.118277555777556	56	Trichuris_trichiura
1507	56_trichuris_trichiura	8010	UGA_TT004_trimmed	3	0	3	0	Uganda	0.118277555777556	56	Trichuris_trichiura
1508	56_trichuris_trichiura	8010	UGA_TT005_trimmed	63	0	63	0	Uganda	0.118277555777556	56	Trichuris_trichiura
1509	56_trichuris_trichiura	8010	UGA_TT006_trimmed	2	0	2	0	Uganda	0.118277555777556	56	Trichuris_trichiura
1510	56_trichuris_trichiura	8010	UGA_TT007_trimmed	13	3	16	0.1875	Uganda	0.118277555777556	56	Trichuris_trichiura
1511	56_trichuris_trichiura	8010	UGA_TT008_trimmed	16	6	22	0.272727272727273	Uganda	0.118277555777556	56	Trichuris_trichiura
1512	56_trichuris_trichiura	8010	UGA_TT009_trimmed	10	0	10	0	Uganda	0.118277555777556	56	Trichuris_trichiura
1513	56_trichuris_trichiura	8010	UGA_TT010_trimmed	11	0	11	0	Uganda	0.118277555777556	56	Trichuris_trichiura
1514	56_trichuris_trichiura	8010	UGA_TT011_trimmed	13	15	28	0.535714285714286	Uganda	0.118277555777556	56	Trichuris_trichiura
1515	56_trichuris_trichiura	8010	UGA_TT012_trimmed	10	2	12	0.166666666666667	Uganda	0.118277555777556	56	Trichuris_trichiura
1516	56_trichuris_trichiura	8010	UGA_TT013_trimmed	32	0	32	0	Uganda	0.118277555777556	56	Trichuris_trichiura
1517	56_trichuris_trichiura	8012	CHN_TT001_trimmed	1	1	2	0.5	China	0.114035087719298	56	Trichuris_trichiura
1518	56_trichuris_trichiura	8012	CHN_TT002_trimmed	2	0	2	0	China	0.114035087719298	56	Trichuris_trichiura
1519	56_trichuris_trichiura	8012	CHN_TT003_trimmed	30	0	30	0	China	0.114035087719298	56	Trichuris_trichiura
1520	56_trichuris_trichiura	8012	CHN_TT004_trimmed	1	0	1	0	China	0.114035087719298	56	Trichuris_trichiura
1521	56_trichuris_trichiura	8012	CHN_TT005_trimmed	5	1	6	0.166666666666667	China	0.114035087719298	56	Trichuris_trichiura
1522	56_trichuris_trichiura	8012	CHN_TT006_trimmed	6	0	6	0	China	0.114035087719298	56	Trichuris_trichiura
1523	56_trichuris_trichiura	8012	CHN_TT007_trimmed	33	5	38	0.131578947368421	China	0.114035087719298	56	Trichuris_trichiura
1524	56_trichuris_trichiura	8012	HND_TT001_trimmed	2	0	2	0	Honduras	0.0208333333333333	56	Trichuris_trichiura
1525	56_trichuris_trichiura	8012	HND_TT002_trimmed	23	0	23	0	Honduras	0.0208333333333333	56	Trichuris_trichiura
1526	56_trichuris_trichiura	8012	HND_TT003_trimmed	5	0	5	0	Honduras	0.0208333333333333	56	Trichuris_trichiura
1527	56_trichuris_trichiura	8012	HND_TT004_trimmed	10	2	12	0.166666666666667	Honduras	0.0208333333333333	56	Trichuris_trichiura
1528	56_trichuris_trichiura	8012	HND_TT005_trimmed	6	0	6	0	Honduras	0.0208333333333333	56	Trichuris_trichiura
1529	56_trichuris_trichiura	8012	HND_TT006_trimmed	2	0	2	0	Honduras	0.0208333333333333	56	Trichuris_trichiura
1530	56_trichuris_trichiura	8012	HND_TT007_trimmed	7	0	7	0	Honduras	0.0208333333333333	56	Trichuris_trichiura
1531	56_trichuris_trichiura	8012	HND_TT008_trimmed	8	0	8	0	Honduras	0.0208333333333333	56	Trichuris_trichiura
1532	56_trichuris_trichiura	8012	UGA_TT001_trimmed	4	0	4	0	Uganda	0.0383982784435273	56	Trichuris_trichiura
1533	56_trichuris_trichiura	8012	UGA_TT002_trimmed	36	3	39	0.0769230769230769	Uganda	0.0383982784435273	56	Trichuris_trichiura
1534	56_trichuris_trichiura	8012	UGA_TT003_trimmed	18	0	18	0	Uganda	0.0383982784435273	56	Trichuris_trichiura
1535	56_trichuris_trichiura	8012	UGA_TT004_trimmed	3	0	3	0	Uganda	0.0383982784435273	56	Trichuris_trichiura
1536	56_trichuris_trichiura	8012	UGA_TT005_trimmed	60	5	65	0.0769230769230769	Uganda	0.0383982784435273	56	Trichuris_trichiura
1537	56_trichuris_trichiura	8012	UGA_TT006_trimmed	2	0	2	0	Uganda	0.0383982784435273	56	Trichuris_trichiura
1538	56_trichuris_trichiura	8012	UGA_TT007_trimmed	16	1	17	0.0588235294117647	Uganda	0.0383982784435273	56	Trichuris_trichiura
1539	56_trichuris_trichiura	8012	UGA_TT008_trimmed	20	1	21	0.0476190476190476	Uganda	0.0383982784435273	56	Trichuris_trichiura
1540	56_trichuris_trichiura	8012	UGA_TT009_trimmed	9	1	10	0.1	Uganda	0.0383982784435273	56	Trichuris_trichiura
1541	56_trichuris_trichiura	8012	UGA_TT010_trimmed	11	0	11	0	Uganda	0.0383982784435273	56	Trichuris_trichiura
1542	56_trichuris_trichiura	8012	UGA_TT011_trimmed	28	0	28	0	Uganda	0.0383982784435273	56	Trichuris_trichiura
1543	56_trichuris_trichiura	8012	UGA_TT012_trimmed	11	1	12	0.0833333333333333	Uganda	0.0383982784435273	56	Trichuris_trichiura
1544	56_trichuris_trichiura	8012	UGA_TT013_trimmed	34	2	36	0.0555555555555556	Uganda	0.0383982784435273	56	Trichuris_trichiura
1545	56_trichuris_trichiura	8013	CHN_TT001_trimmed	2	0	2	0	China	0	56	Trichuris_trichiura
1546	56_trichuris_trichiura	8013	CHN_TT002_trimmed	2	0	2	0	China	0	56	Trichuris_trichiura
1547	56_trichuris_trichiura	8013	CHN_TT003_trimmed	29	0	29	0	China	0	56	Trichuris_trichiura
1548	56_trichuris_trichiura	8013	CHN_TT004_trimmed	1	0	1	0	China	0	56	Trichuris_trichiura
1549	56_trichuris_trichiura	8013	CHN_TT005_trimmed	6	0	6	0	China	0	56	Trichuris_trichiura
1550	56_trichuris_trichiura	8013	CHN_TT006_trimmed	6	0	6	0	China	0	56	Trichuris_trichiura
1551	56_trichuris_trichiura	8013	CHN_TT007_trimmed	38	0	38	0	China	0	56	Trichuris_trichiura
1552	56_trichuris_trichiura	8013	HND_TT001_trimmed	2	0	2	0	Honduras	0.03125	56	Trichuris_trichiura
1553	56_trichuris_trichiura	8013	HND_TT002_trimmed	22	0	22	0	Honduras	0.03125	56	Trichuris_trichiura
1554	56_trichuris_trichiura	8013	HND_TT003_trimmed	5	0	5	0	Honduras	0.03125	56	Trichuris_trichiura
1555	56_trichuris_trichiura	8013	HND_TT004_trimmed	12	0	12	0	Honduras	0.03125	56	Trichuris_trichiura
1556	56_trichuris_trichiura	8013	HND_TT005_trimmed	6	0	6	0	Honduras	0.03125	56	Trichuris_trichiura
1557	56_trichuris_trichiura	8013	HND_TT006_trimmed	2	0	2	0	Honduras	0.03125	56	Trichuris_trichiura
1558	56_trichuris_trichiura	8013	HND_TT007_trimmed	7	0	7	0	Honduras	0.03125	56	Trichuris_trichiura
1559	56_trichuris_trichiura	8013	HND_TT008_trimmed	6	2	8	0.25	Honduras	0.03125	56	Trichuris_trichiura
1560	56_trichuris_trichiura	8013	UGA_TT001_trimmed	4	0	4	0	Uganda	0.0229510073260073	56	Trichuris_trichiura
1561	56_trichuris_trichiura	8013	UGA_TT002_trimmed	39	0	39	0	Uganda	0.0229510073260073	56	Trichuris_trichiura
1562	56_trichuris_trichiura	8013	UGA_TT003_trimmed	18	0	18	0	Uganda	0.0229510073260073	56	Trichuris_trichiura
1563	56_trichuris_trichiura	8013	UGA_TT004_trimmed	3	0	3	0	Uganda	0.0229510073260073	56	Trichuris_trichiura
1564	56_trichuris_trichiura	8013	UGA_TT005_trimmed	51	13	64	0.203125	Uganda	0.0229510073260073	56	Trichuris_trichiura
1565	56_trichuris_trichiura	8013	UGA_TT006_trimmed	2	0	2	0	Uganda	0.0229510073260073	56	Trichuris_trichiura
1566	56_trichuris_trichiura	8013	UGA_TT007_trimmed	17	0	17	0	Uganda	0.0229510073260073	56	Trichuris_trichiura
1567	56_trichuris_trichiura	8013	UGA_TT008_trimmed	19	2	21	0.0952380952380952	Uganda	0.0229510073260073	56	Trichuris_trichiura
1568	56_trichuris_trichiura	8013	UGA_TT009_trimmed	10	0	10	0	Uganda	0.0229510073260073	56	Trichuris_trichiura
1569	56_trichuris_trichiura	8013	UGA_TT010_trimmed	10	0	10	0	Uganda	0.0229510073260073	56	Trichuris_trichiura
1570	56_trichuris_trichiura	8013	UGA_TT011_trimmed	29	0	29	0	Uganda	0.0229510073260073	56	Trichuris_trichiura
1571	56_trichuris_trichiura	8013	UGA_TT012_trimmed	12	0	12	0	Uganda	0.0229510073260073	56	Trichuris_trichiura
1572	56_trichuris_trichiura	8013	UGA_TT013_trimmed	36	0	36	0	Uganda	0.0229510073260073	56	Trichuris_trichiura
1573	56_trichuris_trichiura	8017	CHN_TT001_trimmed	2	0	2	0	China	0.0495323129251701	56	Trichuris_trichiura
1574	56_trichuris_trichiura	8017	CHN_TT002_trimmed	2	0	2	0	China	0.0495323129251701	56	Trichuris_trichiura
1575	56_trichuris_trichiura	8017	CHN_TT003_trimmed	27	5	32	0.15625	China	0.0495323129251701	56	Trichuris_trichiura
1576	56_trichuris_trichiura	8017	CHN_TT004_trimmed	1	0	1	0	China	0.0495323129251701	56	Trichuris_trichiura
1577	56_trichuris_trichiura	8017	CHN_TT005_trimmed	6	1	7	0.142857142857143	China	0.0495323129251701	56	Trichuris_trichiura
1578	56_trichuris_trichiura	8017	CHN_TT006_trimmed	6	0	6	0	China	0.0495323129251701	56	Trichuris_trichiura
1579	56_trichuris_trichiura	8017	CHN_TT007_trimmed	40	2	42	0.0476190476190476	China	0.0495323129251701	56	Trichuris_trichiura
1580	56_trichuris_trichiura	8017	HND_TT001_trimmed	2	0	2	0	Honduras	0	56	Trichuris_trichiura
1581	56_trichuris_trichiura	8017	HND_TT002_trimmed	27	0	27	0	Honduras	0	56	Trichuris_trichiura
1582	56_trichuris_trichiura	8017	HND_TT003_trimmed	5	0	5	0	Honduras	0	56	Trichuris_trichiura
1583	56_trichuris_trichiura	8017	HND_TT004_trimmed	13	0	13	0	Honduras	0	56	Trichuris_trichiura
1584	56_trichuris_trichiura	8017	HND_TT005_trimmed	7	0	7	0	Honduras	0	56	Trichuris_trichiura
1585	56_trichuris_trichiura	8017	HND_TT006_trimmed	2	0	2	0	Honduras	0	56	Trichuris_trichiura
1586	56_trichuris_trichiura	8017	HND_TT007_trimmed	7	0	7	0	Honduras	0	56	Trichuris_trichiura
1587	56_trichuris_trichiura	8017	HND_TT008_trimmed	8	0	8	0	Honduras	0	56	Trichuris_trichiura
1588	56_trichuris_trichiura	8017	UGA_TT001_trimmed	4	0	4	0	Uganda	0.0726529512291286	56	Trichuris_trichiura
1589	56_trichuris_trichiura	8017	UGA_TT002_trimmed	38	3	41	0.0731707317073171	Uganda	0.0726529512291286	56	Trichuris_trichiura
1590	56_trichuris_trichiura	8017	UGA_TT003_trimmed	18	1	19	0.0526315789473684	Uganda	0.0726529512291286	56	Trichuris_trichiura
1591	56_trichuris_trichiura	8017	UGA_TT004_trimmed	3	0	3	0	Uganda	0.0726529512291286	56	Trichuris_trichiura
1592	56_trichuris_trichiura	8017	UGA_TT005_trimmed	70	0	70	0	Uganda	0.0726529512291286	56	Trichuris_trichiura
1593	56_trichuris_trichiura	8017	UGA_TT006_trimmed	2	0	2	0	Uganda	0.0726529512291286	56	Trichuris_trichiura
1594	56_trichuris_trichiura	8017	UGA_TT007_trimmed	13	3	16	0.1875	Uganda	0.0726529512291286	56	Trichuris_trichiura
1595	56_trichuris_trichiura	8017	UGA_TT008_trimmed	21	0	21	0	Uganda	0.0726529512291286	56	Trichuris_trichiura
1596	56_trichuris_trichiura	8017	UGA_TT009_trimmed	8	2	10	0.2	Uganda	0.0726529512291286	56	Trichuris_trichiura
1597	56_trichuris_trichiura	8017	UGA_TT010_trimmed	11	2	13	0.153846153846154	Uganda	0.0726529512291286	56	Trichuris_trichiura
1598	56_trichuris_trichiura	8017	UGA_TT011_trimmed	28	1	29	0.0344827586206897	Uganda	0.0726529512291286	56	Trichuris_trichiura
1599	56_trichuris_trichiura	8017	UGA_TT012_trimmed	13	1	14	0.0714285714285714	Uganda	0.0726529512291286	56	Trichuris_trichiura
1600	56_trichuris_trichiura	8017	UGA_TT013_trimmed	29	6	35	0.171428571428571	Uganda	0.0726529512291286	56	Trichuris_trichiura
1601	56_trichuris_trichiura	8020	CHN_TT001_trimmed	2	0	2	0	China	0.0714285714285714	56	Trichuris_trichiura
1602	56_trichuris_trichiura	8020	CHN_TT002_trimmed	1	1	2	0.5	China	0.0714285714285714	56	Trichuris_trichiura
1603	56_trichuris_trichiura	8020	CHN_TT003_trimmed	32	0	32	0	China	0.0714285714285714	56	Trichuris_trichiura
1604	56_trichuris_trichiura	8020	CHN_TT004_trimmed	1	0	1	0	China	0.0714285714285714	56	Trichuris_trichiura
1605	56_trichuris_trichiura	8020	CHN_TT005_trimmed	7	0	7	0	China	0.0714285714285714	56	Trichuris_trichiura
1606	56_trichuris_trichiura	8020	CHN_TT006_trimmed	6	0	6	0	China	0.0714285714285714	56	Trichuris_trichiura
1607	56_trichuris_trichiura	8020	CHN_TT007_trimmed	42	0	42	0	China	0.0714285714285714	56	Trichuris_trichiura
1608	56_trichuris_trichiura	8020	HND_TT001_trimmed	5	0	5	0	Honduras	0	56	Trichuris_trichiura
1609	56_trichuris_trichiura	8020	HND_TT002_trimmed	27	0	27	0	Honduras	0	56	Trichuris_trichiura
1610	56_trichuris_trichiura	8020	HND_TT003_trimmed	4	0	4	0	Honduras	0	56	Trichuris_trichiura
1611	56_trichuris_trichiura	8020	HND_TT004_trimmed	14	0	14	0	Honduras	0	56	Trichuris_trichiura
1612	56_trichuris_trichiura	8020	HND_TT005_trimmed	7	0	7	0	Honduras	0	56	Trichuris_trichiura
1613	56_trichuris_trichiura	8020	HND_TT006_trimmed	2	0	2	0	Honduras	0	56	Trichuris_trichiura
1614	56_trichuris_trichiura	8020	HND_TT007_trimmed	7	0	7	0	Honduras	0	56	Trichuris_trichiura
1615	56_trichuris_trichiura	8020	HND_TT008_trimmed	7	0	7	0	Honduras	0	56	Trichuris_trichiura
1616	56_trichuris_trichiura	8020	UGA_TT001_trimmed	4	0	4	0	Uganda	0	56	Trichuris_trichiura
1617	56_trichuris_trichiura	8020	UGA_TT002_trimmed	42	0	42	0	Uganda	0	56	Trichuris_trichiura
1618	56_trichuris_trichiura	8020	UGA_TT003_trimmed	20	0	20	0	Uganda	0	56	Trichuris_trichiura
1619	56_trichuris_trichiura	8020	UGA_TT004_trimmed	3	0	3	0	Uganda	0	56	Trichuris_trichiura
1620	56_trichuris_trichiura	8020	UGA_TT005_trimmed	74	0	74	0	Uganda	0	56	Trichuris_trichiura
1621	56_trichuris_trichiura	8020	UGA_TT006_trimmed	2	0	2	0	Uganda	0	56	Trichuris_trichiura
1622	56_trichuris_trichiura	8020	UGA_TT007_trimmed	17	0	17	0	Uganda	0	56	Trichuris_trichiura
1623	56_trichuris_trichiura	8020	UGA_TT008_trimmed	23	0	23	0	Uganda	0	56	Trichuris_trichiura
1624	56_trichuris_trichiura	8020	UGA_TT009_trimmed	11	0	11	0	Uganda	0	56	Trichuris_trichiura
1625	56_trichuris_trichiura	8020	UGA_TT010_trimmed	16	0	16	0	Uganda	0	56	Trichuris_trichiura
1626	56_trichuris_trichiura	8020	UGA_TT011_trimmed	31	0	31	0	Uganda	0	56	Trichuris_trichiura
1627	56_trichuris_trichiura	8020	UGA_TT012_trimmed	15	0	15	0	Uganda	0	56	Trichuris_trichiura
1628	56_trichuris_trichiura	8020	UGA_TT013_trimmed	37	0	37	0	Uganda	0	56	Trichuris_trichiura
1629	56_trichuris_trichiura	8021	CHN_TT001_trimmed	1	1	2	0.5	China	0.413729128014842	56	Trichuris_trichiura
1630	56_trichuris_trichiura	8021	CHN_TT002_trimmed	2	0	2	0	China	0.413729128014842	56	Trichuris_trichiura
1631	56_trichuris_trichiura	8021	CHN_TT003_trimmed	27	6	33	0.181818181818182	China	0.413729128014842	56	Trichuris_trichiura
1632	56_trichuris_trichiura	8021	CHN_TT004_trimmed	0	1	1	1	China	0.413729128014842	56	Trichuris_trichiura
1633	56_trichuris_trichiura	8021	CHN_TT005_trimmed	4	3	7	0.428571428571429	China	0.413729128014842	56	Trichuris_trichiura
1634	56_trichuris_trichiura	8021	CHN_TT006_trimmed	2	4	6	0.666666666666667	China	0.413729128014842	56	Trichuris_trichiura
1635	56_trichuris_trichiura	8021	CHN_TT007_trimmed	37	5	42	0.119047619047619	China	0.413729128014842	56	Trichuris_trichiura
1636	56_trichuris_trichiura	8021	HND_TT001_trimmed	5	0	5	0	Honduras	0	56	Trichuris_trichiura
1637	56_trichuris_trichiura	8021	HND_TT002_trimmed	29	0	29	0	Honduras	0	56	Trichuris_trichiura
1638	56_trichuris_trichiura	8021	HND_TT003_trimmed	4	0	4	0	Honduras	0	56	Trichuris_trichiura
1639	56_trichuris_trichiura	8021	HND_TT004_trimmed	16	0	16	0	Honduras	0	56	Trichuris_trichiura
1640	56_trichuris_trichiura	8021	HND_TT005_trimmed	7	0	7	0	Honduras	0	56	Trichuris_trichiura
1641	56_trichuris_trichiura	8021	HND_TT006_trimmed	2	0	2	0	Honduras	0	56	Trichuris_trichiura
1642	56_trichuris_trichiura	8021	HND_TT007_trimmed	7	0	7	0	Honduras	0	56	Trichuris_trichiura
1643	56_trichuris_trichiura	8021	HND_TT008_trimmed	8	0	8	0	Honduras	0	56	Trichuris_trichiura
1644	56_trichuris_trichiura	8021	UGA_TT001_trimmed	4	0	4	0	Uganda	0.0563808441715418	56	Trichuris_trichiura
1645	56_trichuris_trichiura	8021	UGA_TT002_trimmed	34	9	43	0.209302325581395	Uganda	0.0563808441715418	56	Trichuris_trichiura
1646	56_trichuris_trichiura	8021	UGA_TT003_trimmed	20	0	20	0	Uganda	0.0563808441715418	56	Trichuris_trichiura
1647	56_trichuris_trichiura	8021	UGA_TT004_trimmed	3	0	3	0	Uganda	0.0563808441715418	56	Trichuris_trichiura
1648	56_trichuris_trichiura	8021	UGA_TT005_trimmed	73	1	74	0.0135135135135135	Uganda	0.0563808441715418	56	Trichuris_trichiura
1649	56_trichuris_trichiura	8021	UGA_TT006_trimmed	3	0	3	0	Uganda	0.0563808441715418	56	Trichuris_trichiura
1650	56_trichuris_trichiura	8021	UGA_TT007_trimmed	17	0	17	0	Uganda	0.0563808441715418	56	Trichuris_trichiura
1651	56_trichuris_trichiura	8021	UGA_TT008_trimmed	15	9	24	0.375	Uganda	0.0563808441715418	56	Trichuris_trichiura
1652	56_trichuris_trichiura	8021	UGA_TT009_trimmed	11	0	11	0	Uganda	0.0563808441715418	56	Trichuris_trichiura
1653	56_trichuris_trichiura	8021	UGA_TT010_trimmed	14	0	14	0	Uganda	0.0563808441715418	56	Trichuris_trichiura
1654	56_trichuris_trichiura	8021	UGA_TT011_trimmed	33	0	33	0	Uganda	0.0563808441715418	56	Trichuris_trichiura
1655	56_trichuris_trichiura	8021	UGA_TT012_trimmed	15	0	15	0	Uganda	0.0563808441715418	56	Trichuris_trichiura
1656	56_trichuris_trichiura	8021	UGA_TT013_trimmed	32	5	37	0.135135135135135	Uganda	0.0563808441715418	56	Trichuris_trichiura
1657	102_trichuris_trichiura	21803998	CHN_TT001_trimmed	3	0	3	0	China	0	102	Trichuris_trichiura
1658	102_trichuris_trichiura	21803998	CHN_TT002_trimmed	23	0	23	0	China	0	102	Trichuris_trichiura
1659	102_trichuris_trichiura	21803998	CHN_TT003_trimmed	2	0	2	0	China	0	102	Trichuris_trichiura
1660	102_trichuris_trichiura	21803998	CHN_TT004_trimmed	1	0	1	0	China	0	102	Trichuris_trichiura
1661	102_trichuris_trichiura	21803998	CHN_TT005_trimmed	38	0	38	0	China	0	102	Trichuris_trichiura
1662	102_trichuris_trichiura	21803998	CHN_TT006_trimmed	1	0	1	0	China	0	102	Trichuris_trichiura
1663	102_trichuris_trichiura	21803998	CHN_TT007_trimmed	3	0	3	0	China	0	102	Trichuris_trichiura
1664	102_trichuris_trichiura	21803998	HND_TT001_trimmed	8	0	8	0	Honduras	0.0476190476190476	102	Trichuris_trichiura
1665	102_trichuris_trichiura	21803998	HND_TT002_trimmed	4	0	4	0	Honduras	0.0476190476190476	102	Trichuris_trichiura
1666	102_trichuris_trichiura	21803998	HND_TT003_trimmed	7	0	7	0	Honduras	0.0476190476190476	102	Trichuris_trichiura
1667	102_trichuris_trichiura	21803998	HND_TT004_trimmed	12	0	12	0	Honduras	0.0476190476190476	102	Trichuris_trichiura
1668	102_trichuris_trichiura	21803998	HND_TT005_trimmed	1	0	1	0	Honduras	0.0476190476190476	102	Trichuris_trichiura
1669	102_trichuris_trichiura	21803998	HND_TT006_trimmed	1	0	1	0	Honduras	0.0476190476190476	102	Trichuris_trichiura
1670	102_trichuris_trichiura	21803998	HND_TT007_trimmed	0	0	0	NA	Honduras	0.0476190476190476	102	Trichuris_trichiura
1671	102_trichuris_trichiura	21803998	HND_TT008_trimmed	2	1	3	0.333333333333333	Honduras	0.0476190476190476	102	Trichuris_trichiura
1672	102_trichuris_trichiura	21803998	UGA_TT001_trimmed	11	0	11	0	Uganda	0.029061799682381	102	Trichuris_trichiura
1673	102_trichuris_trichiura	21803998	UGA_TT002_trimmed	0	0	0	NA	Uganda	0.029061799682381	102	Trichuris_trichiura
1674	102_trichuris_trichiura	21803998	UGA_TT003_trimmed	3	0	3	0	Uganda	0.029061799682381	102	Trichuris_trichiura
1675	102_trichuris_trichiura	21803998	UGA_TT004_trimmed	43	0	43	0	Uganda	0.029061799682381	102	Trichuris_trichiura
1676	102_trichuris_trichiura	21803998	UGA_TT005_trimmed	11	0	11	0	Uganda	0.029061799682381	102	Trichuris_trichiura
1677	102_trichuris_trichiura	21803998	UGA_TT006_trimmed	3	0	3	0	Uganda	0.029061799682381	102	Trichuris_trichiura
1678	102_trichuris_trichiura	21803998	UGA_TT007_trimmed	20	1	21	0.0476190476190476	Uganda	0.029061799682381	102	Trichuris_trichiura
1679	102_trichuris_trichiura	21803998	UGA_TT008_trimmed	57	10	67	0.149253731343284	Uganda	0.029061799682381	102	Trichuris_trichiura
1680	102_trichuris_trichiura	21803998	UGA_TT009_trimmed	6	0	6	0	Uganda	0.029061799682381	102	Trichuris_trichiura
1681	102_trichuris_trichiura	21803998	UGA_TT010_trimmed	68	0	68	0	Uganda	0.029061799682381	102	Trichuris_trichiura
1682	102_trichuris_trichiura	21803998	UGA_TT011_trimmed	4	0	4	0	Uganda	0.029061799682381	102	Trichuris_trichiura
1683	102_trichuris_trichiura	21803998	UGA_TT012_trimmed	50	7	57	0.12280701754386	Uganda	0.029061799682381	102	Trichuris_trichiura
1684	102_trichuris_trichiura	21803998	UGA_TT013_trimmed	0	0	0	NA	Uganda	0.029061799682381	102	Trichuris_trichiura
1685	102_trichuris_trichiura	21804000	CHN_TT001_trimmed	1	2	3	0.666666666666667	China	0.103174603174603	102	Trichuris_trichiura
1686	102_trichuris_trichiura	21804000	CHN_TT002_trimmed	21	0	21	0	China	0.103174603174603	102	Trichuris_trichiura
1687	102_trichuris_trichiura	21804000	CHN_TT003_trimmed	2	0	2	0	China	0.103174603174603	102	Trichuris_trichiura
1688	102_trichuris_trichiura	21804000	CHN_TT004_trimmed	1	0	1	0	China	0.103174603174603	102	Trichuris_trichiura
1689	102_trichuris_trichiura	21804000	CHN_TT005_trimmed	34	2	36	0.0555555555555556	China	0.103174603174603	102	Trichuris_trichiura
1690	102_trichuris_trichiura	21804000	CHN_TT006_trimmed	2	0	2	0	China	0.103174603174603	102	Trichuris_trichiura
1691	102_trichuris_trichiura	21804000	CHN_TT007_trimmed	3	0	3	0	China	0.103174603174603	102	Trichuris_trichiura
1692	102_trichuris_trichiura	21804000	HND_TT001_trimmed	6	0	6	0	Honduras	0	102	Trichuris_trichiura
1693	102_trichuris_trichiura	21804000	HND_TT002_trimmed	3	0	3	0	Honduras	0	102	Trichuris_trichiura
1694	102_trichuris_trichiura	21804000	HND_TT003_trimmed	6	0	6	0	Honduras	0	102	Trichuris_trichiura
1695	102_trichuris_trichiura	21804000	HND_TT004_trimmed	12	0	12	0	Honduras	0	102	Trichuris_trichiura
1696	102_trichuris_trichiura	21804000	HND_TT005_trimmed	1	0	1	0	Honduras	0	102	Trichuris_trichiura
1697	102_trichuris_trichiura	21804000	HND_TT006_trimmed	1	0	1	0	Honduras	0	102	Trichuris_trichiura
1698	102_trichuris_trichiura	21804000	HND_TT007_trimmed	0	0	0	NA	Honduras	0	102	Trichuris_trichiura
1699	102_trichuris_trichiura	21804000	HND_TT008_trimmed	3	0	3	0	Honduras	0	102	Trichuris_trichiura
1700	102_trichuris_trichiura	21804000	UGA_TT001_trimmed	11	0	11	0	Uganda	0.0198600401736539	102	Trichuris_trichiura
1701	102_trichuris_trichiura	21804000	UGA_TT002_trimmed	0	0	0	NA	Uganda	0.0198600401736539	102	Trichuris_trichiura
1702	102_trichuris_trichiura	21804000	UGA_TT003_trimmed	3	0	3	0	Uganda	0.0198600401736539	102	Trichuris_trichiura
1703	102_trichuris_trichiura	21804000	UGA_TT004_trimmed	45	1	46	0.0217391304347826	Uganda	0.0198600401736539	102	Trichuris_trichiura
1704	102_trichuris_trichiura	21804000	UGA_TT005_trimmed	11	0	11	0	Uganda	0.0198600401736539	102	Trichuris_trichiura
1705	102_trichuris_trichiura	21804000	UGA_TT006_trimmed	3	0	3	0	Uganda	0.0198600401736539	102	Trichuris_trichiura
1706	102_trichuris_trichiura	21804000	UGA_TT007_trimmed	21	0	21	0	Uganda	0.0198600401736539	102	Trichuris_trichiura
1707	102_trichuris_trichiura	21804000	UGA_TT008_trimmed	62	0	62	0	Uganda	0.0198600401736539	102	Trichuris_trichiura
1708	102_trichuris_trichiura	21804000	UGA_TT009_trimmed	6	0	6	0	Uganda	0.0198600401736539	102	Trichuris_trichiura
1709	102_trichuris_trichiura	21804000	UGA_TT010_trimmed	49	12	61	0.19672131147541	Uganda	0.0198600401736539	102	Trichuris_trichiura
1710	102_trichuris_trichiura	21804000	UGA_TT011_trimmed	4	0	4	0	Uganda	0.0198600401736539	102	Trichuris_trichiura
1711	102_trichuris_trichiura	21804000	UGA_TT012_trimmed	55	0	55	0	Uganda	0.0198600401736539	102	Trichuris_trichiura
1712	102_trichuris_trichiura	21804000	UGA_TT013_trimmed	0	0	0	NA	Uganda	0.0198600401736539	102	Trichuris_trichiura
1713	102_trichuris_trichiura	21804002	CHN_TT001_trimmed	3	0	3	0	China	0.0245700245700246	102	Trichuris_trichiura
1714	102_trichuris_trichiura	21804002	CHN_TT002_trimmed	20	2	22	0.0909090909090909	China	0.0245700245700246	102	Trichuris_trichiura
1715	102_trichuris_trichiura	21804002	CHN_TT003_trimmed	2	0	2	0	China	0.0245700245700246	102	Trichuris_trichiura
1716	102_trichuris_trichiura	21804002	CHN_TT004_trimmed	1	0	1	0	China	0.0245700245700246	102	Trichuris_trichiura
1717	102_trichuris_trichiura	21804002	CHN_TT005_trimmed	34	3	37	0.0810810810810811	China	0.0245700245700246	102	Trichuris_trichiura
1718	102_trichuris_trichiura	21804002	CHN_TT006_trimmed	2	0	2	0	China	0.0245700245700246	102	Trichuris_trichiura
1719	102_trichuris_trichiura	21804002	CHN_TT007_trimmed	3	0	3	0	China	0.0245700245700246	102	Trichuris_trichiura
1720	102_trichuris_trichiura	21804002	HND_TT001_trimmed	6	0	6	0	Honduras	0	102	Trichuris_trichiura
1721	102_trichuris_trichiura	21804002	HND_TT002_trimmed	3	0	3	0	Honduras	0	102	Trichuris_trichiura
1722	102_trichuris_trichiura	21804002	HND_TT003_trimmed	5	0	5	0	Honduras	0	102	Trichuris_trichiura
1723	102_trichuris_trichiura	21804002	HND_TT004_trimmed	12	0	12	0	Honduras	0	102	Trichuris_trichiura
1724	102_trichuris_trichiura	21804002	HND_TT005_trimmed	1	0	1	0	Honduras	0	102	Trichuris_trichiura
1725	102_trichuris_trichiura	21804002	HND_TT006_trimmed	1	0	1	0	Honduras	0	102	Trichuris_trichiura
1726	102_trichuris_trichiura	21804002	HND_TT007_trimmed	0	0	0	NA	Honduras	0	102	Trichuris_trichiura
1727	102_trichuris_trichiura	21804002	HND_TT008_trimmed	3	0	3	0	Honduras	0	102	Trichuris_trichiura
1728	102_trichuris_trichiura	21804002	UGA_TT001_trimmed	11	0	11	0	Uganda	0.0539630321804357	102	Trichuris_trichiura
1729	102_trichuris_trichiura	21804002	UGA_TT002_trimmed	0	0	0	NA	Uganda	0.0539630321804357	102	Trichuris_trichiura
1730	102_trichuris_trichiura	21804002	UGA_TT003_trimmed	3	0	3	0	Uganda	0.0539630321804357	102	Trichuris_trichiura
1731	102_trichuris_trichiura	21804002	UGA_TT004_trimmed	33	11	44	0.25	Uganda	0.0539630321804357	102	Trichuris_trichiura
1732	102_trichuris_trichiura	21804002	UGA_TT005_trimmed	11	0	11	0	Uganda	0.0539630321804357	102	Trichuris_trichiura
1733	102_trichuris_trichiura	21804002	UGA_TT006_trimmed	3	0	3	0	Uganda	0.0539630321804357	102	Trichuris_trichiura
1734	102_trichuris_trichiura	21804002	UGA_TT007_trimmed	18	2	20	0.1	Uganda	0.0539630321804357	102	Trichuris_trichiura
1735	102_trichuris_trichiura	21804002	UGA_TT008_trimmed	57	10	67	0.149253731343284	Uganda	0.0539630321804357	102	Trichuris_trichiura
1736	102_trichuris_trichiura	21804002	UGA_TT009_trimmed	6	0	6	0	Uganda	0.0539630321804357	102	Trichuris_trichiura
1737	102_trichuris_trichiura	21804002	UGA_TT010_trimmed	67	0	67	0	Uganda	0.0539630321804357	102	Trichuris_trichiura
1738	102_trichuris_trichiura	21804002	UGA_TT011_trimmed	4	0	4	0	Uganda	0.0539630321804357	102	Trichuris_trichiura
1739	102_trichuris_trichiura	21804002	UGA_TT012_trimmed	48	5	53	0.0943396226415094	Uganda	0.0539630321804357	102	Trichuris_trichiura
1740	102_trichuris_trichiura	21804002	UGA_TT013_trimmed	0	0	0	NA	Uganda	0.0539630321804357	102	Trichuris_trichiura
1741	102_trichuris_trichiura	21804006	CHN_TT001_trimmed	1	2	3	0.666666666666667	China	0.285714285714286	102	Trichuris_trichiura
1742	102_trichuris_trichiura	21804006	CHN_TT002_trimmed	21	0	21	0	China	0.285714285714286	102	Trichuris_trichiura
1743	102_trichuris_trichiura	21804006	CHN_TT003_trimmed	1	1	2	0.5	China	0.285714285714286	102	Trichuris_trichiura
1744	102_trichuris_trichiura	21804006	CHN_TT004_trimmed	1	0	1	0	China	0.285714285714286	102	Trichuris_trichiura
1745	102_trichuris_trichiura	21804006	CHN_TT005_trimmed	22	11	33	0.333333333333333	China	0.285714285714286	102	Trichuris_trichiura
1746	102_trichuris_trichiura	21804006	CHN_TT006_trimmed	1	1	2	0.5	China	0.285714285714286	102	Trichuris_trichiura
1747	102_trichuris_trichiura	21804006	CHN_TT007_trimmed	2	0	2	0	China	0.285714285714286	102	Trichuris_trichiura
1748	102_trichuris_trichiura	21804006	HND_TT001_trimmed	4	1	5	0.2	Honduras	0.15952380952381	102	Trichuris_trichiura
1749	102_trichuris_trichiura	21804006	HND_TT002_trimmed	2	1	3	0.333333333333333	Honduras	0.15952380952381	102	Trichuris_trichiura
1750	102_trichuris_trichiura	21804006	HND_TT003_trimmed	3	1	4	0.25	Honduras	0.15952380952381	102	Trichuris_trichiura
1751	102_trichuris_trichiura	21804006	HND_TT004_trimmed	11	0	11	0	Honduras	0.15952380952381	102	Trichuris_trichiura
1752	102_trichuris_trichiura	21804006	HND_TT005_trimmed	1	0	1	0	Honduras	0.15952380952381	102	Trichuris_trichiura
1753	102_trichuris_trichiura	21804006	HND_TT006_trimmed	1	0	1	0	Honduras	0.15952380952381	102	Trichuris_trichiura
1754	102_trichuris_trichiura	21804006	HND_TT007_trimmed	0	0	0	NA	Honduras	0.15952380952381	102	Trichuris_trichiura
1755	102_trichuris_trichiura	21804006	HND_TT008_trimmed	2	1	3	0.333333333333333	Honduras	0.15952380952381	102	Trichuris_trichiura
1756	102_trichuris_trichiura	21804006	UGA_TT001_trimmed	11	0	11	0	Uganda	0.0775881656426011	102	Trichuris_trichiura
1757	102_trichuris_trichiura	21804006	UGA_TT002_trimmed	0	0	0	NA	Uganda	0.0775881656426011	102	Trichuris_trichiura
1758	102_trichuris_trichiura	21804006	UGA_TT003_trimmed	3	0	3	0	Uganda	0.0775881656426011	102	Trichuris_trichiura
1759	102_trichuris_trichiura	21804006	UGA_TT004_trimmed	38	4	42	0.0952380952380952	Uganda	0.0775881656426011	102	Trichuris_trichiura
1760	102_trichuris_trichiura	21804006	UGA_TT005_trimmed	6	4	10	0.4	Uganda	0.0775881656426011	102	Trichuris_trichiura
1761	102_trichuris_trichiura	21804006	UGA_TT006_trimmed	3	0	3	0	Uganda	0.0775881656426011	102	Trichuris_trichiura
1762	102_trichuris_trichiura	21804006	UGA_TT007_trimmed	17	0	17	0	Uganda	0.0775881656426011	102	Trichuris_trichiura
1763	102_trichuris_trichiura	21804006	UGA_TT008_trimmed	55	7	62	0.112903225806452	Uganda	0.0775881656426011	102	Trichuris_trichiura
1764	102_trichuris_trichiura	21804006	UGA_TT009_trimmed	5	1	6	0.166666666666667	Uganda	0.0775881656426011	102	Trichuris_trichiura
1765	102_trichuris_trichiura	21804006	UGA_TT010_trimmed	54	10	64	0.15625	Uganda	0.0775881656426011	102	Trichuris_trichiura
1766	102_trichuris_trichiura	21804006	UGA_TT011_trimmed	4	0	4	0	Uganda	0.0775881656426011	102	Trichuris_trichiura
1767	102_trichuris_trichiura	21804006	UGA_TT012_trimmed	50	0	50	0	Uganda	0.0775881656426011	102	Trichuris_trichiura
1768	102_trichuris_trichiura	21804006	UGA_TT013_trimmed	1	0	1	0	Uganda	0.0775881656426011	102	Trichuris_trichiura
1769	102_trichuris_trichiura	21804007	CHN_TT001_trimmed	3	0	3	0	China	0.0294117647058823	102	Trichuris_trichiura
1770	102_trichuris_trichiura	21804007	CHN_TT002_trimmed	21	0	21	0	China	0.0294117647058823	102	Trichuris_trichiura
1771	102_trichuris_trichiura	21804007	CHN_TT003_trimmed	2	0	2	0	China	0.0294117647058823	102	Trichuris_trichiura
1772	102_trichuris_trichiura	21804007	CHN_TT004_trimmed	1	0	1	0	China	0.0294117647058823	102	Trichuris_trichiura
1773	102_trichuris_trichiura	21804007	CHN_TT005_trimmed	27	7	34	0.205882352941176	China	0.0294117647058823	102	Trichuris_trichiura
1774	102_trichuris_trichiura	21804007	CHN_TT006_trimmed	2	0	2	0	China	0.0294117647058823	102	Trichuris_trichiura
1775	102_trichuris_trichiura	21804007	CHN_TT007_trimmed	2	0	2	0	China	0.0294117647058823	102	Trichuris_trichiura
1776	102_trichuris_trichiura	21804007	HND_TT001_trimmed	5	0	5	0	Honduras	0	102	Trichuris_trichiura
1777	102_trichuris_trichiura	21804007	HND_TT002_trimmed	3	0	3	0	Honduras	0	102	Trichuris_trichiura
1778	102_trichuris_trichiura	21804007	HND_TT003_trimmed	4	0	4	0	Honduras	0	102	Trichuris_trichiura
1779	102_trichuris_trichiura	21804007	HND_TT004_trimmed	11	0	11	0	Honduras	0	102	Trichuris_trichiura
1780	102_trichuris_trichiura	21804007	HND_TT005_trimmed	1	0	1	0	Honduras	0	102	Trichuris_trichiura
1781	102_trichuris_trichiura	21804007	HND_TT006_trimmed	1	0	1	0	Honduras	0	102	Trichuris_trichiura
1782	102_trichuris_trichiura	21804007	HND_TT007_trimmed	0	0	0	NA	Honduras	0	102	Trichuris_trichiura
1783	102_trichuris_trichiura	21804007	HND_TT008_trimmed	3	0	3	0	Honduras	0	102	Trichuris_trichiura
1784	102_trichuris_trichiura	21804007	UGA_TT001_trimmed	11	0	11	0	Uganda	0	102	Trichuris_trichiura
1785	102_trichuris_trichiura	21804007	UGA_TT002_trimmed	0	0	0	NA	Uganda	0	102	Trichuris_trichiura
1786	102_trichuris_trichiura	21804007	UGA_TT003_trimmed	3	0	3	0	Uganda	0	102	Trichuris_trichiura
1787	102_trichuris_trichiura	21804007	UGA_TT004_trimmed	42	0	42	0	Uganda	0	102	Trichuris_trichiura
1788	102_trichuris_trichiura	21804007	UGA_TT005_trimmed	10	0	10	0	Uganda	0	102	Trichuris_trichiura
1789	102_trichuris_trichiura	21804007	UGA_TT006_trimmed	3	0	3	0	Uganda	0	102	Trichuris_trichiura
1790	102_trichuris_trichiura	21804007	UGA_TT007_trimmed	19	0	19	0	Uganda	0	102	Trichuris_trichiura
1791	102_trichuris_trichiura	21804007	UGA_TT008_trimmed	65	0	65	0	Uganda	0	102	Trichuris_trichiura
1792	102_trichuris_trichiura	21804007	UGA_TT009_trimmed	6	0	6	0	Uganda	0	102	Trichuris_trichiura
1793	102_trichuris_trichiura	21804007	UGA_TT010_trimmed	65	0	65	0	Uganda	0	102	Trichuris_trichiura
1794	102_trichuris_trichiura	21804007	UGA_TT011_trimmed	4	0	4	0	Uganda	0	102	Trichuris_trichiura
1795	102_trichuris_trichiura	21804007	UGA_TT012_trimmed	54	0	54	0	Uganda	0	102	Trichuris_trichiura
1796	102_trichuris_trichiura	21804007	UGA_TT013_trimmed	1	0	1	0	Uganda	0	102	Trichuris_trichiura
1797	102_trichuris_trichiura	21804008	CHN_TT001_trimmed	3	0	3	0	China	0.0106951871657754	102	Trichuris_trichiura
1798	102_trichuris_trichiura	21804008	CHN_TT002_trimmed	21	1	22	0.0454545454545455	China	0.0106951871657754	102	Trichuris_trichiura
1799	102_trichuris_trichiura	21804008	CHN_TT003_trimmed	2	0	2	0	China	0.0106951871657754	102	Trichuris_trichiura
1800	102_trichuris_trichiura	21804008	CHN_TT004_trimmed	1	0	1	0	China	0.0106951871657754	102	Trichuris_trichiura
1801	102_trichuris_trichiura	21804008	CHN_TT005_trimmed	33	1	34	0.0294117647058824	China	0.0106951871657754	102	Trichuris_trichiura
1802	102_trichuris_trichiura	21804008	CHN_TT006_trimmed	2	0	2	0	China	0.0106951871657754	102	Trichuris_trichiura
1803	102_trichuris_trichiura	21804008	CHN_TT007_trimmed	2	0	2	0	China	0.0106951871657754	102	Trichuris_trichiura
1804	102_trichuris_trichiura	21804008	HND_TT001_trimmed	5	0	5	0	Honduras	0.0476190476190476	102	Trichuris_trichiura
1805	102_trichuris_trichiura	21804008	HND_TT002_trimmed	3	0	3	0	Honduras	0.0476190476190476	102	Trichuris_trichiura
1806	102_trichuris_trichiura	21804008	HND_TT003_trimmed	4	0	4	0	Honduras	0.0476190476190476	102	Trichuris_trichiura
1807	102_trichuris_trichiura	21804008	HND_TT004_trimmed	11	0	11	0	Honduras	0.0476190476190476	102	Trichuris_trichiura
1808	102_trichuris_trichiura	21804008	HND_TT005_trimmed	1	0	1	0	Honduras	0.0476190476190476	102	Trichuris_trichiura
1809	102_trichuris_trichiura	21804008	HND_TT006_trimmed	1	0	1	0	Honduras	0.0476190476190476	102	Trichuris_trichiura
1810	102_trichuris_trichiura	21804008	HND_TT007_trimmed	0	0	0	NA	Honduras	0.0476190476190476	102	Trichuris_trichiura
1811	102_trichuris_trichiura	21804008	HND_TT008_trimmed	2	1	3	0.333333333333333	Honduras	0.0476190476190476	102	Trichuris_trichiura
1812	102_trichuris_trichiura	21804008	UGA_TT001_trimmed	10	1	11	0.0909090909090909	Uganda	0.0375236742424242	102	Trichuris_trichiura
1813	102_trichuris_trichiura	21804008	UGA_TT002_trimmed	0	0	0	NA	Uganda	0.0375236742424242	102	Trichuris_trichiura
1814	102_trichuris_trichiura	21804008	UGA_TT003_trimmed	3	0	3	0	Uganda	0.0375236742424242	102	Trichuris_trichiura
1815	102_trichuris_trichiura	21804008	UGA_TT004_trimmed	40	0	40	0	Uganda	0.0375236742424242	102	Trichuris_trichiura
1816	102_trichuris_trichiura	21804008	UGA_TT005_trimmed	10	0	10	0	Uganda	0.0375236742424242	102	Trichuris_trichiura
1817	102_trichuris_trichiura	21804008	UGA_TT006_trimmed	3	0	3	0	Uganda	0.0375236742424242	102	Trichuris_trichiura
1818	102_trichuris_trichiura	21804008	UGA_TT007_trimmed	19	0	19	0	Uganda	0.0375236742424242	102	Trichuris_trichiura
1819	102_trichuris_trichiura	21804008	UGA_TT008_trimmed	63	1	64	0.015625	Uganda	0.0375236742424242	102	Trichuris_trichiura
1820	102_trichuris_trichiura	21804008	UGA_TT009_trimmed	6	0	6	0	Uganda	0.0375236742424242	102	Trichuris_trichiura
1821	102_trichuris_trichiura	21804008	UGA_TT010_trimmed	42	22	64	0.34375	Uganda	0.0375236742424242	102	Trichuris_trichiura
1822	102_trichuris_trichiura	21804008	UGA_TT011_trimmed	4	0	4	0	Uganda	0.0375236742424242	102	Trichuris_trichiura
1823	102_trichuris_trichiura	21804008	UGA_TT012_trimmed	54	0	54	0	Uganda	0.0375236742424242	102	Trichuris_trichiura
1824	102_trichuris_trichiura	21804008	UGA_TT013_trimmed	1	0	1	0	Uganda	0.0375236742424242	102	Trichuris_trichiura
1825	102_trichuris_trichiura	21804009	CHN_TT001_trimmed	3	0	3	0	China	0.0714285714285714	102	Trichuris_trichiura
1826	102_trichuris_trichiura	21804009	CHN_TT002_trimmed	22	0	22	0	China	0.0714285714285714	102	Trichuris_trichiura
1827	102_trichuris_trichiura	21804009	CHN_TT003_trimmed	2	0	2	0	China	0.0714285714285714	102	Trichuris_trichiura
1828	102_trichuris_trichiura	21804009	CHN_TT004_trimmed	1	0	1	0	China	0.0714285714285714	102	Trichuris_trichiura
1829	102_trichuris_trichiura	21804009	CHN_TT005_trimmed	35	0	35	0	China	0.0714285714285714	102	Trichuris_trichiura
1830	102_trichuris_trichiura	21804009	CHN_TT006_trimmed	1	1	2	0.5	China	0.0714285714285714	102	Trichuris_trichiura
1831	102_trichuris_trichiura	21804009	CHN_TT007_trimmed	2	0	2	0	China	0.0714285714285714	102	Trichuris_trichiura
1832	102_trichuris_trichiura	21804009	HND_TT001_trimmed	5	0	5	0	Honduras	0	102	Trichuris_trichiura
1833	102_trichuris_trichiura	21804009	HND_TT002_trimmed	3	0	3	0	Honduras	0	102	Trichuris_trichiura
1834	102_trichuris_trichiura	21804009	HND_TT003_trimmed	4	0	4	0	Honduras	0	102	Trichuris_trichiura
1835	102_trichuris_trichiura	21804009	HND_TT004_trimmed	11	0	11	0	Honduras	0	102	Trichuris_trichiura
1836	102_trichuris_trichiura	21804009	HND_TT005_trimmed	1	0	1	0	Honduras	0	102	Trichuris_trichiura
1837	102_trichuris_trichiura	21804009	HND_TT006_trimmed	1	0	1	0	Honduras	0	102	Trichuris_trichiura
1838	102_trichuris_trichiura	21804009	HND_TT007_trimmed	0	0	0	NA	Honduras	0	102	Trichuris_trichiura
1839	102_trichuris_trichiura	21804009	HND_TT008_trimmed	3	0	3	0	Honduras	0	102	Trichuris_trichiura
1840	102_trichuris_trichiura	21804009	UGA_TT001_trimmed	9	2	11	0.181818181818182	Uganda	0.0598142035230851	102	Trichuris_trichiura
1841	102_trichuris_trichiura	21804009	UGA_TT002_trimmed	0	0	0	NA	Uganda	0.0598142035230851	102	Trichuris_trichiura
1842	102_trichuris_trichiura	21804009	UGA_TT003_trimmed	3	0	3	0	Uganda	0.0598142035230851	102	Trichuris_trichiura
1843	102_trichuris_trichiura	21804009	UGA_TT004_trimmed	35	4	39	0.102564102564103	Uganda	0.0598142035230851	102	Trichuris_trichiura
1844	102_trichuris_trichiura	21804009	UGA_TT005_trimmed	10	0	10	0	Uganda	0.0598142035230851	102	Trichuris_trichiura
1845	102_trichuris_trichiura	21804009	UGA_TT006_trimmed	2	0	2	0	Uganda	0.0598142035230851	102	Trichuris_trichiura
1846	102_trichuris_trichiura	21804009	UGA_TT007_trimmed	17	2	19	0.105263157894737	Uganda	0.0598142035230851	102	Trichuris_trichiura
1847	102_trichuris_trichiura	21804009	UGA_TT008_trimmed	64	0	64	0	Uganda	0.0598142035230851	102	Trichuris_trichiura
1848	102_trichuris_trichiura	21804009	UGA_TT009_trimmed	6	0	6	0	Uganda	0.0598142035230851	102	Trichuris_trichiura
1849	102_trichuris_trichiura	21804009	UGA_TT010_trimmed	59	5	64	0.078125	Uganda	0.0598142035230851	102	Trichuris_trichiura
1850	102_trichuris_trichiura	21804009	UGA_TT011_trimmed	3	1	4	0.25	Uganda	0.0598142035230851	102	Trichuris_trichiura
1851	102_trichuris_trichiura	21804009	UGA_TT012_trimmed	54	0	54	0	Uganda	0.0598142035230851	102	Trichuris_trichiura
1852	102_trichuris_trichiura	21804009	UGA_TT013_trimmed	1	0	1	0	Uganda	0.0598142035230851	102	Trichuris_trichiura
1853	102_trichuris_trichiura	21804011	CHN_TT001_trimmed	3	0	3	0	China	0	102	Trichuris_trichiura
1854	102_trichuris_trichiura	21804011	CHN_TT002_trimmed	22	0	22	0	China	0	102	Trichuris_trichiura
1855	102_trichuris_trichiura	21804011	CHN_TT003_trimmed	2	0	2	0	China	0	102	Trichuris_trichiura
1856	102_trichuris_trichiura	21804011	CHN_TT004_trimmed	1	0	1	0	China	0	102	Trichuris_trichiura
1857	102_trichuris_trichiura	21804011	CHN_TT005_trimmed	36	0	36	0	China	0	102	Trichuris_trichiura
1858	102_trichuris_trichiura	21804011	CHN_TT006_trimmed	2	0	2	0	China	0	102	Trichuris_trichiura
1859	102_trichuris_trichiura	21804011	CHN_TT007_trimmed	2	0	2	0	China	0	102	Trichuris_trichiura
1860	102_trichuris_trichiura	21804011	HND_TT001_trimmed	5	0	5	0	Honduras	0	102	Trichuris_trichiura
1861	102_trichuris_trichiura	21804011	HND_TT002_trimmed	2	0	2	0	Honduras	0	102	Trichuris_trichiura
1862	102_trichuris_trichiura	21804011	HND_TT003_trimmed	4	0	4	0	Honduras	0	102	Trichuris_trichiura
1863	102_trichuris_trichiura	21804011	HND_TT004_trimmed	11	0	11	0	Honduras	0	102	Trichuris_trichiura
1864	102_trichuris_trichiura	21804011	HND_TT005_trimmed	1	0	1	0	Honduras	0	102	Trichuris_trichiura
1865	102_trichuris_trichiura	21804011	HND_TT006_trimmed	1	0	1	0	Honduras	0	102	Trichuris_trichiura
1866	102_trichuris_trichiura	21804011	HND_TT007_trimmed	0	0	0	NA	Honduras	0	102	Trichuris_trichiura
1867	102_trichuris_trichiura	21804011	HND_TT008_trimmed	3	0	3	0	Honduras	0	102	Trichuris_trichiura
1868	102_trichuris_trichiura	21804011	UGA_TT001_trimmed	11	0	11	0	Uganda	0.0579365079365079	102	Trichuris_trichiura
1869	102_trichuris_trichiura	21804011	UGA_TT002_trimmed	0	0	0	NA	Uganda	0.0579365079365079	102	Trichuris_trichiura
1870	102_trichuris_trichiura	21804011	UGA_TT003_trimmed	2	0	2	0	Uganda	0.0579365079365079	102	Trichuris_trichiura
1871	102_trichuris_trichiura	21804011	UGA_TT004_trimmed	34	1	35	0.0285714285714286	Uganda	0.0579365079365079	102	Trichuris_trichiura
1872	102_trichuris_trichiura	21804011	UGA_TT005_trimmed	10	0	10	0	Uganda	0.0579365079365079	102	Trichuris_trichiura
1873	102_trichuris_trichiura	21804011	UGA_TT006_trimmed	1	2	3	0.666666666666667	Uganda	0.0579365079365079	102	Trichuris_trichiura
1874	102_trichuris_trichiura	21804011	UGA_TT007_trimmed	19	0	19	0	Uganda	0.0579365079365079	102	Trichuris_trichiura
1875	102_trichuris_trichiura	21804011	UGA_TT008_trimmed	64	0	64	0	Uganda	0.0579365079365079	102	Trichuris_trichiura
1876	102_trichuris_trichiura	21804011	UGA_TT009_trimmed	6	0	6	0	Uganda	0.0579365079365079	102	Trichuris_trichiura
1877	102_trichuris_trichiura	21804011	UGA_TT010_trimmed	63	0	63	0	Uganda	0.0579365079365079	102	Trichuris_trichiura
1878	102_trichuris_trichiura	21804011	UGA_TT011_trimmed	4	0	4	0	Uganda	0.0579365079365079	102	Trichuris_trichiura
1879	102_trichuris_trichiura	21804011	UGA_TT012_trimmed	54	0	54	0	Uganda	0.0579365079365079	102	Trichuris_trichiura
1880	102_trichuris_trichiura	21804011	UGA_TT013_trimmed	1	0	1	0	Uganda	0.0579365079365079	102	Trichuris_trichiura
1881	102_trichuris_trichiura	21804012	CHN_TT001_trimmed	3	0	3	0	China	0	102	Trichuris_trichiura
1882	102_trichuris_trichiura	21804012	CHN_TT002_trimmed	22	0	22	0	China	0	102	Trichuris_trichiura
1883	102_trichuris_trichiura	21804012	CHN_TT003_trimmed	2	0	2	0	China	0	102	Trichuris_trichiura
1884	102_trichuris_trichiura	21804012	CHN_TT004_trimmed	1	0	1	0	China	0	102	Trichuris_trichiura
1885	102_trichuris_trichiura	21804012	CHN_TT005_trimmed	36	0	36	0	China	0	102	Trichuris_trichiura
1886	102_trichuris_trichiura	21804012	CHN_TT006_trimmed	2	0	2	0	China	0	102	Trichuris_trichiura
1887	102_trichuris_trichiura	21804012	CHN_TT007_trimmed	2	0	2	0	China	0	102	Trichuris_trichiura
1888	102_trichuris_trichiura	21804012	HND_TT001_trimmed	5	0	5	0	Honduras	0	102	Trichuris_trichiura
1889	102_trichuris_trichiura	21804012	HND_TT002_trimmed	2	0	2	0	Honduras	0	102	Trichuris_trichiura
1890	102_trichuris_trichiura	21804012	HND_TT003_trimmed	5	0	5	0	Honduras	0	102	Trichuris_trichiura
1891	102_trichuris_trichiura	21804012	HND_TT004_trimmed	11	0	11	0	Honduras	0	102	Trichuris_trichiura
1892	102_trichuris_trichiura	21804012	HND_TT005_trimmed	1	0	1	0	Honduras	0	102	Trichuris_trichiura
1893	102_trichuris_trichiura	21804012	HND_TT006_trimmed	1	0	1	0	Honduras	0	102	Trichuris_trichiura
1894	102_trichuris_trichiura	21804012	HND_TT007_trimmed	0	0	0	NA	Honduras	0	102	Trichuris_trichiura
1895	102_trichuris_trichiura	21804012	HND_TT008_trimmed	3	0	3	0	Honduras	0	102	Trichuris_trichiura
1896	102_trichuris_trichiura	21804012	UGA_TT001_trimmed	8	3	11	0.272727272727273	Uganda	0.0536621765377248	102	Trichuris_trichiura
1897	102_trichuris_trichiura	21804012	UGA_TT002_trimmed	0	0	0	NA	Uganda	0.0536621765377248	102	Trichuris_trichiura
1898	102_trichuris_trichiura	21804012	UGA_TT003_trimmed	2	0	2	0	Uganda	0.0536621765377248	102	Trichuris_trichiura
1899	102_trichuris_trichiura	21804012	UGA_TT004_trimmed	36	0	36	0	Uganda	0.0536621765377248	102	Trichuris_trichiura
1900	102_trichuris_trichiura	21804012	UGA_TT005_trimmed	10	0	10	0	Uganda	0.0536621765377248	102	Trichuris_trichiura
1901	102_trichuris_trichiura	21804012	UGA_TT006_trimmed	3	0	3	0	Uganda	0.0536621765377248	102	Trichuris_trichiura
1902	102_trichuris_trichiura	21804012	UGA_TT007_trimmed	17	2	19	0.105263157894737	Uganda	0.0536621765377248	102	Trichuris_trichiura
1903	102_trichuris_trichiura	21804012	UGA_TT008_trimmed	59	5	64	0.078125	Uganda	0.0536621765377248	102	Trichuris_trichiura
1904	102_trichuris_trichiura	21804012	UGA_TT009_trimmed	6	0	6	0	Uganda	0.0536621765377248	102	Trichuris_trichiura
1905	102_trichuris_trichiura	21804012	UGA_TT010_trimmed	57	6	63	0.0952380952380952	Uganda	0.0536621765377248	102	Trichuris_trichiura
1906	102_trichuris_trichiura	21804012	UGA_TT011_trimmed	4	0	4	0	Uganda	0.0536621765377248	102	Trichuris_trichiura
1907	102_trichuris_trichiura	21804012	UGA_TT012_trimmed	49	5	54	0.0925925925925926	Uganda	0.0536621765377248	102	Trichuris_trichiura
1908	102_trichuris_trichiura	21804012	UGA_TT013_trimmed	1	0	1	0	Uganda	0.0536621765377248	102	Trichuris_trichiura
1909	102_trichuris_trichiura	21804015	CHN_TT001_trimmed	3	0	3	0	China	0.0107709750566893	102	Trichuris_trichiura
1910	102_trichuris_trichiura	21804015	CHN_TT002_trimmed	20	1	21	0.0476190476190476	China	0.0107709750566893	102	Trichuris_trichiura
1911	102_trichuris_trichiura	21804015	CHN_TT003_trimmed	2	0	2	0	China	0.0107709750566893	102	Trichuris_trichiura
1912	102_trichuris_trichiura	21804015	CHN_TT004_trimmed	2	0	2	0	China	0.0107709750566893	102	Trichuris_trichiura
1913	102_trichuris_trichiura	21804015	CHN_TT005_trimmed	35	1	36	0.0277777777777778	China	0.0107709750566893	102	Trichuris_trichiura
1914	102_trichuris_trichiura	21804015	CHN_TT006_trimmed	2	0	2	0	China	0.0107709750566893	102	Trichuris_trichiura
1915	102_trichuris_trichiura	21804015	CHN_TT007_trimmed	2	0	2	0	China	0.0107709750566893	102	Trichuris_trichiura
1916	102_trichuris_trichiura	21804015	HND_TT001_trimmed	5	0	5	0	Honduras	0.0761904761904762	102	Trichuris_trichiura
1917	102_trichuris_trichiura	21804015	HND_TT002_trimmed	3	0	3	0	Honduras	0.0761904761904762	102	Trichuris_trichiura
1918	102_trichuris_trichiura	21804015	HND_TT003_trimmed	4	1	5	0.2	Honduras	0.0761904761904762	102	Trichuris_trichiura
1919	102_trichuris_trichiura	21804015	HND_TT004_trimmed	10	0	10	0	Honduras	0.0761904761904762	102	Trichuris_trichiura
1920	102_trichuris_trichiura	21804015	HND_TT005_trimmed	1	0	1	0	Honduras	0.0761904761904762	102	Trichuris_trichiura
1921	102_trichuris_trichiura	21804015	HND_TT006_trimmed	1	0	1	0	Honduras	0.0761904761904762	102	Trichuris_trichiura
1922	102_trichuris_trichiura	21804015	HND_TT007_trimmed	0	0	0	NA	Honduras	0.0761904761904762	102	Trichuris_trichiura
1923	102_trichuris_trichiura	21804015	HND_TT008_trimmed	2	1	3	0.333333333333333	Honduras	0.0761904761904762	102	Trichuris_trichiura
1924	102_trichuris_trichiura	21804015	UGA_TT001_trimmed	11	0	11	0	Uganda	0.0512779484553678	102	Trichuris_trichiura
1925	102_trichuris_trichiura	21804015	UGA_TT002_trimmed	0	0	0	NA	Uganda	0.0512779484553678	102	Trichuris_trichiura
1926	102_trichuris_trichiura	21804015	UGA_TT003_trimmed	2	0	2	0	Uganda	0.0512779484553678	102	Trichuris_trichiura
1927	102_trichuris_trichiura	21804015	UGA_TT004_trimmed	36	0	36	0	Uganda	0.0512779484553678	102	Trichuris_trichiura
1928	102_trichuris_trichiura	21804015	UGA_TT005_trimmed	9	0	9	0	Uganda	0.0512779484553678	102	Trichuris_trichiura
1929	102_trichuris_trichiura	21804015	UGA_TT006_trimmed	2	1	3	0.333333333333333	Uganda	0.0512779484553678	102	Trichuris_trichiura
1930	102_trichuris_trichiura	21804015	UGA_TT007_trimmed	18	0	18	0	Uganda	0.0512779484553678	102	Trichuris_trichiura
1931	102_trichuris_trichiura	21804015	UGA_TT008_trimmed	62	1	63	0.0158730158730159	Uganda	0.0512779484553678	102	Trichuris_trichiura
1932	102_trichuris_trichiura	21804015	UGA_TT009_trimmed	6	0	6	0	Uganda	0.0512779484553678	102	Trichuris_trichiura
1933	102_trichuris_trichiura	21804015	UGA_TT010_trimmed	61	1	62	0.0161290322580645	Uganda	0.0512779484553678	102	Trichuris_trichiura
1934	102_trichuris_trichiura	21804015	UGA_TT011_trimmed	3	1	4	0.25	Uganda	0.0512779484553678	102	Trichuris_trichiura
1935	102_trichuris_trichiura	21804015	UGA_TT012_trimmed	53	0	53	0	Uganda	0.0512779484553678	102	Trichuris_trichiura
1936	102_trichuris_trichiura	21804015	UGA_TT013_trimmed	1	0	1	0	Uganda	0.0512779484553678	102	Trichuris_trichiura
1937	102_trichuris_trichiura	21804026	CHN_TT001_trimmed	3	0	3	0	China	0.142857142857143	102	Trichuris_trichiura
1938	102_trichuris_trichiura	21804026	CHN_TT002_trimmed	19	0	19	0	China	0.142857142857143	102	Trichuris_trichiura
1939	102_trichuris_trichiura	21804026	CHN_TT003_trimmed	2	0	2	0	China	0.142857142857143	102	Trichuris_trichiura
1940	102_trichuris_trichiura	21804026	CHN_TT004_trimmed	2	0	2	0	China	0.142857142857143	102	Trichuris_trichiura
1941	102_trichuris_trichiura	21804026	CHN_TT005_trimmed	36	0	36	0	China	0.142857142857143	102	Trichuris_trichiura
1942	102_trichuris_trichiura	21804026	CHN_TT006_trimmed	0	1	1	1	China	0.142857142857143	102	Trichuris_trichiura
1943	102_trichuris_trichiura	21804026	CHN_TT007_trimmed	3	0	3	0	China	0.142857142857143	102	Trichuris_trichiura
1944	102_trichuris_trichiura	21804026	HND_TT001_trimmed	4	0	4	0	Honduras	0	102	Trichuris_trichiura
1945	102_trichuris_trichiura	21804026	HND_TT002_trimmed	3	0	3	0	Honduras	0	102	Trichuris_trichiura
1946	102_trichuris_trichiura	21804026	HND_TT003_trimmed	5	0	5	0	Honduras	0	102	Trichuris_trichiura
1947	102_trichuris_trichiura	21804026	HND_TT004_trimmed	9	0	9	0	Honduras	0	102	Trichuris_trichiura
1948	102_trichuris_trichiura	21804026	HND_TT005_trimmed	1	0	1	0	Honduras	0	102	Trichuris_trichiura
1949	102_trichuris_trichiura	21804026	HND_TT006_trimmed	1	0	1	0	Honduras	0	102	Trichuris_trichiura
1950	102_trichuris_trichiura	21804026	HND_TT007_trimmed	0	0	0	NA	Honduras	0	102	Trichuris_trichiura
1951	102_trichuris_trichiura	21804026	HND_TT008_trimmed	3	0	3	0	Honduras	0	102	Trichuris_trichiura
1952	102_trichuris_trichiura	21804026	UGA_TT001_trimmed	12	0	12	0	Uganda	0.0412550791649152	102	Trichuris_trichiura
1953	102_trichuris_trichiura	21804026	UGA_TT002_trimmed	0	0	0	NA	Uganda	0.0412550791649152	102	Trichuris_trichiura
1954	102_trichuris_trichiura	21804026	UGA_TT003_trimmed	2	0	2	0	Uganda	0.0412550791649152	102	Trichuris_trichiura
1955	102_trichuris_trichiura	21804026	UGA_TT004_trimmed	35	0	35	0	Uganda	0.0412550791649152	102	Trichuris_trichiura
1956	102_trichuris_trichiura	21804026	UGA_TT005_trimmed	10	0	10	0	Uganda	0.0412550791649152	102	Trichuris_trichiura
1957	102_trichuris_trichiura	21804026	UGA_TT006_trimmed	3	0	3	0	Uganda	0.0412550791649152	102	Trichuris_trichiura
1958	102_trichuris_trichiura	21804026	UGA_TT007_trimmed	20	0	20	0	Uganda	0.0412550791649152	102	Trichuris_trichiura
1959	102_trichuris_trichiura	21804026	UGA_TT008_trimmed	57	4	61	0.0655737704918033	Uganda	0.0412550791649152	102	Trichuris_trichiura
1960	102_trichuris_trichiura	21804026	UGA_TT009_trimmed	5	1	6	0.166666666666667	Uganda	0.0412550791649152	102	Trichuris_trichiura
1961	102_trichuris_trichiura	21804026	UGA_TT010_trimmed	50	10	60	0.166666666666667	Uganda	0.0412550791649152	102	Trichuris_trichiura
1962	102_trichuris_trichiura	21804026	UGA_TT011_trimmed	4	0	4	0	Uganda	0.0412550791649152	102	Trichuris_trichiura
1963	102_trichuris_trichiura	21804026	UGA_TT012_trimmed	47	5	52	0.0961538461538462	Uganda	0.0412550791649152	102	Trichuris_trichiura
1964	102_trichuris_trichiura	21804026	UGA_TT013_trimmed	2	0	2	0	Uganda	0.0412550791649152	102	Trichuris_trichiura
1965	102_trichuris_trichiura	21804027	CHN_TT001_trimmed	3	0	3	0	China	0.146825396825397	102	Trichuris_trichiura
1966	102_trichuris_trichiura	21804027	CHN_TT002_trimmed	18	0	18	0	China	0.146825396825397	102	Trichuris_trichiura
1967	102_trichuris_trichiura	21804027	CHN_TT003_trimmed	0	2	2	1	China	0.146825396825397	102	Trichuris_trichiura
1968	102_trichuris_trichiura	21804027	CHN_TT004_trimmed	2	0	2	0	China	0.146825396825397	102	Trichuris_trichiura
1969	102_trichuris_trichiura	21804027	CHN_TT005_trimmed	35	1	36	0.0277777777777778	China	0.146825396825397	102	Trichuris_trichiura
1970	102_trichuris_trichiura	21804027	CHN_TT006_trimmed	1	0	1	0	China	0.146825396825397	102	Trichuris_trichiura
1971	102_trichuris_trichiura	21804027	CHN_TT007_trimmed	3	0	3	0	China	0.146825396825397	102	Trichuris_trichiura
1972	102_trichuris_trichiura	21804027	HND_TT001_trimmed	4	0	4	0	Honduras	0.0357142857142857	102	Trichuris_trichiura
1973	102_trichuris_trichiura	21804027	HND_TT002_trimmed	3	0	3	0	Honduras	0.0357142857142857	102	Trichuris_trichiura
1974	102_trichuris_trichiura	21804027	HND_TT003_trimmed	5	0	5	0	Honduras	0.0357142857142857	102	Trichuris_trichiura
1975	102_trichuris_trichiura	21804027	HND_TT004_trimmed	10	0	10	0	Honduras	0.0357142857142857	102	Trichuris_trichiura
1976	102_trichuris_trichiura	21804027	HND_TT005_trimmed	1	0	1	0	Honduras	0.0357142857142857	102	Trichuris_trichiura
1977	102_trichuris_trichiura	21804027	HND_TT006_trimmed	1	0	1	0	Honduras	0.0357142857142857	102	Trichuris_trichiura
1978	102_trichuris_trichiura	21804027	HND_TT007_trimmed	0	0	0	NA	Honduras	0.0357142857142857	102	Trichuris_trichiura
1979	102_trichuris_trichiura	21804027	HND_TT008_trimmed	3	1	4	0.25	Honduras	0.0357142857142857	102	Trichuris_trichiura
1980	102_trichuris_trichiura	21804027	UGA_TT001_trimmed	12	0	12	0	Uganda	0.0134031572556163	102	Trichuris_trichiura
1981	102_trichuris_trichiura	21804027	UGA_TT002_trimmed	0	0	0	NA	Uganda	0.0134031572556163	102	Trichuris_trichiura
1982	102_trichuris_trichiura	21804027	UGA_TT003_trimmed	2	0	2	0	Uganda	0.0134031572556163	102	Trichuris_trichiura
1983	102_trichuris_trichiura	21804027	UGA_TT004_trimmed	35	1	36	0.0277777777777778	Uganda	0.0134031572556163	102	Trichuris_trichiura
1984	102_trichuris_trichiura	21804027	UGA_TT005_trimmed	9	1	10	0.1	Uganda	0.0134031572556163	102	Trichuris_trichiura
1985	102_trichuris_trichiura	21804027	UGA_TT006_trimmed	3	0	3	0	Uganda	0.0134031572556163	102	Trichuris_trichiura
1986	102_trichuris_trichiura	21804027	UGA_TT007_trimmed	20	0	20	0	Uganda	0.0134031572556163	102	Trichuris_trichiura
1987	102_trichuris_trichiura	21804027	UGA_TT008_trimmed	60	1	61	0.0163934426229508	Uganda	0.0134031572556163	102	Trichuris_trichiura
1988	102_trichuris_trichiura	21804027	UGA_TT009_trimmed	7	0	7	0	Uganda	0.0134031572556163	102	Trichuris_trichiura
1989	102_trichuris_trichiura	21804027	UGA_TT010_trimmed	59	1	60	0.0166666666666667	Uganda	0.0134031572556163	102	Trichuris_trichiura
1990	102_trichuris_trichiura	21804027	UGA_TT011_trimmed	5	0	5	0	Uganda	0.0134031572556163	102	Trichuris_trichiura
1991	102_trichuris_trichiura	21804027	UGA_TT012_trimmed	52	0	52	0	Uganda	0.0134031572556163	102	Trichuris_trichiura
1992	102_trichuris_trichiura	21804027	UGA_TT013_trimmed	2	0	2	0	Uganda	0.0134031572556163	102	Trichuris_trichiura
1993	102_trichuris_trichiura	21804028	CHN_TT001_trimmed	3	0	3	0	China	0.00793650793650794	102	Trichuris_trichiura
1994	102_trichuris_trichiura	21804028	CHN_TT002_trimmed	17	1	18	0.0555555555555556	China	0.00793650793650794	102	Trichuris_trichiura
1995	102_trichuris_trichiura	21804028	CHN_TT003_trimmed	2	0	2	0	China	0.00793650793650794	102	Trichuris_trichiura
1996	102_trichuris_trichiura	21804028	CHN_TT004_trimmed	4	0	4	0	China	0.00793650793650794	102	Trichuris_trichiura
1997	102_trichuris_trichiura	21804028	CHN_TT005_trimmed	36	0	36	0	China	0.00793650793650794	102	Trichuris_trichiura
1998	102_trichuris_trichiura	21804028	CHN_TT006_trimmed	1	0	1	0	China	0.00793650793650794	102	Trichuris_trichiura
1999	102_trichuris_trichiura	21804028	CHN_TT007_trimmed	3	0	3	0	China	0.00793650793650794	102	Trichuris_trichiura
[truncated: 553 more rows]
