# Supplementary material for: Global diversity of soil-transmitted helminths reveals population-biased genetic variation that impacts diagnostic targets
Source: Nat Commun. 2025 Jul 10;16:6374. doi: 10.1038/s41467-025-61687-0 (PMC12246136; doi:10.1038/s41467-025-61687-0)
Supplement: Supplementary file 14 — Source Data [file 41467_2025_61687_MOESM14_ESM.zip › 02_SOURCE_DATA_FOR_FIGURES copy/SOURCE_DATA_SUPP_FIGURE_3C.csv]

	sample.id	PC1	PC2	country
1	ECU_ALUM001_trimmed	-0.495649610628743	0.0231129041395027	Ecuador
2	ETH001_trimmed	-0.479265492451504	-0.0265455028665394	Ethiopia
3	ETH002_trimmed	-0.471546254749651	-0.0315874103543375	Ethiopia
4	KEN_ALUM001_trimmed	-0.493016989771313	0.0153156270511798	Kenya
5	KEN_ALUM002_trimmed	-0.465795257018749	-0.0228679908533638	Kenya
6	KEN_ALUM003_trimmed	-0.495711967354192	0.0214173813321115	Kenya
7	KEN_ALUM004_trimmed	-0.478514998133742	-0.0366278615876859	Kenya
8	KEN_ALUM005_trimmed	-0.495428855254583	0.0405504477477088	Kenya
9	KEN_ALUM006_trimmed	-0.491999624594439	0.0162820693891428	Kenya
10	KEN_ALUM007_trimmed	-0.493209474910184	0.015834548820012	Kenya
11	KEN_ALUM008_trimmed	-0.494604033817548	0.0447988221891816	Kenya
12	KEN_ALUM009_trimmed	-0.493889325316975	0.0177370027360139	Kenya
13	KEN_ALUM010_trimmed	-0.489280107876666	0.0432420562951912	Kenya
14	KEN_ALUM011_trimmed	-0.500285268694363	0.0380907845404463	Kenya
15	KEN_ALUM012_trimmed	-0.0108449213209853	-0.0418388903317405	Kenya
16	KEN_ALUM013_trimmed	-0.497310636738257	0.0366032639518238	Kenya
17	KEN_ALUM014_trimmed	-0.497179326744288	0.0208169007851758	Kenya
18	KEN_ALUM015_trimmed	-0.495425282402516	0.0237249060899459	Kenya
19	KEN_ALUM016_trimmed	-0.499394275268723	0.0377493978489406	Kenya
20	KEN_ALUM017_trimmed	-0.50016636160383	0.0243274500231186	Kenya
21	KEN_ALUM018_trimmed	-0.499886636174079	0.0241260211086854	Kenya
22	KEN_ALUM019_trimmed	-0.499303237160704	0.0225520646493417	Kenya
23	KEN_ALUM020_trimmed	-0.47852852832944	-0.0369496907877389	Kenya
24	KEN_ALUM021_trimmed	-0.499517153689147	0.0332379582268589	Kenya
25	KEN_ALUM022_trimmed	-0.496191670949917	0.0253916896024843	Kenya
26	KEN_ALUM023_trimmed	-0.489635309302679	0.0188453013233721	Kenya
27	KEN_ALUM024_trimmed	-0.493132755382619	0.0157224624006751	Kenya
28	KEN_ALUM025_trimmed	-0.499480008212072	0.0226852198427479	Kenya
29	KEN_ALUM026_trimmed	-0.499615386370955	0.0333825350106569	Kenya
30	KEN_ALUM027_trimmed	-0.495485311971406	0.0212107076557943	Kenya
31	KEN_ALUM028_trimmed	-0.496082352822554	0.0242832861138914	Kenya
32	KEN_ALUM029_trimmed	-0.497405100306825	0.0209934774290984	Kenya
33	KEN_ALUM030_trimmed	-0.495817306958638	0.0246434929304427	Kenya
34	KEN_ALUM031_trimmed	-0.492823664918317	0.0397245208157745	Kenya
35	KEN_ALUM032_trimmed	-0.490752678018945	0.0217347621136011	Kenya
36	KEN_ALUM033_trimmed	-0.487264947659007	0.0470674407770276	Kenya
37	KEN_ALUM034_trimmed	-0.498566210673806	0.0248544193977197	Kenya
38	KEN_ALUM035_trimmed	-0.471444540995961	-0.0230117696651483	Kenya
39	KEN_ALUM036_trimmed	-0.500015572320637	0.0242508640468033	Kenya
40	KEN_ALUM037_trimmed	-0.494652419962689	0.0449685014428475	Kenya
41	KEN_ALUM038_trimmed	-0.487217741609018	0.047200442562161	Kenya
42	KEN_ALUM039_trimmed	-0.497932351773309	0.0398760947724008	Kenya
43	KEN_ALUM040_trimmed	-0.494569801677197	0.0449225027703648	Kenya
44	KEN_ALUM041_trimmed	-0.495697294289359	0.040711149054409	Kenya
45	KEN_ALUM042_trimmed	-0.493290043244701	0.0158055752344949	Kenya
46	KEN_ALUM043_trimmed	-0.487434929626588	0.0472820120491995	Kenya
47	KEN_ALUM044_trimmed	-0.0101863284317663	-0.0418791734481992	Kenya
48	KEN_ALUM045_trimmed	-0.496203143582715	0.0254157930395657	Kenya
49	KEN_ALUM046_trimmed	-0.494494582172728	0.0448970656378474	Kenya
50	KEN_ALUM047_trimmed	-0.494372748980249	0.0447109430493861	Kenya
51	KEN_ALUM048_trimmed	-0.489031385266583	0.019756732457476	Kenya
52	KEN_ALUM049_trimmed	-0.490195954949234	0.0239426348368751	Kenya
53	KEN_ALUM050_trimmed	-0.492697538474466	0.0154233964241464	Kenya
54	KEN_ALUM051_trimmed	-0.500127146270308	0.02430675342802	Kenya
55	KEN_ALUM052_trimmed	-0.493389041479131	0.0224638129980906	Kenya
56	KEN_ALUM053_trimmed	-0.495897556638383	0.0253479445157125	Kenya
57	KEN_ALUM054_trimmed	-0.00976063575251808	-0.0418826235671451	Kenya
58	KEN_ALUM055_trimmed	-0.499612683884385	0.033365640425982	Kenya
59	KEN_ALUM056_trimmed	-0.0101277073088747	-0.0418843194422105	Kenya
60	KEN_ALUM057_trimmed	-0.489211012893575	0.0201052729138697	Kenya
61	KEN_ALUM058_trimmed	-0.490806398833699	0.0245203550451522	Kenya
62	KEN_ALUM059_trimmed	-0.493209536900317	0.0157351238927433	Kenya
63	KEN_ALUM060_trimmed	-0.493101486870449	0.0155532331053968	Kenya
64	KEN_ALUM061_trimmed	-0.493331160946767	0.0223715543217692	Kenya
65	KEN_ALUM062_trimmed	-0.48958842162006	0.0187876159679398	Kenya
66	KEN_ALUM063_trimmed	0.00477294410432095	-0.0401928930234801	Kenya
67	KEN_ALUM064_trimmed	-0.493275238551998	0.0158414413646093	Kenya
68	KEN_ALUM065_trimmed	-0.500131883361917	0.024229159456844	Kenya
69	KEN_ALUM066_trimmed	-0.00923344746751318	-0.0413588461247734	Kenya
70	KEN_ALUM067_trimmed	-0.495143731660886	0.037398240190544	Kenya
71	KEN_ALUM068_trimmed	-0.499402144886117	0.0226636795410998	Kenya
72	MMR002_trimmed	-0.339205058267068	-0.261688553427286	Myanmar
73	MMR007_trimmed	-0.487469772293726	-0.0312378392148423	Myanmar
74	MMR013_trimmed	-0.459395822271792	-0.0946263571779944	Myanmar
75	MMR016_trimmed	-0.466085446526713	-0.0348560984906103	Myanmar
76	MMR_NDK113_trimmed	-0.405148252813119	-0.198489046753923	Myanmar
77	MMR_NDK63_trimmed	-0.400636604859528	-0.202215779032132	Myanmar
78	MMR_NKD92_trimmed	-0.306572026699107	-0.154741854068517	Myanmar
79	MMR_TKU102_trimmed	-0.462868792140688	-0.0900175339389879	Myanmar
80	MMR_TKU23_trimmed	-0.493928881266702	-0.0203452059356219	Myanmar
81	MMR_TKU25_trimmed	-0.468475425707419	-0.070772650903634	Myanmar
82	MOZ028_trimmed	-0.490797219661226	-0.0395413359379781	Mozambique
83	MOZ030_trimmed	-0.444262424677176	-0.106017876048323	Mozambique
84	ZAF002_trimmed	-0.457742904955338	-0.0756366122530253	South Africa
85	ZAF003_trimmed	-0.419670992277382	-0.0865416615024801	South Africa
86	ZAF004_trimmed	-0.356558817625763	-0.279214218559358	South Africa
87	ZAF005_trimmed	-0.489119907254034	0.00196865925582796	South Africa
88	ZAF006_trimmed	-0.460033566004753	-0.0804033649305558	South Africa
