# Supplementary material for: Global diversity of soil-transmitted helminths reveals population-biased genetic variation that impacts diagnostic targets
Source: Nat Commun. 2025 Jul 10;16:6374. doi: 10.1038/s41467-025-61687-0 (PMC12246136; doi:10.1038/s41467-025-61687-0)
Supplement: Supplementary file 14 — Source Data [file 41467_2025_61687_MOESM14_ESM.zip › 02_SOURCE_DATA_FOR_FIGURES copy/SOURCE_DATA_FIGURE_3A_TARGET_ascaris_germline_repeat_FASTA_fasta]

>ascaris_germline_repeat::3_ascaris_lumbricoides:6782626-6782701(-)
CTTGTACCACGATAAAGGGCATTTTTTGTGCTTTATTGCTGCAATTGGGATTTATTCGATGATGAATTGGAAGGG
>ascaris_germline_repeat::3_ascaris_lumbricoides:6783594-6783669(-)
CTTGTACCACGATAAAGGGCATTTTTTGTGCTTTATTGCTGCAATTGGGATTTATTCGATGATGAATTGGAAGGG
>ascaris_germline_repeat::3_ascaris_lumbricoides:6783473-6783548(-)
CTTGTACCACGATAAAGGGCATTTTTTGTGCATTATTGCTGCAATTGGGATTTATTCGAGGATGAATTGGAAGGG
>ascaris_germline_repeat::3_ascaris_lumbricoides:6783352-6783427(-)
CTTGTACCACGATAAAGGGCATTTTTTGTGCTTTATTGCTGCAATTGGGATTTATTCGATGATGAATTGGAAGGG
>ascaris_germline_repeat::3_ascaris_lumbricoides:6783231-6783306(-)
CTTGTACCACGATAAAGGGCATTTTTTGTGCATTATTGCTGCAATTGGGATTCATTCGATGATCAATTGGAAGGG
>ascaris_germline_repeat::3_ascaris_lumbricoides:6783110-6783185(-)
CTTGTACCACGATAAAGGGCATTTTTCGTGCATTATTGCTGCAATTGGGATTCATTCGATGATCAATTGGAAGGG
>ascaris_germline_repeat::3_ascaris_lumbricoides:6782989-6783064(-)
CTTGTACCACGATAAAGGGCATTTTTTGTGCTTTATTGCTGCAATTGGGATTTATTCGATGATGAATTGGAAGGG
>ascaris_germline_repeat::3_ascaris_lumbricoides:6782868-6782943(-)
CTTGTACCACGATAAAGGGCATTTTTTGTGCATTATTGCTGCAATTGGGATTTATTCGAGGATGAATTGGAAGGG
>ascaris_germline_repeat::3_ascaris_lumbricoides:6782747-6782822(-)
CTTGTACCACGATAAAGGGCATTTTTCGTGCATTATTGCTGCAATTGGGATTCATTCGATGATCAATTGGAAGGG
>ascaris_germline_repeat::3_ascaris_lumbricoides:6785645-6785720(-)
CTTGTACCACGATAAAGGGCATTTTTTGTGCTTTATTGCTGCAATTGGGATTTATTCGATGATGAATTGGAAGGG
>ascaris_germline_repeat::3_ascaris_lumbricoides:6782505-6782580(-)
CTTGTACCACGATAAAGGGCATTTTTCGTGCATTATTGCTGCAATTGGGATTTATTCGATGATCAATTGGAAGGG
>ascaris_germline_repeat::3_ascaris_lumbricoides:6782384-6782459(-)
CTTGTACCACGATAAAGGGCATTTTTTGTGCTTTATTGCTGCAATTGGGATTTATTCGATGATGAATTGGAAGGG
>ascaris_germline_repeat::3_ascaris_lumbricoides:6782199-6782277(-)
CTTGTACCACGATAAAGGGCATTTTTTGTGCATTATTGCTGCATATTGGGATTCCATTCGATGAATCAATTGGAAGGG
>ascaris_germline_repeat::3_ascaris_lumbricoides:6781954-6782028(-)
CTTGTACCACGATAAAGGGCATTTTTTGTGCTTTATTGCTGCAATTGGGATTTATTCGATGATGAATTGAAGGG
>ascaris_germline_repeat::3_ascaris_lumbricoides:6781055-6781136(-)
CTTGTACCACGATAAAGGGCATTTTTTGTGCATTATTTGCTGCAATTGGGATTTATCTCCGATGATCGTCAATTGGAAGG
G
>ascaris_germline_repeat::3_ascaris_lumbricoides:6783836-6783909(-)
CTTGTACCACGATAAAGGGCATTTTTCGTGCATTATTGCTGCAATTGGGATTTATTCGATGATGAATTGGAAG
>ascaris_germline_repeat::3_ascaris_lumbricoides:6785766-6785841(-)
CTTGTACCACGATAAAGGGCATTTTTCGTGCATTATTGCTGCAATTGGGATTTATTCGATGATGAATTGGAAGGG
>ascaris_germline_repeat::3_ascaris_lumbricoides:6785524-6785599(-)
CTTGTACCACGATAAAGGGCATTTTTCGTGCATTATTGCTGCAATTGGGATTCATTCGATGATCAATTGGAAGGG
>ascaris_germline_repeat::3_ascaris_lumbricoides:6785283-6785358(-)
CTTGTACCACGATAAAGGGCATTTTTCGTGCATTATTGCTGCAATTGGGATTTATTCGAGGATGAATTGGAAGGG
>ascaris_germline_repeat::3_ascaris_lumbricoides:6785162-6785237(-)
CTTGTACCACGATAAAGGGCATTTTTCGTGCATTATTGCTGCAATTGGGATTTATTCGATGATCAATTGGAAGGG
>ascaris_germline_repeat::3_ascaris_lumbricoides:6785041-6785116(-)
CTTGTACCACGATAAAGGGCATTTTTTGTGCTTTATTGCTGCAATTGGGATTTATTCGATGATGAATTGGAAGGG
>ascaris_germline_repeat::3_ascaris_lumbricoides:6784920-6784995(-)
CTTGTACCACGATAAAGGGCATTTTTCGTGCATTATTGCTGCAATTGGGATTTATTCGATGATCAATTGGAAGGG
>ascaris_germline_repeat::3_ascaris_lumbricoides:6784799-6784874(-)
CTTGTACCACGATAAAGGGCATTTTTTGTGCTTTATTGCTGCAATTGGGATTTATTCGATGATGAATTGGAAGGG
>ascaris_germline_repeat::3_ascaris_lumbricoides:6784678-6784753(-)
CTTGTACCACGATAAAGGGCATTTTTTGTGCATTATTGCTGCAATTGGGATTCATTCGATGATCAATTGGAAGGG
>ascaris_germline_repeat::3_ascaris_lumbricoides:6784557-6784632(-)
CTTGTACCACGATAAAGGGCATTTTTTGTGCATTATTGCTGCAATTGGGATTCATTCGATGATCAATTGGAAGGG
>ascaris_germline_repeat::3_ascaris_lumbricoides:6784436-6784511(-)
CTTGTACCACGATAAAGGGCATTTTTTGTGCTTTATTGCTGCAATTGGGATTTATTCGATGATGAATTGGAAGGG
>ascaris_germline_repeat::3_ascaris_lumbricoides:6784315-6784390(-)
CTTGTACCACGATAAAGGGCATTTTTCGTGCATTATTGCTGCAATTGGGATTTATTCGATGATGAATTGGAAGGG
>ascaris_germline_repeat::3_ascaris_lumbricoides:6784194-6784269(-)
CTTGTACCACGATAAAGGGCATTTTTTGTGCTTTATTGCTGCAATTGGGATTTATTCGATGATGAATTGGAAGGG
>ascaris_germline_repeat::3_ascaris_lumbricoides:6784075-6784148(-)
CTTGTACCACGATAAAGGGCATTTTTGTGCATTATTGCTGCAATTGGGATTATTCGATGATCAATTGGAAGGG
>ascaris_germline_repeat::3_ascaris_lumbricoides:6783955-6784030(-)
CTTGTACCACGATAAAGGGCATTTTTTGTGCATTATTGCTGCAATTGGGATTTATTCGATGATCAATTGGAAGGG
>ascaris_germline_repeat::3_ascaris_lumbricoides:6783715-6783790(-)
CTTGTACCACGATAAAGGGCATGTTTTGTGCATTATTGCTGCAATTGGGACTTATTCGATGATCAATTGTAAGGG
>ascaris_germline_repeat::3_ascaris_lumbricoides:6780027-6780101(-)
TGTACCACGATAAAGGGCATTTTGTTGTGCATTAATTGCTGCAATTGGGATTCATCGATGAATCAATTGAAGGG
>ascaris_germline_repeat::5_ascaris_lumbricoides:1977192-1977267(+)
TTGTACCACGATAAAGGGCATTTTTTGTGCATTATTGCTGCAATTGGGATTCATTCGATGATCAATTGGAAGGGA
>ascaris_germline_repeat::17_ascaris_lumbricoides:1483686-1483762(-)
CTTGTACCACGATAAAGGGCATTTTTTGTGCATTATTCGTGCAATTTGAGATTTATTCCATGATCAATTGGAAGGG
>ascaris_germline_repeat::23_ascaris_lumbricoides:1144732-1144800(-)
CTTGTACCACGATAAAGGGCATCTATTGTGCATTATTGCTGCAATTGGGATTTATTCGATGATCAATT
>ascaris_germline_repeat::23_ascaris_lumbricoides:1139793-1139868(-)
CTTGTACCACGATAAAGGGCATTTTTTGTGCATTGTTGCTGCAATTGGGATTTATTCGATGATCGATTGCATGGG
>ascaris_germline_repeat::23_ascaris_lumbricoides:1141119-1141194(-)
CTTGTACCACGATAAAGGGCATTTTTTGTGCATTATTGCTGCAATTGGGATTTATTCGATGATCAATTGCATGGG
>ascaris_germline_repeat::23_ascaris_lumbricoides:1132309-1132384(-)
CTTGTACCACGATAAAGGGCATTTTCTGTGCATTATTGCTGCAATTGGGATTTATTCGATGATCAATTGGAAGGG
>ascaris_germline_repeat::23_ascaris_lumbricoides:1132189-1132264(-)
CTTGTACCACGATAAAGGGCATTTTCTGTGCATTATTGCTGCAATTGGGATTTATTCGATGATCAATTGTAAGGG
>ascaris_germline_repeat::23_ascaris_lumbricoides:1142331-1142399(-)
CTTGTACCACGATAAAGGGCATTTTTTGTGCATTGTTGCTGCAATTGGGATTTATTCGATGATCGATT
>ascaris_germline_repeat::23_ascaris_lumbricoides:1144845-1144920(-)
CTTGTACCACGATAAAGGGCATTTTTTGTGCATTATTGCTGCAATTGGGATTTATTCGATGATCAATTGCATGGG
>ascaris_germline_repeat::23_ascaris_lumbricoides:1143164-1143239(-)
CTTGTACCACGATAAAGGGCATCTATTGTGCATTATTGCTGCAATTGGGATTTATTCGATGATCAATTGCATGGG
>ascaris_germline_repeat::23_ascaris_lumbricoides:1143291-1143359(-)
CTTGTACCACGATAAAGGGCATTTTTTGTGCATTATTGCTGCAATTGGGATTTATTCGATGATCAATT
>ascaris_germline_repeat::23_ascaris_lumbricoides:1143524-1143599(-)
CTTGTACCACGATAAAGGGCATTTTTTGTGCATTGTTGCTGCAATTGGGATTTATTCGATGATCAATTGCATGGG
>ascaris_germline_repeat::23_ascaris_lumbricoides:1140153-1140225(-)
GTACCACGATAAAGGGCATTTTTTGTGCATTGTTGCTGCAATTGGGATTTATTCGATGATCGATTGCATGGG
>ascaris_germline_repeat::23_ascaris_lumbricoides:1133014-1133082(-)
CACGATAAAGGGCATTTTCTGTGCATTATTGCTGCAATTGGGATTTATTCGATGATCAATTGGAAGGG
>ascaris_germline_repeat::23_ascaris_lumbricoides:1144245-1144320(-)
CTTGTACCACGATCAAGGGCATTTCTTGTGCATTATTGCTGCAATTGGGATTTGTTCGATGATCAATTGTAAAGG
>ascaris_germline_repeat::23_ascaris_lumbricoides:1132894-1132966(-)
GTACCACGATAAAGGGCATGTTTTGTGCATTATTGCTGCAATTGGGACTTATTCGATGATCAATTGTAAGGG
>ascaris_germline_repeat::23_ascaris_lumbricoides:1143764-1143839(-)
CTTGTACCACGATCAAGGGCATTTCTTGTGCATTATTGCTGCAATTGGGATTTGTTCGATGATCAATTGTAAAGG
>ascaris_germline_repeat::23_ascaris_lumbricoides:1142203-1142278(-)
CTTGCACCTAGATAAAGGGCATTTTTTGTGCATTATTGCTGCAATTGGGATTTATTCGATGATCGATTGCATGGG
>ascaris_germline_repeat::23_ascaris_lumbricoides:1138709-1138782(-)
TACCACGATTAAAGGGCATTTTTTGTGGCATTGTTGCTGCAATTGGGATTTATTCGATGATCGATTGCATGGG
>ascaris_germline_repeat::23_ascaris_lumbricoides:1136630-1136701(-)
TACCACGATAAAGGTCATTTTTTGTGCATTACTGCTGCAATTGGGATTTATTCGATGATCAATTGCATGGG
>ascaris_germline_repeat::23_ascaris_lumbricoides:1139070-1139145(-)
CTTTTACCACGATAAAGGTCATTTTTTGTGCATTACTGCTGCAATTGGGATTTATTCGATGATCGATTGCATGGG
>ascaris_germline_repeat::23_ascaris_lumbricoides:1142804-1142879(-)
CTTTTACCACGATAAAGGTCATTTTTTGTGCATTACTGCTGCAATTGGGATTTATTCGATGATCAATTGCATGGG
>ascaris_germline_repeat::23_ascaris_lumbricoides:1131955-1132022(-)
CACGATAAAGGCATTTTTTTGTGCATTACTCTGCAATTGGGATTTATTCGATGATCAATTGCATGGG
>ascaris_germline_repeat::23_ascaris_lumbricoides:1138330-1138398(-)
CTTTTACCACGATAAAGGCATTTTTGTGGCATTACTTGCTGCATTGGGATTTATTCGATGATCAGATT
>ascaris_germline_repeat::42_ascaris_lumbricoides:344114-344194(-)
CTTGTACCACGATAAAGGGCATTTTTTCGTGGCATTATTGCTGCACATTGGGATTTAATTCGATGATGCAATTGGAAGGG
>ascaris_germline_repeat::42_ascaris_lumbricoides:345385-345459(-)
CTTGTACCACGATAAAGGGCATTTTTAGTGCATTATTGCTGCAATGGGATTTATTCGATGATCAATTGGAAGGG
>ascaris_germline_repeat::42_ascaris_lumbricoides:346911-346988(-)
CTTGTACCACGATAAAGGGCATTTTTCGTGCATTATTGCTGCAAATTGGGATTTTTCGATGATCAATTTGGGAAGGG
>ascaris_germline_repeat::42_ascaris_lumbricoides:344874-344955(-)
CTTGTACCACGATAAAGGGCATTTTTTCGTTGCATTTATTGCTGCAATTGGGAATTTATTCGATTGATCAACTTGGAAGG
G
>ascaris_germline_repeat::42_ascaris_lumbricoides:343738-343815(-)
CTTGTACCACGATAAAGGGCATATTTTCGTGCATTATTGCTGCAATTGGGATTAATGTCGATGATCAATTGGAAGGG
>ascaris_germline_repeat::42_ascaris_lumbricoides:343617-343692(-)
CTTGTACCACGATAAAGGGCATTTTTTGTGCATTATTGCTGCAATTGGGATTTATTCCATGGTCAATTGGAAGGG
>ascaris_germline_repeat::42_ascaris_lumbricoides:348652-348722(-)
CTTGTACCACGATAAAGGGCATTTTTCGTGCATTATTGCTGCGAATTGGGTTATCGATGATCAATTGAAG
>ascaris_germline_repeat::42_ascaris_lumbricoides:343496-343571(-)
CTTGTACCACGATAAAGGGCATTTTTCGTGCATTATTGCTGCAATTGGGATTTATTCGATGATCAATTGGAAGGG
>ascaris_germline_repeat::42_ascaris_lumbricoides:349132-349206(-)
CTTGTACCACGATAAAGGGCATTTTTCGTGCATTATTGCTGCAATTGGCGATTTTATCGATGATCATGGAAGGG
>ascaris_germline_repeat::42_ascaris_lumbricoides:349497-349574(-)
CTTGTACCACGATAAAGGGCATTTTTTCGTGCATTATTGCTGCAATTGGGATTTATTACGATGAATCATTGGAAGGG
>ascaris_germline_repeat::42_ascaris_lumbricoides:349007-349081(-)
TGTACCACGATAAAGGGCATTTTTTTGTGCTTTATTGCTGCAATTGGGATTTATTCGATGATAAATTGGAAGGG
>ascaris_germline_repeat::42_ascaris_lumbricoides:347284-347358(-)
CTTGTAACCACGATAAAGGGCATTTTTCGTGCATTATTGCTGCAATTGGGATTTATTCGATGATCATTGGAGGG
>ascaris_germline_repeat::42_ascaris_lumbricoides:348154-348228(-)
CTTGTGCCACGATAAGGGCATTTTTTGTGCATTATTGCTGCAATTGGCGATTTATTCCAGGTCAATTGGAAGGG
>ascaris_germline_repeat::42_ascaris_lumbricoides:346667-346746(-)
CTTGTACCGACGATAAAGGGCATTTTTCGTGCATTATTGCTGCAATTGGGATTTAATTCGATGAAATCAATTGGAAGGG
>ascaris_germline_repeat::42_ascaris_lumbricoides:343863-343939(-)
CTTGTACCACGATAAGGGCAATTTTTTGTGCTTTATTGCTGCAATTGGGATTATTCCGATGATCAATTGGACAGGG
>ascaris_germline_repeat::42_ascaris_lumbricoides:348279-348349(-)
CTTGTACCACGATATATGCATTTTTTGTGCTTTATTGCTGCAATTGGGATTTTTCGATGATGAATTGGAA
>ascaris_germline_repeat::42_ascaris_lumbricoides:348770-348846(-)
CTTGTACCTACGATAAAGGCATTTTTGTGCTTTATTGCTGCAATTGGGATTTATTCCGATGATAAAATTGGAAGGG
>ascaris_germline_repeat::51_ascaris_lumbricoides:22261-22336(+)
TTGTGTCACGATAAAGGGCATTTTTTGTGCATTATTGCTGCAATTGGGATTTATTCGATGATCAATTGGAAGGGA
>ascaris_germline_repeat::52_ascaris_lumbricoides:167462-167536(-)
CTTGTACCACGATAAAGGGCATTTTTGTGCATTATTCGTGCAATTTGAGATTTATTCCATGATCAATTGAAGGG
>ascaris_germline_repeat::52_ascaris_lumbricoides:147462-147537(-)
CTTGTACCACGATAAAGGGCATTTTCTGTGCATTATTGCTGCAATTGGGATTTATTCGATGATCAATTGGAAGGG
>ascaris_germline_repeat::52_ascaris_lumbricoides:147582-147657(-)
CTTGTACCACGATAAAGGGCATTTTTTGTGCATTATTGCTGCAATTGGGATTTATTCGATGATCAATTGTAAGGG
>ascaris_germline_repeat::52_ascaris_lumbricoides:152599-152674(-)
CTTGTACCACGATAAAGGGCATTTTTTGTGCATTGTTGCTGCAATTGGGATTTATTCGATGATCGATTGCATGGG
>ascaris_germline_repeat::52_ascaris_lumbricoides:164938-165013(-)
CTTGTACCACGATAAAGGGCATTTTTTGTGCATTATTGCTGCAATTGGGATTTATTCGATGATCAATTGGAAGGG
>ascaris_germline_repeat::52_ascaris_lumbricoides:167703-167779(-)
CTTGTACCACGATAAAGGGCATTTTTTGTGCATTATTCGTGCAATTTGAGATTTATTCCATGATCAATTGGAAGGG
>ascaris_germline_repeat::52_ascaris_lumbricoides:165058-165134(-)
CTTGTACCACGATAAAGGGCATTTTTTGTGCATTATTCGTGCGATTTGAGGTTTATTCGATGATCAATTGGAAGGG
>ascaris_germline_repeat::52_ascaris_lumbricoides:165895-165970(-)
CTTGTACCACGATAAAGGGCATTTTTTGTGCATTATCGTGCAATTTGAGATTTATTCCATGATCAATTGGAAGGG
>ascaris_germline_repeat::52_ascaris_lumbricoides:165413-165489(-)
CTTGTACCACGATAAAGGGCATTTTTTGTGCATTATTCGTGCAATTTGAGATTTATTCCATGATCAATTGGAAGGG
>ascaris_germline_repeat::52_ascaris_lumbricoides:152839-152914(-)
CTTCTACCACGATAAAGGGCATTTTTTGTGCATTACTGCTGCAATTGGGATTTATTCGATGATCAATTGCATGGG
>ascaris_germline_repeat::52_ascaris_lumbricoides:152359-152434(-)
CTTCTACCACGATAAAGGGCATTTTTTGTGCATTATTGCTGCAATTGGGATTTATTCGATGATCAATTGCATGGG
>ascaris_germline_repeat::52_ascaris_lumbricoides:147342-147414(-)
GTACCACGATAAAGGGCATGTTTTGTGCATTATTGCTGCAATTGGGACTTATTCGATGATCAATTGTAAGGG
>ascaris_germline_repeat::52_ascaris_lumbricoides:166140-166213(-)
CTTGTACCAGATAAACGGCATTTTTGTGCATTATTGCTGCAATTGGGATTTATTCGATGATCAATTGGAAGGG
>ascaris_germline_repeat::52_ascaris_lumbricoides:150439-150514(-)
CTTGTATTACGATAAAGGGCCTTTTTTGTGCATTATTTCTGCAATTGGGATTTATTCGATGATCAATTGCATGGG
>ascaris_germline_repeat::52_ascaris_lumbricoides:148125-148200(-)
CTTGTATTACGATAAAGGGCCTTTTTTGTGCATTATTTCTGCAATTGGGATTTATTCGATGATCAATTGCATGGG
>ascaris_germline_repeat::52_ascaris_lumbricoides:153314-153389(-)
CTTGTATTACGATAAAGGGCCTTTTTTGTGCATTATTTCTGCAATTGGGATTTATTCGATGATCAATTGCATGGG
>ascaris_germline_repeat::52_ascaris_lumbricoides:150559-150634(-)
CTTGTATTACGATAAAGGGCCTTTTTTGTGCATTATTTCTGCAATTGGGATTTATTCGATGATCAATTGCATGGG
>ascaris_germline_repeat::52_ascaris_lumbricoides:148851-148917(-)
CTTGTATTACGATAAAGGGCCTTTTTTGTGCATTATTCTGCAATTGGATTTATTCGATGATCAATT
>ascaris_germline_repeat::58_ascaris_lumbricoides:56612-56688(-)
CTTGTACCACGATAAAGGGCATTTTTTGTGCATTATTCGTGCAATTTGAGATTTATTCCATGATCAATTGGAAGGG
>ascaris_germline_repeat::58_ascaris_lumbricoides:55754-55830(-)
CTTGTACCACGATAAAGGGCATTTTTTGTGCATTATTCGTGCAATTTGAGATTTATTCCATGATCAATTGGAAGGG
>ascaris_germline_repeat::58_ascaris_lumbricoides:55509-55584(-)
CTTGTACCACGATAAAGGGCATTTTTTGTGCATTATTGCTGCAATTGGGATTTATTCGATGATCAATTGGAAGGG
>ascaris_germline_repeat::58_ascaris_lumbricoides:53437-53510(-)
CTTGTACCACGATAAAGGGCATTTTTTGTGCATTATTCGTGCATTTGATTTATTCCATGATCAATTGGAAGGG
>ascaris_germline_repeat::142_ascaris_lumbricoides:675942-676018(-)
CTTGTACCACGATAAAGGGCATTTTTTGTGCATTATTCGTGCAATTTGAGATTTATTCCATGATCAATTGGAAGGG
>ascaris_germline_repeat::142_ascaris_lumbricoides:676070-676139(-)
CTTGTACCACGATAAAGGGCATTTTTTGTGCATTATTCGTGCGATTTGAGGTTTATTCGATGATCAATT
>ascaris_germline_repeat::142_ascaris_lumbricoides:676184-676260(-)
CTTGTACCACGATAAAGGGCATTTTTTGTGCATTATTCGTGCAATTTGAGATTTATTCCATGATCAATTGGAAGGG
>ascaris_germline_repeat::142_ascaris_lumbricoides:677884-677960(-)
CTTGTACCACGATAAAGGGCATTTTTTGTGCATTATTCGTGCAATTTGAGATTTATTCCATGATCAATTGGAAGGG
>ascaris_germline_repeat::142_ascaris_lumbricoides:672769-672838(-)
CTTGTACCACGATAAAGGGCATTTTTGTGCATTATTCTGCAATTGGATTTATTCCATGATCAATTGAAG
>ascaris_germline_repeat::142_ascaris_lumbricoides:680189-680264(-)
CTTGTACCACGATAAAGGGCATTTTTGTGCATTATTCGTGCAATTTGAGATTTATTCCATGATCAATTGGAAGGG
>ascaris_germline_repeat::142_ascaris_lumbricoides:680311-680387(-)
CTTGTACCACGATAAAGGGCATTTTTTGTGCATTATTCGTGCAATTTGAGATTTATTCCATGATCAATTGGAAGGG
>ascaris_germline_repeat::142_ascaris_lumbricoides:680910-680984(-)
CTTGTACCACGATAAAGGGCATTTTTCGTGCATTATTGCTGCAATTTGAGATTTATTCCATGATCAATTGGAAG
>ascaris_germline_repeat::142_ascaris_lumbricoides:683059-683134(-)
CTTGTACCACGATAAAGGGCCTTTTTTGTGCATTTTTTCTGCAATTGCGATTTATTCGATGATCAATTGGAAGGG
>ascaris_germline_repeat::142_ascaris_lumbricoides:684006-684081(-)
CTTGTACCACGATAAAGGGCATTTTTTGTGCATTATTGCTGCAATTGAGATTTATTCCATGATCAATTGGAAGGG
>ascaris_germline_repeat::142_ascaris_lumbricoides:692490-692565(-)
CTTGTACCACGATAAAGGGCATTTTTTGTGCATTATTGCTGCAATTGGGATTTATTCGATGATCAATTGGAAGGG
>ascaris_germline_repeat::142_ascaris_lumbricoides:696159-696234(-)
CTTGTACCACGATAAAGGGCATTTTTTGTGCATTATTCGTGCAATTTGGATTTATTCCATGATCAATTGGAAGGG
>ascaris_germline_repeat::142_ascaris_lumbricoides:696773-696849(-)
CTTGTACCACGATAAAGGGCATTTTTTGTGCATTATTCGTGCAATTTGAGATTTATTCCATGATCAATTGGAAGGG
>ascaris_germline_repeat::142_ascaris_lumbricoides:706409-706484(-)
CTTGTACCACGATAAAGGGCATTTTTTGTGCATTATTCGTGCAATTTGAGATTTATTCCATGATCAATTGGAGGG
>ascaris_germline_repeat::142_ascaris_lumbricoides:706166-706240(-)
CTTGTACCACGATAAAGGGCATTTTTGTGCATTATTCGTGCAATTTGGATTTATTCCATTATCAATTGGGAGGG
>ascaris_germline_repeat::142_ascaris_lumbricoides:671970-672040(-)
TGTACCACGATAAAGGGCATTTTTTGTGCATTATTCTGCAATTGGATTTATCTCATTATCAATTGAAGGG
>ascaris_germline_repeat::142_ascaris_lumbricoides:703481-703554(-)
GTACCACGATAAAGGGCATTTTTTGTGCATTATTCGTGCAATTTGAGATTTATTCCATGATCAATTGGAAGGG
>ascaris_germline_repeat::142_ascaris_lumbricoides:673801-673873(-)
TGTACCACGATAAAGGCATTTTTTGTGCATTATTGCTGCAATTTGGATTTATTCCATGATCAATTGGAAGGG
>ascaris_germline_repeat::142_ascaris_lumbricoides:680555-680626(-)
CTTGTACACGATAAACGGCATTTTTTGTGCATTATTGCTGCAATTGAGATTTATTCATGATCAATTGGAAG
>ascaris_germline_repeat::142_ascaris_lumbricoides:685670-685745(-)
CTTGTACCACGATAAACGGCATTTTTTGTGCATTATTGCTGCAATTGGGATTTATTCGATGATCAATTGGAAGGG
>ascaris_germline_repeat::142_ascaris_lumbricoides:701036-701111(-)
CTTGTACCACGATAAACGGCATTTTTTGTGCATTATTCGTGCAATTGGGATTTATTCGATGATCAATTGGAAGGG
>ascaris_germline_repeat::142_ascaris_lumbricoides:672537-672607(-)
CTTGTACCACGATAAAGGCATTTTTTGTGCATTATTCTGCAATTTGGATTTATTCGATGATCAATTGAAG
>ascaris_germline_repeat::142_ascaris_lumbricoides:679590-679665(-)
CTTGTACCACGATAAACGGCATTTTTTGTGCATTATTCGTGCAATTGAGATTTATTCGATGATCAATTGGAAGGG
>ascaris_germline_repeat::142_ascaris_lumbricoides:671512-671583(-)
CTTGTACCACGATAAAGGCCATTTTTTGTGCATTATTGTGCAATTGGAATTTATTCGATGATCAATTGAAG
>ascaris_germline_repeat::155_ascaris_lumbricoides:1901586-1901663(-)
CTTGTACCACGATAAAGGGCATTTTTTGTGCTTTATTGCTGCAATTTGGATTTATTCGATGATTGCAATTGGAAGGG
>ascaris_germline_repeat::155_ascaris_lumbricoides:1901083-1901150(-)
CTTGTGACCACGATAAAGGGCATTTTTGTGGCTTTATGCTGCAATTGGATTTATTCGATGATGAATT
>ascaris_germline_repeat::300_ascaris_lumbricoides:17173-17248(+)
TTGTACCACGATAAAGGGCATTTTTTGTGCATTGTTGCTGCAATTGGGATTTATTCGATGATCGATTGCATGGGA
>ascaris_germline_repeat::300_ascaris_lumbricoides:17413-17488(+)
TTTTACCACGATAAAGGTCATTTTTTGTGCATTACTGCTGCAATTGGGATTTATTCGATGATCAATTGCATGGGA
>ascaris_germline_repeat::300_ascaris_lumbricoides:17653-17728(+)
TTGTATTACGATAAAGGGCCTTTTTTGTGCATTATTTCTGCAATTGGGATTTATTCGATGATCAATTGCATGGGA
