# Supplementary material for: Global diversity of soil-transmitted helminths reveals population-biased genetic variation that impacts diagnostic targets
Source: Nat Commun. 2025 Jul 10;16:6374. doi: 10.1038/s41467-025-61687-0 (PMC12246136; doi:10.1038/s41467-025-61687-0)
Supplement: Supplementary file 14 — Source Data [file 41467_2025_61687_MOESM14_ESM.zip › 02_SOURCE_DATA_FOR_FIGURES copy/SOURCE_DATA_FIGURE_2B_partII.csv]

	chrom	snp_count	pi	sample_id	country	sample_type
1	Ascaris suum - USA	84	0.105912334	MMR_NDK113	Myanmar	pools
2	Ascaris suum - USA	96	0.090293621	MMR_NDK63	Myanmar	pools
3	Ascaris suum - USA	134	0.101766631	MMR_NKD92	Myanmar	pools
4	Ascaris suum - USA	105	0.053680816	MMR_TKU102	Myanmar	pools
5	Ascaris suum - USA	37	0.040890445	MMR_TKU23	Myanmar	pools
6	Ascaris suum - USA	102	0.060265781	MMR_TKU25	Myanmar	pools
7	Ascaris suum - USA	166	0.009542604	MMR002	Myanmar	pools
8	Ascaris suum - USA	62	0.041528996	MMR007	Myanmar	pools
9	Ascaris suum - USA	47	0.051081232	MMR013	Myanmar	pools
10	Ascaris suum - USA	35	0.005632248	MMR016	Myanmar	pools
11	Ascaris suum - USA	146	0.120387097	MOZ030	Mozambique	pools
12	Ascaris suum - USA	108	0.101481517	ZAF002	South Africa	pools
13	Ascaris suum - USA	133	0.114878459	ZAF003	South Africa	pools
14	Ascaris suum - USA	44	0.007151086	ZAF004	South Africa	pools
15	Ascaris suum - USA	211	0.018011639	ZAF005	South Africa	pools
16	Ascaris suum - USA	110	0.101464604	ZAF006	South Africa	pools
17	Trichuris trichiura	NA	0.00614863	CMR_X	Cameroon	pools
18	Trichuris trichiura	NA	0.116413123	MOZ_X	Mozambique	pools
19	Trichuris trichiura	NA	0.063635454	ZAF_X	South Africa	pools
