# Supplementary material for: Global diversity of soil-transmitted helminths reveals population-biased genetic variation that impacts diagnostic targets
Source: Nat Commun. 2025 Jul 10;16:6374. doi: 10.1038/s41467-025-61687-0 (PMC12246136; doi:10.1038/s41467-025-61687-0)
Supplement: Supplementary file 14 — Source Data [file 41467_2025_61687_MOESM14_ESM.zip › 02_SOURCE_DATA_FOR_FIGURES copy/SOURCE_DATA_FIGURE_1D.csv]

	Ancylostoma duodenale	Ascaris lumbricoides	Enterobius vermicularis	Necator americanus	Schistosoma mansoni	Strongyloides stercoralis	Trichuris trichiura
CMR002_trimmed	0	0	0	25.3596297226719	0	0	1200.53703091083
CMR004_trimmed	0	0	0	14.3543849321815	0	0	1911.75911026771
CMR_SMANS001_trimmed	0	0	0	0	357231.131482442	0	0
CMR001_trimmed	0	0	0	0	0	0	11076.4451722731
CMR003_trimmed	0	0	0	0	0	0	494.833209682921
CMR005_trimmed	0	0	0	0	0	0	790.851598697735
ETH001_trimmed	0	3399762.54941615	0	0	0	0	0
ETH002_trimmed	0	461255.476104127	0	0	0	0	0
KEN_ALUM001_trimmed	0	7628781.98424353	0	0	0	0	0
KEN_ALUM002_trimmed	0	4898493.95447575	0	0	0	0	0
KEN_ALUM003_trimmed	0	4685668.73883256	0	0	0	0	0
KEN_ALUM004_trimmed	0	877859.055709676	0	0	0	0	0
KEN_ALUM005_trimmed	0	1626931.0773929	0	0	0	0	0
KEN_ALUM006_trimmed	0	3055399.65319739	0	0	0	0	0
KEN_ALUM007_trimmed	0	1576007.17174231	0	0	0	0	0
KEN_ALUM008_trimmed	0	5009794.99648915	0	0	0	0	0
KEN_ALUM009_trimmed	0	4559642.76163797	0	0	0	0	0
KEN_ALUM010_trimmed	0	3229323.30946122	0	0	0	0	0
KEN_ALUM011_trimmed	0	1018951.24829946	0	0	0	0	0
KEN_ALUM012_trimmed	0	1131855.50267571	0	0	0	0	0
KEN_ALUM013_trimmed	0	1137730.96409074	0	0	0	0	0
KEN_ALUM014_trimmed	0	526437.077875959	0	0	0	0	0
KEN_ALUM015_trimmed	0	992542.194798894	0	0	0	0	0
KEN_ALUM016_trimmed	0	973564.80199972	0	0	0	0	0
KEN_ALUM017_trimmed	0	3941355.96884449	0	0	0	0	0
KEN_ALUM018_trimmed	0	1844436.33923803	0	0	0	0	0
KEN_ALUM019_trimmed	0	1262821.71165604	0	0	0	0	0
KEN_ALUM020_trimmed	0	3112552.22413235	0	0	0	0	0
KEN_ALUM021_trimmed	0	845756.514166415	0	0	0	0	0
KEN_ALUM022_trimmed	0	1250076.6757522	0	0	0	0	0
KEN_ALUM023_trimmed	0	778424.669365591	0	0	0	0	0
KEN_ALUM024_trimmed	0	1522631.99626344	0	0	0	0	0
KEN_ALUM025_trimmed	0	2799145.19628766	0	0	0	0	0
KEN_ALUM026_trimmed	0	1181393.00168667	0	0	0	0	0
KEN_ALUM027_trimmed	0	1146202.35812867	0	0	0	0	0
KEN_ALUM028_trimmed	0	605898.181175212	0	0	0	0	0
KEN_ALUM029_trimmed	0	647779.60155992	0	0	0	0	0
KEN_ALUM030_trimmed	0	2819351.90253773	0	0	0	0	0
KEN_ALUM031_trimmed	0	2661880.1250337	0	0	0	0	0
KEN_ALUM032_trimmed	0	1324629.95784916	0	0	0	0	0
KEN_ALUM033_trimmed	0	2141135.71562552	0	0	0	0	0
KEN_ALUM034_trimmed	0	4343145.48868265	0	0	0	0	0
KEN_ALUM035_trimmed	0	3789934.27391453	0	0	0	0	0
KEN_ALUM036_trimmed	0	3408485.63305523	0	0	0	0	0
KEN_ALUM037_trimmed	0	6156467.77639945	0	0	0	0	0
KEN_ALUM038_trimmed	0	1009863.8286618	0	0	0	0	0
KEN_ALUM039_trimmed	0	936524.893644837	0	0	0	0	0
KEN_ALUM040_trimmed	0	1809176.28141558	0	0	0	0	0
KEN_ALUM041_trimmed	0	1079723.06231046	0	0	0	0	0
KEN_ALUM042_trimmed	0	1662062.37680241	0	0	0	0	0
KEN_ALUM043_trimmed	0	2184652.3961907	0	0	0	0	0
KEN_ALUM044_trimmed	0	1199907.43276401	0	0	0	0	0
KEN_ALUM045_trimmed	0	713981.585562335	0	0	0	0	0
KEN_ALUM046_trimmed	0	1394275.04235056	0	0	0	0	0
KEN_ALUM047_trimmed	0	1938963.73932989	0	0	0	0	0
KEN_ALUM048_trimmed	0	3229003.06901529	0	0	0	0	0
KEN_ALUM049_trimmed	0	3102234.55766991	0	0	0	0	0
KEN_ALUM050_trimmed	0	1490561.83016536	0	0	0	0	0
KEN_ALUM051_trimmed	0	4049992.5309717	0	0	0	0	0
KEN_ALUM052_trimmed	0	4007301.66225381	0	0	0	0	0
KEN_ALUM053_trimmed	0	843507.057676876	0	0	0	0	0
KEN_ALUM054_trimmed	0	6378879.82140651	0	0	0	0	0
KEN_ALUM055_trimmed	0	652809.315738611	0	0	0	0	0
KEN_ALUM056_trimmed	0	1618948.9413391	0	0	0	0	0
KEN_ALUM057_trimmed	0	1398438.37525028	0	0	0	0	0
KEN_ALUM058_trimmed	0	1680061.45300443	0	0	0	0	0
KEN_ALUM059_trimmed	0	3695962.37768314	0	0	0	0	0
KEN_ALUM060_trimmed	0	1295887.59413743	0	0	0	0	0
KEN_ALUM061_trimmed	0	1579442.1920325	0	0	0	0	0
KEN_ALUM062_trimmed	0	1226771.03755315	0	0	0	0	0
KEN_ALUM063_trimmed	0	6715614.92611616	0	0	0	0	0
KEN_ALUM064_trimmed	0	5347770.52377677	0	0	0	0	0
KEN_ALUM065_trimmed	0	4418804.0997288	0	0	0	0	0
KEN_ALUM066_trimmed	0	1010618.21330087	0	0	0	0	0
KEN_ALUM067_trimmed	0	742005.310273495	0	0	0	0	0
KEN_ALUM068_trimmed	0	1018744.55775306	0	0	0	0	0
KEN_SMANS001_trimmed	0	0	0	0	252837.679692995	0	0
MOZ020_trimmed	15.1183494704399	0	0	1559.64639790652	405.254688109943	0	0
MOZ011_trimmed	0	1358.9025674685	0	0	0	0	215.828520433578
MOZ018_trimmed	0	71.6074084013086	0	0	0	0	21.1092734900523
MOZ028_trimmed	0	5224.17344615414	23.9798576839274	100.969213335081	0	0	1115.45305925808
MOZ029_trimmed	0	167.869643806435	0	0	0	0	0
MOZ030_trimmed	0	20684.9056514787	0	0	0	0	2054.4817752996
MOZ031_trimmed	0	43.7950078968342	0	0	0	0	36.5127393119212
MOZ021_trimmed	0	0	0	715.796976445747	0	0	0
MOZ022_trimmed	0	0	0	862.010023086231	0	0	0
MOZ023_trimmed	0	0	0	250.954368735426	0	0	0
MOZ025_trimmed	0	0	0	347.452493160732	0	0	0
MOZ026_trimmed	0	0	0	22.0063282337689	0	0	45.7392938809743
MOZ032_trimmed	0	0	0	825.400393716222	0	0	0
MOZ010_trimmed	0	0	0	0	0	0	17.1042509168415
MOZ015_trimmed	0	0	0	0	0	0	187.003393884923
MOZ016_trimmed	0	0	0	0	0	0	106.724083496618
MOZ017_trimmed	0	0	0	0	0	0	763.119153761216
SEN_SMANS001_trimmed	0	0	0	0	615151.191906982	0	0
TZA002_trimmed	0	11.390736762763	0	0	0	0	4435.64258753765
TZA005_trimmed	0	13.0536196462082	0	41.1066686146637	0	0	1330.51964276605
TZA004_trimmed	0	0	0	262.421818230816	0	0	1563.77557726408
TZA001_trimmed	0	0	0	0	0	0	1047.28207507731
TZA003_trimmed	0	0	0	0	0	0	1326.74636889255
UGA_TT003_trimmed	0	1399.82960225972	0	0	0	0	83618.6692154038
UGA_TT006_trimmed	0	2361.84023338256	0	0	0	0	57368.4115809896
UGA_TT007_trimmed	0	165.312906328873	0	0	0	0	45860.4025164459
UGA_TT008_trimmed	0	653.062504456046	0	0	0	0	21133.6209222778
UGA_TT009_trimmed	0	4796.07983130708	0	0	0	0	1611.52812856369
UGA_SMANS001_trimmed	0	0	0	0	377379.290825638	0	0
UGA_SMANS002_trimmed	0	0	0	0	1110827.47615797	0	0
UGA_TT001_trimmed	0	0	0	0	0	0	295757.336321737
UGA_TT002_trimmed	0	0	0	0	0	0	242016.861046562
UGA_TT004_trimmed	0	0	0	0	0	0	95727.2389392422
UGA_TT005_trimmed	0	0	0	0	0	0	134007.351315821
UGA_TT010_trimmed	0	0	0	0	0	0	140410.562347983
UGA_TT011_trimmed	0	0	0	0	0	0	95743.6230845955
UGA_TT012_trimmed	0	0	0	0	0	0	14228.7393246588
UGA_TT013_trimmed	0	0	0	0	0	0	16008.4045877923
CHN_NEC001_trimmed	0	1136.32402478494	0	108296.675073343	0	0	0
CHN_TT001_trimmed	0	1087.77058435862	0	0	0	0	2864530.63429047
CHN_TT002_trimmed	0	240.703864134145	0	0	0	0	2862841.69875304
CHN_TT003_trimmed	0	148.392918368267	0	0	0	0	3091299.64994409
CHN_TT004_trimmed	0	130.66891991947	0	0	0	0	802466.994150794
CHN_TT006_trimmed	0	114.649904674985	0	0	0	0	1284891.11883628
CHN_TT007_trimmed	0	463.404263628759	0	0	0	0	865762.523212538
CHN_TT005_trimmed	0	0	0	0	0	0	2416687.08938121
THA_STRONGY001_trimmed	0	0	0	0	0	56512.6256373854	0
THA_STRONGY002_trimmed	0	0	0	0	0	42737.5450244133	0
THA_STRONGY003_trimmed	0	0	0	0	0	4096.32887164393	0
THA_STRONGY004_trimmed	0	0	0	0	0	152572.836193653	0
THA_STRONGY005_trimmed	0	0	0	0	0	21714.5307601074	0
THA_STRONGY006_trimmed	0	0	0	0	0	60160.9268717386	0
THA_STRONGY007_trimmed	0	0	0	0	0	204093.607100833	0
THA_STRONGY008_trimmed	0	0	0	0	0	16166.3230436016	0
THA_STRONGY009_trimmed	0	0	0	0	0	350123.102879851	0
THA_STRONGY010_trimmed	0	0	0	0	0	37353.893600442	0
THA_STRONGY011_trimmed	0	0	0	0	0	17175.4268905714	0
THA_STRONGY012_trimmed	0	0	0	0	0	14035.9732490731	0
THA_STRONGY013_trimmed	0	0	0	0	0	44820.6011594984	0
THA_STRONGY014_trimmed	0	0	0	0	0	38518.487279835	0
THA_STRONGY015_trimmed	0	0	0	0	0	16364.8992039373	0
GLP_SMANS001_trimmed	0	0	0	0	319260.869649465	0	0
GLP_SMANS002_trimmed	0	0	0	0	513606.807724484	0	0
GLP_SMANS003_trimmed	0	0	0	0	355585.436201553	0	0
GLP_SMANS004_trimmed	0	0	0	0	326099.06608957	0	0
PR1_SMANS001_trimmed	0	0	0	0	268325.880548807	0	0
USA_STRONGY001_trimmed	0	0	0	0	0	583221.588430447	0
FJI001_trimmed	0	0	0	0	18.6342532185045	0	0
ECU_ALUM001_trimmed	0	4647101.53429391	0	33.552479924387	0	0	0
HND_TT001_trimmed	0	0	0	0	0	0	1808151.41880912
HND_TT002_trimmed	0	0	0	0	0	0	2098625.27256642
HND_TT003_trimmed	0	0	0	0	0	0	3166568.71243677
HND_TT004_trimmed	0	0	0	0	0	0	1462748.00414128
HND_TT005_trimmed	0	0	0	0	0	0	1209751.20815616
HND_TT006_trimmed	0	0	0	0	0	0	1629564.75473817
HND_TT007_trimmed	0	0	0	0	0	0	2149674.3366547
HND_TT008_trimmed	0	0	0	0	0	0	8582123.17472453
