# Supplementary material for: Global diversity of soil-transmitted helminths reveals population-biased genetic variation that impacts diagnostic targets
Source: Nat Commun. 2025 Jul 10;16:6374. doi: 10.1038/s41467-025-61687-0 (PMC12246136; doi:10.1038/s41467-025-61687-0)
Supplement: Supplementary file 14 — Source Data [file 41467_2025_61687_MOESM14_ESM.zip › 02_SOURCE_DATA_FOR_FIGURES copy/SOURCE_DATA_FIGURE_2C_partI.csv]

	total_sites	chrom	number_variants	sample.id	sample_type.x	SNP_frequency	country	sample_type.y
1	12278	Trichuris trichiura	198	CHN_TT001_trimmed	indv	0.0161264049519466	China	indv
2	12278	Trichuris trichiura	124	CHN_TT002_trimmed	indv	0.0100993647173807	China	indv
3	12278	Trichuris trichiura	199	CHN_TT003_trimmed	indv	0.0162078514416029	China	indv
4	12278	Trichuris trichiura	160	CHN_TT004_trimmed	indv	0.0130314383450073	China	indv
5	12278	Trichuris trichiura	128	CHN_TT005_trimmed	indv	0.0104251506760059	China	indv
6	12278	Trichuris trichiura	188	CHN_TT006_trimmed	indv	0.0153119400553836	China	indv
7	12278	Trichuris trichiura	198	CHN_TT007_trimmed	indv	0.0161264049519466	China	indv
8	12278	Trichuris trichiura	798	HND_TT001_trimmed	indv	0.0649942987457241	Honduras	indv
9	12278	Trichuris trichiura	819	HND_TT002_trimmed	indv	0.0667046750285063	Honduras	indv
10	12278	Trichuris trichiura	801	HND_TT003_trimmed	indv	0.065238638214693	Honduras	indv
11	12278	Trichuris trichiura	817	HND_TT004_trimmed	indv	0.0665417820491937	Honduras	indv
12	12278	Trichuris trichiura	822	HND_TT005_trimmed	indv	0.0669490144974752	Honduras	indv
13	12278	Trichuris trichiura	832	HND_TT006_trimmed	indv	0.0677634793940381	Honduras	indv
14	12278	Trichuris trichiura	798	HND_TT007_trimmed	indv	0.0649942987457241	Honduras	indv
15	12278	Trichuris trichiura	801	HND_TT008_trimmed	indv	0.065238638214693	Honduras	indv
16	12278	Trichuris trichiura	735	UGA_TT001_trimmed	indv	0.0598631698973774	Uganda	indv
17	12278	Trichuris trichiura	773	UGA_TT002_trimmed	indv	0.0629581365043167	Uganda	indv
18	12278	Trichuris trichiura	1043	UGA_TT003_trimmed	indv	0.0849486887115165	Uganda	indv
19	12278	Trichuris trichiura	701	UGA_TT004_trimmed	indv	0.0570939892490634	Uganda	indv
20	12278	Trichuris trichiura	757	UGA_TT005_trimmed	indv	0.0616549926698159	Uganda	indv
21	12278	Trichuris trichiura	653	UGA_TT006_trimmed	indv	0.0531845577455612	Uganda	indv
22	12278	Trichuris trichiura	661	UGA_TT007_trimmed	indv	0.0538361296628115	Uganda	indv
23	12278	Trichuris trichiura	636	UGA_TT008_trimmed	indv	0.0517999674214041	Uganda	indv
24	12278	Trichuris trichiura	477	UGA_TT009_trimmed	indv	0.0388499755660531	Uganda	indv
25	12278	Trichuris trichiura	837	UGA_TT010_trimmed	indv	0.0681707118423196	Uganda	indv
26	12278	Trichuris trichiura	710	UGA_TT011_trimmed	indv	0.05782700765597	Uganda	indv
27	12278	Trichuris trichiura	621	UGA_TT012_trimmed	indv	0.0505782700765597	Uganda	indv
28	12278	Trichuris trichiura	654	UGA_TT013_trimmed	indv	0.0532660042352175	Uganda	indv
29	11925	Ascaris suum - USA	96	ECU_ALUM001_trimmed	indv	0.0080503144654088	Ecuador	indv
30	11925	Ascaris suum - USA	96	ETH001_trimmed	indv	0.0080503144654088	Ethiopia	indv
31	11925	Ascaris suum - USA	99	ETH002_trimmed	indv	0.00830188679245283	Ethiopia	indv
32	11925	Ascaris suum - USA	94	KEN_ALUM001_trimmed	indv	0.00788259958071279	Kenya	indv
33	11925	Ascaris suum - USA	104	KEN_ALUM002_trimmed	indv	0.00872117400419287	Kenya	indv
34	11925	Ascaris suum - USA	96	KEN_ALUM003_trimmed	indv	0.0080503144654088	Kenya	indv
35	11925	Ascaris suum - USA	92	KEN_ALUM004_trimmed	indv	0.00771488469601677	Kenya	indv
36	11925	Ascaris suum - USA	98	KEN_ALUM005_trimmed	indv	0.00821802935010482	Kenya	indv
37	11925	Ascaris suum - USA	95	KEN_ALUM006_trimmed	indv	0.0079664570230608	Kenya	indv
38	11925	Ascaris suum - USA	95	KEN_ALUM007_trimmed	indv	0.0079664570230608	Kenya	indv
39	11925	Ascaris suum - USA	100	KEN_ALUM008_trimmed	indv	0.00838574423480084	Kenya	indv
40	11925	Ascaris suum - USA	95	KEN_ALUM009_trimmed	indv	0.0079664570230608	Kenya	indv
41	11925	Ascaris suum - USA	102	KEN_ALUM010_trimmed	indv	0.00855345911949685	Kenya	indv
42	11925	Ascaris suum - USA	96	KEN_ALUM011_trimmed	indv	0.0080503144654088	Kenya	indv
43	11925	Ascaris suum - USA	95	KEN_ALUM013_trimmed	indv	0.0079664570230608	Kenya	indv
44	11925	Ascaris suum - USA	95	KEN_ALUM014_trimmed	indv	0.0079664570230608	Kenya	indv
45	11925	Ascaris suum - USA	96	KEN_ALUM015_trimmed	indv	0.0080503144654088	Kenya	indv
46	11925	Ascaris suum - USA	96	KEN_ALUM016_trimmed	indv	0.0080503144654088	Kenya	indv
47	11925	Ascaris suum - USA	94	KEN_ALUM017_trimmed	indv	0.00788259958071279	Kenya	indv
48	11925	Ascaris suum - USA	94	KEN_ALUM018_trimmed	indv	0.00788259958071279	Kenya	indv
49	11925	Ascaris suum - USA	94	KEN_ALUM019_trimmed	indv	0.00788259958071279	Kenya	indv
50	11925	Ascaris suum - USA	92	KEN_ALUM020_trimmed	indv	0.00771488469601677	Kenya	indv
51	11925	Ascaris suum - USA	94	KEN_ALUM021_trimmed	indv	0.00788259958071279	Kenya	indv
52	11925	Ascaris suum - USA	96	KEN_ALUM022_trimmed	indv	0.0080503144654088	Kenya	indv
53	11925	Ascaris suum - USA	96	KEN_ALUM023_trimmed	indv	0.0080503144654088	Kenya	indv
54	11925	Ascaris suum - USA	95	KEN_ALUM024_trimmed	indv	0.0079664570230608	Kenya	indv
55	11925	Ascaris suum - USA	94	KEN_ALUM025_trimmed	indv	0.00788259958071279	Kenya	indv
56	11925	Ascaris suum - USA	94	KEN_ALUM026_trimmed	indv	0.00788259958071279	Kenya	indv
57	11925	Ascaris suum - USA	96	KEN_ALUM027_trimmed	indv	0.0080503144654088	Kenya	indv
58	11925	Ascaris suum - USA	96	KEN_ALUM028_trimmed	indv	0.0080503144654088	Kenya	indv
59	11925	Ascaris suum - USA	95	KEN_ALUM029_trimmed	indv	0.0079664570230608	Kenya	indv
60	11925	Ascaris suum - USA	96	KEN_ALUM030_trimmed	indv	0.0080503144654088	Kenya	indv
61	11925	Ascaris suum - USA	100	KEN_ALUM031_trimmed	indv	0.00838574423480084	Kenya	indv
62	11925	Ascaris suum - USA	98	KEN_ALUM032_trimmed	indv	0.00821802935010482	Kenya	indv
63	11925	Ascaris suum - USA	103	KEN_ALUM033_trimmed	indv	0.00863731656184486	Kenya	indv
64	11925	Ascaris suum - USA	95	KEN_ALUM034_trimmed	indv	0.0079664570230608	Kenya	indv
65	11925	Ascaris suum - USA	100	KEN_ALUM035_trimmed	indv	0.00838574423480084	Kenya	indv
66	11925	Ascaris suum - USA	94	KEN_ALUM036_trimmed	indv	0.00788259958071279	Kenya	indv
67	11925	Ascaris suum - USA	100	KEN_ALUM037_trimmed	indv	0.00838574423480084	Kenya	indv
68	11925	Ascaris suum - USA	103	KEN_ALUM038_trimmed	indv	0.00863731656184486	Kenya	indv
69	11925	Ascaris suum - USA	97	KEN_ALUM039_trimmed	indv	0.00813417190775681	Kenya	indv
70	11925	Ascaris suum - USA	100	KEN_ALUM040_trimmed	indv	0.00838574423480084	Kenya	indv
71	11925	Ascaris suum - USA	98	KEN_ALUM041_trimmed	indv	0.00821802935010482	Kenya	indv
72	11925	Ascaris suum - USA	95	KEN_ALUM042_trimmed	indv	0.0079664570230608	Kenya	indv
73	11925	Ascaris suum - USA	103	KEN_ALUM043_trimmed	indv	0.00863731656184486	Kenya	indv
74	11925	Ascaris suum - USA	96	KEN_ALUM045_trimmed	indv	0.0080503144654088	Kenya	indv
75	11925	Ascaris suum - USA	100	KEN_ALUM046_trimmed	indv	0.00838574423480084	Kenya	indv
76	11925	Ascaris suum - USA	100	KEN_ALUM047_trimmed	indv	0.00838574423480084	Kenya	indv
77	11925	Ascaris suum - USA	98	KEN_ALUM048_trimmed	indv	0.00821802935010482	Kenya	indv
78	11925	Ascaris suum - USA	99	KEN_ALUM049_trimmed	indv	0.00830188679245283	Kenya	indv
79	11925	Ascaris suum - USA	95	KEN_ALUM050_trimmed	indv	0.0079664570230608	Kenya	indv
80	11925	Ascaris suum - USA	94	KEN_ALUM051_trimmed	indv	0.00788259958071279	Kenya	indv
81	11925	Ascaris suum - USA	97	KEN_ALUM052_trimmed	indv	0.00813417190775681	Kenya	indv
82	11925	Ascaris suum - USA	96	KEN_ALUM053_trimmed	indv	0.0080503144654088	Kenya	indv
83	11925	Ascaris suum - USA	94	KEN_ALUM055_trimmed	indv	0.00788259958071279	Kenya	indv
84	11925	Ascaris suum - USA	98	KEN_ALUM057_trimmed	indv	0.00821802935010482	Kenya	indv
85	11925	Ascaris suum - USA	99	KEN_ALUM058_trimmed	indv	0.00830188679245283	Kenya	indv
86	11925	Ascaris suum - USA	95	KEN_ALUM059_trimmed	indv	0.0079664570230608	Kenya	indv
87	11925	Ascaris suum - USA	95	KEN_ALUM060_trimmed	indv	0.0079664570230608	Kenya	indv
88	11925	Ascaris suum - USA	97	KEN_ALUM061_trimmed	indv	0.00813417190775681	Kenya	indv
89	11925	Ascaris suum - USA	96	KEN_ALUM062_trimmed	indv	0.0080503144654088	Kenya	indv
90	11925	Ascaris suum - USA	95	KEN_ALUM064_trimmed	indv	0.0079664570230608	Kenya	indv
91	11925	Ascaris suum - USA	94	KEN_ALUM065_trimmed	indv	0.00788259958071279	Kenya	indv
92	11925	Ascaris suum - USA	96	KEN_ALUM067_trimmed	indv	0.0080503144654088	Kenya	indv
93	11925	Ascaris suum - USA	94	KEN_ALUM068_trimmed	indv	0.00788259958071279	Kenya	indv
