# Supplementary material for: Global diversity of soil-transmitted helminths reveals population-biased genetic variation that impacts diagnostic targets
Source: Nat Commun. 2025 Jul 10;16:6374. doi: 10.1038/s41467-025-61687-0 (PMC12246136; doi:10.1038/s41467-025-61687-0)
Supplement: Supplementary file 14 — Source Data [file 41467_2025_61687_MOESM14_ESM.zip › 02_SOURCE_DATA_FOR_FIGURES copy/SOURCE_DATA_SUPP_FIGURE_4B.csv]

	sample.id	PC1	PC2	country	total_reads	NC_016198_Ascaris_lumbricoides_mitochondrion_genome_Korea	NC_001327_Ascaris_suum_mitochondrion_genome_USA	KY045802_Ascaris_lumbricoides_isolate_G17_mitochondrion_genome_Tanzania	Ascaris_lum_KOR_percentage	Ascaris_lum_TZA_percentage	Ascaris_suum_US_percentage
1	ECU_ALUM001_trimmed	-0.495649610628743	0.0231129041395027	Ecuador	3069	2	2862	205	0.065167807103291	6.67970022808732	93.2551319648094
2	ETH001_trimmed	-0.479265492451504	-0.0265455028665394	Ethiopia	35228	8	34969	251	0.0227092085840808	0.712501419325536	99.2647893720904
3	ETH002_trimmed	-0.471546254749651	-0.0315874103543375	Ethiopia	6011	16	5965	30	0.266178672433871	0.499085010813509	99.2347363167526
4	KEN_ALUM001_trimmed	-0.493016989771313	0.0153156270511798	Kenya	206818	1090	142159	63569	0.52703343035906	30.7366863619221	68.7362802077189
5	KEN_ALUM002_trimmed	-0.465795257018749	-0.0228679908533638	Kenya	75231	37	54189	21005	0.0491818532253991	27.9206709999867	72.0301471467879
6	KEN_ALUM003_trimmed	-0.495711967354192	0.0214173813321115	Kenya	134082	193	107672	26217	0.143941766978416	19.5529601288764	80.3030981041452
7	KEN_ALUM004_trimmed	-0.478514998133742	-0.0366278615876859	Kenya	10014	37	7417	2560	0.369482724186139	25.5642101058518	74.0663071699621
8	KEN_ALUM005_trimmed	-0.495428855254583	0.0405504477477088	Kenya	14654	99	11689	2866	0.675583458441381	19.5577999181111	79.7666166234475
9	KEN_ALUM006_trimmed	-0.491999624594439	0.0162820693891428	Kenya	41798	208	31272	10318	0.497631465620365	24.6853916455333	74.8169768888464
10	KEN_ALUM007_trimmed	-0.493209474910184	0.015834548820012	Kenya	21076	96	16084	4896	0.455494401214652	23.2302144619472	76.3142911368381
11	KEN_ALUM008_trimmed	-0.494604033817548	0.0447988221891816	Kenya	99208	185	78847	20176	0.186476897024434	20.337069591162	79.4764535118136
12	KEN_ALUM009_trimmed	-0.493889325316975	0.0177370027360139	Kenya	82170	92	64506	17572	0.111963003529269	21.3849336740903	78.5031033223804
13	KEN_ALUM010_trimmed	-0.489280107876666	0.0432420562951912	Kenya	35178	214	25340	9624	0.608334754676218	27.3580078458127	72.0336573995111
14	KEN_ALUM011_trimmed	-0.500285268694363	0.0380907845404463	Kenya	18895	110	14944	3841	0.582164593807886	20.3281291346917	79.0897062715004
15	KEN_ALUM012_trimmed	-0.0108449213209853	-0.0418388903317405	Kenya	123411	106216	17142	53	86.0668822066104	0.0429459286449344	13.8901718647446
16	KEN_ALUM013_trimmed	-0.497310636738257	0.0366032639518238	Kenya	20693	110	15562	5021	0.531580727782342	24.2642439472285	75.2041753249891
17	KEN_ALUM014_trimmed	-0.497179326744288	0.0208169007851758	Kenya	27318	175	19853	7290	0.640603265246358	26.6857017351197	72.6736949996339
18	KEN_ALUM015_trimmed	-0.495425282402516	0.0237249060899459	Kenya	8853	91	6332	2430	1.02790014684288	27.4483226025076	71.5237772506495
19	KEN_ALUM016_trimmed	-0.499394275268723	0.0377493978489406	Kenya	19480	171	13489	5820	0.87782340862423	29.8767967145791	69.2453798767967
20	KEN_ALUM017_trimmed	-0.50016636160383	0.0243274500231186	Kenya	181666	2336	131658	47672	1.28587627844506	26.2415641892264	72.4725595323286
21	KEN_ALUM018_trimmed	-0.499886636174079	0.0241260211086854	Kenya	18346	206	13636	4504	1.12286056906138	24.5503106944293	74.3268287365093
22	KEN_ALUM019_trimmed	-0.499303237160704	0.0225520646493417	Kenya	18547	154	13957	4436	0.830322963282471	23.9176147085782	75.2520623281393
23	KEN_ALUM020_trimmed	-0.47852852832944	-0.0369496907877389	Kenya	40537	238	29257	11042	0.587117941633569	27.2393122332684	72.173569825098
24	KEN_ALUM021_trimmed	-0.499517153689147	0.0332379582268589	Kenya	22406	382	13722	8302	1.70490047308757	37.0525752030706	61.2425243238418
25	KEN_ALUM022_trimmed	-0.496191670949917	0.0253916896024843	Kenya	13544	53	9039	4452	0.391317188422918	32.8706438275251	66.738038984052
26	KEN_ALUM023_trimmed	-0.489635309302679	0.0188453013233721	Kenya	18971	141	13490	5340	0.743239681619314	28.1482262400506	71.1085340783301
27	KEN_ALUM024_trimmed	-0.493132755382619	0.0157224624006751	Kenya	15333	91	10968	4274	0.593491162851366	27.8745190112829	71.5319898258658
28	KEN_ALUM025_trimmed	-0.499480008212072	0.0226852198427479	Kenya	28099	181	20587	7331	0.644151037403466	26.0898964375956	73.2659525250009
29	KEN_ALUM026_trimmed	-0.499615386370955	0.0333825350106569	Kenya	17848	91	13055	4702	0.509861048857015	26.344688480502	73.145450470641
30	KEN_ALUM027_trimmed	-0.495485311971406	0.0212107076557943	Kenya	22136	59	17607	4470	0.266534152511746	20.1933501987712	79.540115648717
31	KEN_ALUM028_trimmed	-0.496082352822554	0.0242832861138914	Kenya	23069	156	17019	5894	0.676232173046079	25.5494386405999	73.774329186354
32	KEN_ALUM029_trimmed	-0.497405100306825	0.0209934774290984	Kenya	16205	57	10793	5355	0.3517432891083	33.0453563714903	66.6029003394014
33	KEN_ALUM030_trimmed	-0.495817306958638	0.0246434929304427	Kenya	87062	551	61066	25445	0.632882313753417	29.2262984999196	70.140819186327
34	KEN_ALUM031_trimmed	-0.492823664918317	0.0397245208157745	Kenya	20092	25	15496	4571	0.124427632888712	22.7503483973721	77.1252239697392
35	KEN_ALUM032_trimmed	-0.490752678018945	0.0217347621136011	Kenya	14233	87	10566	3580	0.611255532916462	25.1528138832291	74.2359305838544
36	KEN_ALUM033_trimmed	-0.487264947659007	0.0470674407770276	Kenya	23033	57	18550	4426	0.247471019841098	19.2159076108193	80.5366213693396
37	KEN_ALUM034_trimmed	-0.498566210673806	0.0248544193977197	Kenya	62114	431	45513	16170	0.69388543645555	26.0327784396432	73.2733361239012
38	KEN_ALUM035_trimmed	-0.471444540995961	-0.0230117696651483	Kenya	37327	240	28587	8500	0.642966217483323	22.7717202025344	76.5853135799823
39	KEN_ALUM036_trimmed	-0.500015572320637	0.0242508640468033	Kenya	23786	121	17943	5722	0.508702598166989	24.0561674934836	75.4351299083495
40	KEN_ALUM037_trimmed	-0.494652419962689	0.0449685014428475	Kenya	125648	590	93834	31224	0.469565771042914	24.8503756526168	74.6800585763402
41	KEN_ALUM038_trimmed	-0.487217741609018	0.047200442562161	Kenya	10312	35	8327	1950	0.339410395655547	18.9100077579519	80.7505818463925
42	KEN_ALUM039_trimmed	-0.497932351773309	0.0398760947724008	Kenya	10463	41	7212	3210	0.39185701997515	30.6795374175667	68.9286055624582
43	KEN_ALUM040_trimmed	-0.494569801677197	0.0449225027703648	Kenya	26263	81	20715	5467	0.308418687887903	20.8163576133724	78.8752236987397
44	KEN_ALUM041_trimmed	-0.495697294289359	0.040711149054409	Kenya	77055	594	46125	30336	0.770877944325482	39.3692816819155	59.859840373759
45	KEN_ALUM042_trimmed	-0.493290043244701	0.0158055752344949	Kenya	76273	541	55489	20243	0.709294245670159	26.5401911554547	72.7505145988751
46	KEN_ALUM043_trimmed	-0.487434929626588	0.0472820120491995	Kenya	41756	345	31039	10372	0.826228565954593	24.8395440176262	74.3342274164192
47	KEN_ALUM044_trimmed	-0.0101863284317663	-0.0418791734481992	Kenya	116260	101193	15048	19	87.0402546017547	0.0163426801995527	12.9434027180458
48	KEN_ALUM045_trimmed	-0.496203143582715	0.0254157930395657	Kenya	13796	54	9467	4275	0.391417802261525	30.9872426790374	68.6213395187011
49	KEN_ALUM046_trimmed	-0.494494582172728	0.0448970656378474	Kenya	13702	27	9923	3752	0.19705152532477	27.3828638155014	72.4200846591738
50	KEN_ALUM047_trimmed	-0.494372748980249	0.0447109430493861	Kenya	20405	70	15906	4429	0.343053173241852	21.7054643469738	77.9514824797844
51	KEN_ALUM048_trimmed	-0.489031385266583	0.019756732457476	Kenya	41403	368	28713	12322	0.888824481317779	29.7611284206458	69.3500470980364
52	KEN_ALUM049_trimmed	-0.490195954949234	0.0239426348368751	Kenya	57390	120	41205	16065	0.209095661265029	27.9926816518557	71.7982226868792
53	KEN_ALUM050_trimmed	-0.492697538474466	0.0154233964241464	Kenya	19817	101	15389	4327	0.509663420295706	21.8347883130645	77.6555482666398
54	KEN_ALUM051_trimmed	-0.500127146270308	0.02430675342802	Kenya	63527	464	48698	14365	0.73039809844633	22.6124325090119	76.6571693925418
55	KEN_ALUM052_trimmed	-0.493389041479131	0.0224638129980906	Kenya	48910	300	35420	13190	0.613371498671028	26.9679002249029	72.4187282764261
56	KEN_ALUM053_trimmed	-0.495897556638383	0.0253479445157125	Kenya	30620	152	21456	9012	0.496407576747224	29.4317439581973	70.0718484650555
57	KEN_ALUM054_trimmed	-0.00976063575251808	-0.0418826235671451	Kenya	594357	499275	95005	77	84.0025439256205	0.0129551767708633	15.9845008976087
58	KEN_ALUM055_trimmed	-0.499612683884385	0.033365640425982	Kenya	15690	158	10008	5524	1.0070108349267	35.2071383046526	63.7858508604206
59	KEN_ALUM056_trimmed	-0.0101277073088747	-0.0418843194422105	Kenya	125362	108629	16700	33	86.6522550693193	0.026323766372585	13.3214211643082
60	KEN_ALUM057_trimmed	-0.489211012893575	0.0201052729138697	Kenya	13201	48	10868	2285	0.363608817513825	17.3092947503977	82.3270964320885
61	KEN_ALUM058_trimmed	-0.490806398833699	0.0245203550451522	Kenya	17273	53	13765	3455	0.306837260464308	20.0023157529092	79.6908469866265
62	KEN_ALUM059_trimmed	-0.493209536900317	0.0157351238927433	Kenya	59267	314	44554	14399	0.529805794118143	24.295138947475	75.1750552584069
63	KEN_ALUM060_trimmed	-0.493101486870449	0.0155532331053968	Kenya	18513	58	14524	3931	0.313293361421704	21.23372765084	78.4529789877383
64	KEN_ALUM061_trimmed	-0.493331160946767	0.0223715543217692	Kenya	26972	139	19093	7740	0.515349251075189	28.6964259231796	70.7882248257452
65	KEN_ALUM062_trimmed	-0.48958842162006	0.0187876159679398	Kenya	10528	61	7690	2777	0.579407294832827	26.3772796352584	73.0433130699088
66	KEN_ALUM063_trimmed	0.00477294410432095	-0.0401928930234801	Kenya	931560	770869	160607	84	82.7503327751299	0.00901713255184851	17.2406500923183
67	KEN_ALUM064_trimmed	-0.493275238551998	0.0158414413646093	Kenya	105633	635	76200	28798	0.601137901981388	27.262313860252	72.1365482377666
68	KEN_ALUM065_trimmed	-0.500131883361917	0.024229159456844	Kenya	70240	450	51470	18320	0.640660592255125	26.0820045558087	73.2773348519362
69	KEN_ALUM066_trimmed	-0.00923344746751318	-0.0413588461247734	Kenya	64789	56605	8164	20	87.3682260877618	0.0308694377131921	12.600904474525
70	KEN_ALUM067_trimmed	-0.495143731660886	0.037398240190544	Kenya	12623	60	8734	3829	0.475322823417571	30.333518181098	69.1911589954844
71	KEN_ALUM068_trimmed	-0.499402144886117	0.0226636795410998	Kenya	14799	136	10537	4126	0.918981012230556	27.880262179877	71.2007568078924
72	MMR002_trimmed	-0.339205058267068	-0.261688553427286	Myanmar	412	0	411	1	0	0.242718446601942	99.7572815533981
73	MMR007_trimmed	-0.487469772293726	-0.0312378392148423	Myanmar	129	0	127	2	0	1.55038759689922	98.4496124031008
74	MMR013_trimmed	-0.459395822271792	-0.0946263571779944	Myanmar	67	0	66	1	0	1.49253731343284	98.5074626865672
75	MMR016_trimmed	-0.466085446526713	-0.0348560984906103	Myanmar	83	1	81	1	1.20481927710843	1.20481927710843	97.5903614457831
76	MMR_NDK113_trimmed	-0.405148252813119	-0.198489046753923	Myanmar	49	0	45	4	0	8.16326530612245	91.8367346938776
77	MMR_NDK63_trimmed	-0.400636604859528	-0.202215779032132	Myanmar	166	3	126	37	1.80722891566265	22.289156626506	75.9036144578313
78	MMR_NKD92_trimmed	-0.306572026699107	-0.154741854068517	Myanmar	387	149	205	33	38.5012919896641	8.52713178294574	52.9715762273902
79	MMR_TKU102_trimmed	-0.462868792140688	-0.0900175339389879	Myanmar	259	1	184	74	0.386100386100386	28.5714285714286	71.042471042471
80	MMR_TKU23_trimmed	-0.493928881266702	-0.0203452059356219	Myanmar	47	0	37	10	0	21.2765957446809	78.7234042553192
81	MMR_TKU25_trimmed	-0.468475425707419	-0.070772650903634	Myanmar	205	2	162	41	0.975609756097561	20	79.0243902439024
82	MOZ028_trimmed	-0.490797219661226	-0.0395413359379781	Mozambique	104	0	100	4	0	3.84615384615385	96.1538461538462
83	MOZ030_trimmed	-0.444262424677176	-0.106017876048323	Mozambique	625	1	618	6	0.16	0.96	98.88
84	ZAF002_trimmed	-0.457742904955338	-0.0756366122530253	South Africa	198	0	198	0	0	0	100
85	ZAF003_trimmed	-0.419670992277382	-0.0865416615024801	South Africa	221	38	183	0	17.1945701357466	0	82.8054298642534
86	ZAF004_trimmed	-0.356558817625763	-0.279214218559358	South Africa	271	1	270	0	0.3690036900369	0	99.6309963099631
87	ZAF005_trimmed	-0.489119907254034	0.00196865925582796	South Africa	1107	0	1096	11	0	0.993676603432701	99.0063233965673
88	ZAF006_trimmed	-0.460033566004753	-0.0804033649305558	South Africa	81	0	81	0	0	0	100
