# Supplementary material for: Global diversity of soil-transmitted helminths reveals population-biased genetic variation that impacts diagnostic targets
Source: Nat Commun. 2025 Jul 10;16:6374. doi: 10.1038/s41467-025-61687-0 (PMC12246136; doi:10.1038/s41467-025-61687-0)
Supplement: Supplementary file 14 — Source Data [file 41467_2025_61687_MOESM14_ESM.zip › 02_SOURCE_DATA_FOR_FIGURES copy/SOURCE_DATA_SUPP_FIGURE_5_A_B.csv]

	sample_type	country_1	country_2	mean_dxy_per_country_combo
1	pools	Myanmar	Mozambique	0.1586921
2	pools	Myanmar	Myanmar	0.156840637777778
3	pools	Mozambique	South Africa	0.1424586
4	pools	Myanmar	South Africa	0.153359946
5	pools	South Africa	South Africa	0.1508223
6	pools	Mozambique	Mozambique	0
7	indv	Ecuador	Ethiopia	0.0027253665
8	indv	Ethiopia	Ethiopia	0.001090147
9	indv	Ecuador	Kenya	0.00170555217741935
10	indv	Ethiopia	Kenya	0.00284709535483871
11	indv	Kenya	Kenya	0.00182841166790058
12	indv	Ecuador	Ecuador	0
