# Supplementary material for: Global diversity of soil-transmitted helminths reveals population-biased genetic variation that impacts diagnostic targets
Source: Nat Commun. 2025 Jul 10;16:6374. doi: 10.1038/s41467-025-61687-0 (PMC12246136; doi:10.1038/s41467-025-61687-0)
Supplement: Supplementary file 14 — Source Data [file 41467_2025_61687_MOESM14_ESM.zip › 02_SOURCE_DATA_FOR_FIGURES copy/SOURCE_DATA_FIGURE_3B_TARGET_necator_smith_repeat_FASTA_fasta]

>necator_smith_repeat::1_necator_americanus:7144-7232(-)
CCAGAATCGCCACAAATTGTATTTTTTCTCCCCGATTTGAGCTGAATTGTCAAAAGTGGATAATATTCTTTATGATAAGC
ATCAAACC
>necator_smith_repeat::1_necator_americanus:8496-8584(-)
CCAGAATCGCCACAAATTGTATTTTTTCTCCCCGATTTGAGCTGAATTGTCAAAAGTGGATAATATTCTTTATGATAAGC
CTCAAACC
>necator_smith_repeat::1_necator_americanus:8665-8753(-)
CCAGAATCGCCACAAATTGTATTTTTTCTCCCCGATTTGAGCTGAATTGTCAAAAGTGGATAATATTCTTTATGATAAGC
CTCAAACC
>necator_smith_repeat::1_necator_americanus:9003-9091(-)
CCAGAATCGCCACAAATTGTATTTTTTCTCCCCGATTTGAGCTGAATTGTCAAAAGTGGATAATATTCTTTATGATAAGC
ATCAAACC
>necator_smith_repeat::1_necator_americanus:7989-8077(-)
CCAGAATCGCCACAAATTGTATTTTTTCTCCCCGATTTGAGCTGAATTGTCAAAAGTGGATAATATTCTTTATGATAAGC
ATCAAACC
>necator_smith_repeat::1_necator_americanus:7651-7739(-)
CCAGAATCGCCACAAATTGTATTTTTTCTCCCCGATTTGAGCTGAATTGTCAAAAGTGGATAATATTCTTTATGATAAGC
ATCAAACC
>necator_smith_repeat::1_necator_americanus:9848-9936(-)
CCAGAATCGCCACAAATTGTATTTTTTCTCCCCGATTTGAGCTGAATTGTCAAAAGTGGATAATATTCTTTATGATAAGC
ATCAAACC
>necator_smith_repeat::1_necator_americanus:10018-10106(-)
CCAGAATCGCCACAAATTGTATTTTTTCTCCCCGATTTGAGCTGAATTGTCAAAAGTGGATAATATTCTTTATGATAAGC
CTCAAACC
>necator_smith_repeat::1_necator_americanus:10356-10444(-)
CCAGAATCGCCACAAATTGTATTTTTTCTCCCCGATTTGAGCTGAATTGTCAAAAGTGGATAATATTCTTTATGATAAGC
CTCAAACC
>necator_smith_repeat::1_necator_americanus:10525-10613(-)
CCAGAATCGCCACAAATTGTATTTTTTCTCCCCGATTTGAGCTGAATTGTCAAAAGTGGATAATATTCTTTATGATAAGC
ATCAAACC
>necator_smith_repeat::1_necator_americanus:6974-7062(-)
CCAGAATCGCCACAAATTGTATTTTTTCTCCCCGATTTGAGCTGAATTGTCAAAAGTGGATAATATTCTTTATGATAAGC
CTCAAACC
>necator_smith_repeat::1_necator_americanus:11201-11289(-)
CCAGAATCGCCACAAATTGTATTTTTTCTCCCCGATTTGAGCTGAATTGTCAAAAGTGGATAATATTCTTTATGATAAGC
CTCAAACC
>necator_smith_repeat::1_necator_americanus:12215-12303(-)
CCAGAATCGCCACAAATTGTATTTTTTCTCCCCGATTTGAGCTGAATTGTCAAAAGTGGATAATATTCTTTATGATAAGC
ATCAAACC
>necator_smith_repeat::1_necator_americanus:4448-4535(-)
CCAGAATCGCCACAAATTGTATTTTTCTCCCCGATTTGAGCTGAATTGTCAAAAGTGGATAATATTCTTTATGATAAGCC
TCAAACC
>necator_smith_repeat::1_necator_americanus:4279-4367(-)
CCAGAATCGCCACAAATTGTATTTTTTCTCCCCGATTTGAGCTGAATTGTCAAAAGTGGATAATATTCTTTATGATAAGC
CTCAAACC
>necator_smith_repeat::1_necator_americanus:12384-12472(-)
CCAGAATCGCCACAAATTGTATTTTTTCTCCCCGATTTGAGCTGAATTGTCAAAAGTGGATAATATTCTTTATGATAAGC
CTCAAACC
>necator_smith_repeat::1_necator_americanus:12046-12134(-)
CCAGAATCGCCACAAATTGTATTTTTTCTCCCCGATTTGAGCTGAATTGTCAAAAGTGGATAATATTCTTTATGATAAGC
CTCAAACC
>necator_smith_repeat::1_necator_americanus:11877-11965(-)
CCAGAATCGCCACAAATTGTATTTTTTCTCCCCGATTTGAGCTGAATTGTCAAAAGTGGATAATATTCTTTATGATAAGC
CTCAAACC
>necator_smith_repeat::1_necator_americanus:5461-5548(-)
CCAGAATCGCCACAAATTGTATTTTTCTCCCCGATTTGAGCTGAATTGTCAAAAGTGGATAATATTCTTTATGATAAGCA
TCAAACC
>necator_smith_repeat::1_necator_americanus:11539-11627(-)
CCAGAATCGCCACAAATTGTATTTTTTCTCCCCGATTTGAGCTGAATTGTCAAAAGTGGATAATATTCTTTATGATAAGC
CTCAAACC
>necator_smith_repeat::1_necator_americanus:3433-3521(-)
CCAGAATCGCCCCAAATTGTATTTTTTCTCCCCGATTTGAGCTGAATTGTCAAAAGTGGATAATATTCTTTATGATAACC
CTCAAACC
>necator_smith_repeat::1_necator_americanus:3771-3859(-)
CCAGAATCGCCTCAAATTGTATTTTTTCTCCCCGATTTGAGCTGAATTGTCAAAAGTGGATAATATTCTTTATGATAAGC
CTCAAACC
>necator_smith_repeat::1_necator_americanus:3941-4029(-)
CCAGAATCGCCTCAAATTGTATTTTTTCTCCCCGATTTGAGCTGAATTGTCAAAAGTGGATAATATTCTTTATGATAAGC
CTCAAACC
>necator_smith_repeat::1_necator_americanus:3602-3690(-)
CCAGAATCGCCCCAAATTGTATTTTTTCTCCCCGATTTGAGCTGAATTGTCAAAAGTGGATAATATTCTTTATGATAAGC
CTCAAACC
>necator_smith_repeat::1_necator_americanus:9510-9598(-)
CCAGAATCGCCCCAAATTGTATTTTTTCTCCCCGATTTGAGCTGAATTGTCAAAAGTGGATAATATTCTTTATGATAAGC
CTCAAACC
>necator_smith_repeat::1_necator_americanus:11708-11796(-)
CCAGAATCGCCCCAAATTGTATTTTTTCTCCCCGATTTGAGCTGAATTGTCAAAAGTGGATAATATTCTTTATGATAAGC
ATCAAACC
>necator_smith_repeat::1_necator_americanus:11370-11458(-)
CCAGAATCGCCCCAAATTGTATTTTTTCTCCCCGATTTGAGCTGAATTGTCAAAAGTGGATAATATTCTTTATGATAAGC
ATCAAACC
>necator_smith_repeat::1_necator_americanus:11032-11120(-)
CCAGAATCGCCCCAAATTGTATTTTTTCTCCCCGATTTGAGCTGAATTGTCAAAAGTGGATAATATTCTTTATGATAAGC
CTCAAACC
>necator_smith_repeat::1_necator_americanus:10863-10951(-)
CCAGAATCGCCCCAAATTGTATTTTTTCTCCCCGATTTGAGCTGAATTGTCAAAAGTGGATAATATTCTTTATGATAAGC
ATCAAACC
>necator_smith_repeat::1_necator_americanus:10694-10782(-)
CCAGAATCGCCCCAAATTGTATTTTTTCTCCCCGATTTGAGCTGAATTGTCAAAAGTGGATAATATTCTTTATGATAAGC
ATCAAACC
>necator_smith_repeat::1_necator_americanus:10187-10275(-)
CCAGAATCGCCCCAAATTGTATTTTTTCTCCCCGATTTGAGCTGAATTGTCAAAAGTGGATAATATTCTTTATGATAAGC
ATCAAACC
>necator_smith_repeat::1_necator_americanus:9679-9767(-)
CCAGAATCGCCCCAAATTGTATTTTTTCTCCCCGATTTGAGCTGAATTGTCAAAAGTGGATAATATTCTTTATGATAAGC
CTCAAACC
>necator_smith_repeat::1_necator_americanus:4616-4704(-)
CCAGAATCGCCCCAAATTGTATTTTTTCTCCCCGATTTGAGCTGAATTGTCAAAAGTGGATAATATTCTTTATGATAAGC
CTCAAACC
>necator_smith_repeat::1_necator_americanus:9341-9429(-)
CCAGAATCGCCCCAAATTGTATTTTTTCTCCCCGATTTGAGCTGAATTGTCAAAAGTGGATAATATTCTTTATGATAAGC
CTCAAACC
>necator_smith_repeat::1_necator_americanus:9172-9260(-)
CCAGAATCGCCCCAAATTGTATTTTTTCTCCCCGATTTGAGCTGAATTGTCAAAAGTGGATAATATTCTTTATGATAAGC
CTCAAACC
>necator_smith_repeat::1_necator_americanus:8834-8922(-)
CCAGAATCGCCCCAAATTGTATTTTTTCTCCCCGATTTGAGCTGAATTGTCAAAAGTGGATAATATTCTTTATGATAAGC
CTCAAACC
>necator_smith_repeat::1_necator_americanus:8327-8415(-)
CCAGAATCGCCCCAAATTGTATTTTTTCTCCCCGATTTGAGCTGAATTGTCAAAAGTGGATAATATTCTTTATGATAAGC
CTCAAACC
>necator_smith_repeat::1_necator_americanus:8158-8246(-)
CCAGAATCGCCCCAAATTGTATTTTTTCTCCCCGATTTGAGCTGAATTGTCAAAAGTGGATAATATTCTTTATGATAAGC
CTCAAACC
>necator_smith_repeat::1_necator_americanus:7820-7908(-)
CCAGAATCGCCCCAAATTGTATTTTTTCTCCCCGATTTGAGCTGAATTGTCAAAAGTGGATAATATTCTTTATGATAAGC
CTCAAACC
>necator_smith_repeat::1_necator_americanus:7482-7570(-)
CCAGAATCGCCCCAAATTGTATTTTTTCTCCCCGATTTGAGCTGAATTGTCAAAAGTGGATAATATTCTTTATGATAAGC
CTCAAACC
>necator_smith_repeat::1_necator_americanus:7313-7401(-)
CCAGAATCGCCCCAAATTGTATTTTTTCTCCCCGATTTGAGCTGAATTGTCAAAAGTGGATAATATTCTTTATGATAAGC
ATCAAACC
>necator_smith_repeat::1_necator_americanus:6805-6893(-)
CCAGAATCGCCCCAAATTGTATTTTTTCTCCCCGATTTGAGCTGAATTGTCAAAAGTGGATAATATTCTTTATGATAAGC
CTCAAACC
>necator_smith_repeat::1_necator_americanus:5292-5380(-)
CCAGAATCGCCCCAAATTGTATTTTTTCTCCCCGATTTGAGCTGAATTGTCAAAAGTGGATAATATTCTTTATGATAAGC
CTCAAACC
>necator_smith_repeat::1_necator_americanus:5123-5211(-)
CCAGAATCGCCTCAAATTGTATTTTTTCTCCCCGATTTGAGCTGAATTGTCAAAAGTGGATAATATTCTTTAAGATAACC
CTCAAACC
>necator_smith_repeat::1_necator_americanus:4785-4873(-)
CCAAAATCGTCTCAAATTGTATTTTTTCTCCCCGATTTGAGCTGAATTGTCAAAAGTGGATAATATTCTTTATGATAAGC
CTCAAACC
>necator_smith_repeat::3_necator_americanus:317432-317520(-)
CCAGAATCGCCACAAATTGTATTTTTTCTCCCCGATTTGAGCTGAATTGTCAAAAGTGGATAATATTCTTTATGATAAGC
ATCAAACC
>necator_smith_repeat::3_necator_americanus:315065-315153(-)
CCAGAATCGCCACAAATTGTATTTTTTCTCCCCGATTTGAGCTGAATTGTCAAAAGTGGATAATATTCTTTATGATAAGC
ATCAAACC
>necator_smith_repeat::3_necator_americanus:315234-315322(-)
CCAGAATCGCCACAAATTGTATTTTTTCTCCCCGATTTGAGCTGAATTGTCAAAAGTGGATAATATTCTTTATGATAAGC
ATCAAACC
>necator_smith_repeat::3_necator_americanus:315403-315491(-)
CCAGAATCGCCACAAATTGTATTTTTTCTCCCCGATTTGAGCTGAATTGTCAAAAGTGGATAATATTCTTTATGATAAGC
ATCAAACC
>necator_smith_repeat::3_necator_americanus:315572-315660(-)
CCAGAATCGCCACAAATTGTATTTTTTCTCCCCGATTTGAGCTGAATTGTCAAAAGTGGATAATATTCTTTATGATAAGC
ATCAAACC
>necator_smith_repeat::3_necator_americanus:315741-315829(-)
CCAGAATCGCCACAAATTGTATTTTTTCTCCCCGATTTGAGCTGAATTGTCAAAAGTGGATAATATTCTTTATGATAAGC
ATCAAACC
>necator_smith_repeat::3_necator_americanus:315910-315998(-)
CCAGAATCGCCACAAATTGTATTTTTTCTCCCCGATTTGAGCTGAATTGTCAAAAGTGGATAATATTCTTTATGATAAGC
ATCAAACC
>necator_smith_repeat::3_necator_americanus:316079-316167(-)
CCAGAATCGCCACAAATTGTATTTTTTCTCCCCGATTTGAGCTGAATTGTCAAAAGTGGATAATATTCTTTATGATAAGC
CTCAAACC
>necator_smith_repeat::3_necator_americanus:316248-316336(-)
CCAGAATCGCCACAAATTGTATTTTTTCTCCCCGATTTGAGCTGAATTGTCAAAAGTGGATAATATTCTTTATGATAAGC
ATCAAACC
>necator_smith_repeat::3_necator_americanus:316417-316505(-)
CCAGAATCGCCACAAATTGTATTTTTTCTCCCCGATTTGAGCTGAATTGTCAAAAGTGGATAATATTCTTTATGATAAGC
CTCAAACC
>necator_smith_repeat::3_necator_americanus:316586-316674(-)
CCAGAATCGCCACAAATTGTATTTTTTCTCCCCGATTTGAGCTGAATTGTCAAAAGTGGATAATATTCTTTATGATAAGC
ATCAAACC
>necator_smith_repeat::3_necator_americanus:316755-316843(-)
CCAGAATCGCCACAAATTGTATTTTTTCTCCCCGATTTGAGCTGAATTGTCAAAAGTGGATAATATTCTTTATGATAAGC
CTCAAACC
>necator_smith_repeat::3_necator_americanus:316924-317012(-)
CCAGAATCGCCACAAATTGTATTTTTTCTCCCCGATTTGAGCTGAATTGTCAAAAGTGGATAATATTCTTTATGATAAGC
ATCAAACC
>necator_smith_repeat::3_necator_americanus:317093-317181(-)
CCAGAATCGCCACAAATTGTATTTTTTCTCCCCGATTTGAGCTGAATTGTCAAAAGTGGATAATATTCTTTATGATAAGC
ATCAAACC
>necator_smith_repeat::3_necator_americanus:317262-317350(-)
CCAGAATCGCCACAAATTGTATTTTTTCTCCCCGATTTGAGCTGAATTGTCAAAAGTGGATAATATTCTTTATGATAAGC
ATCAAACC
>necator_smith_repeat::3_necator_americanus:314896-314984(-)
CCAGAATCGCCACAAATTGTATTTTTTCTCCCCGATTTGAGCTGAATTGTCAAAAGTGGATAATATTCTTTATGATAAGC
ATCAAACC
>necator_smith_repeat::3_necator_americanus:317601-317689(-)
CCAGAATCGCCACAAATTGTATTTTTTCTCCCCGATTTGAGCTGAATTGTCAAAAGTGGATAATATTCTTTATGATAAGC
ATCAAACC
>necator_smith_repeat::3_necator_americanus:317770-317858(-)
CCAGAATCGCCACAAATTGTATTTTTTCTCCCCGATTTGAGCTGAATTGTCAAAAGTGGATAATATTCTTTATGATAAGC
ATCAAACC
>necator_smith_repeat::3_necator_americanus:317940-318028(-)
CCAGAATCGCCACAAATTGTATTTTTTCTCCCCGATTTGAGCTGAATTGTCAAAAGTGGATAATATTCTTTATGATAAGC
ATCAAACC
>necator_smith_repeat::3_necator_americanus:318109-318197(-)
CCAGAATCGCCACAAATTGTATTTTTTCTCCCCGATTTGAGCTGAATTGTCAAAAGTGGATAATATTCTTTATGATAAGC
CTCAAACC
>necator_smith_repeat::3_necator_americanus:318278-318366(-)
CCAGAATCGCCACAAATTGTATTTTTTCTCCCCGATTTGAGCTGAATTGTCAAAAGTGGATAATATTCTTTATGATAAGC
ATCAAACC
>necator_smith_repeat::3_necator_americanus:318447-318535(-)
CCAGAATCGCCACAAATTGTATTTTTTCTCCCCGATTTGAGCTGAATTGTCAAAAGTGGATAATATTCTTTATGATAAGC
ATCAAACC
>necator_smith_repeat::3_necator_americanus:318616-318704(-)
CCAGAATCGCCACAAATTGTATTTTTTCTCCCCGATTTGAGCTGAATTGTCAAAAGTGGATAATATTCTTTATGATAAGC
ATCAAACC
>necator_smith_repeat::3_necator_americanus:318786-318874(-)
CCAGAATCGCCACAAATTGTATTTTTTCTCCCCGATTTGAGCTGAATTGTCAAAAGTGGATAATATTCTTTATGATAAGC
ATCAAACC
>necator_smith_repeat::3_necator_americanus:318955-319043(-)
CCAGAATCGCCACAAATTGTATTTTTTCTCCCCGATTTGAGCTGAATTGTCAAAAGTGGATAATATTCTTTATGATAAGC
ATCAAACC
>necator_smith_repeat::3_necator_americanus:319124-319212(-)
CCAGAATCGCCACAAATTGTATTTTTTCTCCCCGATTTGAGCTGAATTGTCAAAAGTGGATAATATTCTTTATGATAAGC
CTCAAACC
>necator_smith_repeat::3_necator_americanus:319293-319382(-)
CCAGAATCGCCACAAATTGTATTTTTTCTTCCCCGATTTGAGCTGAATTGTCAAAAGTGGATAATATTCTTTATGATAAG
CCTCAAACC
>necator_smith_repeat::3_necator_americanus:319464-319552(-)
CCAGAATCGCCACAAATTGTTTTTTTTCTCCCCGATTTGAGCTGAATTGTCAAAAGTGGATAATATTCTTTATGATAAGC
ATCAAACC
>necator_smith_repeat::3_necator_americanus:309823-309911(-)
CCAGAATCGCCACAAATTGTATTTTTTCTCCCCGATTTGAGCTGAATTGTCAAAAGTGGATAATATTCTTTATGATAAGC
CTCAAACC
>necator_smith_repeat::3_necator_americanus:309654-309742(-)
CCAGAATCGCCACAAATTGTATTTTTTCTCCCCGATTTGAGCTGAATTGTCAAAAGTGGATAATATTCTTTATGATAAGC
CTCAAACC
>necator_smith_repeat::3_necator_americanus:312361-312449(-)
CCAGAATCGCCACAAATTGTATTTTTTCTCCCCGATTTGAGCTGAATTGTCAAAAGTGGATAATATTCTTTATGATAAGC
ATCAAACC
>necator_smith_repeat::3_necator_americanus:309992-310080(-)
CCAGAATCGCCACAAATTGTATTTTTTCTCCCCGATTTGAGCTGAATTGTCAAAAGTGGATAATATTCTTTATGATAAGC
CTCAAACC
>necator_smith_repeat::3_necator_americanus:310161-310249(-)
CCAGAATCGCCACAAATTGTATTTTTTCTCCCCGATTTGAGCTGAATTGTCAAAAGTGGATAATATTCTTTATGATAAGC
CTCAAACC
>necator_smith_repeat::3_necator_americanus:310330-310418(-)
CCAGAATCGCCACAAATTGTATTTTTTCTCCCCGATTTGAGCTGAATTGTCAAAAGTGGATAATATTCTTTATGATAAGC
CTCAAACC
>necator_smith_repeat::3_necator_americanus:310500-310588(-)
CCAGAATCGCCACAAATTGTATTTTTTCTCCCCGATTTGAGCTGAATTGTCAAAAGTGGATAATATTCTTTATGATAAGC
ATCAAACC
>necator_smith_repeat::3_necator_americanus:310669-310757(-)
CCAGAATCGCCACAAATTGTATTTTTTCTCCCCGATTTGAGCTGAATTGTCAAAAGTGGATAATATTCTTTATGATAAGC
CTCAAACC
>necator_smith_repeat::3_necator_americanus:310839-310927(-)
CCAGAATCGCCACAAATTGTATTTTTTCTCCCCGATTTGAGCTGAATTGTCAAAAGTGGATAATATTCTTTATGATAAGC
ATCAAACC
>necator_smith_repeat::3_necator_americanus:311008-311096(-)
CCAGAATCGCCACAAATTGTATTTTTTCTCCCCGATTTGAGCTGAATTGTCAAAAGTGGATAATATTCTTTATGATAAGC
CTCAAACC
>necator_smith_repeat::3_necator_americanus:311177-311265(-)
CCAGAATCGCCACAAATTGTATTTTTTCTCCCCGATTTGAGCTGAATTGTCAAAAGTGGATAATATTCTTTATGATAAGC
CTCAAACC
>necator_smith_repeat::3_necator_americanus:311346-311434(-)
CCAGAATCGCCACAAATTGTATTTTTTCTCCCCGATTTGAGCTGAATTGTCAAAAGTGGATAATATTCTTTATGATAAGC
CTCAAACC
>necator_smith_repeat::3_necator_americanus:311515-311603(-)
CCAGAATCGCCACAAATTGTATTTTTTCTCCCCGATTTGAGCTGAATTGTCAAAAGTGGATAATATTCTTTATGATAAGC
CTCAAACC
>necator_smith_repeat::3_necator_americanus:311684-311772(-)
CCAGAATCGCCACAAATTGTATTTTTTCTCCCCGATTTGAGCTGAATTGTCAAAAGTGGATAATATTCTTTATGATAAGC
ATCAAACC
>necator_smith_repeat::3_necator_americanus:311854-311942(-)
CCAGAATCGCCACAAATTGTATTTTTTCTCCCCGATTTGAGCTGAATTGTCAAAAGTGGATAATATTCTTTATGATAAGC
CTCAAACC
>necator_smith_repeat::3_necator_americanus:312023-312111(-)
CCAGAATCGCCACAAATTGTATTTTTTCTCCCCGATTTGAGCTGAATTGTCAAAAGTGGATAATATTCTTTATGATAAGC
CTCAAACC
>necator_smith_repeat::3_necator_americanus:312192-312280(-)
CCAGAATCGCCACAAATTGTATTTTTTCTCCCCGATTTGAGCTGAATTGTCAAAAGTGGATAATATTCTTTATGATAAGC
CTCAAACC
>necator_smith_repeat::3_necator_americanus:309485-309573(-)
CCAGAATCGCCACAAATTGTATTTTTTCTCCCCGATTTGAGCTGAATTGTCAAAAGTGGATAATATTCTTTATGATAAGC
ATCAAACC
>necator_smith_repeat::3_necator_americanus:312530-312618(-)
CCAGAATCGCCACAAATTGTATTTTTTCTCCCCGATTTGAGCTGAATTGTCAAAAGTGGATAATATTCTTTATGATAAGC
ATCAAACC
>necator_smith_repeat::3_necator_americanus:312699-312787(-)
CCAGAATCGCCACAAATTGTATTTTTTCTCCCCGATTTGAGCTGAATTGTCAAAAGTGGATAATATTCTTTATGATAAGC
ATCAAACC
>necator_smith_repeat::3_necator_americanus:312868-312956(-)
CCAGAATCGCCACAAATTGTATTTTTTCTCCCCGATTTGAGCTGAATTGTCAAAAGTGGATAATATTCTTTATGATAAGC
ATCAAACC
>necator_smith_repeat::3_necator_americanus:313037-313125(-)
CCAGAATCGCCACAAATTGTATTTTTTCTCCCCGATTTGAGCTGAATTGTCAAAAGTGGATAATATTCTTTATGATAAGC
ATCAAACC
>necator_smith_repeat::3_necator_americanus:313206-313294(-)
CCAGAATCGCCACAAATTGTATTTTTTCTCCCCGATTTGAGCTGAATTGTCAAAAGTGGATAATATTCTTTATGATAAGC
CTCAAACC
>necator_smith_repeat::3_necator_americanus:313375-313463(-)
CCAGAATCGCCACAAATTGTATTTTTTCTCCCCGATTTGAGCTGAATTGTCAAAAGTGGATAATATTCTTTATGATAAGC
ATCAAACC
>necator_smith_repeat::3_necator_americanus:313544-313632(-)
CCAGAATCGCCACAAATTGTATTTTTTCTCCCCGATTTGAGCTGAATTGTCAAAAGTGGATAATATTCTTTATGATAAGC
ATCAAACC
>necator_smith_repeat::3_necator_americanus:313713-313801(-)
CCAGAATCGCCACAAATTGTATTTTTTCTCCCCGATTTGAGCTGAATTGTCAAAAGTGGATAATATTCTTTATGATAAGC
ATCAAACC
>necator_smith_repeat::3_necator_americanus:313882-313970(-)
CCAGAATCGCCACAAATTGTATTTTTTCTCCCCGATTTGAGCTGAATTGTCAAAAGTGGATAATATTCTTTATGATAAGC
ATCAAACC
>necator_smith_repeat::3_necator_americanus:314051-314139(-)
CCAGAATCGCCACAAATTGTATTTTTTCTCCCCGATTTGAGCTGAATTGTCAAAAGTGGATAATATTCTTTATGATAAGC
CTCAAACC
>necator_smith_repeat::3_necator_americanus:314220-314308(-)
CCAGAATCGCCACAAATTGTATTTTTTCTCCCCGATTTGAGCTGAATTGTCAAAAGTGGATAATATTCTTTATGATAAGC
ATCAAACC
>necator_smith_repeat::3_necator_americanus:314389-314477(-)
CCAGAATCGCCACAAATTGTATTTTTTCTCCCCGATTTGAGCTGAATTGTCAAAAGTGGATAATATTCTTTATGATAAGC
ATCAAACC
>necator_smith_repeat::3_necator_americanus:314558-314646(-)
CCAGAATCGCCACAAATTGTATTTTTTCTCCCCGATTTGAGCTGAATTGTCAAAAGTGGATAATATTCTTTATGATAAGC
ATCAAACC
>necator_smith_repeat::3_necator_americanus:314727-314815(-)
CCAGAATCGCCACAAATTGTATTTTTTCTCCCCGATTTGAGCTGAATTGTCAAAAGTGGATAATATTCTTTATGATAAGC
ATCAAACC
>necator_smith_repeat::3_necator_americanus:308471-308559(-)
CCAGAATCGCCACAAATTGTATTTTTTCTCCCCGATTTGAGCTGAATTGTCAAAAGTGGATAATATTCTTTATGATAAGC
CTCAAACC
>necator_smith_repeat::3_necator_americanus:325133-325221(+)
CAGAATCGCCACAAATTGTATTTTTTCTCCCCGATTTGAGCTGAATTGTCAAAAGTGGATAATATTCTTTATGATAAGCC
TCAAACCC
>necator_smith_repeat::3_necator_americanus:324963-325051(+)
CAGAATCGCCACAAATTGTATTTTTTTCCCCCGATTTGAGCTGAATTGTCAAAAGTGGATAATATTCTTTATGATAAGCC
TCAAACCC
>necator_smith_repeat::3_necator_americanus:324794-324882(+)
CAGAATCGCCACAAATTGTATTTTTTCTCCCCGATTTGAGCTGAATTGTCAAAAGTGGATAATATTCTTTATGATAAGCC
TCAAACCC
>necator_smith_repeat::3_necator_americanus:324625-324713(+)
CAGAATCGCCACAAATTGTATTTTTTCTCCCCGATTTGAGCTGAATTGTCAAAAGTGGATAATATTCTTTATGATAAGCC
TCAAACCC
>necator_smith_repeat::3_necator_americanus:324456-324544(+)
CAGAATCGCCACAAATTGTATTTTTTCTCCCCGATTTGAGCTGAATTGTCAAAAGTGGATAATATTCTTTATGATAAGCC
TCAAACCC
>necator_smith_repeat::3_necator_americanus:324286-324374(+)
CAGAATCGCCACAAATTGTATTTTTTCTCCCCGATTTGAGCTGAATTGTCAAAAGTGGATAATATTCTTTATGATAAGCC
TCAAACCC
>necator_smith_repeat::3_necator_americanus:324117-324205(+)
CAGAATCGCCACAAATTGTATTTTTTCTCCCCGATTTGAGCTGAATTGTCAAAAGTGGATAATATTCTTTATGATAAGCC
TCAAACCC
>necator_smith_repeat::3_necator_americanus:323946-324034(+)
CAGAATCGCCACAAATTGTATTTTTTCTCCCCGATTTGAGCTGAATTGTCAAAAGTGGATAATATTCTTTATGATAAGCC
TCAAACCC
>necator_smith_repeat::3_necator_americanus:323776-323864(+)
CAGAATCGCCACAAATTGTATTTTTTCTCCCCGATTTGAGCTGAATTGTCAAAAGTGGATAATATTCTTTATGATAAGCC
TCAAACCC
>necator_smith_repeat::3_necator_americanus:308809-308897(-)
CCAGAATCGCCACAAATTGTATTTTTTCTCCCCGATTTGAGCTGAATTGTCAAAAGTGGATAATATTCTTTATGATAAGC
CTCAAACC
>necator_smith_repeat::3_necator_americanus:322917-323005(+)
CAGAATCGCCACAAATTGTATTTTTTCTCCCCGATTTGAGCTGAATTGTCAAAAGTGGATAATATTCTTTATGATAAGCC
TCAAACCC
>necator_smith_repeat::3_necator_americanus:322747-322835(+)
CAGAATCGCCACAAATTGTATTTTTTCTCCCCGATTTGAGCTGAATTGTCAAAAGTGGATAATATTCTTTATGATAAGCA
TCAAACCC
>necator_smith_repeat::3_necator_americanus:308640-308728(-)
CCAGAATCGCCACAAATTGTATTTTTTCTCCCCGATTTGAGCTGAATTGTCAAAAGTGGATAATATTCTTTATGATAAGC
CTCAAACC
>necator_smith_repeat::3_necator_americanus:322410-322499(+)
CAGAATCGCCACAAATTGTATTTTTTTCTCCCCGATTTGAGCTGAATTGTCAAAAGTGGATAATATTCTTTATGATAAGC
CTCAAACCC
>necator_smith_repeat::3_necator_americanus:325302-325390(+)
CAGAATCGCCACAAATTGTATTTTTTCTCCCCGATTTGAGCTGAATTGTCAAAAGTGGATAATATTCTTTATGATAAGCC
TCAAACCC
>necator_smith_repeat::3_necator_americanus:322071-322159(+)
CAGAATCGCCACAAATTGTATTTTTTCTCCCCGATTTGAGCTGAATTGTCAAAAGTGGATAATATTCTTTATGATAAGCC
TCAAACCC
>necator_smith_repeat::3_necator_americanus:321903-321991(+)
CAGAATCGCCACAAATTGTATTTTTTCTCCCCGATTTGAGCTGAATTGTCAAAAGTGGATAATATTCTTTATGACAAGCA
TCAAACCC
>necator_smith_repeat::3_necator_americanus:321734-321822(+)
CAGAATCGCCACAAATTGTATTTTTTCTCCCCGATTTGAGCTGAATTGTCAAAAGTGGATAATATTCTTTATGATAAGCC
TCAAACCC
>necator_smith_repeat::3_necator_americanus:308302-308390(-)
CCAGAATCGCCACAAATTGTATTTTTTCTCCCCGATTTGAGCTGAATTGTCAAAAGTGGATAATATTCTTTATGATAAGC
CTCAAACC
>necator_smith_repeat::3_necator_americanus:321397-321485(+)
CAGAATCGCCACAAATTGTATTTTTTCTCCCCGATTTGAGCTGAATTGTCAAAAGTGGATAATATTCTTTATGATAAGCC
TCAAACCC
>necator_smith_repeat::3_necator_americanus:321229-321317(+)
CAGAATCGCCACAAATTGTATTTTTTCTCCCCGATTTGAGCTGAATTGTCAAAAGTGGATAATATTCTTTATGATAAGCC
TCAAACCC
>necator_smith_repeat::3_necator_americanus:321060-321148(+)
CAGAATCGCCACAAATTGTATTTTTTCTCCCCGATTTGAGCTGAATTGTCAAAAGTGGATAATATTCTTTATGATAAGCC
TCAAACCC
>necator_smith_repeat::3_necator_americanus:320891-320979(+)
CAGAATCGCCACAAATTGTATTTTTTCTCCCCGATTTGAGCTGAATTGTCAAAAGTGGATAATATTCTTTATGATAAGCA
TCAAACCC
>necator_smith_repeat::3_necator_americanus:308132-308220(-)
CCAGAATCGCCACAAATTGTATTTTTTCTCCCCGATTTGAGCTGAATTGTCAAAAGTGGATAATATTCTTTATGATAAGC
CTCAAACC
>necator_smith_repeat::3_necator_americanus:320554-320642(+)
CAGAATCGCCACAAATTGTATTTTTTCTCCCCGATTTGAGCTGAATTGTCAAAAGTGGATAATATTCTTTATGATAAGCA
TCAAACCC
>necator_smith_repeat::3_necator_americanus:320386-320473(+)
CAGAATCGCCACAAATTGTATTTTTCTCCCCGATTTGAGCTGAATTGTCAAAAGTGGATAATATTCTTTATGATAAGCCT
CAAACCC
>necator_smith_repeat::3_necator_americanus:307963-308051(-)
CCAGAATCGCCACAAATTGTATTTTTTCTCCCCGATTTGAGCTGAATTGTCAAAAGTGGATAATATTCTTTATGATAAGC
CTCAAACC
>necator_smith_repeat::3_necator_americanus:320049-320137(+)
CAGAATCGCCACAAATTGTATTTTTTCCCCCCGATTTGAGCTGAATTGTCAAAAGTGGATAATATTCTTTATGATAAGCA
TCAAACCC
>necator_smith_repeat::3_necator_americanus:307794-307882(-)
CCAGAATCGCCACAAATTGTATTTTTTCTCCCCGATTTGAGCTGAATTGTCAAAAGTGGATAATATTCTTTAAGATAAGC
CTCAAACC
>necator_smith_repeat::3_necator_americanus:327838-327926(+)
CAGAATCGCCACAAATTGTATTTTTTCTCCCCGATTTGAGCTGAATTGTCAAAAGTGGATAATATTCTTTATGATAAGCC
TCAAACCC
>necator_smith_repeat::3_necator_americanus:309316-309404(-)
CCAGAATCGCCACAAATTGTATTTTTTCTCCCCGATTTGAGCTGAATTGTCAAAAGTGGATAATATTCTTTATGATAAGC
ATCAAACC
>necator_smith_repeat::3_necator_americanus:309147-309235(-)
CCAGAATCGCCACAAATTGTATTTTTTCTCCCCGATTTGAGCTGAATTGTCAAAAGTGGATAATATTCTTTATGATAAGC
CTCAAACC
>necator_smith_repeat::3_necator_americanus:329871-329959(+)
CAGAATCGCCACAAATTGTATTTTTTCTCCCCGATTTGAGCTGAATTGTCAAAAGTGGATAATATTCTTTATGATAAGCC
TCAAACCC
>necator_smith_repeat::3_necator_americanus:329701-329789(+)
CAGAATCGCCACAAATTGTATTTTTTCTCCCCGATTTGAGCTGAATTGTCAAAAGTGGATAATATTCTTTATGATAAGCC
TCAAACCC
>necator_smith_repeat::3_necator_americanus:329531-329619(+)
CAGAATCGCCACAAATTGTATTTTTTCTCCCCGATTTGAGCTGAATTGTCAAAAGTGGATAATATTCTTTATGATAAGCC
TCAAACCC
>necator_smith_repeat::3_necator_americanus:329361-329449(+)
CAGAATCGCCACAAATTGTATTTTTTCTCCCCGATTTGAGCTGAATTGTCAAAAGTGGATAATATTCTTTATGATAAGCC
TCAAACCC
>necator_smith_repeat::3_necator_americanus:329192-329280(+)
CAGAATCGCCACAAATTGTATTTTTTCTCCCCGATTTGAGCTGAATTGTCAAAAGTGGATAATATTCTTTATGATAAGCC
TCAAACCC
>necator_smith_repeat::3_necator_americanus:329023-329111(+)
CAGAATCGCCACAAATTGTATTTTTTCTCCCCGATTTGAGCTGAATTGTCAAAAGTGGATAATATTCTTTATGATAAGCC
TCAAACCC
>necator_smith_repeat::3_necator_americanus:328853-328941(+)
CAGAATCGCCACAAATTGTATTTTTTCTCCCCGATTTGAGCTGAATTGTCAAAAGTGGATAATATTCTTTATGATAAGCC
TCAAACCC
>necator_smith_repeat::3_necator_americanus:328683-328771(+)
CAGAATCGCCACAAATTGTATTTTTTCTCCCCGATTTGAGCTGAATTGTCAAAAGTGGATAATATTCTTTATGATAAGCC
TCAAACCC
>necator_smith_repeat::3_necator_americanus:328514-328602(+)
CAGAATCGCCACAAATTGTATTTTTTCTCCCCGATTTGAGCTGAATTGTCAAAAGTGGATAATATTCTTTATGATAAGCC
TCAAACCC
>necator_smith_repeat::3_necator_americanus:328345-328433(+)
CAGAATCGCCACAAATTGTATTTTTTCTCCCCGATTTGAGCTGAATTGTCAAAAGTGGATAATATTCTTTATGATAAGCC
TCAAACCC
>necator_smith_repeat::3_necator_americanus:328176-328264(+)
CAGAATCGCCACAAATTGTATTTTTTCTCCCCGATTTGAGCTGAATTGTCAAAAGTGGATAATATTCTTTATGATAAGCC
TCAAACCC
>necator_smith_repeat::3_necator_americanus:328007-328095(+)
CAGAATCGCCACAAATTGTATTTTTTCTCCCCGATTTGAGCTGAATTGTCAAAAGTGGATAATATTCTTTATGATAAGCC
TCAAACCC
>necator_smith_repeat::3_necator_americanus:327669-327757(+)
CAGAATCGCCACAAATTGTATTTTTTCTCCCCGATTTGAGCTGAATTGTCAAAAGTGGATAATATTCTTTATGATAAGCC
TCAAACCC
>necator_smith_repeat::3_necator_americanus:327500-327588(+)
CAGAATCGCCACAAATTGTATTTTTTCTCCCCGATTTGAGCTGAATTGTCAAAAGTGGATAATATTCTTTATGATAAGCC
TCAAACCC
>necator_smith_repeat::3_necator_americanus:327331-327419(+)
CAGAATCGCCACAAATTGTATTTTTTCTCCCCGATTTGAGCTGAATTGTCAAAAGTGGATAATATTCTTTATGATAAGCC
TCAAACCC
>necator_smith_repeat::3_necator_americanus:327162-327250(+)
CAGAATCGCCACAAATTGTATTTTTTCTCCCCGATTTGAGCTGAATTGTCAAAAGTGGATAATATTCTTTATGATAAGCA
TCAAACCC
>necator_smith_repeat::3_necator_americanus:326993-327081(+)
CAGAATCGCCACAAATTGTATTTTTTCTCCCCGATTTGAGCTGAATTGTCAAAAGTGGATAATATTCTTTATGATAAGCC
TCAAACCC
>necator_smith_repeat::3_necator_americanus:326824-326912(+)
CAGAATCGCCACAAATTGTATTTTTTCTCCCCGATTTGAGCTGAATTGTCAAAAGTGGATAATATTCTTTATGATAAGCC
TCAAACCC
>necator_smith_repeat::3_necator_americanus:308978-309066(-)
CCAGAATCGCCACAAATTGTATTTTTTCTCCCCGATTTGAGCTGAATTGTCAAAAGTGGATAATATTCTTTATGATAAGC
CTCAAACC
>necator_smith_repeat::3_necator_americanus:326486-326574(+)
CAGAATCGCCACAAATTGTATTTTTTCTCCCCGATTTGAGCTGAATTGTCAAAAGTGGATAATATTCTTTATGATAAGCC
TCAAACCC
>necator_smith_repeat::3_necator_americanus:326317-326405(+)
CAGAATCGCCACAAATTGTATTTTTTCTCCCCGATTTGAGCTGAATTGTCAAAAGTGGATAATATTCTTTATGATAAGCC
TCAAACCC
>necator_smith_repeat::3_necator_americanus:326148-326236(+)
CAGAATCGCCACAAATTGTATTTTTTCTCCCCGATTTGAGCTGAATTGTCAAAAGTGGATAATATTCTTTATGATAAGCC
TCAAACCC
>necator_smith_repeat::3_necator_americanus:325979-326067(+)
CAGAATCGCCACAAATTGTATTTTTTCTCCCCGATTTGAGCTGAATTGTCAAAAGTGGATAATATTCTTTATGATAAGCC
TCAAACCC
>necator_smith_repeat::3_necator_americanus:325810-325898(+)
CAGAATCGCCACAAATTGTATTTTTTCTCCCCGATTTGAGCTGAATTGTCAAAAGTGGATAATATTCTTTATGATAAGCC
TCAAACCC
>necator_smith_repeat::3_necator_americanus:325641-325729(+)
CAGAATCGCCACAAATTGTATTTTTTCTCCCCGATTTGAGCTGAATTGTCAAAAGTGGATAATATTCTTTATGATAAGCC
TCAAACCC
>necator_smith_repeat::3_necator_americanus:325472-325560(+)
CAGAATCGCCACAAATTGTATTTTTTCTCCCCGATTTGAGCTGAATTGTCAAAAGTGGATAATATTCTTTATGATAAGCC
TCAAACCC
>necator_smith_repeat::3_necator_americanus:307628-307713(-)
CCAGAATCGCCCCAAATTGTATTTTTTCTCCCCGATTTGAGCTGAATTGTCAAAAGTGGATAATATTCTTTAAGATTACC
CTAAA
>necator_smith_repeat::3_necator_americanus:388125-388213(-)
CCAGAATCGCCTCAAATTGTATTTTTTCTCCCCGATTTGAGCTGAATTGTCAAAAGTGGATAATATTCTTTAAGATAAGC
CTCAAACC
>necator_smith_repeat::3_necator_americanus:388569-388657(-)
CCAGAATCGCCTCAAATTGTATTTTTTCTCCCCGATTTGAGCTGAATTGTCAAAAGTGGATAATATTCTTTAAGATGACC
CTCAAACC
>necator_smith_repeat::3_necator_americanus:389075-389164(-)
CCAGAATCGCCTCAAATTGTATTTTTTCTCCCCGATTGGAGCTGAATTGTCAAAAGTGGATAATATTCTTTAAGATGACC
CTCATAACC
>necator_smith_repeat::3_necator_americanus:323615-323695(+)
CCTCAAATTGTATTTTTTCTCCCCGATTTGAGCTGAATTGTCAAAAGTGGATAATATTCTTTATGATAAGCCTCAAACCC
>necator_smith_repeat::3_necator_americanus:322579-322667(+)
CAGAATCGCCCCAAATTGTATTTTTTCTCCCCGATTTGAGCTGAATTGTCAAAAGTGGATAATATTCTTTATGATAAGCC
TCAAACCC
>necator_smith_repeat::3_necator_americanus:322241-322329(+)
CAGAATCGCCCCAAATTGTATTTTTTCTCCCCGATTTGAGCTGAATTGTCAAAAGTGGATAATATTCTTTATGATAAGCC
TCAAACCC
>necator_smith_repeat::3_necator_americanus:321566-321654(+)
CAGAATCGCCCCAAATTGTATTTTTTCTCCCCGATTTGAGCTGAATTGTCAAAAGTGGATAATATTCTTTATGATAAGCC
TCAAACCC
>necator_smith_repeat::3_necator_americanus:320722-320810(+)
CAGAATCGCCCCAAATTGTATTTTTTCTCCCCGATTTGAGCTGAATTGTCAAAAGTGGATAATATTCTTTATGATAAGCC
TCAAACCC
>necator_smith_repeat::3_necator_americanus:320218-320306(+)
CAGAATCGCCCCAAATTGTATTTTTTCTCCCCGATTTGAGCTGAATTGTCAAAAGTGGATAATATTCTTTATGATAAGCA
TCAAACCC
>necator_smith_repeat::3_necator_americanus:326655-326743(+)
CAGAATCGCCCAAAATTGTATTTTTTCTCCCCGATTTGAGCTGAATTGTCAAAAGTGGATAATATTCTTTATGATAAGCC
TCAAACCC
>necator_smith_repeat::3_necator_americanus:319746-319831(+)
GAATCGCCCCAAATTGTATTTTTCTCCCCGATTTGAGCTGAATTGTCAAAAGTGGATAATATTCTTTATGATAAGCATCT
AACCC
>necator_smith_repeat::4_necator_americanus:38910154-38910242(+)
CAGAATCGCCACAAATTGTATTTTTTCTCCCCGATTTGAGCTGAATTGTCAAAAGTGGATAATATTCTTTATGATAAGCC
TCAAACCC
>necator_smith_repeat::4_necator_americanus:38912689-38912777(+)
CAGAATCGCCACAAATTGTATTTTTTCTCCCCGATTTGAGCTGAATTGTCAAAAGTGGATAATATTCTTTATGATAAGCC
TCAAACCC
>necator_smith_repeat::4_necator_americanus:38912521-38912608(+)
CAGAATCGCCACAAATTGTATTTTTCTCCCCGATTTGAGCTGAATTGTCAAAAGTGGATAATATTCTTTATGATAAGCCT
CAAACCC
>necator_smith_repeat::4_necator_americanus:38912351-38912439(+)
CAGAATCGCCACAAATTGTATTTTTTCTCCCCGATTTGAGCTGAATTGTCAAAAGTGGATAATATTCTTTATGATAAGCC
TCAAACCC
>necator_smith_repeat::4_necator_americanus:38912182-38912270(+)
CAGAATCGCCACAAATTGTATTTTTTCTCCCCGATTTGAGCTGAATTGTCAAAAGTGGATAATATTCTTTATGATAAGCA
TCAAACCC
>necator_smith_repeat::4_necator_americanus:38912013-38912101(+)
CAGAATCGCCACAAATTGTATTTTTTCTCCCCGATTTGAGCTGAATTGTCAAAAGTGGATAATATTCTTTATGATAAGCC
TCAAACCC
>necator_smith_repeat::4_necator_americanus:38911844-38911932(+)
CAGAATCGCCACAAATTGTATTTTTTCTCCCCGATTTGAGCTGAATTGTCAAAAGTGGATAATATTCTTTATGATAAGCC
TCAAACCC
>necator_smith_repeat::4_necator_americanus:38911675-38911763(+)
CAGAATCGCCACAAATTGTATTTTTTCTCCCCGATTTGAGCTGAATTGTCAAAAGTGGATAATATTCTTTATGATAAGCC
TCAAACCC
>necator_smith_repeat::4_necator_americanus:38911506-38911594(+)
CAGAATCGCCACAAATTGTATTTTTTCTCCCCGATTTGAGCTGAATTGTCAAAAGTGGATAATATTCTTTATGATAAGCC
TCAAACCC
>necator_smith_repeat::4_necator_americanus:38911337-38911425(+)
CAGAATCGCCACAAATTGTATTTTTTCTCCCCGATTTGAGCTGAATTGTCAAAAGTGGATAATATTCTTTATGATAAGCC
TCAAACCC
>necator_smith_repeat::4_necator_americanus:38911168-38911256(+)
CAGAATCGCCACAAATTGTATTTTTTCTCCCCGATTTGAGCTGAATTGTCAAAAGTGGATAATATTCTTTATGATAAGCC
TCAAACCC
>necator_smith_repeat::4_necator_americanus:38910999-38911086(+)
CAGAATCGCCACAAATTGTATTTTTTCCCCCGATTTGAGCTGAATTGTCAAAAGTGGATAATATTCTTTATGATAAGCCT
CAAACCC
>necator_smith_repeat::4_necator_americanus:38910829-38910917(+)
CAGAATCGCCACAAATTGTATTTTTTCTCCCCGATTTGAGCTGAATTGTCAAAAGTGGATAATATTCTTTATGATAAGCC
TCAAACCC
>necator_smith_repeat::4_necator_americanus:38910660-38910748(+)
CAGAATCGCCACAAATTGTATTTTTTCTCCCCGATTTGAGCTGAATTGTCAAAAGTGGATAATATTCTTTATGATAAGCC
TCAAACCC
>necator_smith_repeat::4_necator_americanus:38910492-38910580(+)
CAGAATCGCCACAAATTGTATTTTTTCTCCCCGATTTGAGCTGAATTGTCAAAAGTGGATAATATTCTTTATGATAAGCC
TCAAACCC
>necator_smith_repeat::4_necator_americanus:38910323-38910411(+)
CAGAATCGCCACAAATTGTATTTTTTCTCCCCGATTTGAGCTGAATTGTCAAAAGTGGATAATATTCTTTATGATAAGCA
TCAAACCC
>necator_smith_repeat::4_necator_americanus:38912859-38912947(+)
CAGAATCGCCACAAATTGTATTTTTTCTCCCCGATTTGAGCTGAATTGTCAAAAGTGGATAATATTCTTTATGATAAGCC
TCAAACCC
>necator_smith_repeat::4_necator_americanus:38909984-38910072(+)
CAGAATCGCCACAAATTGTATTTTTTCTCCCCGATTTGAGCTGAATTGTCAAAAGTGGATAATATTCTTTATGATAAGCC
TCAAACCC
>necator_smith_repeat::4_necator_americanus:38909815-38909903(+)
CAGAATCGCCACAAATTGTATTTTTTCTCCCCGATTTGAGCTGAATTGTCAAAAGTGGATAATATTCTTTATGATAAGCC
TCAAACCC
>necator_smith_repeat::4_necator_americanus:38909645-38909734(+)
CAGAATCGCCACAAATTGTATTTTTTTCTCCCCGATTTGAGCTGAATTGTCAAAAGTGGATAATATTCTTTATGATAAGC
CTCAAACCC
>necator_smith_repeat::4_necator_americanus:38909475-38909563(+)
CAGAATCGCCACAAATTGTATTTTTTCTCCCCGATTTGAGCTGAATTGTCAAAAGTGGATAATATTCTTTATGATAAGCC
TCAAACCC
>necator_smith_repeat::4_necator_americanus:38909306-38909394(+)
CAGAATCGCCACAAATTGTATTTTTTCTCCCCGATTTGAGCTGAATTGTCAAAAGTGGATAATATTCTTTATGATAAGCA
TCAAACCC
>necator_smith_repeat::4_necator_americanus:38909137-38909225(+)
CAGAATCGCCACAAATTGTATTTTTTCTCCCCGATTTGAGCTGAATTGTCAAAAGTGGATAATATTCTTTATGATAAGCC
TCAAACCC
>necator_smith_repeat::4_necator_americanus:38908968-38909056(+)
CAGAATCGCCACAAATTGTATTTTTTCTCCCCGATTTGAGCTGAATTGTCAAAAGTGGATAATATTCTTTATGATAAGCA
TCAAACCC
>necator_smith_repeat::4_necator_americanus:38908799-38908887(+)
CAGAATCGCCACAAATTGTATTTTTTCTCCCCGATTTGAGCTGAATTGTCAAAAGTGGATAATATTCTTTATGATAAGCA
TCAAACCC
>necator_smith_repeat::4_necator_americanus:38908630-38908718(+)
CAGAATCGCCACAAATTGTATTTTTTCTCCCCGATTTGAGCTGAATTGTCAAAAGTGGATAATATTCTTTATGATAAGCC
TCAAACCC
>necator_smith_repeat::4_necator_americanus:38908460-38908548(+)
CAGAATCGCCACAAATTGTATTTTTTCTCCCCGATTTGAGCTGAATTGTCAAAAGTGGATAATATTCTTTATGATAAGCC
TCAAACCC
>necator_smith_repeat::4_necator_americanus:38908292-38908379(+)
CAGAATCGCCACAAATTGTATTTTTCTCCCCGATTTGAGCTGAATTGTCAAAAGTGGATAATATTCTTTATGATAAGCCT
CAAACCC
>necator_smith_repeat::4_necator_americanus:38908122-38908210(+)
CAGAATCGCCACAAATTGTATTTTTTCTCCCCGATTTGAGCTGAATTGTCAAAAGTGGATAATATTCTTTATGATAAGCA
TCAAACCC
>necator_smith_repeat::4_necator_americanus:38907953-38908041(+)
CAGAATCGCCACAAATTGTATTTTTTCTCCCCGATTTGAGCTGAATTGTCAAAAGTGGATAATATTCTTTATGATAAGCC
TCAAACCC
>necator_smith_repeat::4_necator_americanus:38907783-38907871(+)
CAGAATCGCCACAAATTGTATTTTTTCTCCCCGATTTGAGCTGAATTGTCAAAAGTGGATAATATTCTTTATGATAAGCC
TCAAACCC
>necator_smith_repeat::4_necator_americanus:38907614-38907702(+)
CAGAATCGCCACAAATTGTATTTTTTCTCCCCGATTTGAGCTGAATTGTCAAAAGTGGATAATATTCTTTATGATAAGCC
TCAAACCC
>necator_smith_repeat::4_necator_americanus:38915394-38915482(+)
CAGAATCGCCACAAATTGTATTTTTTCTCCCCGATTTGAGCTGAATTGTCAAAAGTGGATAATATTCTTTATGATAAGCC
TCAAACCC
>necator_smith_repeat::4_necator_americanus:38917931-38918019(+)
CAGAATCGCCACAAATTGTATTTTTTCTCCCCGATTTGAGCTGAATTGTCAAAAGTGGATAATATTCTTTATGATAAGCA
TCAAACCC
>necator_smith_repeat::4_necator_americanus:38917762-38917850(+)
CAGAATCGCCACAAATTGTATTTTTTCTCCCCGATTTGAGCTGAATTGTCAAAAGTGGATAATATTCTTTATGATAAGCC
TCAAACCC
>necator_smith_repeat::4_necator_americanus:38917593-38917681(+)
CAGAATCGCCACAAATTGTATTTTTTCTCCCCGATTTGAGCTGAATTGTCAAAAGTGGATAATATTCTTTATGATAAGCC
TCAAACCC
>necator_smith_repeat::4_necator_americanus:38917424-38917512(+)
CAGAATCGCCACAAATTGTATTTTTTCTCCCCGATTTGAGCTGAATTGTCAAAAGTGGATAATATTCTTTATGATAAGCA
TCAAACCC
>necator_smith_repeat::4_necator_americanus:38917255-38917343(+)
CAGAATCGCCACAAATTGTATTTTTTCTCCCCGATTTGAGCTGAATTGTCAAAAGTGGATAATATTCTTTATGATAAGCA
TCAAACCC
>necator_smith_repeat::4_necator_americanus:38918100-38918187(+)
CAGAATCGCCACAAATTGTATTTTTCTCCCCGATTTGAGCTGAATTGTCAAAAGTGGATAATATTCTTTATGATAAGCAT
CAAACCC
>necator_smith_repeat::4_necator_americanus:38916917-38917005(+)
CAGAATCGCCACAAATTGTATTTTTTCTCCCCGATTTGAGCTGAATTGTCAAAAGTGGATAATATTCTTTATGATAAGCA
TCAAACCC
>necator_smith_repeat::4_necator_americanus:38916748-38916836(+)
CAGAATCGCCACAAATTGTATTTTTTCTCCCCGATTTGAGCTGAATTGTCAAAAGTGGATAATATTCTTTATGATAAGCC
TCAAACCC
>necator_smith_repeat::4_necator_americanus:38916579-38916667(+)
CAGAATCGCCACAAATTGTATTTTTTCTCCCCGATTTGAGCTGAATTGTCAAAAGTGGATAATATTCTTTATGATAAGCA
TCAAACCC
>necator_smith_repeat::4_necator_americanus:38916410-38916498(+)
CAGAATCGCCACAAATTGTATTTTTTCTCCCCGATTTGAGCTGAATTGTCAAAAGTGGATAATATTCTTTATGATAAGCA
TCAAACCC
>necator_smith_repeat::4_necator_americanus:38916241-38916329(+)
CAGAATCGCCACAAATTGTATTTTTTCTCCCCGATTTGAGCTGAATTGTCAAAAGTGGATAATATTCTTTATGATAAGCC
TCAAACCC
>necator_smith_repeat::4_necator_americanus:38916072-38916160(+)
CAGAATCGCCACAAATTGTATTTTTTCTCCCCGATTTGAGCTGAATTGTCAAAAGTGGATAATATTCTTTATGATAAGCA
TCAAACCC
>necator_smith_repeat::4_necator_americanus:38915902-38915990(+)
CAGAATCGCCACAAATTGTATTTTTTCTCCCCGATTTGAGCTGAATTGTCAAAAGTGGATAATATTCTTTATGATAAGCC
TCAAACCC
>necator_smith_repeat::4_necator_americanus:38915732-38915820(+)
CAGAATCGCCACAAATTGTATTTTTTCTCCCCGATTTGAGCTGAATTGTCAAAAGTGGATAATATTCTTTATGATAAGCA
TCAAACCC
>necator_smith_repeat::4_necator_americanus:38915563-38915651(+)
CAGAATCGCCACAAATTGTATTTTTTCTCCCCGATTTGAGCTGAATTGTCAAAAGTGGATAATATTCTTTATGATAAGCC
TCAAACCC
>necator_smith_repeat::4_necator_americanus:38907445-38907533(+)
CAGAATCGCCACAAATTGTATTTTTTCTCCCCGATTTGAGCTGAATTGTCAAAAGTGGATAATATTCTTTATGATAAGCC
TCAAACCC
>necator_smith_repeat::4_necator_americanus:38915225-38915313(+)
CAGAATCGCCACAAATTGTATTTTTTCTCCCCGATTTGAGCTGAATTGTCAAAAGTGGATAATATTCTTTATGATAAGCA
TCAAACCC
>necator_smith_repeat::4_necator_americanus:38915057-38915144(+)
CAGAATCGCCACAAATTGTATTTTTCTCCCCGATTTGAGCTGAATTGTCAAAAGTGGATAATATTCTTTATGATAAGCAT
CAAACCC
>necator_smith_repeat::4_necator_americanus:38914888-38914976(+)
CAGAATCGCCACAAATTGTATTTTTTCTCCCCGATTTGAGCTGAATTGTCAAAAGTGGATAATATTCTTTATGATAAGCC
TCAAACCC
>necator_smith_repeat::4_necator_americanus:38914718-38914806(+)
CAGAATCGCCACAAATTGTATTTTTTCTCCCCGATTTGAGCTGAATTGTCAAAAGTGGATAATATTCTTTATGATAAGCC
TCAAACCC
>necator_smith_repeat::4_necator_americanus:38914549-38914637(+)
CAGAATCGCCACAAATTGTATTTTTTCTCCCCGATTTGAGCTGAATTGTCAAAAGTGGATAATATTCTTTATGATAAGCC
TCAAACCC
>necator_smith_repeat::4_necator_americanus:38914380-38914468(+)
CAGAATCGCCACAAATTGTATTTTTTCTCCCCGATTTGAGCTGAATTGTCAAAAGTGGATAATATTCTTTATGATAAGCC
TCAAACCC
>necator_smith_repeat::4_necator_americanus:38914212-38914299(+)
CAGAATCGCCACAAATTGTATTTTTCTCCCCGATTTGAGCTGAATTGTCAAAAGTGGATAATATTCTTTATGATAAGCCT
CAAACCC
>necator_smith_repeat::4_necator_americanus:38914043-38914131(+)
CAGAATCGCCACAAATTGTATTTTTTCTCCCCGATTTGAGCTGAATTGTCAAAAGTGGATAATATTCTTTATGATAAGCC
TCAAACCC
>necator_smith_repeat::4_necator_americanus:38913873-38913961(+)
CAGAATCGCCACAAATTGTATTTTTTCTCCCCGATTTGAGCTGAATTGTCAAAAGTGGATAATATTCTTTATGATAAGCC
TCAAACCC
>necator_smith_repeat::4_necator_americanus:38913704-38913792(+)
CAGAATCGCCACAAATTGTATTTTTTCTCCCCGATTTGAGCTGAATTGTCAAAAGTGGATAATATTCTTTATGATAAGCC
TCAAACCC
>necator_smith_repeat::4_necator_americanus:38913535-38913622(+)
CAGAATCGCCACAAATTGTATTTTTCTCCCCGATTTGAGCTGAATTGTCAAAAGTGGATAATATTCTTTATGATAAGCCT
CAAACCC
>necator_smith_repeat::4_necator_americanus:38913366-38913454(+)
CAGAATCGCCACAAATTGTATTTTTTCTCCCCGATTTGAGCTGAATTGTCAAAAGTGGATAATATTCTTTATGATAAGCC
TCAAACCC
>necator_smith_repeat::4_necator_americanus:38913196-38913284(+)
CAGAATCGCCACAAATTGTATTTTTTCTCCCCGATTTGAGCTGAATTGTCAAAAGTGGATAATATTCTTTATGATAAGCC
TCAAACCC
>necator_smith_repeat::4_necator_americanus:38913028-38913115(+)
CAGAATCGCCACAAATTGTATTTTTCTCCCCGATTTGAGCTGAATTGTCAAAAGTGGATAATATTCTTTATGATAAGCCT
CAAACCC
>necator_smith_repeat::4_necator_americanus:38899019-38899107(+)
CAGAATCGCCACAAATTGTATTTTTTCTCCCCGATTTGAGCTGAATTGTCAAAAGTGGATAATATTCTTTATGATAAGCC
TCAAACCC
>necator_smith_repeat::4_necator_americanus:38901561-38901649(+)
CAGAATCGCCACAAATTGTATTTTTTCTCCCCGATTTGAGCTGAATTGTCAAAAGTGGATAATATTCTTTATGATAAGCC
TCAAACCC
>necator_smith_repeat::4_necator_americanus:38901392-38901480(+)
CAGAATCGCCACAAATTGTATTTTTTCTCCCCGATTTGAGCTGAATTGTCAAAAGTGGATAATATTCTTTATGATAAGCC
TCAAACCC
>necator_smith_repeat::4_necator_americanus:38901223-38901311(+)
CAGAATCGCCACAAATTGTATTTTTTCTCCCCGATTTGAGCTGAATTGTCAAAAGTGGATAATATTCTTTATGATAAGCC
TCAAACCC
>necator_smith_repeat::4_necator_americanus:38901054-38901142(+)
CAGAATCGCCACAAATTGTATTTTTTCTCCCCGATTTGAGCTGAATTGTCAAAAGTGGATAATATTCTTTATGATAAGCC
TCAAACCC
>necator_smith_repeat::4_necator_americanus:38900884-38900972(+)
CAGAATCGCCACAAATTGTATTTTTTCTCCCCGATTTGAGCTGAATTGTCAAAAGTGGATAATATTCTTTATGATAAGCC
TCAAACCC
>necator_smith_repeat::4_necator_americanus:38900715-38900803(+)
CAGAATCGCCACAAATTGTATTTTTTCTCCCCGATTTGAGCTGAATTGTCAAAAGTGGATAATATTCTTTATGATAAGCC
TCAAACCC
>necator_smith_repeat::4_necator_americanus:38900545-38900633(+)
CAGAATCGCCACAAATTGTATTTTTTCTCCCCGATTTGAGCTGAATTGTCAAAAGTGGATAATATTCTTTATGATAAGCC
TCAAACCC
>necator_smith_repeat::4_necator_americanus:38900376-38900464(+)
CAGAATCGCCACAAATTGTATTTTTTCTCCCCGATTTGAGCTGAATTGTCAAAAGTGGATAATATTCTTTATGATAAGCC
TCAAACCC
>necator_smith_repeat::4_necator_americanus:38900207-38900295(+)
CAGAATCGCCACAAATTGTATTTTTTCTCCCCGATTTGAGCTGAATTGTCAAAAGTGGATAATATTCTTTATGATAAGCC
TCAAACCC
>necator_smith_repeat::4_necator_americanus:38900038-38900126(+)
CAGAATCGCCACAAATTGTATTTTTTCTCCCCGATTTGAGCTGAATTGTCAAAAGTGGATAATATTCTTTATGATAAGCC
TCAAACCC
>necator_smith_repeat::4_necator_americanus:38899869-38899957(+)
CAGAATCGCCACAAATTGTATTTTTTCTCCCCGATTTGAGCTGAATTGTCAAAAGTGGATAATATTCTTTATGATAAGCC
TCAAACCC
>necator_smith_repeat::4_necator_americanus:38899698-38899786(+)
CAGAATCGCCACAAATTGTATTTTTTCTCCCCGATTTGAGCTGAATTGTCAAAAGTGGATAATATTCTTTATGATAAGCC
TCAAACCC
>necator_smith_repeat::4_necator_americanus:38899529-38899617(+)
CAGAATCGCCACAAATTGTATTTTTTCTCCCCGATTTGAGCTGAATTGTCAAAAGTGGATAATATTCTTTATGATAAGCC
TCAAACCC
>necator_smith_repeat::4_necator_americanus:38899358-38899446(+)
CAGAATCGCCACAAATTGTATTTTTTCTCCCCGATTTGAGCTGAATTGTCAAAAGTGGATAATATTCTTTATGATAAGCC
TCAAACCC
>necator_smith_repeat::4_necator_americanus:38899189-38899277(+)
CAGAATCGCCACAAATTGTATTTTTTCTCCCCGATTTGAGCTGAATTGTCAAAAGTGGATAATATTCTTTATGATAAGCC
TCAAACCC
>necator_smith_repeat::4_necator_americanus:38901730-38901818(+)
CAGAATCGCCACAAATTGTATTTTTTCTCCCCGATTTGAGCTGAATTGTCAAAAGTGGATAATATTCTTTATGATAAGCC
TCAAACCC
>necator_smith_repeat::4_necator_americanus:38898850-38898938(+)
CAGAATCGCCACAAATTGTATTTTTTCTCCCCGATTTGAGCTGAATTGTCAAAAGTGGATAATATTCTTTATGATAAGCC
TCAAACCC
>necator_smith_repeat::4_necator_americanus:38898681-38898769(+)
CAGAATCGCCACAAATTGTATTTTTTCTCCCCGATTTGAGCTGAATTGTCAAAAGTGGATAATATTCTTTATGATAAGCC
TCAAACCC
>necator_smith_repeat::4_necator_americanus:38898512-38898600(+)
CAGAATCGCCACAAATTGTATTTTTTCTCCCCGATTTGAGCTGAATTGTCAAAAGTGGATAATATTCTTTATGATAAGCC
TCAAACCC
>necator_smith_repeat::4_necator_americanus:38898343-38898431(+)
CAGAATCGCCACAAATTGTATTTTTTCTCCCCGATTTGAGCTGAATTGTCAAAAGTGGATAATATTCTTTATGATAAGCC
TCAAACCC
>necator_smith_repeat::4_necator_americanus:38898174-38898262(+)
CAGAATCGCCACAAATTGTATTTTTTCTCCCCGATTTGAGCTGAATTGTCAAAAGTGGATAATATTCTTTATGATAAGCC
TCAAACCC
>necator_smith_repeat::4_necator_americanus:38898005-38898093(+)
CAGAATCGCCACAAATTGTATTTTTTCTCCCCGATTTGAGCTGAATTGTCAAAAGTGGATAATATTCTTTATGATAAGCC
TCAAACCC
>necator_smith_repeat::4_necator_americanus:38897836-38897924(+)
CAGAATCGCCACAAATTGTATTTTTTCTCCCCGATTTGAGCTGAATTGTCAAAAGTGGATAATATTCTTTATGATAAGCC
TCAAACCC
>necator_smith_repeat::4_necator_americanus:38897667-38897755(+)
CAGAATCGCCACAAATTGTATTTTTTCTCCCCGATTTGAGCTGAATTGTCAAAAGTGGATAATATTCTTTATGATAAGCC
TCAAACCC
>necator_smith_repeat::4_necator_americanus:38897498-38897586(+)
CAGAATCGCCACAAATTGTATTTTTTCTCCCCGATTTGAGCTGAATTGTCAAAAGTGGATAATATTCTTTATGATAAGCC
TCAAACCC
>necator_smith_repeat::4_necator_americanus:38918268-38918356(+)
CAGAATCGCCACAAATTGTATTTTTTCTCCCCGATTTGAGCTGAATTGTCAAAAGTGGATAATATTCTTTATGATAAGCC
TCAAACCC
>necator_smith_repeat::4_necator_americanus:38897160-38897248(+)
CAGAATCGCCACAAATTGTATTTTTTCTCCCCGATTTGAGCTGAATTGTCAAAAGTGGATAATATTCTTTATGATAAGCC
TCAAACCC
>necator_smith_repeat::4_necator_americanus:38896990-38897078(+)
CAGAATCGCCACAAATTGTATTTTTTCTCCCCGATTTGAGCTGAATTGTCAAAAGTGGATAATATTCTTTATGATAAGCC
TCAAACCC
>necator_smith_repeat::4_necator_americanus:38918437-38918525(+)
CAGAATCGCCACAAATTGTATTTTTTCTCCCCGATTTGAGCTGAATTGTCAAAAGTGGATAATATTCTTTATGATAAGCC
TCAAACCC
>necator_smith_repeat::4_necator_americanus:38919283-38919371(+)
CAGAATCGCCACAAATTGTATTTTTTCTCCCCGATTTGAGCTGAATTGTCAAAAGTGGATAATATTCTTTATGATAAGCC
TCAAACCC
>necator_smith_repeat::4_necator_americanus:38904736-38904824(+)
CAGAATCGCCACAAATTGTATTTTTTCTCCCCGATTTGAGCTGAATTGTCAAAAGTGGATAATATTCTTTATGATAAGCA
TCAAACCC
>necator_smith_repeat::4_necator_americanus:38907275-38907363(+)
CAGAATCGCCACAAATTGTATTTTTTCTCCCCGATTTGAGCTGAATTGTCAAAAGTGGATAATATTCTTTATGATAAGCC
TCAAACCC
>necator_smith_repeat::4_necator_americanus:38907105-38907193(+)
CAGAATCGCCACAAATTGTATTTTTTCTCCCCGATTTGAGCTGAATTGTCAAAAGTGGATAATATTCTTTATGATAAGCA
TCAAACCC
>necator_smith_repeat::4_necator_americanus:38906935-38907023(+)
CAGAATCGCCACAAATTGTATTTTTTCTCCCCGATTTGAGCTGAATTGTCAAAAGTGGATAATATTCTTTATGATAAGCC
TCAAACCC
>necator_smith_repeat::4_necator_americanus:38906766-38906854(+)
CAGAATCGCCACAAATTGTATTTTTTCTCCCCGATTTGAGCTGAATTGTCAAAAGTGGATAATATTCTTTATGATAAGCC
TCAAACCC
>necator_smith_repeat::4_necator_americanus:38906597-38906685(+)
CAGAATCGCCACAAATTGTATTTTTTCTCCCCGATTTGAGCTGAATTGTCAAAAGTGGATAATATTCTTTATGATAAGCC
TCAAACCC
>necator_smith_repeat::4_necator_americanus:38906428-38906516(+)
CAGAATCGCCACAAATTGTATTTTTTCTCCCCGATTTGAGCTGAATTGTCAAAAGTGGATAATATTCTTTATGATAAGCC
TCAAACCC
>necator_smith_repeat::4_necator_americanus:38906258-38906346(+)
CAGAATCGCCACAAATTGTATTTTTTCTCCCCGATTTGAGCTGAATTGTCAAAAGTGGATAATATTCTTTATGATAAGCC
TCAAACCC
>necator_smith_repeat::4_necator_americanus:38906089-38906177(+)
CAGAATCGCCACAAATTGTATTTTTTCTCCCCGATTTGAGCTGAATTGTCAAAAGTGGATAATATTCTTTATGATAAGCC
TCAAACCC
>necator_smith_repeat::4_necator_americanus:38905919-38906007(+)
CAGAATCGCCACAAATTGTATTTTTTCTCCCCGATTTGAGCTGAATTGTCAAAAGTGGATAATATTCTTTATGATAAGCC
TCAAACCC
>necator_smith_repeat::4_necator_americanus:38905750-38905838(+)
CAGAATCGCCACAAATTGTATTTTTTCTCCCCGATTTGAGCTGAATTGTCAAAAGTGGATAATATTCTTTATGATAAGCC
TCAAACCC
>necator_smith_repeat::4_necator_americanus:38905582-38905669(+)
CAGAATCGCCACAAATTGTATTTTTCTCCCCGATTTGAGCTGAATTGTCAAAAGTGGATAATATTCTTTATGATAAGCCT
CAAACCC
>necator_smith_repeat::4_necator_americanus:38905412-38905500(+)
CAGAATCGCCACAAATTGTATTTTTTCTCCCCGATTTGAGCTGAATTGTCAAAAGTGGATAATATTCTTTATGATAAGCA
TCAAACCC
>necator_smith_repeat::4_necator_americanus:38905243-38905331(+)
CAGAATCGCCACAAATTGTATTTTTTCTCCCCGATTTGAGCTGAATTGTCAAAAGTGGATAATATTCTTTATGATAAGCC
TCAAACCC
>necator_smith_repeat::4_necator_americanus:38905074-38905162(+)
CAGAATCGCCACAAATTGTATTTTTTCTCCCCGATTTGAGCTGAATTGTCAAAAGTGGATAATATTCTTTATGATAAGCC
TCAAACCC
>necator_smith_repeat::4_necator_americanus:38904905-38904993(+)
CAGAATCGCCACAAATTGTATTTTTTCTCCCCGATTTGAGCTGAATTGTCAAAAGTGGATAATATTCTTTATGATAAGCC
TCAAACCC
>necator_smith_repeat::4_necator_americanus:38904567-38904655(+)
CAGAATCGCCACAAATTGTATTTTTTCTCCCCGATTTGAGCTGAATTGTCAAAAGTGGATAATATTCTTTATGATAAGCC
TCAAACCC
>necator_smith_repeat::4_necator_americanus:38904399-38904486(+)
CAGAATCGCCACAAATTGTATTTTTCTCCCCGATTTGAGCTGAATTGTCAAAAGTGGATAATATTCTTTATGATAAGCAT
CAAACCC
>necator_smith_repeat::4_necator_americanus:38904230-38904318(+)
CAGAATCGCCACAAATTGTATTTTTTCTCCCCGATTTGAGCTGAATTGTCAAAAGTGGATAATATTCTTTATGATAAGCC
TCAAACCC
>necator_smith_repeat::4_necator_americanus:38904062-38904150(+)
CAGAATCGCCACAAATTGTATTTTTTCTCCCCGATTTGAGCTGAATTGTCAAAAGTGGATAATATTCTTTATGATAAGCC
TCAAACCC
>necator_smith_repeat::4_necator_americanus:38903893-38903981(+)
CAGAATCGCCACAAATTGTATTTTTTCTCCCCGATTTGAGCTGAATTGTCAAAAGTGGATAATATTCTTTATGATAAGCC
TCAAACCC
>necator_smith_repeat::4_necator_americanus:38903085-38903173(+)
CAGAATCGCCACAAATTGTATTTTTTCTCCCCGATTTGAGCTGAATTGTCAAAAGTGGATAATATTCTTTATGATAAGCC
TCAAACCC
>necator_smith_repeat::4_necator_americanus:38902915-38903003(+)
CAGAATCGCCACAAATTGTATTTTTTCTCCCCGATTTGAGCTGAATTGTCAAAAGTGGATAATATTCTTTATGATAAGCC
TCAAACCC
>necator_smith_repeat::4_necator_americanus:38902744-38902832(+)
CAGAATCGCCACAAATTGTATTTTTTCTCCCCGATTTGAGCTGAATTGTCAAAAGTGGATAATATTCTTTATGATAAGCC
TCAAACCC
>necator_smith_repeat::4_necator_americanus:38902575-38902663(+)
CAGAATCGCCACAAATTGTATTTTTTCTCCCCGATTTGAGCTGAATTGTCAAAAGTGGATAATATTCTTTATGATAAGCC
TCAAACCC
>necator_smith_repeat::4_necator_americanus:38902406-38902494(+)
CAGAATCGCCACAAATTGTATTTTTTCTCCCCGATTTGAGCTGAATTGTCAAAAGTGGATAATATTCTTTATGATAAGCC
TCAAACCC
>necator_smith_repeat::4_necator_americanus:38902237-38902325(+)
CAGAATCGCCACAAATTGTATTTTTTCTCCCCGATTTGAGCTGAATTGTCAAAAGTGGATAATATTCTTTATGATAAGCC
TCAAACCC
>necator_smith_repeat::4_necator_americanus:38902068-38902156(+)
CAGAATCGCCACAAATTGTATTTTTTCTCCCCGATTTGAGCTGAATTGTCAAAAGTGGATAATATTCTTTATGATAAGCC
TCAAACCC
>necator_smith_repeat::4_necator_americanus:38901899-38901987(+)
CAGAATCGCCACAAATTGTATTTTTTCTCCCCGATTTGAGCTGAATTGTCAAAAGTGGATAATATTCTTTATGATAAGCC
TCAAACCC
>necator_smith_repeat::4_necator_americanus:38896652-38896740(+)
CAGGATCGCCACAAATTGTATTTTTTCTCCCCGATTTGAGCTGAATTGTCAAAAGTGGATAATATTCTTTATGATAAGCC
TCAAACCC
>necator_smith_repeat::4_necator_americanus:38897329-38897417(+)
CAGGATCGCCACAAATTGTATTTTTTCTCCCCGATTTGAGCTGAATTGTCAAAAGTGGATAATATTCTTTATGATAAGCC
TCAAACCC
>necator_smith_repeat::4_necator_americanus:38896821-38896909(+)
CAGGATCGCCACAAATTGTATTTTTTCTCCCCGATTTGAGCTGAATTGTCAAAAGTGGATAATATTCTTTATGATAAGCC
TCAAACCC
>necator_smith_repeat::4_necator_americanus:38896484-38896571(+)
CAGGATCGCCACAAATTGTATTTTTCTCCCCGATTTGAGCTGAATTGTCAAAAGTGGATAATATTCTTTATGATAAGCCT
CAAACCC
>necator_smith_repeat::4_necator_americanus:38917086-38917174(+)
CAGAATCGCCCCAAATTGTATTTTTTCTCCCCGATTTGAGCTGAATTGTCAAAAGTGGATAATATTCTTTATGATAAGCC
TCAAACCC
>necator_smith_repeat::4_necator_americanus:38918606-38918694(+)
CAGAATCGCCCCAAATTGTATTTTTTCTCCCCGATTTGAGCTGAATTGTCAAAAGTGGATAATATTCTTTATGATAAGCC
TCAAACCC
>necator_smith_repeat::4_necator_americanus:38918775-38918863(+)
CAGAATCGCCCCAAATTGTATTTTTTCTCCCCGATTTGAGCTGAATTGTCAAAAGTGGATAATATTCTTTATGATAAGCA
TCAAACCC
>necator_smith_repeat::4_necator_americanus:38918944-38919032(+)
CAGAATCGCCCCAAATTGTATTTTTTCTCCCCGATTTGAGCTGAATTGTCAAAAGTGGATAATATTCTTTATGATAAGCC
TCAAACCC
>necator_smith_repeat::4_necator_americanus:38919114-38919202(+)
CAGAATCGCCCCAAATTGTATTTTTTCTCCCCGATTTGAGCTGAATTGTCAAAAGTGGATAATATTCTTTATGATAAGCA
TCAAACCC
>necator_smith_repeat::11_necator_americanus:863-951(-)
CCAGAATCGCCACAAATTGTATTTTTTCTCCCCGATTTGAGCTGAATTGTCAAAAGTGGATAATATTCTTTATGATAAGC
CTCAAACC
>necator_smith_repeat::11_necator_americanus:694-782(-)
CCAGAATCGCCACAAATTGTATTTTTTCTCCCCGATTTGAGCTGAATTGTCAAAAGTGGATAATATTCTTTATGATAAGC
ATCAAACC
>necator_smith_repeat::11_necator_americanus:18-106(-)
CCAGAATCGCCACAAATTGTATTTTTTCTCCCCGATTTGAGCTGAATTGTCAAAAGTGGATAATATTCTTTGTGATAAGC
CTCAAACC
>necator_smith_repeat::11_necator_americanus:1201-1289(-)
CCAGAATCTCCACAAATTGTATTTTTTCTCCCCGACTTGAGTTGAATTGTCAAAAGTGGATAATATTCTTTATGATAAGC
CTCAAACC
>necator_smith_repeat::11_necator_americanus:1032-1120(-)
CCAGAATCGCCGCAAATTGTATTTTTTCTCCCCGATTTGAGCTGAATTGTCAAAAGTGGATAATATTCTTTATGATAAGC
CTCAAACC
>necator_smith_repeat::11_necator_americanus:356-444(-)
CCAGATTCGCCCCAAATTGTATTTTTTCTCCCCGATTTGAGCTGAATTGTCAAAAGTGGATAATATTCTTTATGATAAGC
CTCAAACC
>necator_smith_repeat::11_necator_americanus:187-275(-)
CCAGAATCGCCCCAAATTGTATTTTTTCTCCCCGATTTGAGCTGAATTGTCAAAAGTGGATAATATTCTTTATGATAAGC
ATCAAACC
>necator_smith_repeat::24_necator_americanus:1842-1931(-)
CCAGAATCGCCACAAATTGTATTTTTTCTCCCCCGATTTGAGCTGAATTGTCAAAAGTGGATAATATTCTTTATGATAAG
CCTCAAACC
>necator_smith_repeat::24_necator_americanus:1504-1592(-)
CCAGAATCGCCACAAATTGTATTTTTTCTCCCCGATTTGAGCTGAATTGTCAAAAGTGGATAATATTCTTTATGATAAGC
ATCAAACC
>necator_smith_repeat::24_necator_americanus:1335-1423(-)
CCAGAATCGCCACAAATTGTATTTTTTCTCCCCGATTTGAGCTGAATTGTCAAAAGTGGATAATATTCTTTATGATAAGC
ATCAAACC
>necator_smith_repeat::24_necator_americanus:1166-1254(-)
CCAGAATCGCCACAAATTGTATTTTTTCTCCCCGATTTGAGCTGAATTGTCAAAAGTGGATAATATTCTTTATGATAAGC
CTCAAACC
>necator_smith_repeat::24_necator_americanus:997-1085(-)
CCAGAATCGCCACAAATTGTATTTTTTCTCCCCGATTTGAGCTGAATTGTCAAAAGTGGATAATATTCTTTATGATAAGC
CTCAAACC
>necator_smith_repeat::24_necator_americanus:829-917(-)
CCAGAATCGCCACAAATTGTATTTTTTCTCCCCGATTTGAGCTGAATTGTCAAAAGTGGATAATATTCTTTATGATAAGC
CTCAAACC
>necator_smith_repeat::24_necator_americanus:660-748(-)
CCAGAATCGCCACAAATTGTATTTTTTCTCCCCGATTTGAGCTGAATTGTCAAAAGTGGATAATATTCTTTATGATAAGC
ATCAAACC
>necator_smith_repeat::24_necator_americanus:490-578(-)
CCAGAATCGCCACAAATTGTATTTTTTCTCCCCGATTTGAGCTGAATTGTCAAAAGTGGATAATATTCTTTATGATAAGC
CTCAAACC
>necator_smith_repeat::24_necator_americanus:321-409(-)
CCAGAATCGCCACAAATTGTATTTTTTCTCCCCGATTTGAGCTGAATTGTCAAAAGTGGATAATATTCTTTATGATAAGC
CTCAAACC
>necator_smith_repeat::24_necator_americanus:152-240(-)
CCAGAATCGCCACAAATTGTATTTTTTCTCCCCGATTTGAGCTGAATTGTCAAAAGTGGATAATATTCTTTATGATAAGC
ATCAAACC
>necator_smith_repeat::24_necator_americanus:1673-1760(-)
CAGAATCGCCACAAATTGTATTTTTTCTCCCCGATTTGAGCTGAATTGTCAAAAGTGGATAATATTCTTTATGATAAGCC
TCAAACC
>necator_smith_repeat::34_necator_americanus:654-742(+)
CAGAATCGCCACAAATTGTATTTTTTCTCCCCGATTTGAGCTGAATTGTCAAAAGTGGATAATATTCTTTATGATAAGCC
TCAAACCC
>necator_smith_repeat::34_necator_americanus:823-911(+)
CAGAATCGCCACAAATTGTATTTTTTCTCCCCGATTTGAGCTGAATTGTCAAAAGTGGATAATATTCTTTATGATAAGCC
TCAAACCC
>necator_smith_repeat::34_necator_americanus:485-573(+)
CAGAATCGCCTCAAATTGTATTTTTTCTCCCCGATTTGAGCTGAATTGTCAAAAGTGGATAATATTCTTTATGATAAGCC
TCAAACCC
>necator_smith_repeat::36_necator_americanus:606-694(-)
CCAGAATCGCCACAAATTGTATTTTTTCTCCCCGATTTGAGCTGAATTGTCAAAAGTGGATAATATTCTTTATGATAAGC
ATCAAACC
>necator_smith_repeat::36_necator_americanus:267-355(-)
CCAGAATCGCCACAAATTGTATTTTTTCTCCCCGATTTGAGCTGAATTGTCAAAAGTGGATAATATTCTTTATGATAAGC
CTCAAACC
>necator_smith_repeat::36_necator_americanus:97-185(-)
CCAGGATCGCCACAAATTGTATTTTTTCTCCCCGATTTGAGCTGAATTGTCAAAAGTGGATAATATTCTTTAAGATAATC
CTCAAACC
>necator_smith_repeat::36_necator_americanus:775-863(-)
CCAGAATCGCCCCAAATTGTATTTTTTCTCCCCGATTTGAGCTGAATTGTCAAAAGTGGATAATATTCTTTATGATAAGC
ATCAAACC
>necator_smith_repeat::36_necator_americanus:436-524(-)
CCAGAATCGCCCCAAATTGTATTTTTTCTCCCCGATTTGAGCTGAATTGTCAAAAGTGGATAATATTCTTTATGATAAGC
ATCAAACC
>necator_smith_repeat::37_necator_americanus:835-923(-)
CCAGAATCTCCATAGATTGTATTTTTTCTCCCCGATTTGAGCTGAATTGTCAAAAGTGGATAATATTCTTTAAGATAAGC
CTCAAACC
>necator_smith_repeat::37_necator_americanus:329-418(-)
CCAGAATCTCCATAGATTGTATTTTTTTCTCCCCGATTTGAGCTGAATTGTCAAAAGTGGATAATATTCTTTAAGATAAG
CCTCAAACC
