# Supplementary material for: Global diversity of soil-transmitted helminths reveals population-biased genetic variation that impacts diagnostic targets
Source: Nat Commun. 2025 Jul 10;16:6374. doi: 10.1038/s41467-025-61687-0 (PMC12246136; doi:10.1038/s41467-025-61687-0)
Supplement: Supplementary file 14 — Source Data [file 41467_2025_61687_MOESM14_ESM.zip › 02_SOURCE_DATA_FOR_FIGURES copy/SOURCE_DATA_FIGURE_3_D_E_F.csv]

	sample_id	country	species	scaffold_name	scaffold_start	scaffold_end	target_size	target_name	raw_read_counts	coverage_per_base_target	coverage_per_base_target_plus_0.01	target	mean_exon_normal_cov_per_country_plus_0.01	FINAL_GENOME_COPIES
1	BEN_merged.bam	Benin	Ascaris_lumbricoides	52_ascaris_lumbricoides	152839	152914	75	ascaris_germline_repeat_58	63	0.84	0.85	ascaris_germline_repeat	0.0107672108096784	78.9433786543825
2	BEN_merged.bam	Benin	Ascaris_lumbricoides	52_ascaris_lumbricoides	147342	147414	72	ascaris_germline_repeat_66	18	0.25	0.26	ascaris_germline_repeat	0.0107672108096784	24.1473864119288
3	BEN_merged.bam	Benin	Ascaris_lumbricoides	3_ascaris_lumbricoides	6782989	6783064	75	ascaris_germline_repeat_23	16	0.213333333333333	0.223333333333333	ascaris_germline_repeat	0.0107672108096784	20.7419857640927
4	BEN_merged.bam	Benin	Ascaris_lumbricoides	52_ascaris_lumbricoides	148125	148200	75	ascaris_germline_repeat_63	75	1	1.01	ascaris_germline_repeat	0.0107672108096784	93.803308754031
5	BEN_merged.bam	Benin	Ascaris_lumbricoides	23_ascaris_lumbricoides	1143291	1143359	68	ascaris_germline_repeat_36	13	0.191176470588235	0.201176470588235	ascaris_germline_repeat	0.0107672108096784	18.6841768164698
6	BEN_merged.bam	Benin	Ascaris_lumbricoides	23_ascaris_lumbricoides	1132189	1132264	75	ascaris_germline_repeat_48	31	0.413333333333333	0.423333333333333	ascaris_germline_repeat	0.0107672108096784	39.3168983886533
7	BEN_merged.bam	Benin	Ascaris_lumbricoides	3_ascaris_lumbricoides	6785645	6785720	75	ascaris_germline_repeat_2	16	0.213333333333333	0.223333333333333	ascaris_germline_repeat	0.0107672108096784	20.7419857640927
8	BEN_merged.bam	Benin	Ascaris_lumbricoides	23_ascaris_lumbricoides	1132309	1132384	75	ascaris_germline_repeat_47	29	0.386666666666667	0.396666666666667	ascaris_germline_repeat	0.0107672108096784	36.8402433720452
9	BEN_merged.bam	Benin	Ascaris_lumbricoides	3_ascaris_lumbricoides	6784799	6784874	75	ascaris_germline_repeat_8	13	0.173333333333333	0.183333333333333	ascaris_germline_repeat	0.0107672108096784	17.0270032391805
10	BEN_merged.bam	Benin	Ascaris_lumbricoides	3_ascaris_lumbricoides	6783110	6783185	75	ascaris_germline_repeat_22	16	0.213333333333333	0.223333333333333	ascaris_germline_repeat	0.0107672108096784	20.7419857640927
11	BEN_merged.bam	Benin	Ascaris_lumbricoides	52_ascaris_lumbricoides	150439	150514	75	ascaris_germline_repeat_62	15	0.2	0.21	ascaris_germline_repeat	0.0107672108096784	19.5036582557886
12	BEN_merged.bam	Benin	Ascaris_lumbricoides	52_ascaris_lumbricoides	147582	147657	75	ascaris_germline_repeat_64	51	0.68	0.69	ascaris_germline_repeat	0.0107672108096784	64.083448554734
13	BEN_merged.bam	Benin	Ascaris_lumbricoides	3_ascaris_lumbricoides	6784678	6784753	75	ascaris_germline_repeat_9	12	0.16	0.17	ascaris_germline_repeat	0.0107672108096784	15.7886757308765
14	BEN_merged.bam	Benin	Ascaris_lumbricoides	3_ascaris_lumbricoides	6785524	6785599	75	ascaris_germline_repeat_3	27	0.36	0.37	ascaris_germline_repeat	0.0107672108096784	34.3635883554371
15	BEN_merged.bam	Benin	Ascaris_lumbricoides	3_ascaris_lumbricoides	6785162	6785237	75	ascaris_germline_repeat_5	13	0.173333333333333	0.183333333333333	ascaris_germline_repeat	0.0107672108096784	17.0270032391805
16	BEN_merged.bam	Benin	Ascaris_lumbricoides	52_ascaris_lumbricoides	147462	147537	75	ascaris_germline_repeat_65	135	1.8	1.81	ascaris_germline_repeat	0.0107672108096784	168.102959252273
17	BEN_merged.bam	Benin	Ascaris_lumbricoides	52_ascaris_lumbricoides	152359	152434	75	ascaris_germline_repeat_60	62	0.826666666666667	0.836666666666667	ascaris_germline_repeat	0.0107672108096784	77.7050511460785
18	BEN_merged.bam	Benin	Ascaris_lumbricoides	23_ascaris_lumbricoides	1143164	1143239	75	ascaris_germline_repeat_37	147	1.96	1.97	ascaris_germline_repeat	0.0107672108096784	182.962889351922
19	BEN_merged.bam	Benin	Ascaris_lumbricoides	300_ascaris_lumbricoides	17413	17488	75	ascaris_germline_repeat_79	16	0.213333333333333	0.223333333333333	ascaris_germline_repeat	0.0107672108096784	20.7419857640927
20	CHN_merged.bam	China	Ascaris_lumbricoides	23_ascaris_lumbricoides	1132189	1132264	75	ascaris_germline_repeat_48	11	0.146666666666667	0.156666666666667	ascaris_germline_repeat	0.0100126458921265	15.646879791271
21	CHN_merged.bam	China	Ascaris_lumbricoides	52_ascaris_lumbricoides	147462	147537	75	ascaris_germline_repeat_65	36	0.48	0.49	ascaris_germline_repeat	0.0100126458921265	48.93811338972
22	CHN_merged.bam	China	Ascaris_lumbricoides	3_ascaris_lumbricoides	6785524	6785599	75	ascaris_germline_repeat_3	11	0.146666666666667	0.156666666666667	ascaris_germline_repeat	0.0100126458921265	15.646879791271
23	CHN_merged.bam	China	Necator_americanus	1_necator_americanus	9848	9936	88	necator_smith_repeat_16	14	0.159090909090909	0.169090909090909	necator_repeat	0.0821798032357403	2.05757257176506
24	CHN_merged.bam	China	Necator_americanus	3_necator_americanus	322241	322329	88	necator_smith_repeat_60	17	0.193181818181818	0.203181818181818	necator_repeat	0.0821798032357403	2.47240575155641
25	CHN_merged.bam	China	Necator_americanus	4_necator_americanus	38896990	38897078	88	necator_smith_repeat_179	598	6.79545454545455	6.80545454545455	necator_repeat	0.0821798032357403	82.81176490448
26	CHN_merged.bam	China	Necator_americanus	1_necator_americanus	5292	5380	88	necator_smith_repeat_36	114	1.29545454545455	1.30545454545455	necator_repeat	0.0821798032357403	15.8853452314765
27	CHN_merged.bam	China	Necator_americanus	3_necator_americanus	324456	324544	88	necator_smith_repeat_69	70	0.795454545454545	0.805454545454545	necator_repeat	0.0821798032357403	9.80112526120348
28	CHN_merged.bam	China	Necator_americanus	1_necator_americanus	5123	5211	88	necator_smith_repeat_37	24	0.272727272727273	0.282727272727273	necator_repeat	0.0821798032357403	3.44034983773621
29	CHN_merged.bam	China	Necator_americanus	1_necator_americanus	11370	11458	88	necator_smith_repeat_7	33	0.375	0.385	necator_repeat	0.0821798032357403	4.68484937711024
30	CHN_merged.bam	China	Necator_americanus	1_necator_americanus	11708	11796	88	necator_smith_repeat_5	133	1.51136363636364	1.52136363636364	necator_repeat	0.0821798032357403	18.5126220368217
31	CHN_merged.bam	China	Necator_americanus	4_necator_americanus	38897329	38897417	88	necator_smith_repeat_181	129	1.46590909090909	1.47590909090909	necator_repeat	0.0821798032357403	17.9595111304332
32	CHN_merged.bam	China	Necator_americanus	1_necator_americanus	11539	11627	88	necator_smith_repeat_6	62	0.704545454545455	0.714545454545455	necator_repeat	0.0821798032357403	8.69490344842656
33	CHN_merged.bam	China	Necator_americanus	4_necator_americanus	38897498	38897586	88	necator_smith_repeat_182	24	0.272727272727273	0.282727272727273	necator_repeat	0.0821798032357403	3.44034983773621
34	CHN_merged.bam	China	Necator_americanus	11_necator_americanus	863	951	88	necator_smith_repeat_310	15	0.170454545454545	0.180454545454545	necator_repeat	0.0821798032357403	2.19585029836218
35	CHN_merged.bam	China	Necator_americanus	3_necator_americanus	322410	322499	89	necator_smith_repeat_61	37	0.415730337078652	0.425730337078652	necator_repeat	0.0821798032357403	5.18047403761001
36	CHN_merged.bam	China	Necator_americanus	11_necator_americanus	694	782	88	necator_smith_repeat_311	16	0.181818181818182	0.191818181818182	necator_repeat	0.0821798032357403	2.33412802495929
37	CHN_merged.bam	China	Necator_americanus	4_necator_americanus	38896821	38896909	88	necator_smith_repeat_178	303	3.44318181818182	3.45318181818182	necator_repeat	0.0821798032357403	42.0198355583312
38	CHN_merged.bam	China	Necator_americanus	3_necator_americanus	322579	322667	88	necator_smith_repeat_62	27	0.306818181818182	0.316818181818182	necator_repeat	0.0821798032357403	3.85518301752755
39	CHN_merged.bam	China	Necator_americanus	34_necator_americanus	485	573	88	necator_smith_repeat_326	110	1.25	1.26	necator_repeat	0.0821798032357403	15.3322343250881
40	CHN_merged.bam	China	Necator_americanus	3_necator_americanus	307794	307882	88	necator_smith_repeat_174	29	0.329545454545455	0.339545454545455	necator_repeat	0.0821798032357403	4.13173847072178
41	CHN_merged.bam	China	Necator_americanus	34_necator_americanus	654	742	88	necator_smith_repeat_327	47	0.534090909090909	0.544090909090909	necator_repeat	0.0821798032357403	6.62073754946984
42	CHN_merged.bam	China	Necator_americanus	4_necator_americanus	38897160	38897248	88	necator_smith_repeat_180	112	1.27272727272727	1.28272727272727	necator_repeat	0.0821798032357403	15.6087897782823
43	CHN_merged.bam	China	Necator_americanus	34_necator_americanus	823	911	88	necator_smith_repeat_328	211	2.39772727272727	2.40772727272727	necator_repeat	0.0821798032357403	29.2982847113966
44	CHN_merged.bam	China	Necator_americanus	4_necator_americanus	38897667	38897755	88	necator_smith_repeat_183	59	0.670454545454545	0.680454545454545	necator_repeat	0.0821798032357403	8.28007026863522
45	CHN_merged.bam	China	Necator_americanus	36_necator_americanus	775	863	88	necator_smith_repeat_329	376	4.27272727272727	4.28272727272727	necator_repeat	0.0821798032357403	52.1141095999205
46	CHN_merged.bam	China	Necator_americanus	3_necator_americanus	307628	307713	85	necator_smith_repeat_175	156	1.83529411764706	1.84529411764706	necator_repeat	0.0821798032357403	22.4543506432312
47	CHN_merged.bam	China	Necator_americanus	36_necator_americanus	606	694	88	necator_smith_repeat_330	12	0.136363636363636	0.146363636363636	necator_repeat	0.0821798032357403	1.78101711857084
48	CHN_merged.bam	China	Necator_americanus	4_necator_americanus	38896652	38896740	88	necator_smith_repeat_177	97	1.10227272727273	1.11227272727273	necator_repeat	0.0821798032357403	13.5346238793256
49	CHN_merged.bam	China	Necator_americanus	4_necator_americanus	38899189	38899277	88	necator_smith_repeat_192	14	0.159090909090909	0.169090909090909	necator_repeat	0.0821798032357403	2.05757257176506
50	CHN_merged.bam	China	Trichuris_trichiura	6_trichuris_trichiura	9436	9527	91	trichuris_trichiura_repeat_1	1070	11.7582417582418	11.7682417582418	trichuris_repeat	1.80672003104959	6.51359455587878
51	CHN_merged.bam	China	Trichuris_trichiura	102_trichuris_trichiura	21805316	21805407	91	trichuris_trichiura_repeat_174	21	0.230769230769231	0.240769230769231	trichuris_repeat	1.80672003104959	0.133263165643522
52	CHN_merged.bam	China	Trichuris_trichiura	102_trichuris_trichiura	21803997	21804088	91	trichuris_trichiura_repeat_175	73	0.802197802197802	0.812197802197802	trichuris_repeat	1.80672003104959	0.449542700717148
53	CHN_merged.bam	China	Trichuris_trichiura	56_trichuris_trichiura	15413	15501	88	trichuris_trichiura_repeat_54	139	1.57954545454545	1.58954545454545	trichuris_repeat	1.80672003104959	0.879796220348555
54	CHN_merged.bam	China	Trichuris_trichiura	6_trichuris_trichiura	109590	109681	91	trichuris_trichiura_repeat_3	23	0.252747252747253	0.262747252747253	trichuris_repeat	1.80672003104959	0.145427763146354
55	CHN_merged.bam	China	Trichuris_trichiura	102_trichuris_trichiura	21803557	21803648	91	trichuris_trichiura_repeat_176	107	1.17582417582418	1.18582417582418	trichuris_repeat	1.80672003104959	0.656340858265288
56	CHN_merged.bam	China	Trichuris_trichiura	56_trichuris_trichiura	15850	15941	91	trichuris_trichiura_repeat_55	567	6.23076923076923	6.24076923076923	trichuris_repeat	1.80672003104959	3.45419828391659
57	CHN_merged.bam	China	Trichuris_trichiura	6_trichuris_trichiura	22510	22601	91	trichuris_trichiura_repeat_5	26	0.285714285714286	0.295714285714286	trichuris_repeat	1.80672003104959	0.163674659400601
58	CHN_merged.bam	China	Trichuris_trichiura	102_trichuris_trichiura	21797467	21797558	91	trichuris_trichiura_repeat_177	113	1.24175824175824	1.25175824175824	trichuris_repeat	1.80672003104959	0.692834650773783
59	CHN_merged.bam	China	Trichuris_trichiura	70_trichuris_trichiura	18378	18469	91	trichuris_trichiura_repeat_57	1784	19.6043956043956	19.6143956043956	trichuris_repeat	1.80672003104959	10.8563558643897
60	CHN_merged.bam	China	Trichuris_trichiura	96_trichuris_trichiura	3217026	3217117	91	trichuris_trichiura_repeat_63	93	1.02197802197802	1.03197802197802	trichuris_repeat	1.80672003104959	0.571188675745465
61	CHN_merged.bam	China	Trichuris_trichiura	52_trichuris_trichiura	5881	5972	91	trichuris_trichiura_repeat_20	20	0.21978021978022	0.22978021978022	trichuris_repeat	1.80672003104959	0.127180866892106
62	CHN_merged.bam	China	Trichuris_trichiura	102_trichuris_trichiura	21859634	21859725	91	trichuris_trichiura_repeat_106	2145	23.5714285714286	23.5814285714286	trichuris_repeat	1.80672003104959	13.0520657136508
63	CHN_merged.bam	China	Trichuris_trichiura	70_trichuris_trichiura	14859	14950	91	trichuris_trichiura_repeat_58	155	1.7032967032967	1.7132967032967	trichuris_repeat	1.80672003104959	0.94829119833325
64	CHN_merged.bam	China	Trichuris_trichiura	52_trichuris_trichiura	26117	26209	92	trichuris_trichiura_repeat_22	44	0.478260869565217	0.488260869565217	trichuris_repeat	1.80672003104959	0.27024711143628
65	CHN_merged.bam	China	Trichuris_trichiura	56_trichuris_trichiura	10570	10661	91	trichuris_trichiura_repeat_49	103	1.13186813186813	1.14186813186813	trichuris_repeat	1.80672003104959	0.632011663259624
66	CHN_merged.bam	China	Trichuris_trichiura	103_trichuris_trichiura	1776858	1776951	93	trichuris_trichiura_repeat_183	40	0.43010752688172	0.44010752688172	trichuris_repeat	1.80672003104959	0.243594756972969
67	CHN_merged.bam	China	Trichuris_trichiura	96_trichuris_trichiura	3213066	3213157	91	trichuris_trichiura_repeat_60	490	5.38461538461539	5.39461538461538	trichuris_repeat	1.80672003104959	2.98586128005757
68	CHN_merged.bam	China	Trichuris_trichiura	56_trichuris_trichiura	7931	8022	91	trichuris_trichiura_repeat_43	54	0.593406593406593	0.603406593406593	trichuris_repeat	1.80672003104959	0.333979024440246
69	CHN_merged.bam	China	Trichuris_trichiura	102_trichuris_trichiura	21860514	21860605	91	trichuris_trichiura_repeat_108	218	2.3956043956044	2.4056043956044	trichuris_repeat	1.80672003104959	1.33147601967245
70	CHN_merged.bam	China	Trichuris_trichiura	96_trichuris_trichiura	3213946	3214037	91	trichuris_trichiura_repeat_61	13	0.142857142857143	0.152857142857143	trichuris_repeat	1.80672003104959	0.0846047756321949
71	CHN_merged.bam	China	Trichuris_trichiura	56_trichuris_trichiura	8371	8462	91	trichuris_trichiura_repeat_44	37	0.406593406593407	0.416593406593407	trichuris_repeat	1.80672003104959	0.230579945666176
72	CHN_merged.bam	China	Trichuris_trichiura	103_trichuris_trichiura	1779936	1780027	91	trichuris_trichiura_repeat_190	660	7.25274725274725	7.26274725274725	trichuris_repeat	1.80672003104959	4.01985206779827
73	CHN_merged.bam	China	Trichuris_trichiura	102_trichuris_trichiura	21809715	21809806	91	trichuris_trichiura_repeat_166	28	0.307692307692308	0.317692307692308	trichuris_repeat	1.80672003104959	0.175839256903433
74	CHN_merged.bam	China	Trichuris_trichiura	56_trichuris_trichiura	14090	14181	91	trichuris_trichiura_repeat_52	115	1.26373626373626	1.27373626373626	trichuris_repeat	1.80672003104959	0.704999248276615
75	CHN_merged.bam	China	Trichuris_trichiura	102_trichuris_trichiura	21806196	21806287	91	trichuris_trichiura_repeat_173	14	0.153846153846154	0.163846153846154	trichuris_repeat	1.80672003104959	0.0906870743836108
76	CHN_merged.bam	China	Trichuris_trichiura	56_trichuris_trichiura	10130	10221	91	trichuris_trichiura_repeat_48	13	0.142857142857143	0.152857142857143	trichuris_repeat	1.80672003104959	0.0846047756321949
77	CHN_merged.bam	China	Trichuris_trichiura	56_trichuris_trichiura	14970	15061	91	trichuris_trichiura_repeat_53	1956	21.4945054945055	21.5045054945055	trichuris_repeat	1.80672003104959	11.9025112496332
78	CHN_merged.bam	China	Trichuris_trichiura	96_trichuris_trichiura	3238165	3238256	91	trichuris_trichiura_repeat_72	414	4.54945054945055	4.55945054945055	trichuris_repeat	1.80672003104959	2.52360657494996
79	CHN_merged.bam	China	Trichuris_trichiura	103_trichuris_trichiura	1795904	1795997	93	trichuris_trichiura_repeat_204	48	0.516129032258065	0.526129032258065	trichuris_repeat	1.80672003104959	0.291206729994805
80	CHN_merged.bam	China	Trichuris_trichiura	102_trichuris_trichiura	21860074	21860165	91	trichuris_trichiura_repeat_107	28	0.307692307692308	0.317692307692308	trichuris_repeat	1.80672003104959	0.175839256903433
81	CHN_merged.bam	China	Trichuris_trichiura	56_trichuris_trichiura	12773	12861	88	trichuris_trichiura_repeat_50	65	0.738636363636364	0.748636363636364	trichuris_repeat	1.80672003104959	0.414362131802708
82	CHN_merged.bam	China	Trichuris_trichiura	96_trichuris_trichiura	3219653	3219744	91	trichuris_trichiura_repeat_66	22	0.241758241758242	0.251758241758242	trichuris_repeat	1.80672003104959	0.139345464394938
83	CHN_merged.bam	China	Trichuris_trichiura	103_trichuris_trichiura	1796784	1796877	93	trichuris_trichiura_repeat_206	337	3.62365591397849	3.63365591397849	trichuris_repeat	1.80672003104959	2.01118925540864
84	CHN_merged.bam	China	Trichuris_trichiura	56_trichuris_trichiura	13650	13741	91	trichuris_trichiura_repeat_51	194	2.13186813186813	2.14186813186813	trichuris_repeat	1.80672003104959	1.18550084963847
85	CHN_merged.bam	China	Trichuris_trichiura	103_trichuris_trichiura	1797224	1797317	93	trichuris_trichiura_repeat_207	103	1.10752688172043	1.11752688172043	trichuris_repeat	1.80672003104959	0.618539044519928
86	CHN_merged.bam	China	Trichuris_trichiura	102_trichuris_trichiura	21854354	21854445	91	trichuris_trichiura_repeat_104	159	1.74725274725275	1.75725274725275	trichuris_repeat	1.80672003104959	0.972620393338913
87	CHN_merged.bam	China	Trichuris_trichiura	102_trichuris_trichiura	21833450	21833543	93	trichuris_trichiura_repeat_114	13	0.139784946236559	0.149784946236559	trichuris_repeat	1.80672003104959	0.0829043480242722
88	CHN_merged.bam	China	Trichuris_trichiura	102_trichuris_trichiura	21849514	21849605	91	trichuris_trichiura_repeat_102	102	1.12087912087912	1.13087912087912	trichuris_repeat	1.80672003104959	0.625929364508208
89	CHN_merged.bam	China	Trichuris_trichiura	97_trichuris_trichiura	2014912	2015005	93	trichuris_trichiura_repeat_98	99	1.06451612903226	1.07451612903226	trichuris_repeat	1.80672003104959	0.59473305800901
90	CHN_merged.bam	China	Trichuris_trichiura	103_trichuris_trichiura	1799420	1799513	93	trichuris_trichiura_repeat_212	88	0.946236559139785	0.956236559139785	trichuris_repeat	1.80672003104959	0.529266595103986
91	CHN_merged.bam	China	Trichuris_trichiura	102_trichuris_trichiura	21849954	21850045	91	trichuris_trichiura_repeat_103	31	0.340659340659341	0.350659340659341	trichuris_repeat	1.80672003104959	0.194086153157681
92	CHN_merged.bam	China	Trichuris_trichiura	102_trichuris_trichiura	21818511	21818602	91	trichuris_trichiura_repeat_148	47	0.516483516483517	0.526483516483517	trichuris_repeat	1.80672003104959	0.291402933180335
93	CHN_merged.bam	China	Trichuris_trichiura	102_trichuris_trichiura	21818950	21819041	91	trichuris_trichiura_repeat_147	1164	12.7912087912088	12.8012087912088	trichuris_repeat	1.80672003104959	7.08533063851187
94	CHN_merged.bam	China	Trichuris_trichiura	96_trichuris_trichiura	3237725	3237816	91	trichuris_trichiura_repeat_73	41	0.450549450549451	0.460549450549451	trichuris_repeat	1.80672003104959	0.25490914067184
95	CHN_merged.bam	China	Trichuris_trichiura	103_trichuris_trichiura	1796344	1796437	93	trichuris_trichiura_repeat_205	15	0.161290322580645	0.171290322580645	trichuris_repeat	1.80672003104959	0.0948073412797312
96	ETH_worm_merged.bam	Ethiopia_worm	Ascaris_lumbricoides	3_ascaris_lumbricoides	6785766	6785841	75	ascaris_germline_repeat_1	1183	15.7733333333333	15.7833333333333	ascaris_germline_repeat	0.650459422720549	24.2649007486424
97	ETH_worm_merged.bam	Ethiopia_worm	Ascaris_lumbricoides	23_ascaris_lumbricoides	1144245	1144320	75	ascaris_germline_repeat_33	101	1.34666666666667	1.35666666666667	ascaris_germline_repeat	0.650459422720549	2.08570530194244
98	ETH_worm_merged.bam	Ethiopia_worm	Ascaris_lumbricoides	3_ascaris_lumbricoides	6782989	6783064	75	ascaris_germline_repeat_23	7670	102.266666666667	102.276666666667	ascaris_germline_repeat	0.650459422720549	157.237581767813
99	ETH_worm_merged.bam	Ethiopia_worm	Ascaris_lumbricoides	52_ascaris_lumbricoides	147342	147414	72	ascaris_germline_repeat_66	23182	321.972222222222	321.982222222222	ascaris_germline_repeat	0.650459422720549	495.007391661005
100	ETH_worm_merged.bam	Ethiopia_worm	Ascaris_lumbricoides	42_ascaris_lumbricoides	343496	343571	75	ascaris_germline_repeat_54	5308	70.7733333333333	70.7833333333333	ascaris_germline_repeat	0.650459422720549	108.82052109766
101	ETH_worm_merged.bam	Ethiopia_worm	Ascaris_lumbricoides	3_ascaris_lumbricoides	6784799	6784874	75	ascaris_germline_repeat_8	6706	89.4133333333333	89.4233333333333	ascaris_germline_repeat	0.650459422720549	137.4771895214
102	ETH_worm_merged.bam	Ethiopia_worm	Ascaris_lumbricoides	23_ascaris_lumbricoides	1143524	1143599	75	ascaris_germline_repeat_35	2505	33.4	33.41	ascaris_germline_repeat	0.650459422720549	51.3636959247397
103	ETH_worm_merged.bam	Ethiopia_worm	Ascaris_lumbricoides	3_ascaris_lumbricoides	6785645	6785720	75	ascaris_germline_repeat_2	6348	84.64	84.65	ascaris_germline_repeat	0.650459422720549	130.138786591715
104	ETH_worm_merged.bam	Ethiopia_worm	Ascaris_lumbricoides	3_ascaris_lumbricoides	6782868	6782943	75	ascaris_germline_repeat_24	892	11.8933333333333	11.9033333333333	ascaris_germline_repeat	0.650459422720549	18.299886076748
105	ETH_worm_merged.bam	Ethiopia_worm	Ascaris_lumbricoides	51_ascaris_lumbricoides	22261	22336	75	ascaris_germline_repeat_55	15	0.2	0.21	ascaris_germline_repeat	0.650459422720549	0.322848732241704
106	ETH_worm_merged.bam	Ethiopia_worm	Ascaris_lumbricoides	3_ascaris_lumbricoides	6783715	6783790	75	ascaris_germline_repeat_17	676	9.01333333333333	9.02333333333333	ascaris_germline_repeat	0.650459422720549	13.8722463202904
107	ETH_worm_merged.bam	Ethiopia_worm	Ascaris_lumbricoides	3_ascaris_lumbricoides	6784678	6784753	75	ascaris_germline_repeat_9	6951	92.68	92.69	ascaris_germline_repeat	0.650459422720549	142.499280911826
108	ETH_worm_merged.bam	Ethiopia_worm	Ascaris_lumbricoides	3_ascaris_lumbricoides	6782747	6782822	75	ascaris_germline_repeat_25	2926	39.0133333333333	39.0233333333333	ascaris_germline_repeat	0.650459422720549	59.9934937833909
109	ETH_worm_merged.bam	Ethiopia_worm	Ascaris_lumbricoides	23_ascaris_lumbricoides	1139070	1139145	75	ascaris_germline_repeat_44	31	0.413333333333333	0.423333333333333	ascaris_germline_repeat	0.650459422720549	0.650822047534864
110	ETH_worm_merged.bam	Ethiopia_worm	Ascaris_lumbricoides	52_ascaris_lumbricoides	164938	165013	75	ascaris_germline_repeat_56	4664	62.1866666666667	62.1966666666667	ascaris_germline_repeat	0.650459422720549	95.6195951571104
111	ETH_worm_merged.bam	Ethiopia_worm	Ascaris_lumbricoides	3_ascaris_lumbricoides	6785524	6785599	75	ascaris_germline_repeat_3	11110	148.133333333333	148.143333333333	ascaris_germline_repeat	0.650459422720549	227.751844555842
112	ETH_worm_merged.bam	Ethiopia_worm	Ascaris_lumbricoides	3_ascaris_lumbricoides	6783594	6783669	75	ascaris_germline_repeat_18	302	4.02666666666667	4.03666666666667	ascaris_germline_repeat	0.650459422720549	6.20587007531275
113	ETH_worm_merged.bam	Ethiopia_worm	Ascaris_lumbricoides	3_ascaris_lumbricoides	6782626	6782701	75	ascaris_germline_repeat_26	2958	39.44	39.45	ascaris_germline_repeat	0.650459422720549	60.6494404139772
114	ETH_worm_merged.bam	Ethiopia_worm	Ascaris_lumbricoides	52_ascaris_lumbricoides	153314	153389	75	ascaris_germline_repeat_57	5291	70.5466666666667	70.5566666666667	ascaris_germline_repeat	0.650459422720549	108.472049450161
115	ETH_worm_merged.bam	Ethiopia_worm	Ascaris_lumbricoides	3_ascaris_lumbricoides	6783473	6783548	75	ascaris_germline_repeat_19	1457	19.4266666666667	19.4366666666667	ascaris_germline_repeat	0.650459422720549	29.8814437730377
116	ETH_worm_merged.bam	Ethiopia_worm	Ascaris_lumbricoides	3_ascaris_lumbricoides	6784194	6784269	75	ascaris_germline_repeat_13	283	3.77333333333333	3.78333333333333	ascaris_germline_repeat	0.650459422720549	5.81640176340213
117	ETH_worm_merged.bam	Ethiopia_worm	Ascaris_lumbricoides	3_ascaris_lumbricoides	6785283	6785358	75	ascaris_germline_repeat_4	1460	19.4666666666667	19.4766666666667	ascaris_germline_repeat	0.650459422720549	29.9429387696552
118	ETH_worm_merged.bam	Ethiopia_worm	Ascaris_lumbricoides	3_ascaris_lumbricoides	6782505	6782580	75	ascaris_germline_repeat_27	489	6.52	6.53	ascaris_germline_repeat	0.650459422720549	10.0390581978016
119	ETH_worm_merged.bam	Ethiopia_worm	Ascaris_lumbricoides	3_ascaris_lumbricoides	6784436	6784511	75	ascaris_germline_repeat_11	741	9.88	9.89	ascaris_germline_repeat	0.650459422720549	15.2046379136688
120	ETH_worm_merged.bam	Ethiopia_worm	Ascaris_lumbricoides	52_ascaris_lumbricoides	152839	152914	75	ascaris_germline_repeat_58	45399	605.32	605.33	ascaris_germline_repeat	0.650459422720549	930.619157561289
121	ETH_worm_merged.bam	Ethiopia_worm	Ascaris_lumbricoides	52_ascaris_lumbricoides	147582	147657	75	ascaris_germline_repeat_64	44230	589.733333333333	589.743333333333	ascaris_germline_repeat	0.650459422720549	906.656607212683
122	ETH_worm_merged.bam	Ethiopia_worm	Ascaris_lumbricoides	3_ascaris_lumbricoides	6782384	6782459	75	ascaris_germline_repeat_28	122	1.62666666666667	1.63666666666667	ascaris_germline_repeat	0.650459422720549	2.51617027826471
123	ETH_worm_merged.bam	Ethiopia_worm	Ascaris_lumbricoides	23_ascaris_lumbricoides	1142804	1142879	75	ascaris_germline_repeat_38	1571	20.9466666666667	20.9566666666667	ascaris_germline_repeat	0.650459422720549	32.2182536445015
124	ETH_worm_merged.bam	Ethiopia_worm	Ascaris_lumbricoides	3_ascaris_lumbricoides	6785162	6785237	75	ascaris_germline_repeat_5	7466	99.5466666666667	99.5566666666667	ascaris_germline_repeat	0.650459422720549	153.055921997825
125	ETH_worm_merged.bam	Ethiopia_worm	Ascaris_lumbricoides	23_ascaris_lumbricoides	1144845	1144920	75	ascaris_germline_repeat_31	2768	36.9066666666667	36.9166666666667	ascaris_germline_repeat	0.650459422720549	56.754757294871
126	ETH_worm_merged.bam	Ethiopia_worm	Ascaris_lumbricoides	3_ascaris_lumbricoides	6783231	6783306	75	ascaris_germline_repeat_21	4431	59.08	59.09	ascaris_germline_repeat	0.650459422720549	90.8434837531538
127	ETH_worm_merged.bam	Ethiopia_worm	Ascaris_lumbricoides	52_ascaris_lumbricoides	152599	152674	75	ascaris_germline_repeat_59	14143	188.573333333333	188.583333333333	ascaris_germline_repeat	0.650459422720549	289.923286136102
128	ETH_worm_merged.bam	Ethiopia_worm	Ascaris_lumbricoides	300_ascaris_lumbricoides	17413	17488	75	ascaris_germline_repeat_79	13217	176.226666666667	176.236666666667	ascaris_germline_repeat	0.650459422720549	270.94183051351
129	ETH_worm_merged.bam	Ethiopia_worm	Ascaris_lumbricoides	142_ascaris_lumbricoides	685670	685745	75	ascaris_germline_repeat_72	13	0.173333333333333	0.183333333333333	ascaris_germline_repeat	0.650459422720549	0.281852067830059
130	ETH_worm_merged.bam	Ethiopia_worm	Ascaris_lumbricoides	3_ascaris_lumbricoides	6785041	6785116	75	ascaris_germline_repeat_6	4279	57.0533333333333	57.0633333333333	ascaris_germline_repeat	0.650459422720549	87.7277372578687
131	ETH_worm_merged.bam	Ethiopia_worm	Ascaris_lumbricoides	23_ascaris_lumbricoides	1144732	1144800	68	ascaris_germline_repeat_32	1852	27.2352941176471	27.2452941176471	ascaris_germline_repeat	0.650459422720549	41.8862317401653
132	ETH_worm_merged.bam	Ethiopia_worm	Ascaris_lumbricoides	3_ascaris_lumbricoides	6784075	6784148	73	ascaris_germline_repeat_14	11	0.150684931506849	0.160684931506849	ascaris_germline_repeat	0.650459422720549	0.247032982987292
133	ETH_worm_merged.bam	Ethiopia_worm	Ascaris_lumbricoides	23_ascaris_lumbricoides	1142203	1142278	75	ascaris_germline_repeat_40	342	4.56	4.57	ascaris_germline_repeat	0.650459422720549	7.02580336354565
134	ETH_worm_merged.bam	Ethiopia_worm	Ascaris_lumbricoides	52_ascaris_lumbricoides	152359	152434	75	ascaris_germline_repeat_60	44516	593.546666666667	593.556666666667	ascaris_germline_repeat	0.650459422720549	912.519130223548
135	ETH_worm_merged.bam	Ethiopia_worm	Ascaris_lumbricoides	3_ascaris_lumbricoides	6784920	6784995	75	ascaris_germline_repeat_7	4312	57.4933333333333	57.5033333333333	ascaris_germline_repeat	0.650459422720549	88.4041822206609
136	ETH_worm_merged.bam	Ethiopia_worm	Ascaris_lumbricoides	3_ascaris_lumbricoides	6783955	6784030	75	ascaris_germline_repeat_15	1523	20.3066666666667	20.3166666666667	ascaris_germline_repeat	0.650459422720549	31.234333698622
137	ETH_worm_merged.bam	Ethiopia_worm	Ascaris_lumbricoides	23_ascaris_lumbricoides	1141119	1141194	75	ascaris_germline_repeat_41	339	4.52	4.53	ascaris_germline_repeat	0.650459422720549	6.96430836692819
138	ETH_worm_merged.bam	Ethiopia_worm	Ascaris_lumbricoides	23_ascaris_lumbricoides	1143764	1143839	75	ascaris_germline_repeat_34	404	5.38666666666667	5.39666666666667	ascaris_germline_repeat	0.650459422720549	8.29669996030665
139	ETH_worm_merged.bam	Ethiopia_worm	Ascaris_lumbricoides	23_ascaris_lumbricoides	1139793	1139868	75	ascaris_germline_repeat_43	1616	21.5466666666667	21.5566666666667	ascaris_germline_repeat	0.650459422720549	33.1406785937635
140	ETH_worm_merged.bam	Ethiopia_worm	Ascaris_lumbricoides	23_ascaris_lumbricoides	1140153	1140225	72	ascaris_germline_repeat_42	279	3.875	3.885	ascaris_germline_repeat	0.650459422720549	5.97270154647152
141	ETH_worm_merged.bam	Ethiopia_worm	Ascaris_lumbricoides	3_ascaris_lumbricoides	6783836	6783909	73	ascaris_germline_repeat_16	1014	13.8904109589041	13.9004109589041	ascaris_germline_repeat	0.650459422720549	21.3701431224804
142	ETH_worm_merged.bam	Ethiopia_worm	Ascaris_lumbricoides	23_ascaris_lumbricoides	1132189	1132264	75	ascaris_germline_repeat_48	21578	287.706666666667	287.716666666667	ascaris_germline_repeat	0.650459422720549	442.328386086392
143	ETH_worm_merged.bam	Ethiopia_worm	Ascaris_lumbricoides	42_ascaris_lumbricoides	343738	343815	77	ascaris_germline_repeat_52	243	3.15584415584416	3.16584415584416	ascaris_germline_repeat	0.650459422720549	4.86708939137664
144	ETH_worm_merged.bam	Ethiopia_worm	Ascaris_lumbricoides	142_ascaris_lumbricoides	684006	684081	75	ascaris_germline_repeat_73	25	0.333333333333333	0.343333333333333	ascaris_germline_repeat	0.650459422720549	0.527832054299929
145	ETH_worm_merged.bam	Ethiopia_worm	Ascaris_lumbricoides	58_ascaris_lumbricoides	55509	55584	75	ascaris_germline_repeat_67	207	2.76	2.77	ascaris_germline_repeat	0.650459422720549	4.25852851575962
146	ETH_worm_merged.bam	Ethiopia_worm	Ascaris_lumbricoides	3_ascaris_lumbricoides	6783110	6783185	75	ascaris_germline_repeat_22	10614	141.52	141.53	ascaris_germline_repeat	0.650459422720549	217.584671781754
147	ETH_worm_merged.bam	Ethiopia_worm	Ascaris_lumbricoides	142_ascaris_lumbricoides	692490	692565	75	ascaris_germline_repeat_71	197	2.62666666666667	2.63666666666667	ascaris_germline_repeat	0.650459422720549	4.05354519370139
148	ETH_worm_merged.bam	Ethiopia_worm	Ascaris_lumbricoides	142_ascaris_lumbricoides	701036	701111	75	ascaris_germline_repeat_69	25	0.333333333333333	0.343333333333333	ascaris_germline_repeat	0.650459422720549	0.527832054299929
149	ETH_worm_merged.bam	Ethiopia_worm	Ascaris_lumbricoides	23_ascaris_lumbricoides	1143291	1143359	68	ascaris_germline_repeat_36	10202	150.029411764706	150.039411764706	ascaris_germline_repeat	0.650459422720549	230.666827973935
150	ETH_worm_merged.bam	Ethiopia_worm	Ascaris_lumbricoides	52_ascaris_lumbricoides	150439	150514	75	ascaris_germline_repeat_62	10594	141.253333333333	141.263333333333	ascaris_germline_repeat	0.650459422720549	217.174705137638
151	ETH_worm_merged.bam	Ethiopia_worm	Ascaris_lumbricoides	300_ascaris_lumbricoides	17173	17248	75	ascaris_germline_repeat_78	9502	126.693333333333	126.703333333333	ascaris_germline_repeat	0.650459422720549	194.79052636888
152	ETH_worm_merged.bam	Ethiopia_worm	Ascaris_lumbricoides	52_ascaris_lumbricoides	148125	148200	75	ascaris_germline_repeat_63	57476	766.346666666667	766.356666666667	ascaris_germline_repeat	0.650459422720549	1178.17751561101
153	ETH_worm_merged.bam	Ethiopia_worm	Ascaris_lumbricoides	3_ascaris_lumbricoides	6784557	6784632	75	ascaris_germline_repeat_10	4009	53.4533333333333	53.4633333333333	ascaris_germline_repeat	0.650459422720549	82.1931875622967
154	ETH_worm_merged.bam	Ethiopia_worm	Ascaris_lumbricoides	23_ascaris_lumbricoides	1143164	1143239	75	ascaris_germline_repeat_37	85111	1134.81333333333	1134.82333333333	ascaris_germline_repeat	0.650459422720549	1744.64892611891
155	ETH_worm_merged.bam	Ethiopia_worm	Ascaris_lumbricoides	23_ascaris_lumbricoides	1142331	1142399	68	ascaris_germline_repeat_39	2472	36.3529411764706	36.3629411764706	ascaris_germline_repeat	0.650459422720549	55.9034736162056
156	ETH_worm_merged.bam	Ethiopia_worm	Ascaris_lumbricoides	3_ascaris_lumbricoides	6784315	6784390	75	ascaris_germline_repeat_12	1573	20.9733333333333	20.9833333333333	ascaris_germline_repeat	0.650459422720549	32.2592503089131
157	ETH_worm_merged.bam	Ethiopia_worm	Ascaris_lumbricoides	52_ascaris_lumbricoides	147462	147537	75	ascaris_germline_repeat_65	103347	1377.96	1377.97	ascaris_germline_repeat	0.650459422720549	2118.45651222429
158	ETH_worm_merged.bam	Ethiopia_worm	Ascaris_lumbricoides	23_ascaris_lumbricoides	1132309	1132384	75	ascaris_germline_repeat_47	20960	279.466666666667	279.476666666667	ascaris_germline_repeat	0.650459422720549	429.660416783193
159	ETH_worm_merged.bam	Ethiopia_worm	Ascaris_lumbricoides	42_ascaris_lumbricoides	343617	343692	75	ascaris_germline_repeat_53	9030	120.4	120.41	ascaris_germline_repeat	0.650459422720549	185.115313567731
160	ETH_worm_merged.bam	Ethiopia_worm	Ascaris_lumbricoides	3_ascaris_lumbricoides	6783352	6783427	75	ascaris_germline_repeat_20	1144	15.2533333333333	15.2633333333333	ascaris_germline_repeat	0.650459422720549	23.4654657926153
161	ETH_worm_merged.bam	Ethiopia_worm	Ascaris_lumbricoides	52_ascaris_lumbricoides	150559	150634	75	ascaris_germline_repeat_61	4722	62.96	62.97	ascaris_germline_repeat	0.650459422720549	96.8084984250481
162	ETH_worm_merged.bam	Ethiopia_worm	Ascaris_lumbricoides	23_ascaris_lumbricoides	1132894	1132966	72	ascaris_germline_repeat_46	1232	17.1111111111111	17.1211111111111	ascaris_germline_repeat	0.650459422720549	26.3215667466265
163	ETH_worm_merged.bam	Ethiopia_worm	Ascaris_lumbricoides	300_ascaris_lumbricoides	17653	17728	75	ascaris_germline_repeat_80	3035	40.4666666666667	40.4766666666667	ascaris_germline_repeat	0.650459422720549	62.2278119938256
164	HND_merged.bam	Honduras	Trichuris_trichiura	6_trichuris_trichiura	9436	9527	91	trichuris_trichiura_repeat_1	1994	21.9120879120879	21.9220879120879	trichuris_repeat	1.50812139805621	14.5360233866736
165	HND_merged.bam	Honduras	Trichuris_trichiura	103_trichuris_trichiura	1779936	1780027	91	trichuris_trichiura_repeat_190	1477	16.2307692307692	16.2407692307692	trichuris_repeat	1.50812139805621	10.7688739458917
166	HND_merged.bam	Honduras	Trichuris_trichiura	70_trichuris_trichiura	18378	18469	91	trichuris_trichiura_repeat_57	2732	30.021978021978	30.031978021978	trichuris_repeat	1.50812139805621	19.9135016986601
167	HND_merged.bam	Honduras	Trichuris_trichiura	70_trichuris_trichiura	14859	14950	91	trichuris_trichiura_repeat_58	85	0.934065934065934	0.944065934065934	trichuris_repeat	1.50812139805621	0.625988024095887
168	HND_merged.bam	Honduras	Trichuris_trichiura	96_trichuris_trichiura	3217026	3217117	91	trichuris_trichiura_repeat_63	38	0.417582417582418	0.427582417582418	trichuris_repeat	1.50812139805621	0.283519893115714
169	HND_merged.bam	Honduras	Trichuris_trichiura	6_trichuris_trichiura	22510	22601	91	trichuris_trichiura_repeat_5	14	0.153846153846154	0.163846153846154	trichuris_repeat	1.50812139805621	0.108642549636476
170	HND_merged.bam	Honduras	Trichuris_trichiura	56_trichuris_trichiura	15413	15501	88	trichuris_trichiura_repeat_54	17	0.193181818181818	0.203181818181818	trichuris_repeat	1.50812139805621	0.134725107967897
171	HND_merged.bam	Honduras	Trichuris_trichiura	102_trichuris_trichiura	21809715	21809806	91	trichuris_trichiura_repeat_166	98	1.07692307692308	1.08692307692308	trichuris_repeat	1.50812139805621	0.720713251813808
172	HND_merged.bam	Honduras	Trichuris_trichiura	97_trichuris_trichiura	2014912	2015005	93	trichuris_trichiura_repeat_98	60	0.645161290322581	0.655161290322581	trichuris_repeat	1.50812139805621	0.434422116924411
173	HND_merged.bam	Honduras	Trichuris_trichiura	56_trichuris_trichiura	14970	15061	91	trichuris_trichiura_repeat_53	3334	36.6373626373626	36.6473626373626	trichuris_repeat	1.50812139805621	24.3000083975977
174	HND_merged.bam	Honduras	Trichuris_trichiura	102_trichuris_trichiura	21818950	21819041	91	trichuris_trichiura_repeat_147	223	2.45054945054945	2.46054945054945	trichuris_repeat	1.50812139805621	1.6315327491015
175	HND_merged.bam	Honduras	Trichuris_trichiura	96_trichuris_trichiura	3219653	3219744	91	trichuris_trichiura_repeat_66	49	0.538461538461538	0.548461538461538	trichuris_repeat	1.50812139805621	0.363672008877031
176	HND_merged.bam	Honduras	Trichuris_trichiura	96_trichuris_trichiura	3213066	3213157	91	trichuris_trichiura_repeat_60	2631	28.9120879120879	28.9220879120879	trichuris_repeat	1.50812139805621	19.1775595448517
177	HND_merged.bam	Honduras	Trichuris_trichiura	102_trichuris_trichiura	21803557	21803648	91	trichuris_trichiura_repeat_176	66	0.725274725274725	0.735274725274725	trichuris_repeat	1.50812139805621	0.487543460508158
178	HND_merged.bam	Honduras	Trichuris_trichiura	56_trichuris_trichiura	15850	15941	91	trichuris_trichiura_repeat_55	1100	12.0879120879121	12.0979120879121	trichuris_repeat	1.50812139805621	8.02184234207197
179	HND_merged.bam	Honduras	Trichuris_trichiura	102_trichuris_trichiura	21860074	21860165	91	trichuris_trichiura_repeat_107	29	0.318681318681319	0.328681318681319	trichuris_repeat	1.50812139805621	0.217940889311
180	HND_merged.bam	Honduras	Trichuris_trichiura	102_trichuris_trichiura	21797467	21797558	91	trichuris_trichiura_repeat_177	67	0.736263736263736	0.746263736263736	trichuris_repeat	1.50812139805621	0.494830016486459
181	HND_merged.bam	Honduras	Trichuris_trichiura	56_trichuris_trichiura	13650	13741	91	trichuris_trichiura_repeat_51	277	3.04395604395604	3.05395604395604	trichuris_repeat	1.50812139805621	2.02500677192979
182	HND_merged.bam	Honduras	Trichuris_trichiura	56_trichuris_trichiura	7931	8022	91	trichuris_trichiura_repeat_43	29	0.318681318681319	0.328681318681319	trichuris_repeat	1.50812139805621	0.217940889311
183	HND_merged.bam	Honduras	Trichuris_trichiura	52_trichuris_trichiura	5881	5972	91	trichuris_trichiura_repeat_20	22	0.241758241758242	0.251758241758242	trichuris_repeat	1.50812139805621	0.166934997462889
184	HND_merged.bam	Honduras	Trichuris_trichiura	102_trichuris_trichiura	21859634	21859725	91	trichuris_trichiura_repeat_106	2805	30.8241758241758	30.8341758241758	trichuris_repeat	1.50812139805621	20.4454202850761
185	HND_merged.bam	Honduras	Trichuris_trichiura	56_trichuris_trichiura	8371	8462	91	trichuris_trichiura_repeat_44	52	0.571428571428571	0.581428571428571	trichuris_repeat	1.50812139805621	0.385531676811936
186	HND_merged.bam	Honduras	Trichuris_trichiura	102_trichuris_trichiura	21854354	21854445	91	trichuris_trichiura_repeat_104	161	1.76923076923077	1.77923076923077	trichuris_repeat	1.50812139805621	1.17976627844681
187	HND_merged.bam	Honduras	Trichuris_trichiura	102_trichuris_trichiura	21803997	21804088	91	trichuris_trichiura_repeat_175	32	0.351648351648352	0.361648351648352	trichuris_repeat	1.50812139805621	0.239800557245904
188	HND_merged.bam	Honduras	Trichuris_trichiura	56_trichuris_trichiura	10570	10661	91	trichuris_trichiura_repeat_49	21	0.230769230769231	0.240769230769231	trichuris_repeat	1.50812139805621	0.159648441484587
189	HND_merged.bam	Honduras	Trichuris_trichiura	102_trichuris_trichiura	21806196	21806287	91	trichuris_trichiura_repeat_173	17	0.186813186813187	0.196813186813187	trichuris_repeat	1.50812139805621	0.130502217571381
190	HND_merged.bam	Honduras	Trichuris_trichiura	56_trichuris_trichiura	14090	14181	91	trichuris_trichiura_repeat_52	154	1.69230769230769	1.70230769230769	trichuris_repeat	1.50812139805621	1.1287603865987
191	HND_merged.bam	Honduras	Trichuris_trichiura	102_trichuris_trichiura	21860514	21860605	91	trichuris_trichiura_repeat_108	236	2.59340659340659	2.60340659340659	trichuris_repeat	1.50812139805621	1.72625797681942
192	HND_merged.bam	Honduras	Trichuris_trichiura	96_trichuris_trichiura	3213946	3214037	91	trichuris_trichiura_repeat_61	52	0.571428571428571	0.581428571428571	trichuris_repeat	1.50812139805621	0.385531676811936
193	HND_merged.bam	Honduras	Trichuris_trichiura	102_trichuris_trichiura	21849514	21849605	91	trichuris_trichiura_repeat_102	92	1.01098901098901	1.02098901098901	trichuris_repeat	1.50812139805621	0.676993915943998
194	HND_merged.bam	Honduras	Trichuris_trichiura	96_trichuris_trichiura	3220533	3220624	91	trichuris_trichiura_repeat_67	16	0.175824175824176	0.185824175824176	trichuris_repeat	1.50812139805621	0.123215661593079
195	HND_merged.bam	Honduras	Trichuris_trichiura	102_trichuris_trichiura	21818511	21818602	91	trichuris_trichiura_repeat_148	93	1.02197802197802	1.03197802197802	trichuris_repeat	1.50812139805621	0.6842804719223
196	HND_merged.bam	Honduras	Trichuris_trichiura	56_trichuris_trichiura	12773	12861	88	trichuris_trichiura_repeat_50	57	0.647727272727273	0.657727272727273	trichuris_repeat	1.50812139805621	0.436123559797643
197	HND_merged.bam	Honduras	Trichuris_trichiura	102_trichuris_trichiura	21849954	21850045	91	trichuris_trichiura_repeat_103	45	0.494505494505495	0.504505494505495	trichuris_repeat	1.50812139805621	0.334525784963825
198	IND_merged.bam	India	Necator_americanus	4_necator_americanus	38896990	38897078	88	necator_smith_repeat_179	16	0.181818181818182	0.191818181818182	necator_repeat	0.0124896813894501	15.3581325125082
199	KEN_worm_merged.bam	Kenya_worm	Ascaris_lumbricoides	3_ascaris_lumbricoides	6782989	6783064	75	ascaris_germline_repeat_23	2791	37.2133333333333	37.2233333333333	ascaris_germline_repeat	30.8339787143307	1.20721797463112
200	KEN_worm_merged.bam	Kenya_worm	Ascaris_lumbricoides	3_ascaris_lumbricoides	6783473	6783548	75	ascaris_germline_repeat_19	1360	18.1333333333333	18.1433333333333	ascaris_germline_repeat	30.8339787143307	0.588420116048821
201	KEN_worm_merged.bam	Kenya_worm	Ascaris_lumbricoides	3_ascaris_lumbricoides	6784315	6784390	75	ascaris_germline_repeat_12	2440	32.5333333333333	32.5433333333333	ascaris_germline_repeat	30.8339787143307	1.05543736780905
202	KEN_worm_merged.bam	Kenya_worm	Ascaris_lumbricoides	51_ascaris_lumbricoides	22261	22336	75	ascaris_germline_repeat_55	206	2.74666666666667	2.75666666666667	ascaris_germline_repeat	30.8339787143307	0.089403534075395
203	KEN_worm_merged.bam	Kenya_worm	Ascaris_lumbricoides	3_ascaris_lumbricoides	6785524	6785599	75	ascaris_germline_repeat_3	7061	94.1466666666667	94.1566666666667	ascaris_germline_repeat	30.8339787143307	3.05366581260905
204	KEN_worm_merged.bam	Kenya_worm	Ascaris_lumbricoides	142_ascaris_lumbricoides	685670	685745	75	ascaris_germline_repeat_72	81	1.08	1.09	ascaris_germline_repeat	30.8339787143307	0.0353506114179615
205	KEN_worm_merged.bam	Kenya_worm	Ascaris_lumbricoides	3_ascaris_lumbricoides	6785766	6785841	75	ascaris_germline_repeat_1	2805	37.4	37.41	ascaris_germline_repeat	30.8339787143307	1.21327190196875
206	KEN_worm_merged.bam	Kenya_worm	Ascaris_lumbricoides	3_ascaris_lumbricoides	6785041	6785116	75	ascaris_germline_repeat_6	876	11.68	11.69	ascaris_germline_repeat	30.8339787143307	0.379127199519239
207	KEN_worm_merged.bam	Kenya_worm	Ascaris_lumbricoides	3_ascaris_lumbricoides	6783715	6783790	75	ascaris_germline_repeat_17	6591	87.88	87.89	ascaris_germline_repeat	30.8339787143307	2.8504268234171
208	KEN_worm_merged.bam	Kenya_worm	Ascaris_lumbricoides	3_ascaris_lumbricoides	6784436	6784511	75	ascaris_germline_repeat_11	116	1.54666666666667	1.55666666666667	ascaris_germline_repeat	30.8339787143307	0.0504854297620429
209	KEN_worm_merged.bam	Kenya_worm	Ascaris_lumbricoides	23_ascaris_lumbricoides	1144845	1144920	75	ascaris_germline_repeat_31	11832	157.76	157.77	ascaris_germline_repeat	30.8339787143307	5.11675776459797
210	KEN_worm_merged.bam	Kenya_worm	Ascaris_lumbricoides	23_ascaris_lumbricoides	1139070	1139145	75	ascaris_germline_repeat_44	294	3.92	3.93	ascaris_germline_repeat	30.8339787143307	0.127456791626228
211	KEN_worm_merged.bam	Kenya_worm	Ascaris_lumbricoides	3_ascaris_lumbricoides	6784799	6784874	75	ascaris_germline_repeat_8	3144	41.92	41.93	ascaris_germline_repeat	30.8339787143307	1.35986342821571
212	KEN_worm_merged.bam	Kenya_worm	Ascaris_lumbricoides	23_ascaris_lumbricoides	1141119	1141194	75	ascaris_germline_repeat_41	3418	45.5733333333333	45.5833333333333	ascaris_germline_repeat	30.8339787143307	1.47834743468081
213	KEN_worm_merged.bam	Kenya_worm	Ascaris_lumbricoides	52_ascaris_lumbricoides	152359	152434	75	ascaris_germline_repeat_60	41900	558.666666666667	558.676666666667	ascaris_germline_repeat	30.8339787143307	18.1188639923077
214	KEN_worm_merged.bam	Kenya_worm	Ascaris_lumbricoides	23_ascaris_lumbricoides	1143764	1143839	75	ascaris_germline_repeat_34	3888	51.84	51.85	ascaris_germline_repeat	30.8339787143307	1.68158642387276
215	KEN_worm_merged.bam	Kenya_worm	Ascaris_lumbricoides	3_ascaris_lumbricoides	6782505	6782580	75	ascaris_germline_repeat_27	1055	14.0666666666667	14.0766666666667	ascaris_germline_repeat	30.8339787143307	0.456530984764683
216	KEN_worm_merged.bam	Kenya_worm	Ascaris_lumbricoides	52_ascaris_lumbricoides	153314	153389	75	ascaris_germline_repeat_57	23097	307.96	307.97	ascaris_germline_repeat	30.8339787143307	9.98800715448588
217	KEN_worm_merged.bam	Kenya_worm	Ascaris_lumbricoides	300_ascaris_lumbricoides	17413	17488	75	ascaris_germline_repeat_79	30803	410.706666666667	410.716666666667	ascaris_germline_repeat	30.8339787143307	13.3202617304713
218	KEN_worm_merged.bam	Kenya_worm	Ascaris_lumbricoides	3_ascaris_lumbricoides	6785645	6785720	75	ascaris_germline_repeat_2	1890	25.2	25.21	ascaris_germline_repeat	30.8339787143307	0.817604508116339
219	KEN_worm_merged.bam	Kenya_worm	Ascaris_lumbricoides	23_ascaris_lumbricoides	1139793	1139868	75	ascaris_germline_repeat_43	4895	65.2666666666667	65.2766666666667	ascaris_germline_repeat	30.8339787143307	2.11703676880104
220	KEN_worm_merged.bam	Kenya_worm	Ascaris_lumbricoides	3_ascaris_lumbricoides	6782868	6782943	75	ascaris_germline_repeat_24	1243	16.5733333333333	16.5833333333333	ascaris_germline_repeat	30.8339787143307	0.537826580441463
221	KEN_worm_merged.bam	Kenya_worm	Ascaris_lumbricoides	23_ascaris_lumbricoides	1132309	1132384	75	ascaris_germline_repeat_47	57614	768.186666666667	768.196666666667	ascaris_germline_repeat	30.8339787143307	24.9139650054189
222	KEN_worm_merged.bam	Kenya_worm	Ascaris_lumbricoides	58_ascaris_lumbricoides	55509	55584	75	ascaris_germline_repeat_67	519	6.92	6.93	ascaris_germline_repeat	30.8339787143307	0.224752052409608
223	KEN_worm_merged.bam	Kenya_worm	Ascaris_lumbricoides	3_ascaris_lumbricoides	6782384	6782459	75	ascaris_germline_repeat_28	331	4.41333333333333	4.42333333333333	ascaris_germline_repeat	30.8339787143307	0.143456456732829
224	KEN_worm_merged.bam	Kenya_worm	Ascaris_lumbricoides	23_ascaris_lumbricoides	1144245	1144320	75	ascaris_germline_repeat_33	1552	20.6933333333333	20.7033333333333	ascaris_germline_repeat	30.8339787143307	0.671445405250639
225	KEN_worm_merged.bam	Kenya_worm	Ascaris_lumbricoides	142_ascaris_lumbricoides	701036	701111	75	ascaris_germline_repeat_69	52	0.693333333333333	0.703333333333333	ascaris_germline_repeat	30.8339787143307	0.0228103333614369
226	KEN_worm_merged.bam	Kenya_worm	Ascaris_lumbricoides	52_ascaris_lumbricoides	150439	150514	75	ascaris_germline_repeat_62	9657	128.76	128.77	ascaris_germline_repeat	30.8339787143307	4.17623691035863
227	KEN_worm_merged.bam	Kenya_worm	Ascaris_lumbricoides	3_ascaris_lumbricoides	6783352	6783427	75	ascaris_germline_repeat_20	176	2.34666666666667	2.35666666666667	ascaris_germline_repeat	30.8339787143307	0.076430832637611
228	KEN_worm_merged.bam	Kenya_worm	Ascaris_lumbricoides	3_ascaris_lumbricoides	6785162	6785237	75	ascaris_germline_repeat_5	6793	90.5733333333333	90.5833333333333	ascaris_germline_repeat	30.8339787143307	2.93777634643151
229	KEN_worm_merged.bam	Kenya_worm	Ascaris_lumbricoides	52_ascaris_lumbricoides	152599	152674	75	ascaris_germline_repeat_59	49104	654.72	654.73	ascaris_germline_repeat	30.8339787143307	21.2340420309009
230	KEN_worm_merged.bam	Kenya_worm	Ascaris_lumbricoides	3_ascaris_lumbricoides	6783836	6783909	73	ascaris_germline_repeat_16	432	5.91780821917808	5.92780821917808	ascaris_germline_repeat	30.8339787143307	0.192249215519599
231	KEN_worm_merged.bam	Kenya_worm	Ascaris_lumbricoides	52_ascaris_lumbricoides	148125	148200	75	ascaris_germline_repeat_63	23797	317.293333333333	317.303333333333	ascaris_germline_repeat	30.8339787143307	10.2907035213675
232	KEN_worm_merged.bam	Kenya_worm	Ascaris_lumbricoides	23_ascaris_lumbricoides	1143524	1143599	75	ascaris_germline_repeat_35	3719	49.5866666666667	49.5966666666667	ascaris_germline_repeat	30.8339787143307	1.60850687243991
233	KEN_worm_merged.bam	Kenya_worm	Ascaris_lumbricoides	52_ascaris_lumbricoides	147462	147537	75	ascaris_germline_repeat_65	405947	5412.62666666667	5412.63666666667	ascaris_germline_repeat	30.8339787143307	175.541298669673
234	KEN_worm_merged.bam	Kenya_worm	Ascaris_lumbricoides	23_ascaris_lumbricoides	1144732	1144800	68	ascaris_germline_repeat_32	8329	122.485294117647	122.495294117647	ascaris_germline_repeat	30.8339787143307	3.97273719530445
235	KEN_worm_merged.bam	Kenya_worm	Ascaris_lumbricoides	142_ascaris_lumbricoides	683059	683134	75	ascaris_germline_repeat_74	76	1.01333333333333	1.02333333333333	ascaris_germline_repeat	30.8339787143307	0.0331884945116642
236	KEN_worm_merged.bam	Kenya_worm	Ascaris_lumbricoides	52_ascaris_lumbricoides	152839	152914	75	ascaris_germline_repeat_58	29727	396.36	396.37	ascaris_germline_repeat	30.8339787143307	12.8549741722362
237	KEN_worm_merged.bam	Kenya_worm	Ascaris_lumbricoides	52_ascaris_lumbricoides	164938	165013	75	ascaris_germline_repeat_56	7030	93.7333333333333	93.7433333333333	ascaris_germline_repeat	30.8339787143307	3.04026068779001
238	KEN_worm_merged.bam	Kenya_worm	Ascaris_lumbricoides	300_ascaris_lumbricoides	17173	17248	75	ascaris_germline_repeat_78	16174	215.653333333333	215.663333333333	ascaris_germline_repeat	30.8339787143307	6.99434008602658
239	KEN_worm_merged.bam	Kenya_worm	Ascaris_lumbricoides	52_ascaris_lumbricoides	147582	147657	75	ascaris_germline_repeat_64	129227	1723.02666666667	1723.03666666667	ascaris_germline_repeat	30.8339787143307	55.8811006075532
240	KEN_worm_merged.bam	Kenya_worm	Ascaris_lumbricoides	42_ascaris_lumbricoides	343617	343692	75	ascaris_germline_repeat_53	10655	142.066666666667	142.076666666667	ascaris_germline_repeat	30.8339787143307	4.60779544485558
241	KEN_worm_merged.bam	Kenya_worm	Ascaris_lumbricoides	300_ascaris_lumbricoides	17653	17728	75	ascaris_germline_repeat_80	5471	72.9466666666667	72.9566666666667	ascaris_germline_repeat	30.8339787143307	2.36611263640649
242	KEN_worm_merged.bam	Kenya_worm	Ascaris_lumbricoides	42_ascaris_lumbricoides	343496	343571	75	ascaris_germline_repeat_54	6387	85.16	85.17	ascaris_germline_repeat	30.8339787143307	2.76221245364017
243	KEN_worm_merged.bam	Kenya_worm	Ascaris_lumbricoides	23_ascaris_lumbricoides	1143164	1143239	75	ascaris_germline_repeat_37	176174	2348.98666666667	2348.99666666667	ascaris_germline_repeat	30.8339787143307	76.1820810875415
244	KEN_worm_merged.bam	Kenya_worm	Ascaris_lumbricoides	23_ascaris_lumbricoides	1140153	1140225	72	ascaris_germline_repeat_42	2460	34.1666666666667	34.1766666666667	ascaris_germline_repeat	30.8339787143307	1.10840923201333
245	KEN_worm_merged.bam	Kenya_worm	Ascaris_lumbricoides	3_ascaris_lumbricoides	6784557	6784632	75	ascaris_germline_repeat_10	3647	48.6266666666667	48.6366666666667	ascaris_germline_repeat	30.8339787143307	1.57737238898922
246	KEN_worm_merged.bam	Kenya_worm	Ascaris_lumbricoides	52_ascaris_lumbricoides	150559	150634	75	ascaris_germline_repeat_61	4238	56.5066666666667	56.5166666666667	ascaris_germline_repeat	30.8339787143307	1.83293460731357
247	KEN_worm_merged.bam	Kenya_worm	Ascaris_lumbricoides	3_ascaris_lumbricoides	6784194	6784269	75	ascaris_germline_repeat_13	486	6.48	6.49	ascaris_germline_repeat	30.8339787143307	0.210482080828046
248	KEN_worm_merged.bam	Kenya_worm	Ascaris_lumbricoides	3_ascaris_lumbricoides	6784075	6784148	73	ascaris_germline_repeat_14	21	0.287671232876712	0.297671232876712	ascaris_germline_repeat	30.8339787143307	0.00965400007681669
249	KEN_worm_merged.bam	Kenya_worm	Ascaris_lumbricoides	23_ascaris_lumbricoides	1142203	1142278	75	ascaris_germline_repeat_40	951	12.68	12.69	ascaris_germline_repeat	30.8339787143307	0.411558953113699
250	KEN_worm_merged.bam	Kenya_worm	Ascaris_lumbricoides	23_ascaris_lumbricoides	1142804	1142879	75	ascaris_germline_repeat_38	12301	164.013333333333	164.023333333333	ascaris_germline_repeat	30.8339787143307	5.31956433040866
251	KEN_worm_merged.bam	Kenya_worm	Ascaris_lumbricoides	3_ascaris_lumbricoides	6784920	6784995	75	ascaris_germline_repeat_7	2575	34.3333333333333	34.3433333333333	ascaris_germline_repeat	30.8339787143307	1.11381452427907
252	KEN_worm_merged.bam	Kenya_worm	Ascaris_lumbricoides	3_ascaris_lumbricoides	6783955	6784030	75	ascaris_germline_repeat_15	2104	28.0533333333333	28.0633333333333	ascaris_germline_repeat	30.8339787143307	0.910143111705865
253	KEN_worm_merged.bam	Kenya_worm	Ascaris_lumbricoides	3_ascaris_lumbricoides	6782626	6782701	75	ascaris_germline_repeat_26	2975	39.6666666666667	39.6766666666667	ascaris_germline_repeat	30.8339787143307	1.28678387678286
254	KEN_worm_merged.bam	Kenya_worm	Ascaris_lumbricoides	142_ascaris_lumbricoides	692490	692565	75	ascaris_germline_repeat_71	363	4.84	4.85	ascaris_germline_repeat	30.8339787143307	0.157294004933131
255	KEN_worm_merged.bam	Kenya_worm	Ascaris_lumbricoides	3_ascaris_lumbricoides	6783594	6783669	75	ascaris_germline_repeat_18	533	7.10666666666667	7.11666666666667	ascaris_germline_repeat	30.8339787143307	0.230805979747241
256	KEN_worm_merged.bam	Kenya_worm	Ascaris_lumbricoides	23_ascaris_lumbricoides	1142331	1142399	68	ascaris_germline_repeat_39	6339	93.2205882352941	93.2305882352941	ascaris_germline_repeat	30.8339787143307	3.02363146511363
257	KEN_worm_merged.bam	Kenya_worm	Ascaris_lumbricoides	3_ascaris_lumbricoides	6785283	6785358	75	ascaris_germline_repeat_4	1875	25	25.01	ascaris_germline_repeat	30.8339787143307	0.811118157397447
258	KEN_worm_merged.bam	Kenya_worm	Ascaris_lumbricoides	3_ascaris_lumbricoides	6783110	6783185	75	ascaris_germline_repeat_22	7521	100.28	100.29	ascaris_germline_repeat	30.8339787143307	3.2525805679884
259	KEN_worm_merged.bam	Kenya_worm	Ascaris_lumbricoides	3_ascaris_lumbricoides	6784678	6784753	75	ascaris_germline_repeat_9	2808	37.44	37.45	ascaris_germline_repeat	30.8339787143307	1.21456917211253
260	KEN_worm_merged.bam	Kenya_worm	Ascaris_lumbricoides	3_ascaris_lumbricoides	6782747	6782822	75	ascaris_germline_repeat_25	6246	83.28	83.29	ascaris_germline_repeat	30.8339787143307	2.70124075688258
261	KEN_worm_merged.bam	Kenya_worm	Ascaris_lumbricoides	23_ascaris_lumbricoides	1143291	1143359	68	ascaris_germline_repeat_36	31599	464.691176470588	464.701176470588	ascaris_germline_repeat	30.8339787143307	15.0710740503498
262	KEN_worm_merged.bam	Kenya_worm	Ascaris_lumbricoides	23_ascaris_lumbricoides	1132189	1132264	75	ascaris_germline_repeat_48	25840	344.533333333333	344.543333333333	ascaris_germline_repeat	30.8339787143307	11.1741444892806
263	KEN_worm_merged.bam	Kenya_worm	Ascaris_lumbricoides	142_ascaris_lumbricoides	684006	684081	75	ascaris_germline_repeat_73	58	0.773333333333333	0.783333333333333	ascaris_germline_repeat	30.8339787143307	0.0254048736489937
264	KEN_worm_merged.bam	Kenya_worm	Ascaris_lumbricoides	42_ascaris_lumbricoides	343738	343815	77	ascaris_germline_repeat_52	18	0.233766233766234	0.243766233766234	ascaris_germline_repeat	30.8339787143307	0.00790576642815605
265	KEN_worm_merged.bam	Kenya_worm	Ascaris_lumbricoides	52_ascaris_lumbricoides	147342	147414	72	ascaris_germline_repeat_66	31880	442.777777777778	442.787777777778	ascaris_germline_repeat	30.8339787143307	14.3603841035274
266	KEN_worm_merged.bam	Kenya_worm	Ascaris_lumbricoides	3_ascaris_lumbricoides	6783231	6783306	75	ascaris_germline_repeat_21	1905	25.4	25.41	ascaris_germline_repeat	30.8339787143307	0.824090858835231
267	KEN_worm_merged.bam	Kenya_worm	Ascaris_lumbricoides	23_ascaris_lumbricoides	1132894	1132966	72	ascaris_germline_repeat_46	2749	38.1805555555556	38.1905555555556	ascaris_germline_repeat	30.8339787143307	1.23858668741332
268	MMR_merged.bam	Myanmar	Ascaris_lumbricoides	3_ascaris_lumbricoides	6785645	6785720	75	ascaris_germline_repeat_2	233	3.10666666666667	3.11666666666667	ascaris_germline_repeat	0.0134451662574322	231.805736499825
269	MMR_merged.bam	Myanmar	Ascaris_lumbricoides	23_ascaris_lumbricoides	1142804	1142879	75	ascaris_germline_repeat_38	15	0.2	0.21	ascaris_germline_repeat	0.0134451662574322	15.6189961491861
270	MMR_merged.bam	Myanmar	Ascaris_lumbricoides	3_ascaris_lumbricoides	6785766	6785841	75	ascaris_germline_repeat_1	54	0.72	0.73	ascaris_germline_repeat	0.0134451662574322	54.2946056614565
271	MMR_merged.bam	Myanmar	Ascaris_lumbricoides	3_ascaris_lumbricoides	6783473	6783548	75	ascaris_germline_repeat_19	59	0.786666666666667	0.796666666666667	ascaris_germline_repeat	0.0134451662574322	59.2530171373885
272	MMR_merged.bam	Myanmar	Ascaris_lumbricoides	3_ascaris_lumbricoides	6784315	6784390	75	ascaris_germline_repeat_12	44	0.586666666666667	0.596666666666667	ascaris_germline_repeat	0.0134451662574322	44.3777827095923
273	MMR_merged.bam	Myanmar	Ascaris_lumbricoides	52_ascaris_lumbricoides	150559	150634	75	ascaris_germline_repeat_61	63	0.84	0.85	ascaris_germline_repeat	0.0134451662574322	63.2197463181342
274	MMR_merged.bam	Myanmar	Ascaris_lumbricoides	52_ascaris_lumbricoides	152359	152434	75	ascaris_germline_repeat_60	638	8.50666666666667	8.51666666666667	ascaris_germline_repeat	0.0134451662574322	633.437066050325
275	MMR_merged.bam	Myanmar	Ascaris_lumbricoides	3_ascaris_lumbricoides	6783352	6783427	75	ascaris_germline_repeat_20	36	0.48	0.49	ascaris_germline_repeat	0.0134451662574322	36.4443243481009
276	MMR_merged.bam	Myanmar	Ascaris_lumbricoides	23_ascaris_lumbricoides	1142331	1142399	68	ascaris_germline_repeat_39	18	0.264705882352941	0.274705882352941	ascaris_germline_repeat	0.0134451662574322	20.4315719934731
277	MMR_merged.bam	Myanmar	Ascaris_lumbricoides	3_ascaris_lumbricoides	6784436	6784511	75	ascaris_germline_repeat_11	14	0.186666666666667	0.196666666666667	ascaris_germline_repeat	0.0134451662574322	14.6273138539997
278	MMR_merged.bam	Myanmar	Ascaris_lumbricoides	23_ascaris_lumbricoides	1139793	1139868	75	ascaris_germline_repeat_43	32	0.426666666666667	0.436666666666667	ascaris_germline_repeat	0.0134451662574322	32.4775951673552
279	MMR_merged.bam	Myanmar	Ascaris_lumbricoides	52_ascaris_lumbricoides	148125	148200	75	ascaris_germline_repeat_63	688	9.17333333333333	9.18333333333333	ascaris_germline_repeat	0.0134451662574322	683.021180809646
280	MMR_merged.bam	Myanmar	Ascaris_lumbricoides	3_ascaris_lumbricoides	6783955	6784030	75	ascaris_germline_repeat_15	36	0.48	0.49	ascaris_germline_repeat	0.0134451662574322	36.4443243481009
281	MMR_merged.bam	Myanmar	Ascaris_lumbricoides	42_ascaris_lumbricoides	343617	343692	75	ascaris_germline_repeat_53	116	1.54666666666667	1.55666666666667	ascaris_germline_repeat	0.0134451662574322	115.778907963014
282	MMR_merged.bam	Myanmar	Ascaris_lumbricoides	23_ascaris_lumbricoides	1141119	1141194	75	ascaris_germline_repeat_41	12	0.16	0.17	ascaris_germline_repeat	0.0134451662574322	12.6439492636268
283	MMR_merged.bam	Myanmar	Ascaris_lumbricoides	52_ascaris_lumbricoides	150439	150514	75	ascaris_germline_repeat_62	149	1.98666666666667	1.99666666666667	ascaris_germline_repeat	0.0134451662574322	148.504423704166
284	MMR_merged.bam	Myanmar	Ascaris_lumbricoides	300_ascaris_lumbricoides	17413	17488	75	ascaris_germline_repeat_79	192	2.56	2.57	ascaris_germline_repeat	0.0134451662574322	191.146762397182
285	MMR_merged.bam	Myanmar	Ascaris_lumbricoides	3_ascaris_lumbricoides	6784799	6784874	75	ascaris_germline_repeat_8	163	2.17333333333333	2.18333333333333	ascaris_germline_repeat	0.0134451662574322	162.387975836776
286	MMR_merged.bam	Myanmar	Ascaris_lumbricoides	23_ascaris_lumbricoides	1143524	1143599	75	ascaris_germline_repeat_35	17	0.226666666666667	0.236666666666667	ascaris_germline_repeat	0.0134451662574322	17.6023607395589
287	MMR_merged.bam	Myanmar	Ascaris_lumbricoides	3_ascaris_lumbricoides	6785041	6785116	75	ascaris_germline_repeat_6	102	1.36	1.37	ascaris_germline_repeat	0.0134451662574322	101.895355830405
288	MMR_merged.bam	Myanmar	Ascaris_lumbricoides	3_ascaris_lumbricoides	6782868	6782943	75	ascaris_germline_repeat_24	21	0.28	0.29	ascaris_germline_repeat	0.0134451662574322	21.5690899203046
289	MMR_merged.bam	Myanmar	Ascaris_lumbricoides	23_ascaris_lumbricoides	1132309	1132384	75	ascaris_germline_repeat_47	458	6.10666666666667	6.11666666666667	ascaris_germline_repeat	0.0134451662574322	454.93425291677
290	MMR_merged.bam	Myanmar	Ascaris_lumbricoides	3_ascaris_lumbricoides	6783110	6783185	75	ascaris_germline_repeat_22	368	4.90666666666667	4.91666666666667	ascaris_germline_repeat	0.0134451662574322	365.682846349992
291	MMR_merged.bam	Myanmar	Ascaris_lumbricoides	52_ascaris_lumbricoides	164938	165013	75	ascaris_germline_repeat_56	87	1.16	1.17	ascaris_germline_repeat	0.0134451662574322	87.0201214026083
292	MMR_merged.bam	Myanmar	Ascaris_lumbricoides	52_ascaris_lumbricoides	147582	147657	75	ascaris_germline_repeat_64	692	9.22666666666667	9.23666666666667	ascaris_germline_repeat	0.0134451662574322	686.987909990392
293	MMR_merged.bam	Myanmar	Ascaris_lumbricoides	23_ascaris_lumbricoides	1143291	1143359	68	ascaris_germline_repeat_36	187	2.75	2.76	ascaris_germline_repeat	0.0134451662574322	205.278235103589
294	MMR_merged.bam	Myanmar	Ascaris_lumbricoides	23_ascaris_lumbricoides	1143164	1143239	75	ascaris_germline_repeat_37	985	13.1333333333333	13.1433333333333	ascaris_germline_repeat	0.0134451662574322	977.550822480013
295	MMR_merged.bam	Myanmar	Ascaris_lumbricoides	300_ascaris_lumbricoides	17653	17728	75	ascaris_germline_repeat_80	35	0.466666666666667	0.476666666666667	ascaris_germline_repeat	0.0134451662574322	35.4526420529145
296	MMR_merged.bam	Myanmar	Ascaris_lumbricoides	52_ascaris_lumbricoides	152599	152674	75	ascaris_germline_repeat_59	231	3.08	3.09	ascaris_germline_repeat	0.0134451662574322	229.822371909453
297	MMR_merged.bam	Myanmar	Ascaris_lumbricoides	52_ascaris_lumbricoides	153314	153389	75	ascaris_germline_repeat_57	78	1.04	1.05	ascaris_germline_repeat	0.0134451662574322	78.0949807459305
298	MMR_merged.bam	Myanmar	Ascaris_lumbricoides	23_ascaris_lumbricoides	1144732	1144800	68	ascaris_germline_repeat_32	23	0.338235294117647	0.348235294117647	ascaris_germline_repeat	0.0134451662574322	25.900408180163
299	MMR_merged.bam	Myanmar	Ascaris_lumbricoides	23_ascaris_lumbricoides	1132189	1132264	75	ascaris_germline_repeat_48	395	5.26666666666667	5.27666666666667	ascaris_germline_repeat	0.0134451662574322	392.458268320025
300	MMR_merged.bam	Myanmar	Ascaris_lumbricoides	3_ascaris_lumbricoides	6783836	6783909	73	ascaris_germline_repeat_16	17	0.232876712328767	0.242876712328767	ascaris_germline_repeat	0.0134451662574322	18.0642401647143
301	MMR_merged.bam	Myanmar	Ascaris_lumbricoides	3_ascaris_lumbricoides	6785283	6785358	75	ascaris_germline_repeat_4	51	0.68	0.69	ascaris_germline_repeat	0.0134451662574322	51.3195587758972
302	MMR_merged.bam	Myanmar	Ascaris_lumbricoides	52_ascaris_lumbricoides	152839	152914	75	ascaris_germline_repeat_58	512	6.82666666666667	6.83666666666667	ascaris_germline_repeat	0.0134451662574322	508.485096856836
303	MMR_merged.bam	Myanmar	Ascaris_lumbricoides	52_ascaris_lumbricoides	147462	147537	75	ascaris_germline_repeat_65	1890	25.2	25.21	ascaris_germline_repeat	0.0134451662574322	1875.02329962372
304	MMR_merged.bam	Myanmar	Ascaris_lumbricoides	300_ascaris_lumbricoides	17173	17248	75	ascaris_germline_repeat_78	115	1.53333333333333	1.54333333333333	ascaris_germline_repeat	0.0134451662574322	114.787225667828
305	MMR_merged.bam	Myanmar	Ascaris_lumbricoides	3_ascaris_lumbricoides	6784920	6784995	75	ascaris_germline_repeat_7	72	0.96	0.97	ascaris_germline_repeat	0.0134451662574322	72.144886974812
306	MMR_merged.bam	Myanmar	Ascaris_lumbricoides	3_ascaris_lumbricoides	6783231	6783306	75	ascaris_germline_repeat_21	136	1.81333333333333	1.82333333333333	ascaris_germline_repeat	0.0134451662574322	135.612553866743
307	MMR_merged.bam	Myanmar	Ascaris_lumbricoides	23_ascaris_lumbricoides	1132894	1132966	72	ascaris_germline_repeat_46	29	0.402777777777778	0.412777777777778	ascaris_germline_repeat	0.0134451662574322	30.7008310551462
308	MMR_merged.bam	Myanmar	Ascaris_lumbricoides	52_ascaris_lumbricoides	147342	147414	72	ascaris_germline_repeat_66	313	4.34722222222222	4.35722222222222	ascaris_germline_repeat	0.0134451662574322	324.073510047795
309	MMR_merged.bam	Myanmar	Ascaris_lumbricoides	3_ascaris_lumbricoides	6782989	6783064	75	ascaris_germline_repeat_23	213	2.84	2.85	ascaris_germline_repeat	0.0134451662574322	211.972090596097
310	MMR_merged.bam	Myanmar	Ascaris_lumbricoides	3_ascaris_lumbricoides	6782747	6782822	75	ascaris_germline_repeat_25	98	1.30666666666667	1.31666666666667	ascaris_germline_repeat	0.0134451662574322	97.9286266496589
311	MMR_merged.bam	Myanmar	Ascaris_lumbricoides	3_ascaris_lumbricoides	6783715	6783790	75	ascaris_germline_repeat_17	14	0.186666666666667	0.196666666666667	ascaris_germline_repeat	0.0134451662574322	14.6273138539997
312	MMR_merged.bam	Myanmar	Ascaris_lumbricoides	3_ascaris_lumbricoides	6785524	6785599	75	ascaris_germline_repeat_3	502	6.69333333333333	6.70333333333333	ascaris_germline_repeat	0.0134451662574322	498.568273904972
313	MMR_merged.bam	Myanmar	Ascaris_lumbricoides	3_ascaris_lumbricoides	6784557	6784632	75	ascaris_germline_repeat_10	130	1.73333333333333	1.74333333333333	ascaris_germline_repeat	0.0134451662574322	129.662460095624
314	MMR_merged.bam	Myanmar	Ascaris_lumbricoides	3_ascaris_lumbricoides	6785162	6785237	75	ascaris_germline_repeat_5	253	3.37333333333333	3.38333333333333	ascaris_germline_repeat	0.0134451662574322	251.639382403554
315	MMR_merged.bam	Myanmar	Ascaris_lumbricoides	42_ascaris_lumbricoides	343496	343571	75	ascaris_germline_repeat_54	46	0.613333333333333	0.623333333333333	ascaris_germline_repeat	0.0134451662574322	46.3611472999651
316	MMR_merged.bam	Myanmar	Ascaris_lumbricoides	23_ascaris_lumbricoides	1144845	1144920	75	ascaris_germline_repeat_31	28	0.373333333333333	0.383333333333333	ascaris_germline_repeat	0.0134451662574322	28.5108659866096
317	MMR_merged.bam	Myanmar	Ascaris_lumbricoides	3_ascaris_lumbricoides	6782626	6782701	75	ascaris_germline_repeat_26	89	1.18666666666667	1.19666666666667	ascaris_germline_repeat	0.0134451662574322	89.0034859929811
318	MMR_merged.bam	Myanmar	Ascaris_lumbricoides	3_ascaris_lumbricoides	6784678	6784753	75	ascaris_germline_repeat_9	223	2.97333333333333	2.98333333333333	ascaris_germline_repeat	0.0134451662574322	221.888913547961
319	MOZ_merged.bam	Mozambique	Ascaris_lumbricoides	3_ascaris_lumbricoides	6785766	6785841	75	ascaris_germline_repeat_1	204	2.72	2.73	ascaris_germline_repeat	0.0137089823005688	199.13950869181
320	MOZ_merged.bam	Mozambique	Ascaris_lumbricoides	52_ascaris_lumbricoides	164938	165013	75	ascaris_germline_repeat_56	912	12.16	12.17	ascaris_germline_repeat	0.0137089823005688	887.739128490598
321	MOZ_merged.bam	Mozambique	Ascaris_lumbricoides	23_ascaris_lumbricoides	1132309	1132384	75	ascaris_germline_repeat_47	5312	70.8266666666667	70.8366666666667	ascaris_germline_repeat	0.0137089823005688	5167.17179390679
322	MOZ_merged.bam	Mozambique	Ascaris_lumbricoides	52_ascaris_lumbricoides	150559	150634	75	ascaris_germline_repeat_61	1168	15.5733333333333	15.5833333333333	ascaris_germline_repeat	0.0137089823005688	1136.72430175118
323	MOZ_merged.bam	Mozambique	Ascaris_lumbricoides	3_ascaris_lumbricoides	6784920	6784995	75	ascaris_germline_repeat_7	683	9.10666666666667	9.11666666666667	ascaris_germline_repeat	0.0137089823005688	665.014110222346
324	MOZ_merged.bam	Mozambique	Ascaris_lumbricoides	58_ascaris_lumbricoides	55509	55584	75	ascaris_germline_repeat_67	753	10.04	10.05	ascaris_germline_repeat	0.0137089823005688	733.095993535785
325	MOZ_merged.bam	Mozambique	Ascaris_lumbricoides	23_ascaris_lumbricoides	1142804	1142879	75	ascaris_germline_repeat_38	316	4.21333333333333	4.22333333333333	ascaris_germline_repeat	0.0137089823005688	308.070521993313
326	MOZ_merged.bam	Mozambique	Ascaris_lumbricoides	23_ascaris_lumbricoides	1143524	1143599	75	ascaris_germline_repeat_35	537	7.16	7.17	ascaris_germline_repeat	0.0137089823005688	523.014753597172
327	MOZ_merged.bam	Mozambique	Ascaris_lumbricoides	51_ascaris_lumbricoides	22261	22336	75	ascaris_germline_repeat_55	13	0.173333333333333	0.183333333333333	ascaris_germline_repeat	0.0137089823005688	13.3732270794256
328	MOZ_merged.bam	Mozambique	Ascaris_lumbricoides	52_ascaris_lumbricoides	150439	150514	75	ascaris_germline_repeat_62	2046	27.28	27.29	ascaris_germline_repeat	0.0137089823005688	1990.66563816832
329	MOZ_merged.bam	Mozambique	Ascaris_lumbricoides	3_ascaris_lumbricoides	6785283	6785358	75	ascaris_germline_repeat_4	227	3.02666666666667	3.03666666666667	ascaris_germline_repeat	0.0137089823005688	221.50927035194
330	MOZ_merged.bam	Mozambique	Ascaris_lumbricoides	23_ascaris_lumbricoides	1142203	1142278	75	ascaris_germline_repeat_40	52	0.693333333333333	0.703333333333333	ascaris_germline_repeat	0.0137089823005688	51.3045620683419
331	MOZ_merged.bam	Mozambique	Ascaris_lumbricoides	3_ascaris_lumbricoides	6784194	6784269	75	ascaris_germline_repeat_13	55	0.733333333333333	0.743333333333333	ascaris_germline_repeat	0.0137089823005688	54.2223570674893
332	MOZ_merged.bam	Mozambique	Ascaris_lumbricoides	142_ascaris_lumbricoides	684006	684081	75	ascaris_germline_repeat_73	78	1.04	1.05	ascaris_germline_repeat	0.0137089823005688	76.5921187276194
333	MOZ_merged.bam	Mozambique	Ascaris_lumbricoides	3_ascaris_lumbricoides	6782384	6782459	75	ascaris_germline_repeat_28	24	0.32	0.33	ascaris_germline_repeat	0.0137089823005688	24.0718087429661
334	MOZ_merged.bam	Mozambique	Ascaris_lumbricoides	23_ascaris_lumbricoides	1141119	1141194	75	ascaris_germline_repeat_41	79	1.05333333333333	1.06333333333333	ascaris_germline_repeat	0.0137089823005688	77.5647170606685
335	MOZ_merged.bam	Mozambique	Ascaris_lumbricoides	52_ascaris_lumbricoides	147582	147657	75	ascaris_germline_repeat_64	14269	190.253333333333	190.263333333333	ascaris_germline_repeat	0.0137089823005688	13878.7350630279
336	MOZ_merged.bam	Mozambique	Ascaris_lumbricoides	23_ascaris_lumbricoides	1143764	1143839	75	ascaris_germline_repeat_34	61	0.813333333333333	0.823333333333333	ascaris_germline_repeat	0.0137089823005688	60.0579470657841
337	MOZ_merged.bam	Mozambique	Ascaris_lumbricoides	23_ascaris_lumbricoides	1143164	1143239	75	ascaris_germline_repeat_37	12739	169.853333333333	169.863333333333	ascaris_germline_repeat	0.0137089823005688	12390.6596134627
338	MOZ_merged.bam	Mozambique	Ascaris_lumbricoides	52_ascaris_lumbricoides	153314	153389	75	ascaris_germline_repeat_57	698	9.30666666666667	9.31666666666667	ascaris_germline_repeat	0.0137089823005688	679.603085218083
339	MOZ_merged.bam	Mozambique	Ascaris_lumbricoides	52_ascaris_lumbricoides	148125	148200	75	ascaris_germline_repeat_63	8816	117.546666666667	117.556666666667	ascaris_germline_repeat	0.0137089823005688	8575.15635291096
340	MOZ_merged.bam	Mozambique	Ascaris_lumbricoides	3_ascaris_lumbricoides	6783836	6783909	73	ascaris_germline_repeat_16	375	5.13698630136986	5.14698630136986	ascaris_germline_repeat	0.0137089823005688	375.44627227043
341	MOZ_merged.bam	Mozambique	Ascaris_lumbricoides	52_ascaris_lumbricoides	152599	152674	75	ascaris_germline_repeat_59	2867	38.2266666666667	38.2366666666667	ascaris_germline_repeat	0.0137089823005688	2789.16886960166
342	MOZ_merged.bam	Mozambique	Ascaris_lumbricoides	3_ascaris_lumbricoides	6785645	6785720	75	ascaris_germline_repeat_2	877	11.6933333333333	11.7033333333333	ascaris_germline_repeat	0.0137089823005688	853.698186833878
343	MOZ_merged.bam	Mozambique	Ascaris_lumbricoides	3_ascaris_lumbricoides	6782868	6782943	75	ascaris_germline_repeat_24	223	2.97333333333333	2.98333333333333	ascaris_germline_repeat	0.0137089823005688	217.618877019744
344	MOZ_merged.bam	Mozambique	Ascaris_lumbricoides	3_ascaris_lumbricoides	6782747	6782822	75	ascaris_germline_repeat_25	441	5.88	5.89	ascaris_germline_repeat	0.0137089823005688	429.645313624455
345	MOZ_merged.bam	Mozambique	Ascaris_lumbricoides	23_ascaris_lumbricoides	1139070	1139145	75	ascaris_germline_repeat_44	12	0.16	0.17	ascaris_germline_repeat	0.0137089823005688	12.4006287463765
346	MOZ_merged.bam	Mozambique	Ascaris_lumbricoides	42_ascaris_lumbricoides	343617	343692	75	ascaris_germline_repeat_53	920	12.2666666666667	12.2766666666667	ascaris_germline_repeat	0.0137089823005688	895.519915154991
347	MOZ_merged.bam	Mozambique	Ascaris_lumbricoides	3_ascaris_lumbricoides	6783352	6783427	75	ascaris_germline_repeat_20	220	2.93333333333333	2.94333333333333	ascaris_germline_repeat	0.0137089823005688	214.701082020596
348	MOZ_merged.bam	Mozambique	Ascaris_lumbricoides	52_ascaris_lumbricoides	152359	152434	75	ascaris_germline_repeat_60	7245	96.6	96.61	ascaris_germline_repeat	0.0137089823005688	7047.20437169077
349	MOZ_merged.bam	Mozambique	Ascaris_lumbricoides	23_ascaris_lumbricoides	1132189	1132264	75	ascaris_germline_repeat_48	5141	68.5466666666667	68.5566666666667	ascaris_germline_repeat	0.0137089823005688	5000.85747895539
350	MOZ_merged.bam	Mozambique	Ascaris_lumbricoides	23_ascaris_lumbricoides	1144845	1144920	75	ascaris_germline_repeat_31	812	10.8266666666667	10.8366666666667	ascaris_germline_repeat	0.0137089823005688	790.479295185684
351	MOZ_merged.bam	Mozambique	Ascaris_lumbricoides	3_ascaris_lumbricoides	6782626	6782701	75	ascaris_germline_repeat_26	414	5.52	5.53	ascaris_germline_repeat	0.0137089823005688	403.385158632129
352	MOZ_merged.bam	Mozambique	Ascaris_lumbricoides	300_ascaris_lumbricoides	17413	17488	75	ascaris_germline_repeat_79	1842	24.56	24.57	ascaris_germline_repeat	0.0137089823005688	1792.25557822629
353	MOZ_merged.bam	Mozambique	Ascaris_lumbricoides	3_ascaris_lumbricoides	6782505	6782580	75	ascaris_germline_repeat_27	76	1.01333333333333	1.02333333333333	ascaris_germline_repeat	0.0137089823005688	74.6469220615211
354	MOZ_merged.bam	Mozambique	Ascaris_lumbricoides	42_ascaris_lumbricoides	343496	343571	75	ascaris_germline_repeat_54	494	6.58666666666667	6.59666666666667	ascaris_germline_repeat	0.0137089823005688	481.19302527606
355	MOZ_merged.bam	Mozambique	Ascaris_lumbricoides	3_ascaris_lumbricoides	6783473	6783548	75	ascaris_germline_repeat_19	306	4.08	4.09	ascaris_germline_repeat	0.0137089823005688	298.344538662822
356	MOZ_merged.bam	Mozambique	Ascaris_lumbricoides	3_ascaris_lumbricoides	6784075	6784148	73	ascaris_germline_repeat_14	11	0.150684931506849	0.160684931506849	ascaris_germline_repeat	0.0137089823005688	11.7211422397257
357	MOZ_merged.bam	Mozambique	Ascaris_lumbricoides	300_ascaris_lumbricoides	17653	17728	75	ascaris_germline_repeat_80	525	7	7.01	ascaris_germline_repeat	0.0137089823005688	511.343573600583
358	MOZ_merged.bam	Mozambique	Ascaris_lumbricoides	300_ascaris_lumbricoides	17173	17248	75	ascaris_germline_repeat_78	1114	14.8533333333333	14.8633333333333	ascaris_germline_repeat	0.0137089823005688	1084.20399176652
359	MOZ_merged.bam	Mozambique	Ascaris_lumbricoides	142_ascaris_lumbricoides	701036	701111	75	ascaris_germline_repeat_69	53	0.706666666666667	0.716666666666667	ascaris_germline_repeat	0.0137089823005688	52.277160401391
360	MOZ_merged.bam	Mozambique	Ascaris_lumbricoides	23_ascaris_lumbricoides	1144245	1144320	75	ascaris_germline_repeat_33	19	0.253333333333333	0.263333333333333	ascaris_germline_repeat	0.0137089823005688	19.2088170777204
361	MOZ_merged.bam	Mozambique	Ascaris_lumbricoides	3_ascaris_lumbricoides	6784557	6784632	75	ascaris_germline_repeat_10	835	11.1333333333333	11.1433333333333	ascaris_germline_repeat	0.0137089823005688	812.849056845814
362	MOZ_merged.bam	Mozambique	Ascaris_lumbricoides	3_ascaris_lumbricoides	6784799	6784874	75	ascaris_germline_repeat_8	1480	19.7333333333333	19.7433333333333	ascaris_germline_repeat	0.0137089823005688	1440.17498166251
363	MOZ_merged.bam	Mozambique	Ascaris_lumbricoides	3_ascaris_lumbricoides	6782989	6783064	75	ascaris_germline_repeat_23	1529	20.3866666666667	20.3966666666667	ascaris_germline_repeat	0.0137089823005688	1487.83229998191
364	MOZ_merged.bam	Mozambique	Ascaris_lumbricoides	3_ascaris_lumbricoides	6785162	6785237	75	ascaris_germline_repeat_5	1056	14.08	14.09	ascaris_germline_repeat	0.0137089823005688	1027.79328844967
365	MOZ_merged.bam	Mozambique	Ascaris_lumbricoides	3_ascaris_lumbricoides	6783715	6783790	75	ascaris_germline_repeat_17	562	7.49333333333333	7.50333333333333	ascaris_germline_repeat	0.0137089823005688	547.329711923401
366	MOZ_merged.bam	Mozambique	Ascaris_lumbricoides	52_ascaris_lumbricoides	147462	147537	75	ascaris_germline_repeat_65	31858	424.773333333333	424.783333333333	ascaris_germline_repeat	0.0137089823005688	30985.7671430291
367	MOZ_merged.bam	Mozambique	Ascaris_lumbricoides	52_ascaris_lumbricoides	147342	147414	72	ascaris_germline_repeat_66	9064	125.888888888889	125.898888888889	ascaris_germline_repeat	0.0137089823005688	9183.67870995537
368	MOZ_merged.bam	Mozambique	Ascaris_lumbricoides	3_ascaris_lumbricoides	6785041	6785116	75	ascaris_germline_repeat_6	592	7.89333333333333	7.90333333333333	ascaris_germline_repeat	0.0137089823005688	576.507661914875
369	MOZ_merged.bam	Mozambique	Ascaris_lumbricoides	142_ascaris_lumbricoides	692490	692565	75	ascaris_germline_repeat_71	467	6.22666666666667	6.23666666666667	ascaris_germline_repeat	0.0137089823005688	454.932870283733
370	MOZ_merged.bam	Mozambique	Ascaris_lumbricoides	3_ascaris_lumbricoides	6783110	6783185	75	ascaris_germline_repeat_22	2033	27.1066666666667	27.1166666666667	ascaris_germline_repeat	0.0137089823005688	1978.02185983868
371	MOZ_merged.bam	Mozambique	Ascaris_lumbricoides	3_ascaris_lumbricoides	6783955	6784030	75	ascaris_germline_repeat_15	623	8.30666666666667	8.31666666666667	ascaris_germline_repeat	0.0137089823005688	606.658210239398
372	MOZ_merged.bam	Mozambique	Ascaris_lumbricoides	52_ascaris_lumbricoides	152839	152914	75	ascaris_germline_repeat_58	6685	89.1333333333333	89.1433333333333	ascaris_germline_repeat	0.0137089823005688	6502.54930518325
373	MOZ_merged.bam	Mozambique	Ascaris_lumbricoides	23_ascaris_lumbricoides	1142331	1142399	68	ascaris_germline_repeat_39	305	4.48529411764706	4.49529411764706	ascaris_germline_repeat	0.0137089823005688	327.908667404183
374	MOZ_merged.bam	Mozambique	Ascaris_lumbricoides	3_ascaris_lumbricoides	6783231	6783306	75	ascaris_germline_repeat_21	1035	13.8	13.81	ascaris_germline_repeat	0.0137089823005688	1007.36872345564
375	MOZ_merged.bam	Mozambique	Ascaris_lumbricoides	142_ascaris_lumbricoides	685670	685745	75	ascaris_germline_repeat_72	35	0.466666666666667	0.476666666666667	ascaris_germline_repeat	0.0137089823005688	34.7703904065066
376	MOZ_merged.bam	Mozambique	Ascaris_lumbricoides	3_ascaris_lumbricoides	6784315	6784390	75	ascaris_germline_repeat_12	218	2.90666666666667	2.91666666666667	ascaris_germline_repeat	0.0137089823005688	212.755885354498
377	MOZ_merged.bam	Mozambique	Ascaris_lumbricoides	3_ascaris_lumbricoides	6784678	6784753	75	ascaris_germline_repeat_9	1338	17.84	17.85	ascaris_germline_repeat	0.0137089823005688	1302.06601836953
378	MOZ_merged.bam	Mozambique	Ascaris_lumbricoides	3_ascaris_lumbricoides	6784436	6784511	75	ascaris_germline_repeat_11	101	1.34666666666667	1.35666666666667	ascaris_germline_repeat	0.0137089823005688	98.9618803877495
379	MOZ_merged.bam	Mozambique	Ascaris_lumbricoides	23_ascaris_lumbricoides	1139793	1139868	75	ascaris_germline_repeat_43	431	5.74666666666667	5.75666666666667	ascaris_germline_repeat	0.0137089823005688	419.919330293964
380	MOZ_merged.bam	Mozambique	Ascaris_lumbricoides	23_ascaris_lumbricoides	1132894	1132966	72	ascaris_germline_repeat_46	195	2.70833333333333	2.71833333333333	ascaris_germline_repeat	0.0137089823005688	198.288485150392
381	MOZ_merged.bam	Mozambique	Ascaris_lumbricoides	3_ascaris_lumbricoides	6783594	6783669	75	ascaris_germline_repeat_18	195	2.6	2.61	ascaris_germline_repeat	0.0137089823005688	190.386123694368
382	MOZ_merged.bam	Mozambique	Ascaris_lumbricoides	142_ascaris_lumbricoides	683059	683134	75	ascaris_germline_repeat_74	12	0.16	0.17	ascaris_germline_repeat	0.0137089823005688	12.4006287463765
383	MOZ_merged.bam	Mozambique	Ascaris_lumbricoides	23_ascaris_lumbricoides	1140153	1140225	72	ascaris_germline_repeat_42	30	0.416666666666667	0.426666666666667	ascaris_germline_repeat	0.0137089823005688	31.1231466575723
384	MOZ_merged.bam	Mozambique	Ascaris_lumbricoides	23_ascaris_lumbricoides	1143291	1143359	68	ascaris_germline_repeat_36	3713	54.6029411764706	54.6129411764706	ascaris_germline_repeat	0.0137089823005688	3983.73416633593
385	MOZ_merged.bam	Mozambique	Ascaris_lumbricoides	42_ascaris_lumbricoides	343738	343815	77	ascaris_germline_repeat_52	29	0.376623376623377	0.386623376623377	ascaris_germline_repeat	0.0137089823005688	28.2021938716293
386	MOZ_merged.bam	Mozambique	Ascaris_lumbricoides	3_ascaris_lumbricoides	6785524	6785599	75	ascaris_germline_repeat_3	1462	19.4933333333333	19.5033333333333	ascaris_germline_repeat	0.0137089823005688	1422.66821166762
387	MOZ_merged.bam	Mozambique	Ascaris_lumbricoides	23_ascaris_lumbricoides	1144732	1144800	68	ascaris_germline_repeat_32	772	11.3529411764706	11.3629411764706	ascaris_germline_repeat	0.0137089823005688	828.8683235078
388	MOZ_merged.bam	Mozambique	Necator_americanus	1_necator_americanus	12384	12472	88	necator_smith_repeat_1	47	0.534090909090909	0.544090909090909	necator_repeat	0.0261277441014464	20.8242589554752
389	MOZ_merged.bam	Mozambique	Necator_americanus	1_necator_americanus	11877	11965	88	necator_smith_repeat_4	12	0.136363636363636	0.146363636363636	necator_repeat	0.0261277441014464	5.60184743831497
390	MOZ_merged.bam	Mozambique	Necator_americanus	1_necator_americanus	4616	4704	88	necator_smith_repeat_39	16	0.181818181818182	0.191818181818182	necator_repeat	0.0261277441014464	7.34155161170472
391	MOZ_merged.bam	Mozambique	Necator_americanus	1_necator_americanus	11708	11796	88	necator_smith_repeat_5	214	2.43181818181818	2.44181818181818	necator_repeat	0.0261277441014464	93.456908194497
392	MOZ_merged.bam	Mozambique	Necator_americanus	1_necator_americanus	3433	3521	88	necator_smith_repeat_45	17	0.193181818181818	0.203181818181818	necator_repeat	0.0261277441014464	7.77647765505215
393	MOZ_merged.bam	Mozambique	Necator_americanus	1_necator_americanus	11539	11627	88	necator_smith_repeat_6	168	1.90909090909091	1.91909090909091	necator_repeat	0.0261277441014464	73.450310200515
394	MOZ_merged.bam	Mozambique	Necator_americanus	3_necator_americanus	322241	322329	88	necator_smith_repeat_60	57	0.647727272727273	0.657727272727273	necator_repeat	0.0261277441014464	25.1735193889496
395	MOZ_merged.bam	Mozambique	Necator_americanus	1_necator_americanus	11370	11458	88	necator_smith_repeat_7	59	0.670454545454545	0.680454545454545	necator_repeat	0.0261277441014464	26.0433714756444
396	MOZ_merged.bam	Mozambique	Necator_americanus	3_necator_americanus	322410	322499	89	necator_smith_repeat_61	50	0.561797752808989	0.571797752808989	necator_repeat	0.0261277441014464	21.8846966117268
397	MOZ_merged.bam	Mozambique	Necator_americanus	1_necator_americanus	9848	9936	88	necator_smith_repeat_16	14	0.159090909090909	0.169090909090909	necator_repeat	0.0261277441014464	6.47169952500984
398	MOZ_merged.bam	Mozambique	Necator_americanus	4_necator_americanus	38901054	38901142	88	necator_smith_repeat_203	17	0.193181818181818	0.203181818181818	necator_repeat	0.0261277441014464	7.77647765505215
399	MOZ_merged.bam	Mozambique	Necator_americanus	1_necator_americanus	5292	5380	88	necator_smith_repeat_36	45	0.511363636363636	0.521363636363636	necator_repeat	0.0261277441014464	19.9544068687803
400	MOZ_merged.bam	Mozambique	Necator_americanus	4_necator_americanus	38904905	38904993	88	necator_smith_repeat_222	11	0.125	0.135	necator_repeat	0.0261277441014464	5.16692139496754
401	MOZ_merged.bam	Mozambique	Necator_americanus	1_necator_americanus	5123	5211	88	necator_smith_repeat_37	45	0.511363636363636	0.521363636363636	necator_repeat	0.0261277441014464	19.9544068687803
402	MOZ_merged.bam	Mozambique	Necator_americanus	1_necator_americanus	4785	4873	88	necator_smith_repeat_38	17	0.193181818181818	0.203181818181818	necator_repeat	0.0261277441014464	7.77647765505215
403	MOZ_merged.bam	Mozambique	Necator_americanus	34_necator_americanus	823	911	88	necator_smith_repeat_328	48	0.545454545454545	0.555454545454545	necator_repeat	0.0261277441014464	21.2591849988227
404	MOZ_merged.bam	Mozambique	Necator_americanus	1_necator_americanus	3602	3690	88	necator_smith_repeat_44	22	0.25	0.26	necator_repeat	0.0261277441014464	9.95110787178933
405	MOZ_merged.bam	Mozambique	Necator_americanus	36_necator_americanus	775	863	88	necator_smith_repeat_329	380	4.31818181818182	4.32818181818182	necator_repeat	0.0261277441014464	165.654631390171
406	MOZ_merged.bam	Mozambique	Necator_americanus	3_necator_americanus	307628	307713	85	necator_smith_repeat_175	144	1.69411764705882	1.70411764705882	necator_repeat	0.0261277441014464	65.2225328157776
407	MOZ_merged.bam	Mozambique	Necator_americanus	4_necator_americanus	38896484	38896571	87	necator_smith_repeat_176	57	0.655172413793103	0.665172413793103	necator_repeat	0.0261277441014464	25.458470934591
408	MOZ_merged.bam	Mozambique	Necator_americanus	36_necator_americanus	436	524	88	necator_smith_repeat_331	87	0.988636363636364	0.998636363636364	necator_repeat	0.0261277441014464	38.2213006893726
409	MOZ_merged.bam	Mozambique	Necator_americanus	4_necator_americanus	38896652	38896740	88	necator_smith_repeat_177	473	5.375	5.385	necator_repeat	0.0261277441014464	206.102753421483
410	MOZ_merged.bam	Mozambique	Necator_americanus	24_necator_americanus	1504	1592	88	necator_smith_repeat_317	16	0.181818181818182	0.191818181818182	necator_repeat	0.0261277441014464	7.34155161170472
411	MOZ_merged.bam	Mozambique	Necator_americanus	3_necator_americanus	324286	324374	88	necator_smith_repeat_68	17	0.193181818181818	0.203181818181818	necator_repeat	0.0261277441014464	7.77647765505215
412	MOZ_merged.bam	Mozambique	Necator_americanus	34_necator_americanus	485	573	88	necator_smith_repeat_326	393	4.46590909090909	4.47590909090909	necator_repeat	0.0261277441014464	171.308669953688
413	MOZ_merged.bam	Mozambique	Necator_americanus	3_necator_americanus	324456	324544	88	necator_smith_repeat_69	22	0.25	0.26	necator_repeat	0.0261277441014464	9.95110787178933
414	MOZ_merged.bam	Mozambique	Necator_americanus	3_necator_americanus	308302	308390	88	necator_smith_repeat_171	23	0.261363636363636	0.271363636363636	necator_repeat	0.0261277441014464	10.3860339151368
415	MOZ_merged.bam	Mozambique	Necator_americanus	3_necator_americanus	307963	308051	88	necator_smith_repeat_173	57	0.647727272727273	0.657727272727273	necator_repeat	0.0261277441014464	25.1735193889496
416	MOZ_merged.bam	Mozambique	Necator_americanus	4_necator_americanus	38897160	38897248	88	necator_smith_repeat_180	236	2.68181818181818	2.69181818181818	necator_repeat	0.0261277441014464	103.025281148141
417	MOZ_merged.bam	Mozambique	Necator_americanus	3_necator_americanus	307794	307882	88	necator_smith_repeat_174	161	1.82954545454545	1.83954545454545	necator_repeat	0.0261277441014464	70.4058278970829
418	MOZ_merged.bam	Mozambique	Necator_americanus	4_necator_americanus	38897329	38897417	88	necator_smith_repeat_181	252	2.86363636363636	2.87363636363636	necator_repeat	0.0261277441014464	109.9840978417
419	MOZ_merged.bam	Mozambique	Necator_americanus	11_necator_americanus	1032	1120	88	necator_smith_repeat_309	452	5.13636363636364	5.14636363636364	necator_repeat	0.0261277441014464	196.969306511187
420	MOZ_merged.bam	Mozambique	Necator_americanus	4_necator_americanus	38897498	38897586	88	necator_smith_repeat_182	178	2.02272727272727	2.03272727272727	necator_repeat	0.0261277441014464	77.7995706339893
421	MOZ_merged.bam	Mozambique	Necator_americanus	11_necator_americanus	863	951	88	necator_smith_repeat_310	607	6.89772727272727	6.90772727272727	necator_repeat	0.0261277441014464	264.382843230039
422	MOZ_merged.bam	Mozambique	Necator_americanus	4_necator_americanus	38897667	38897755	88	necator_smith_repeat_183	129	1.46590909090909	1.47590909090909	necator_repeat	0.0261277441014464	56.488194509965
423	MOZ_merged.bam	Mozambique	Necator_americanus	11_necator_americanus	694	782	88	necator_smith_repeat_311	197	2.23863636363636	2.24863636363636	necator_repeat	0.0261277441014464	86.0631654575906
424	MOZ_merged.bam	Mozambique	Necator_americanus	4_necator_americanus	38896821	38896909	88	necator_smith_repeat_178	789	8.96590909090909	8.97590909090909	necator_repeat	0.0261277441014464	343.539383119273
425	MOZ_merged.bam	Mozambique	Necator_americanus	4_necator_americanus	38918944	38919032	88	necator_smith_repeat_305	23	0.261363636363636	0.271363636363636	necator_repeat	0.0261277441014464	10.3860339151368
426	MOZ_merged.bam	Mozambique	Necator_americanus	4_necator_americanus	38901223	38901311	88	necator_smith_repeat_204	11	0.125	0.135	necator_repeat	0.0261277441014464	5.16692139496754
427	MOZ_merged.bam	Mozambique	Necator_americanus	4_necator_americanus	38896990	38897078	88	necator_smith_repeat_179	1362	15.4772727272727	15.4872727272727	necator_repeat	0.0261277441014464	592.752005957353
428	MOZ_merged.bam	Mozambique	Necator_americanus	4_necator_americanus	38917931	38918019	88	necator_smith_repeat_299	86	0.977272727272727	0.987272727272727	necator_repeat	0.0261277441014464	37.7863746460252
429	MOZ_merged.bam	Mozambique	Necator_americanus	4_necator_americanus	38900884	38900972	88	necator_smith_repeat_202	15	0.170454545454545	0.180454545454545	necator_repeat	0.0261277441014464	6.90662556835728
430	MOZ_merged.bam	Mozambique	Necator_americanus	4_necator_americanus	38919114	38919202	88	necator_smith_repeat_306	33	0.375	0.385	necator_repeat	0.0261277441014464	14.7352943486111
431	MOZ_merged.bam	Mozambique	Necator_americanus	4_necator_americanus	38919283	38919371	88	necator_smith_repeat_307	43	0.488636363636364	0.498636363636364	necator_repeat	0.0261277441014464	19.0845547820855
432	MOZ_merged.bam	Mozambique	Necator_americanus	36_necator_americanus	267	355	88	necator_smith_repeat_332	38	0.431818181818182	0.441818181818182	necator_repeat	0.0261277441014464	16.9099245653483
433	MOZ_merged.bam	Mozambique	Necator_americanus	34_necator_americanus	654	742	88	necator_smith_repeat_327	112	1.27272727272727	1.28272727272727	necator_repeat	0.0261277441014464	49.0944517730585
434	MOZ_merged.bam	Mozambique	Necator_americanus	36_necator_americanus	606	694	88	necator_smith_repeat_330	168	1.90909090909091	1.91909090909091	necator_repeat	0.0261277441014464	73.450310200515
435	MOZ_merged.bam	Mozambique	Trichuris_trichiura	102_trichuris_trichiura	21859634	21859725	91	trichuris_trichiura_repeat_106	83	0.912087912087912	0.922087912087912	trichuris_repeat	0.0184918694822162	49.86450466648
436	MOZ_merged.bam	Mozambique	Trichuris_trichiura	70_trichuris_trichiura	18378	18469	91	trichuris_trichiura_repeat_57	54	0.593406593406593	0.603406593406593	trichuris_repeat	0.0184918694822162	32.6309134934623
437	MOZ_merged.bam	Mozambique	Trichuris_trichiura	102_trichuris_trichiura	21860514	21860605	91	trichuris_trichiura_repeat_108	12	0.131868131868132	0.141868131868132	trichuris_repeat	0.0184918694822162	7.67191938081584
438	MYS_merged.bam	Malaysia	Ascaris_lumbricoides	52_ascaris_lumbricoides	148125	148200	75	ascaris_germline_repeat_63	14	0.186666666666667	0.196666666666667	ascaris_germline_repeat	0.0101303037580768	19.4136988745145
439	MYS_merged.bam	Malaysia	Ascaris_lumbricoides	23_ascaris_lumbricoides	1143164	1143239	75	ascaris_germline_repeat_37	27	0.36	0.37	ascaris_germline_repeat	0.0101303037580768	36.5240775435782
440	MYS_merged.bam	Malaysia	Ascaris_lumbricoides	52_ascaris_lumbricoides	147582	147657	75	ascaris_germline_repeat_64	14	0.186666666666667	0.196666666666667	ascaris_germline_repeat	0.0101303037580768	19.4136988745145
441	MYS_merged.bam	Malaysia	Ascaris_lumbricoides	52_ascaris_lumbricoides	147462	147537	75	ascaris_germline_repeat_65	16	0.213333333333333	0.223333333333333	ascaris_germline_repeat	0.0101303037580768	22.0460648236013
442	MYS_merged.bam	Malaysia	Ascaris_lumbricoides	52_ascaris_lumbricoides	152839	152914	75	ascaris_germline_repeat_58	27	0.36	0.37	ascaris_germline_repeat	0.0101303037580768	36.5240775435782
443	MYS_merged.bam	Malaysia	Ascaris_lumbricoides	52_ascaris_lumbricoides	152359	152434	75	ascaris_germline_repeat_60	23	0.306666666666667	0.316666666666667	ascaris_germline_repeat	0.0101303037580768	31.2593456454048
444	NGA_merged.bam	Nigeria	Ascaris_lumbricoides	52_ascaris_lumbricoides	147462	147537	75	ascaris_germline_repeat_65	19	0.253333333333333	0.263333333333333	ascaris_germline_repeat	0.0100422223397831	26.2226153159463
445	NGA_merged.bam	Nigeria	Ascaris_lumbricoides	23_ascaris_lumbricoides	1143164	1143239	75	ascaris_germline_repeat_37	13	0.173333333333333	0.183333333333333	ascaris_germline_repeat	0.0100422223397831	18.2562511693297
446	UGA_worm_merged.bam	Uganda_worm	Ascaris_lumbricoides	52_ascaris_lumbricoides	147582	147657	75	ascaris_germline_repeat_64	56	0.746666666666667	0.756666666666667	ascaris_germline_repeat	0.0102094457474927	74.1143726487301
447	UGA_worm_merged.bam	Uganda_worm	Ascaris_lumbricoides	42_ascaris_lumbricoides	343617	343692	75	ascaris_germline_repeat_53	29	0.386666666666667	0.396666666666667	ascaris_germline_repeat	0.0102094457474927	38.8529090096867
448	UGA_worm_merged.bam	Uganda_worm	Ascaris_lumbricoides	23_ascaris_lumbricoides	1143164	1143239	75	ascaris_germline_repeat_37	59	0.786666666666667	0.796666666666667	ascaris_germline_repeat	0.0102094457474927	78.0323130530683
449	UGA_worm_merged.bam	Uganda_worm	Ascaris_lumbricoides	52_ascaris_lumbricoides	152599	152674	75	ascaris_germline_repeat_59	18	0.24	0.25	ascaris_germline_repeat	0.0102094457474927	24.4871275271135
450	UGA_worm_merged.bam	Uganda_worm	Ascaris_lumbricoides	52_ascaris_lumbricoides	147462	147537	75	ascaris_germline_repeat_65	343	4.57333333333333	4.58333333333333	ascaris_germline_repeat	0.0102094457474927	448.930671330414
451	UGA_worm_merged.bam	Uganda_worm	Ascaris_lumbricoides	52_ascaris_lumbricoides	152839	152914	75	ascaris_germline_repeat_58	18	0.24	0.25	ascaris_germline_repeat	0.0102094457474927	24.4871275271135
452	UGA_worm_merged.bam	Uganda_worm	Ascaris_lumbricoides	3_ascaris_lumbricoides	6785766	6785841	75	ascaris_germline_repeat_1	14	0.186666666666667	0.196666666666667	ascaris_germline_repeat	0.0102094457474927	19.2632069879959
453	UGA_worm_merged.bam	Uganda_worm	Ascaris_lumbricoides	3_ascaris_lumbricoides	6783955	6784030	75	ascaris_germline_repeat_15	24	0.32	0.33	ascaris_germline_repeat	0.0102094457474927	32.3230083357898
454	UGA_worm_merged.bam	Uganda_worm	Ascaris_lumbricoides	52_ascaris_lumbricoides	164938	165013	75	ascaris_germline_repeat_56	16	0.213333333333333	0.223333333333333	ascaris_germline_repeat	0.0102094457474927	21.8751672575547
455	UGA_worm_merged.bam	Uganda_worm	Ascaris_lumbricoides	3_ascaris_lumbricoides	6785283	6785358	75	ascaris_germline_repeat_4	17	0.226666666666667	0.236666666666667	ascaris_germline_repeat	0.0102094457474927	23.1811473923341
456	UGA_worm_merged.bam	Uganda_worm	Ascaris_lumbricoides	52_ascaris_lumbricoides	147342	147414	72	ascaris_germline_repeat_66	11	0.152777777777778	0.162777777777778	ascaris_germline_repeat	0.0102094457474927	15.9438408120983
457	UGA_worm_merged.bam	Uganda_worm	Ascaris_lumbricoides	52_ascaris_lumbricoides	152359	152434	75	ascaris_germline_repeat_60	26	0.346666666666667	0.356666666666667	ascaris_germline_repeat	0.0102094457474927	34.9349686053486
458	UGA_worm_merged.bam	Uganda_worm	Ascaris_lumbricoides	23_ascaris_lumbricoides	1143291	1143359	68	ascaris_germline_repeat_36	29	0.426470588235294	0.436470588235294	ascaris_germline_repeat	0.0102094457474927	42.7516438238075
459	UGA_worm_merged.bam	Uganda_worm	Ascaris_lumbricoides	52_ascaris_lumbricoides	148125	148200	75	ascaris_germline_repeat_63	18	0.24	0.25	ascaris_germline_repeat	0.0102094457474927	24.4871275271135
460	UGA_worm_merged.bam	Uganda_worm	Ascaris_lumbricoides	3_ascaris_lumbricoides	6783110	6783185	75	ascaris_germline_repeat_22	63	0.84	0.85	ascaris_germline_repeat	0.0102094457474927	83.2562335921858
461	UGA_worm_merged.bam	Uganda_worm	Ascaris_lumbricoides	3_ascaris_lumbricoides	6785524	6785599	75	ascaris_germline_repeat_3	150	2	2.01	ascaris_germline_repeat	0.0102094457474927	196.876505317992
462	UGA_worm_merged.bam	Uganda_worm	Ascaris_lumbricoides	23_ascaris_lumbricoides	1139793	1139868	75	ascaris_germline_repeat_43	43	0.573333333333333	0.583333333333333	ascaris_germline_repeat	0.0102094457474927	57.1366308965981
463	UGA_worm_merged.bam	Uganda_worm	Ascaris_lumbricoides	3_ascaris_lumbricoides	6783473	6783548	75	ascaris_germline_repeat_19	11	0.146666666666667	0.156666666666667	ascaris_germline_repeat	0.0102094457474927	15.3452665836578
464	UGA_worm_merged.bam	Uganda_worm	Ascaris_lumbricoides	3_ascaris_lumbricoides	6784557	6784632	75	ascaris_germline_repeat_10	16	0.213333333333333	0.223333333333333	ascaris_germline_repeat	0.0102094457474927	21.8751672575547
465	UGA_worm_merged.bam	Uganda_worm	Ascaris_lumbricoides	23_ascaris_lumbricoides	1132189	1132264	75	ascaris_germline_repeat_48	77	1.02666666666667	1.03666666666667	ascaris_germline_repeat	0.0102094457474927	101.539955479097
466	UGA_worm_merged.bam	Uganda_worm	Ascaris_lumbricoides	3_ascaris_lumbricoides	6783715	6783790	75	ascaris_germline_repeat_17	32	0.426666666666667	0.436666666666667	ascaris_germline_repeat	0.0102094457474927	42.7708494140249
467	UGA_worm_merged.bam	Uganda_worm	Ascaris_lumbricoides	3_ascaris_lumbricoides	6785645	6785720	75	ascaris_germline_repeat_2	11	0.146666666666667	0.156666666666667	ascaris_germline_repeat	0.0102094457474927	15.3452665836578
468	UGA_worm_merged.bam	Uganda_worm	Ascaris_lumbricoides	300_ascaris_lumbricoides	17413	17488	75	ascaris_germline_repeat_79	20	0.266666666666667	0.276666666666667	ascaris_germline_repeat	0.0102094457474927	27.0990877966722
469	UGA_worm_merged.bam	Uganda_worm	Ascaris_lumbricoides	3_ascaris_lumbricoides	6785162	6785237	75	ascaris_germline_repeat_5	50	0.666666666666667	0.676666666666667	ascaris_germline_repeat	0.0102094457474927	66.2784918400538
470	UGA_worm_merged.bam	Uganda_worm	Ascaris_lumbricoides	23_ascaris_lumbricoides	1132309	1132384	75	ascaris_germline_repeat_47	33	0.44	0.45	ascaris_germline_repeat	0.0102094457474927	44.0768295488042
471	UGA_worm_merged.bam	Uganda_worm	Ascaris_lumbricoides	3_ascaris_lumbricoides	6784678	6784753	75	ascaris_germline_repeat_9	16	0.213333333333333	0.223333333333333	ascaris_germline_repeat	0.0102094457474927	21.8751672575547
472	UGA_worm_merged.bam	Uganda_worm	Trichuris_trichiura	102_trichuris_trichiura	21856994	21857085	91	trichuris_trichiura_repeat_105	18	0.197802197802198	0.207802197802198	trichuris_repeat	5.59522970583995	0.0371391718887442
473	UGA_worm_merged.bam	Uganda_worm	Trichuris_trichiura	56_trichuris_trichiura	9690	9781	91	trichuris_trichiura_repeat_47	24	0.263736263736264	0.273736263736264	trichuris_repeat	5.59522970583995	0.0489231502775578
474	UGA_worm_merged.bam	Uganda_worm	Trichuris_trichiura	96_trichuris_trichiura	3219653	3219744	91	trichuris_trichiura_repeat_66	42	0.461538461538462	0.471538461538462	trichuris_repeat	5.59522970583995	0.0842750854439987
475	UGA_worm_merged.bam	Uganda_worm	Trichuris_trichiura	96_trichuris_trichiura	3217026	3217117	91	trichuris_trichiura_repeat_63	264	2.9010989010989	2.9110989010989	trichuris_repeat	5.59522970583995	0.520282285830102
476	UGA_worm_merged.bam	Uganda_worm	Trichuris_trichiura	70_trichuris_trichiura	14859	14950	91	trichuris_trichiura_repeat_58	444	4.87912087912088	4.88912087912088	trichuris_repeat	5.59522970583995	0.873801637494511
477	UGA_worm_merged.bam	Uganda_worm	Trichuris_trichiura	56_trichuris_trichiura	15413	15501	88	trichuris_trichiura_repeat_54	205	2.32954545454545	2.33954545454545	trichuris_repeat	5.59522970583995	0.418132154986163
478	UGA_worm_merged.bam	Uganda_worm	Trichuris_trichiura	56_trichuris_trichiura	14970	15061	91	trichuris_trichiura_repeat_53	1797	19.7472527472527	19.7572527472527	trichuris_repeat	5.59522970583995	3.53108876417198
479	UGA_worm_merged.bam	Uganda_worm	Trichuris_trichiura	52_trichuris_trichiura	26117	26209	92	trichuris_trichiura_repeat_22	125	1.35869565217391	1.36869565217391	trichuris_repeat	5.59522970583995	0.244618313122222
480	UGA_worm_merged.bam	Uganda_worm	Trichuris_trichiura	56_trichuris_trichiura	10130	10221	91	trichuris_trichiura_repeat_48	66	0.725274725274725	0.735274725274725	trichuris_repeat	5.59522970583995	0.131410998999253
481	UGA_worm_merged.bam	Uganda_worm	Trichuris_trichiura	28_trichuris_trichiura	47287	47378	91	trichuris_trichiura_repeat_6	22	0.241758241758242	0.251758241758242	trichuris_repeat	5.59522970583995	0.0449951574812866
482	UGA_worm_merged.bam	Uganda_worm	Trichuris_trichiura	56_trichuris_trichiura	8811	8902	91	trichuris_trichiura_repeat_45	33	0.362637362637363	0.372637362637363	trichuris_repeat	5.59522970583995	0.0665991178607783
483	UGA_worm_merged.bam	Uganda_worm	Trichuris_trichiura	96_trichuris_trichiura	3222731	3222822	91	trichuris_trichiura_repeat_71	17	0.186813186813187	0.196813186813187	trichuris_repeat	5.59522970583995	0.0351751754906086
484	UGA_worm_merged.bam	Uganda_worm	Trichuris_trichiura	102_trichuris_trichiura	21849514	21849605	91	trichuris_trichiura_repeat_102	179	1.96703296703297	1.97703296703297	trichuris_repeat	5.59522970583995	0.353342591988576
485	UGA_worm_merged.bam	Uganda_worm	Trichuris_trichiura	52_trichuris_trichiura	5881	5972	91	trichuris_trichiura_repeat_20	31	0.340659340659341	0.350659340659341	trichuris_repeat	5.59522970583995	0.0626711250645071
486	UGA_worm_merged.bam	Uganda_worm	Trichuris_trichiura	103_trichuris_trichiura	1775538	1775629	91	trichuris_trichiura_repeat_180	2649	29.1098901098901	29.1198901098901	trichuris_repeat	5.59522970583995	5.20441369538351
487	UGA_worm_merged.bam	Uganda_worm	Trichuris_trichiura	102_trichuris_trichiura	21797467	21797558	91	trichuris_trichiura_repeat_177	315	3.46153846153846	3.47153846153846	trichuris_repeat	5.59522970583995	0.620446102135018
488	UGA_worm_merged.bam	Uganda_worm	Trichuris_trichiura	56_trichuris_trichiura	15850	15941	91	trichuris_trichiura_repeat_55	2102	23.0989010989011	23.1089010989011	trichuris_repeat	5.59522970583995	4.13010766560334
489	UGA_worm_merged.bam	Uganda_worm	Trichuris_trichiura	56_trichuris_trichiura	7051	7142	91	trichuris_trichiura_repeat_42	35	0.384615384615385	0.394615384615385	trichuris_repeat	5.59522970583995	0.0705271106570495
490	UGA_worm_merged.bam	Uganda_worm	Trichuris_trichiura	102_trichuris_trichiura	21860074	21860165	91	trichuris_trichiura_repeat_107	56	0.615384615384615	0.625384615384615	trichuris_repeat	5.59522970583995	0.111771035017897
491	UGA_worm_merged.bam	Uganda_worm	Trichuris_trichiura	102_trichuris_trichiura	21859634	21859725	91	trichuris_trichiura_repeat_106	4882	53.6483516483516	53.6583516483516	trichuris_repeat	5.59522970583995	9.59001765242031
492	UGA_worm_merged.bam	Uganda_worm	Trichuris_trichiura	102_trichuris_trichiura	21849954	21850045	91	trichuris_trichiura_repeat_103	123	1.35164835164835	1.36164835164835	trichuris_repeat	5.59522970583995	0.243358793692982
493	UGA_worm_merged.bam	Uganda_worm	Trichuris_trichiura	103_trichuris_trichiura	1778616	1778709	93	trichuris_trichiura_repeat_187	215	2.31182795698925	2.32182795698925	trichuris_repeat	5.59522970583995	0.414965618760186
494	UGA_worm_merged.bam	Uganda_worm	Trichuris_trichiura	96_trichuris_trichiura	3213946	3214037	91	trichuris_trichiura_repeat_61	221	2.42857142857143	2.43857142857143	trichuris_repeat	5.59522970583995	0.435830440710271
495	UGA_worm_merged.bam	Uganda_worm	Trichuris_trichiura	96_trichuris_trichiura	3224966	3225057	91	trichuris_trichiura_repeat_93	12	0.131868131868132	0.141868131868132	trichuris_repeat	5.59522970583995	0.0253551934999306
496	UGA_worm_merged.bam	Uganda_worm	Trichuris_trichiura	102_trichuris_trichiura	21833450	21833543	93	trichuris_trichiura_repeat_114	932	10.0215053763441	10.0315053763441	trichuris_repeat	5.59522970583995	1.79286747885861
497	UGA_worm_merged.bam	Uganda_worm	Trichuris_trichiura	70_trichuris_trichiura	18378	18469	91	trichuris_trichiura_repeat_57	4906	53.9120879120879	53.9220879120879	trichuris_repeat	5.59522970583995	9.63715356597556
498	UGA_worm_merged.bam	Uganda_worm	Trichuris_trichiura	102_trichuris_trichiura	21831691	21831784	93	trichuris_trichiura_repeat_118	51	0.548387096774194	0.558387096774194	trichuris_repeat	5.59522970583995	0.099796992461522
499	UGA_worm_merged.bam	Uganda_worm	Trichuris_trichiura	102_trichuris_trichiura	21821145	21821238	93	trichuris_trichiura_repeat_142	358	3.8494623655914	3.8594623655914	trichuris_repeat	5.59522970583995	0.689777286813289
500	UGA_worm_merged.bam	Uganda_worm	Trichuris_trichiura	102_trichuris_trichiura	21819390	21819480	90	trichuris_trichiura_repeat_146	38	0.422222222222222	0.432222222222222	trichuris_repeat	5.59522970583995	0.0772483427751135
501	UGA_worm_merged.bam	Uganda_worm	Trichuris_trichiura	71_trichuris_trichiura	7824	7915	91	trichuris_trichiura_repeat_59	90	0.989010989010989	0.999010989010989	trichuris_repeat	5.59522970583995	0.178546912554508
502	UGA_worm_merged.bam	Uganda_worm	Trichuris_trichiura	56_trichuris_trichiura	10570	10661	91	trichuris_trichiura_repeat_49	226	2.48351648351648	2.49351648351648	trichuris_repeat	5.59522970583995	0.445650422700949
503	UGA_worm_merged.bam	Uganda_worm	Trichuris_trichiura	102_trichuris_trichiura	21818950	21819041	91	trichuris_trichiura_repeat_147	3405	37.4175824175824	37.4275824175824	trichuris_repeat	5.59522970583995	6.68919497237403
504	UGA_worm_merged.bam	Uganda_worm	Trichuris_trichiura	96_trichuris_trichiura	3213066	3213157	91	trichuris_trichiura_repeat_60	1981	21.7692307692308	21.7792307692308	trichuris_repeat	5.59522970583995	3.89246410142893
505	UGA_worm_merged.bam	Uganda_worm	Trichuris_trichiura	56_trichuris_trichiura	7931	8022	91	trichuris_trichiura_repeat_43	169	1.85714285714286	1.86714285714286	trichuris_repeat	5.59522970583995	0.33370262800722
506	UGA_worm_merged.bam	Uganda_worm	Trichuris_trichiura	102_trichuris_trichiura	21818511	21818602	91	trichuris_trichiura_repeat_148	123	1.35164835164835	1.36164835164835	trichuris_repeat	5.59522970583995	0.243358793692982
507	UGA_worm_merged.bam	Uganda_worm	Trichuris_trichiura	96_trichuris_trichiura	3237725	3237816	91	trichuris_trichiura_repeat_73	65	0.714285714285714	0.724285714285714	trichuris_repeat	5.59522970583995	0.129447002601118
508	UGA_worm_merged.bam	Uganda_worm	Trichuris_trichiura	102_trichuris_trichiura	21854354	21854445	91	trichuris_trichiura_repeat_104	274	3.01098901098901	3.02098901098901	trichuris_repeat	5.59522970583995	0.539922249811458
509	UGA_worm_merged.bam	Uganda_worm	Trichuris_trichiura	102_trichuris_trichiura	21809715	21809806	91	trichuris_trichiura_repeat_166	104	1.14285714285714	1.15285714285714	trichuris_repeat	5.59522970583995	0.206042862128406
510	UGA_worm_merged.bam	Uganda_worm	Trichuris_trichiura	102_trichuris_trichiura	21832130	21832223	93	trichuris_trichiura_repeat_117	26	0.279569892473118	0.289569892473118	trichuris_repeat	5.59522970583995	0.0517529945501403
511	UGA_worm_merged.bam	Uganda_worm	Trichuris_trichiura	56_trichuris_trichiura	14090	14181	91	trichuris_trichiura_repeat_52	385	4.23076923076923	4.24076923076923	trichuris_repeat	5.59522970583995	0.75792585000451
512	UGA_worm_merged.bam	Uganda_worm	Trichuris_trichiura	102_trichuris_trichiura	21806196	21806287	91	trichuris_trichiura_repeat_173	55	0.604395604395604	0.614395604395604	trichuris_repeat	5.59522970583995	0.109807038619761
513	UGA_worm_merged.bam	Uganda_worm	Trichuris_trichiura	97_trichuris_trichiura	2014912	2015005	93	trichuris_trichiura_repeat_98	327	3.51612903225806	3.52612903225806	trichuris_repeat	5.59522970583995	0.630202729403175
514	UGA_worm_merged.bam	Uganda_worm	Trichuris_trichiura	102_trichuris_trichiura	21805316	21805407	91	trichuris_trichiura_repeat_174	38	0.417582417582418	0.427582417582418	trichuris_repeat	5.59522970583995	0.0764190998514563
515	UGA_worm_merged.bam	Uganda_worm	Trichuris_trichiura	6_trichuris_trichiura	9436	9527	91	trichuris_trichiura_repeat_1	1679	18.4505494505494	18.4605494505495	trichuris_repeat	5.59522970583995	3.29933718919198
516	UGA_worm_merged.bam	Uganda_worm	Trichuris_trichiura	6_trichuris_trichiura	11196	11286	90	trichuris_trichiura_repeat_2	15	0.166666666666667	0.176666666666667	trichuris_repeat	5.59522970583995	0.03157451542736
517	UGA_worm_merged.bam	Uganda_worm	Trichuris_trichiura	102_trichuris_trichiura	21803997	21804088	91	trichuris_trichiura_repeat_175	295	3.24175824175824	3.25175824175824	trichuris_repeat	5.59522970583995	0.581166174172306
518	UGA_worm_merged.bam	Uganda_worm	Trichuris_trichiura	96_trichuris_trichiura	3238165	3238256	91	trichuris_trichiura_repeat_72	2363	25.967032967033	25.977032967033	trichuris_repeat	5.59522970583995	4.64271072551673
519	UGA_worm_merged.bam	Uganda_worm	Trichuris_trichiura	6_trichuris_trichiura	124421	124512	91	trichuris_trichiura_repeat_4	68	0.747252747252747	0.757252747252747	trichuris_repeat	5.59522970583995	0.135338991795524
520	UGA_worm_merged.bam	Uganda_worm	Trichuris_trichiura	102_trichuris_trichiura	21803557	21803648	91	trichuris_trichiura_repeat_176	278	3.05494505494505	3.06494505494505	trichuris_repeat	5.59522970583995	0.547778235404001
521	UGA_worm_merged.bam	Uganda_worm	Trichuris_trichiura	56_trichuris_trichiura	13650	13741	91	trichuris_trichiura_repeat_51	1280	14.0659340659341	14.0759340659341	trichuris_repeat	5.59522970583995	2.51570262633587
522	UGA_worm_merged.bam	Uganda_worm	Trichuris_trichiura	6_trichuris_trichiura	22510	22601	91	trichuris_trichiura_repeat_5	237	2.6043956043956	2.6143956043956	trichuris_repeat	5.59522970583995	0.467254383080441
523	UGA_worm_merged.bam	Uganda_worm	Trichuris_trichiura	103_trichuris_trichiura	1779936	1780027	91	trichuris_trichiura_repeat_190	1647	18.0989010989011	18.1089010989011	trichuris_repeat	5.59522970583995	3.23648930445164
524	UGA_worm_merged.bam	Uganda_worm	Trichuris_trichiura	103_trichuris_trichiura	1774658	1774751	93	trichuris_trichiura_repeat_178	16	0.172043010752688	0.182043010752688	trichuris_repeat	5.59522970583995	0.0325353953855877
525	UGA_worm_merged.bam	Uganda_worm	Trichuris_trichiura	103_trichuris_trichiura	1775098	1775189	91	trichuris_trichiura_repeat_179	80	0.879120879120879	0.889120879120879	trichuris_repeat	5.59522970583995	0.158906948573152
526	UGA_worm_merged.bam	Uganda_worm	Trichuris_trichiura	103_trichuris_trichiura	1782575	1782668	93	trichuris_trichiura_repeat_196	56	0.602150537634409	0.612150537634409	trichuris_repeat	5.59522970583995	0.109405792043798
527	UGA_worm_merged.bam	Uganda_worm	Trichuris_trichiura	103_trichuris_trichiura	1775978	1776071	93	trichuris_trichiura_repeat_181	168	1.80645161290323	1.81645161290323	trichuris_repeat	5.59522970583995	0.324642902686788
528	UGA_worm_merged.bam	Uganda_worm	Trichuris_trichiura	103_trichuris_trichiura	1776418	1776511	93	trichuris_trichiura_repeat_182	755	8.11827956989247	8.12827956989247	trichuris_repeat	5.59522970583995	1.45271597364603
529	UGA_worm_merged.bam	Uganda_worm	Trichuris_trichiura	52_trichuris_trichiura	29632	29723	91	trichuris_trichiura_repeat_27	158	1.73626373626374	1.74626373626374	trichuris_repeat	5.59522970583995	0.312098667627728
530	UGA_worm_merged.bam	Uganda_worm	Trichuris_trichiura	103_trichuris_trichiura	1776858	1776951	93	trichuris_trichiura_repeat_183	368	3.95698924731183	3.96698924731183	trichuris_repeat	5.59522970583995	0.708994885977841
531	UGA_worm_merged.bam	Uganda_worm	Trichuris_trichiura	6_trichuris_trichiura	109590	109681	91	trichuris_trichiura_repeat_3	73	0.802197802197802	0.812197802197802	trichuris_repeat	5.59522970583995	0.145158973786202
532	UGA_worm_merged.bam	Uganda_worm	Trichuris_trichiura	103_trichuris_trichiura	1777737	1777830	93	trichuris_trichiura_repeat_185	58	0.623655913978495	0.633655913978495	trichuris_repeat	5.59522970583995	0.113249311876709
533	UGA_worm_merged.bam	Uganda_worm	Trichuris_trichiura	56_trichuris_trichiura	12773	12861	88	trichuris_trichiura_repeat_50	211	2.39772727272727	2.40772727272727	trichuris_repeat	5.59522970583995	0.430317859910959
534	UGA_worm_merged.bam	Uganda_worm	Trichuris_trichiura	102_trichuris_trichiura	21860514	21860605	91	trichuris_trichiura_repeat_108	516	5.67032967032967	5.68032967032967	trichuris_repeat	5.59522970583995	1.01520937816027
535	UGA_worm_merged.bam	Uganda_worm	Trichuris_trichiura	56_trichuris_trichiura	8371	8462	91	trichuris_trichiura_repeat_44	205	2.25274725274725	2.26274725274725	trichuris_repeat	5.59522970583995	0.404406498340102
536	UGA_worm_merged.bam	Uganda_worm	Trichuris_trichiura	103_trichuris_trichiura	1797224	1797317	93	trichuris_trichiura_repeat_207	971	10.4408602150538	10.4508602150538	trichuris_repeat	5.59522970583995	1.86781611560037
537	UGA_worm_merged.bam	Uganda_worm	Trichuris_trichiura	103_trichuris_trichiura	1781256	1781349	93	trichuris_trichiura_repeat_193	25	0.268817204301075	0.278817204301075	trichuris_repeat	5.59522970583995	0.049831234633685
538	UGA_worm_merged.bam	Uganda_worm	Trichuris_trichiura	103_trichuris_trichiura	1782136	1782229	93	trichuris_trichiura_repeat_195	262	2.81720430107527	2.82720430107527	trichuris_repeat	5.59522970583995	0.505288334833583
539	UGA_worm_merged.bam	Uganda_worm	Trichuris_trichiura	103_trichuris_trichiura	1800740	1800833	93	trichuris_trichiura_repeat_215	2222	23.8924731182796	23.9024731182796	trichuris_repeat	5.59522970583995	4.2719377710859
540	UGA_worm_merged.bam	Uganda_worm	Trichuris_trichiura	103_trichuris_trichiura	1783454	1783547	93	trichuris_trichiura_repeat_198	308	3.31182795698925	3.32182795698925	trichuris_repeat	5.59522970583995	0.593689290990525
541	UGA_worm_merged.bam	Uganda_worm	Trichuris_trichiura	103_trichuris_trichiura	1783893	1783986	93	trichuris_trichiura_repeat_199	67	0.720430107526882	0.730430107526882	trichuris_repeat	5.59522970583995	0.130545151124806
542	UGA_worm_merged.bam	Uganda_worm	Trichuris_trichiura	96_trichuris_trichiura	3220533	3220624	91	trichuris_trichiura_repeat_67	25	0.274725274725275	0.284725274725275	trichuris_repeat	5.59522970583995	0.0508871466756934
543	UGA_worm_merged.bam	Uganda_worm	Trichuris_trichiura	103_trichuris_trichiura	1795904	1795997	93	trichuris_trichiura_repeat_204	384	4.12903225806452	4.13903225806452	trichuris_repeat	5.59522970583995	0.739743044641126
544	UGA_worm_merged.bam	Uganda_worm	Trichuris_trichiura	103_trichuris_trichiura	1777298	1777390	92	trichuris_trichiura_repeat_184	29	0.315217391304348	0.325217391304348	trichuris_repeat	5.59522970583995	0.0581240464470844
545	UGA_worm_merged.bam	Uganda_worm	Trichuris_trichiura	103_trichuris_trichiura	1796344	1796437	93	trichuris_trichiura_repeat_205	349	3.75268817204301	3.76268817204301	trichuris_repeat	5.59522970583995	0.672481447565191
546	UGA_worm_merged.bam	Uganda_worm	Trichuris_trichiura	96_trichuris_trichiura	3224526	3224617	91	trichuris_trichiura_repeat_94	42	0.461538461538462	0.471538461538462	trichuris_repeat	5.59522970583995	0.0842750854439987
547	UGA_worm_merged.bam	Uganda_worm	Trichuris_trichiura	103_trichuris_trichiura	1796784	1796877	93	trichuris_trichiura_repeat_206	802	8.62365591397849	8.63365591397849	trichuris_repeat	5.59522970583995	1.54303868971943
548	UGA_worm_merged.bam	Uganda_worm	Trichuris_trichiura	96_trichuris_trichiura	3225406	3225497	91	trichuris_trichiura_repeat_92	34	0.373626373626374	0.383626373626374	trichuris_repeat	5.59522970583995	0.0685631142589139
549	UGA_worm_merged.bam	Uganda_worm	Trichuris_trichiura	103_trichuris_trichiura	1801183	1801273	90	trichuris_trichiura_repeat_216	17	0.188888888888889	0.198888888888889	trichuris_repeat	5.59522970583995	0.0355461525880342
550	UGA_worm_merged.bam	Uganda_worm	Trichuris_trichiura	103_trichuris_trichiura	1802500	1802591	91	trichuris_trichiura_repeat_219	502	5.51648351648352	5.52648351648352	trichuris_repeat	5.59522970583995	0.987713428586375
551	UGA_worm_merged.bam	Uganda_worm	Trichuris_trichiura	103_trichuris_trichiura	1799420	1799513	93	trichuris_trichiura_repeat_212	1577	16.9569892473118	16.9669892473118	trichuris_repeat	5.59522970583995	3.03240262497226
552	UGA_worm_merged.bam	Uganda_worm	Trichuris_trichiura	103_trichuris_trichiura	1803821	1803913	92	trichuris_trichiura_repeat_221	33	0.358695652173913	0.368695652173913	trichuris_repeat	5.59522970583995	0.0658946408918818
553	ZAF_merged.bam	South_Africa	Ascaris_lumbricoides	52_ascaris_lumbricoides	152359	152434	75	ascaris_germline_repeat_60	1081	14.4133333333333	14.4233333333333	ascaris_germline_repeat	0.0163109137684588	884.27500372324
554	ZAF_merged.bam	South_Africa	Ascaris_lumbricoides	3_ascaris_lumbricoides	6784315	6784390	75	ascaris_germline_repeat_12	68	0.906666666666667	0.916666666666667	ascaris_germline_repeat	0.0163109137684588	56.1995900216988
555	ZAF_merged.bam	South_Africa	Ascaris_lumbricoides	23_ascaris_lumbricoides	1143291	1143359	68	ascaris_germline_repeat_36	219	3.22058823529412	3.23058823529412	ascaris_germline_repeat	0.0163109137684588	198.062982929949
556	ZAF_merged.bam	South_Africa	Ascaris_lumbricoides	52_ascaris_lumbricoides	148125	148200	75	ascaris_germline_repeat_63	1494	19.92	19.93	ascaris_germline_repeat	0.0163109137684588	1221.8812681445
557	ZAF_merged.bam	South_Africa	Ascaris_lumbricoides	3_ascaris_lumbricoides	6783955	6784030	75	ascaris_germline_repeat_15	63	0.84	0.85	ascaris_germline_repeat	0.0163109137684588	52.1123471110298
558	ZAF_merged.bam	South_Africa	Ascaris_lumbricoides	52_ascaris_lumbricoides	150559	150634	75	ascaris_germline_repeat_61	81	1.08	1.09	ascaris_germline_repeat	0.0163109137684588	66.8264215894383
559	ZAF_merged.bam	South_Africa	Ascaris_lumbricoides	3_ascaris_lumbricoides	6784920	6784995	75	ascaris_germline_repeat_7	190	2.53333333333333	2.54333333333333	ascaris_germline_repeat	0.0163109137684588	155.928317042023
560	ZAF_merged.bam	South_Africa	Ascaris_lumbricoides	52_ascaris_lumbricoides	147342	147414	72	ascaris_germline_repeat_66	790	10.9722222222222	10.9822222222222	ascaris_germline_repeat	0.0163109137684588	673.305148817541
561	ZAF_merged.bam	South_Africa	Ascaris_lumbricoides	3_ascaris_lumbricoides	6783352	6783427	75	ascaris_germline_repeat_20	56	0.746666666666667	0.756666666666667	ascaris_germline_repeat	0.0163109137684588	46.3902070360932
562	ZAF_merged.bam	South_Africa	Ascaris_lumbricoides	52_ascaris_lumbricoides	152839	152914	75	ascaris_germline_repeat_58	1214	16.1866666666667	16.1966666666667	ascaris_germline_repeat	0.0163109137684588	992.995665147035
563	ZAF_merged.bam	South_Africa	Ascaris_lumbricoides	42_ascaris_lumbricoides	343496	343571	75	ascaris_germline_repeat_54	84	1.12	1.13	ascaris_germline_repeat	0.0163109137684588	69.2787673358397
564	ZAF_merged.bam	South_Africa	Ascaris_lumbricoides	3_ascaris_lumbricoides	6785645	6785720	75	ascaris_germline_repeat_2	253	3.37333333333333	3.38333333333333	ascaris_germline_repeat	0.0163109137684588	207.427577716452
565	ZAF_merged.bam	South_Africa	Ascaris_lumbricoides	3_ascaris_lumbricoides	6783836	6783909	73	ascaris_germline_repeat_16	44	0.602739726027397	0.612739726027397	ascaris_germline_repeat	0.0163109137684588	37.5662415193612
566	ZAF_merged.bam	South_Africa	Ascaris_lumbricoides	42_ascaris_lumbricoides	343617	343692	75	ascaris_germline_repeat_53	169	2.25333333333333	2.26333333333333	ascaris_germline_repeat	0.0163109137684588	138.761896817213
567	ZAF_merged.bam	South_Africa	Ascaris_lumbricoides	52_ascaris_lumbricoides	150439	150514	75	ascaris_germline_repeat_62	258	3.44	3.45	ascaris_germline_repeat	0.0163109137684588	211.514820627121
568	ZAF_merged.bam	South_Africa	Ascaris_lumbricoides	3_ascaris_lumbricoides	6782747	6782822	75	ascaris_germline_repeat_25	154	2.05333333333333	2.06333333333333	ascaris_germline_repeat	0.0163109137684588	126.500168085206
569	ZAF_merged.bam	South_Africa	Ascaris_lumbricoides	52_ascaris_lumbricoides	164938	165013	75	ascaris_germline_repeat_56	123	1.64	1.65	ascaris_germline_repeat	0.0163109137684588	101.159262039058
570	ZAF_merged.bam	South_Africa	Ascaris_lumbricoides	300_ascaris_lumbricoides	17653	17728	75	ascaris_germline_repeat_80	61	0.813333333333333	0.823333333333333	ascaris_germline_repeat	0.0163109137684588	50.4774499467622
571	ZAF_merged.bam	South_Africa	Ascaris_lumbricoides	23_ascaris_lumbricoides	1143524	1143599	75	ascaris_germline_repeat_35	69	0.92	0.93	ascaris_germline_repeat	0.0163109137684588	57.0170386038326
572	ZAF_merged.bam	South_Africa	Ascaris_lumbricoides	3_ascaris_lumbricoides	6782626	6782701	75	ascaris_germline_repeat_26	144	1.92	1.93	ascaris_germline_repeat	0.0163109137684588	118.325682263868
573	ZAF_merged.bam	South_Africa	Ascaris_lumbricoides	23_ascaris_lumbricoides	1132189	1132264	75	ascaris_germline_repeat_48	698	9.30666666666667	9.31666666666667	ascaris_germline_repeat	0.0163109137684588	571.192196765994
574	ZAF_merged.bam	South_Africa	Ascaris_lumbricoides	3_ascaris_lumbricoides	6782989	6783064	75	ascaris_germline_repeat_23	339	4.52	4.53	ascaris_germline_repeat	0.0163109137684588	277.728155779959
575	ZAF_merged.bam	South_Africa	Ascaris_lumbricoides	3_ascaris_lumbricoides	6785041	6785116	75	ascaris_germline_repeat_6	170	2.26666666666667	2.27666666666667	ascaris_germline_repeat	0.0163109137684588	139.579345399347
576	ZAF_merged.bam	South_Africa	Ascaris_lumbricoides	3_ascaris_lumbricoides	6783473	6783548	75	ascaris_germline_repeat_19	53	0.706666666666667	0.716666666666667	ascaris_germline_repeat	0.0163109137684588	43.9378612896918
577	ZAF_merged.bam	South_Africa	Ascaris_lumbricoides	3_ascaris_lumbricoides	6782505	6782580	75	ascaris_germline_repeat_27	20	0.266666666666667	0.276666666666667	ascaris_germline_repeat	0.0163109137684588	16.9620580792764
578	ZAF_merged.bam	South_Africa	Ascaris_lumbricoides	52_ascaris_lumbricoides	153314	153389	75	ascaris_germline_repeat_57	174	2.32	2.33	ascaris_germline_repeat	0.0163109137684588	142.849139727882
579	ZAF_merged.bam	South_Africa	Ascaris_lumbricoides	3_ascaris_lumbricoides	6784678	6784753	75	ascaris_germline_repeat_9	333	4.44	4.45	ascaris_germline_repeat	0.0163109137684588	272.823464287156
580	ZAF_merged.bam	South_Africa	Ascaris_lumbricoides	52_ascaris_lumbricoides	147462	147537	75	ascaris_germline_repeat_65	3325	44.3333333333333	44.3433333333333	ascaris_germline_repeat	0.0163109137684588	2718.62962203149
581	ZAF_merged.bam	South_Africa	Ascaris_lumbricoides	3_ascaris_lumbricoides	6783715	6783790	75	ascaris_germline_repeat_17	22	0.293333333333333	0.303333333333333	ascaris_germline_repeat	0.0163109137684588	18.596955243544
582	ZAF_merged.bam	South_Africa	Ascaris_lumbricoides	23_ascaris_lumbricoides	1142804	1142879	75	ascaris_germline_repeat_38	37	0.493333333333333	0.503333333333333	ascaris_germline_repeat	0.0163109137684588	30.858683975551
583	ZAF_merged.bam	South_Africa	Ascaris_lumbricoides	52_ascaris_lumbricoides	147582	147657	75	ascaris_germline_repeat_64	1485	19.8	19.81	ascaris_germline_repeat	0.0163109137684588	1214.5242309053
584	ZAF_merged.bam	South_Africa	Ascaris_lumbricoides	3_ascaris_lumbricoides	6784557	6784632	75	ascaris_germline_repeat_10	201	2.68	2.69	ascaris_germline_repeat	0.0163109137684588	164.920251445494
585	ZAF_merged.bam	South_Africa	Ascaris_lumbricoides	3_ascaris_lumbricoides	6785524	6785599	75	ascaris_germline_repeat_3	498	6.64	6.65	ascaris_germline_repeat	0.0163109137684588	407.702480339233
586	ZAF_merged.bam	South_Africa	Ascaris_lumbricoides	3_ascaris_lumbricoides	6784799	6784874	75	ascaris_germline_repeat_8	313	4.17333333333333	4.18333333333333	ascaris_germline_repeat	0.0163109137684588	256.47449264448
587	ZAF_merged.bam	South_Africa	Ascaris_lumbricoides	23_ascaris_lumbricoides	1142331	1142399	68	ascaris_germline_repeat_39	50	0.735294117647059	0.745294117647059	ascaris_germline_repeat	0.0163109137684588	45.6929714807438
588	ZAF_merged.bam	South_Africa	Ascaris_lumbricoides	23_ascaris_lumbricoides	1132309	1132384	75	ascaris_germline_repeat_47	701	9.34666666666667	9.35666666666667	ascaris_germline_repeat	0.0163109137684588	573.644542512395
589	ZAF_merged.bam	South_Africa	Ascaris_lumbricoides	300_ascaris_lumbricoides	17413	17488	75	ascaris_germline_repeat_79	291	3.88	3.89	ascaris_germline_repeat	0.0163109137684588	238.490623837536
590	ZAF_merged.bam	South_Africa	Ascaris_lumbricoides	23_ascaris_lumbricoides	1144732	1144800	68	ascaris_germline_repeat_32	34	0.5	0.51	ascaris_germline_repeat	0.0163109137684588	31.2674082666179
591	ZAF_merged.bam	South_Africa	Ascaris_lumbricoides	3_ascaris_lumbricoides	6784436	6784511	75	ascaris_germline_repeat_11	31	0.413333333333333	0.423333333333333	ascaris_germline_repeat	0.0163109137684588	25.9539924827482
592	ZAF_merged.bam	South_Africa	Ascaris_lumbricoides	300_ascaris_lumbricoides	17173	17248	75	ascaris_germline_repeat_78	228	3.04	3.05	ascaris_germline_repeat	0.0163109137684588	186.991363163107
593	ZAF_merged.bam	South_Africa	Ascaris_lumbricoides	3_ascaris_lumbricoides	6785162	6785237	75	ascaris_germline_repeat_5	298	3.97333333333333	3.98333333333333	ascaris_germline_repeat	0.0163109137684588	244.212763912473
594	ZAF_merged.bam	South_Africa	Ascaris_lumbricoides	3_ascaris_lumbricoides	6783110	6783185	75	ascaris_germline_repeat_22	496	6.61333333333333	6.62333333333333	ascaris_germline_repeat	0.0163109137684588	406.067583174966
595	ZAF_merged.bam	South_Africa	Ascaris_lumbricoides	23_ascaris_lumbricoides	1141119	1141194	75	ascaris_germline_repeat_41	14	0.186666666666667	0.196666666666667	ascaris_germline_repeat	0.0163109137684588	12.0573665864736
596	ZAF_merged.bam	South_Africa	Ascaris_lumbricoides	3_ascaris_lumbricoides	6783231	6783306	75	ascaris_germline_repeat_21	236	3.14666666666667	3.15666666666667	ascaris_germline_repeat	0.0163109137684588	193.530951820177
597	ZAF_merged.bam	South_Africa	Ascaris_lumbricoides	3_ascaris_lumbricoides	6785283	6785358	75	ascaris_germline_repeat_4	78	1.04	1.05	ascaris_germline_repeat	0.0163109137684588	64.3740758430368
598	ZAF_merged.bam	South_Africa	Ascaris_lumbricoides	23_ascaris_lumbricoides	1144845	1144920	75	ascaris_germline_repeat_31	58	0.773333333333333	0.783333333333333	ascaris_germline_repeat	0.0163109137684588	48.0251042003608
599	ZAF_merged.bam	South_Africa	Ascaris_lumbricoides	23_ascaris_lumbricoides	1132894	1132966	72	ascaris_germline_repeat_46	46	0.638888888888889	0.648888888888889	ascaris_germline_repeat	0.0163109137684588	39.782497663845
600	ZAF_merged.bam	South_Africa	Ascaris_lumbricoides	23_ascaris_lumbricoides	1139793	1139868	75	ascaris_germline_repeat_43	31	0.413333333333333	0.423333333333333	ascaris_germline_repeat	0.0163109137684588	25.9539924827482
601	ZAF_merged.bam	South_Africa	Ascaris_lumbricoides	23_ascaris_lumbricoides	1143164	1143239	75	ascaris_germline_repeat_37	1909	25.4533333333333	25.4633333333333	ascaris_germline_repeat	0.0163109137684588	1561.12242973003
602	ZAF_merged.bam	South_Africa	Ascaris_lumbricoides	52_ascaris_lumbricoides	152599	152674	75	ascaris_germline_repeat_59	367	4.89333333333333	4.90333333333333	ascaris_germline_repeat	0.0163109137684588	300.616716079705
603	ZAF_merged.bam	South_Africa	Ascaris_lumbricoides	3_ascaris_lumbricoides	6782868	6782943	75	ascaris_germline_repeat_24	37	0.493333333333333	0.503333333333333	ascaris_germline_repeat	0.0163109137684588	30.858683975551
604	ZAF_merged.bam	South_Africa	Ascaris_lumbricoides	3_ascaris_lumbricoides	6785766	6785841	75	ascaris_germline_repeat_1	47	0.626666666666667	0.636666666666667	ascaris_germline_repeat	0.0163109137684588	39.033169796889
