# Supplementary material for: Global diversity of soil-transmitted helminths reveals population-biased genetic variation that impacts diagnostic targets
Source: Nat Commun. 2025 Jul 10;16:6374. doi: 10.1038/s41467-025-61687-0 (PMC12246136; doi:10.1038/s41467-025-61687-0)
Supplement: Supplementary file 14 — Source Data [file 41467_2025_61687_MOESM14_ESM.zip › 02_SOURCE_DATA_FOR_FIGURES copy/SOURCE_DATA_SUPP_FIGURE_4A.csv]

	species	start	end	sample_id	raw_read_counts	raw_reads_n	normalised	country	total_read_counts	percentage
1	Ascaris_lumb_KOR	0	14281	ECU_ALUM001_trimmed	2	6572008	21.3095016395343	Ecuador	32693.1787358463	0.000651802683725263
2	Ascaris_lumb_KOR	0	14281	ETH001_trimmed	8	53888110	10.3953332377798	Ethiopia	50676.3048484705	0.000205132029039278
3	Ascaris_lumb_KOR	0	14281	ETH002_trimmed	16	85707418	13.0720274645103	Ethiopia	50676.3048484705	0.000257951472657636
4	Ascaris_lumb_KOR	0	14281	KEN_ALUM001_trimmed	1090	96072026	794.457975850461	Kenya	2946688.96490233	0.000269610395027489
5	Ascaris_lumb_KOR	0	14281	KEN_ALUM002_trimmed	37	98382266	26.3345731652909	Kenya	2946688.96490233	8.93700471239377e-06
6	Ascaris_lumb_KOR	0	14281	KEN_ALUM003_trimmed	193	138159874	97.8175455756761	Kenya	2946688.96490233	3.31957484284122e-05
7	Ascaris_lumb_KOR	0	14281	KEN_ALUM004_trimmed	37	102711676	25.2245419707114	Kenya	2946688.96490233	8.56030014404573e-06
8	Ascaris_lumb_KOR	0	14281	KEN_ALUM005_trimmed	99	95162594	72.8467706011264	Kenya	2946688.96490233	2.47215676539994e-05
9	Ascaris_lumb_KOR	0	14281	KEN_ALUM006_trimmed	208	107429540	135.575432847496	Kenya	2946688.96490233	4.60094141126938e-05
10	Ascaris_lumb_KOR	0	14281	KEN_ALUM007_trimmed	96	124087802	54.1730792527825	Kenya	2946688.96490233	1.83843900384573e-05
11	Ascaris_lumb_KOR	0	14281	KEN_ALUM008_trimmed	185	100426638	128.992418433051	Kenya	2946688.96490233	4.37753763527351e-05
12	Ascaris_lumb_KOR	0	14281	KEN_ALUM009_trimmed	92	117225286	54.955087945339	Kenya	2946688.96490233	1.86497755955592e-05
13	Ascaris_lumb_KOR	0	14281	KEN_ALUM010_trimmed	214	94202116	159.072276379232	Kenya	2946688.96490233	5.39833956939208e-05
14	Ascaris_lumb_KOR	0	14281	KEN_ALUM011_trimmed	110	160383610	48.025741775028	Kenya	2946688.96490233	1.62982053236894e-05
15	Ascaris_lumb_KOR	0	14281	KEN_ALUM012_trimmed	106216	149624644	49708.2178491389	Kenya	2946688.96490233	0.0168691770462399
16	Ascaris_lumb_KOR	0	14281	KEN_ALUM013_trimmed	110	148686948	51.8037523966583	Kenya	2946688.96490233	1.75803259229891e-05
17	Ascaris_lumb_KOR	0	14281	KEN_ALUM014_trimmed	175	333901836	36.6995401440841	Kenya	2946688.96490233	1.24545008248947e-05
18	Ascaris_lumb_KOR	0	14281	KEN_ALUM015_trimmed	91	88500648	72.0006343221577	Kenya	2946688.96490233	2.44344195060113e-05
19	Ascaris_lumb_KOR	0	14281	KEN_ALUM016_trimmed	171	165388606	72.3988894613654	Kenya	2946688.96490233	2.45695729422752e-05
20	Ascaris_lumb_KOR	0	14281	KEN_ALUM017_trimmed	2336	161343062	1013.82716669407	Kenya	2946688.96490233	0.000344056389652811
21	Ascaris_lumb_KOR	0	14281	KEN_ALUM018_trimmed	206	93982644	153.483234317779	Kenya	2946688.96490233	5.20866763156545e-05
22	Ascaris_lumb_KOR	0	14281	KEN_ALUM019_trimmed	154	134342412	80.2692047417574	Kenya	2946688.96490233	2.72404742060783e-05
23	Ascaris_lumb_KOR	0	14281	KEN_ALUM020_trimmed	238	97153930	171.537060980167	Kenya	2946688.96490233	5.82134942042833e-05
24	Ascaris_lumb_KOR	0	14281	KEN_ALUM021_trimmed	382	268089858	99.7756025255803	Kenya	2946688.96490233	3.38602423649038e-05
25	Ascaris_lumb_KOR	0	14281	KEN_ALUM022_trimmed	53	92653094	40.0550542235791	Kenya	2946688.96490233	1.35932413297332e-05
26	Ascaris_lumb_KOR	0	14281	KEN_ALUM023_trimmed	141	218214108	45.245737160119	Kenya	2946688.96490233	1.53547719827358e-05
27	Ascaris_lumb_KOR	0	14281	KEN_ALUM024_trimmed	91	91632412	69.5398348121841	Kenya	2946688.96490233	2.35993128696191e-05
28	Ascaris_lumb_KOR	0	14281	KEN_ALUM025_trimmed	181	85278918	148.620348117204	Kenya	2946688.96490233	5.04363880570374e-05
29	Ascaris_lumb_KOR	0	14281	KEN_ALUM026_trimmed	91	128494112	49.590620883251	Kenya	2946688.96490233	1.68292688756496e-05
30	Ascaris_lumb_KOR	0	14281	KEN_ALUM027_trimmed	59	111734828	36.9747143648484	Kenya	2946688.96490233	1.25478850347797e-05
31	Ascaris_lumb_KOR	0	14281	KEN_ALUM028_trimmed	156	309329480	35.3138174530942	Kenya	2946688.96490233	1.19842365019563e-05
32	Ascaris_lumb_KOR	0	14281	KEN_ALUM029_trimmed	57	178970560	22.3015290037336	Kenya	2946688.96490233	7.56833492416895e-06
33	Ascaris_lumb_KOR	0	14281	KEN_ALUM030_trimmed	551	174448136	221.170218188285	Kenya	2946688.96490233	7.50571983750634e-05
34	Ascaris_lumb_KOR	0	14281	KEN_ALUM031_trimmed	25	74258220	23.5741940843439	Kenya	2946688.96490233	8.00023157012274e-06
35	Ascaris_lumb_KOR	0	14281	KEN_ALUM032_trimmed	87	94992872	64.1312367460574	Kenya	2946688.96490233	2.17638296779596e-05
36	Ascaris_lumb_KOR	0	14281	KEN_ALUM033_trimmed	57	84827536	47.052140411746	Kenya	2946688.96490233	1.5967800121485e-05
37	Ascaris_lumb_KOR	0	14281	KEN_ALUM034_trimmed	431	98584654	306.132426925164	Kenya	2946688.96490233	0.000103890308943859
38	Ascaris_lumb_KOR	0	14281	KEN_ALUM035_trimmed	240	85712172	196.069536426214	Kenya	2946688.96490233	6.65389319203946e-05
39	Ascaris_lumb_KOR	0	14281	KEN_ALUM036_trimmed	121	77384396	109.489722226268	Kenya	2946688.96490233	3.71568643757067e-05
40	Ascaris_lumb_KOR	0	14281	KEN_ALUM037_trimmed	590	97340932	424.422004702551	Kenya	2946688.96490233	0.000144033527039261
41	Ascaris_lumb_KOR	0	14281	KEN_ALUM038_trimmed	35	100083378	24.4876703391554	Kenya	2946688.96490233	8.31023247815605e-06
42	Ascaris_lumb_KOR	0	14281	KEN_ALUM039_trimmed	41	98325008	29.198547460542	Kenya	2946688.96490233	9.90893433556188e-06
43	Ascaris_lumb_KOR	0	14281	KEN_ALUM040_trimmed	81	114332142	49.60872435738	Kenya	2946688.96490233	1.68354125420985e-05
44	Ascaris_lumb_KOR	0	14281	KEN_ALUM041_trimmed	594	323691682	128.497975828606	Kenya	2946688.96490233	4.36075803585415e-05
45	Ascaris_lumb_KOR	0	14281	KEN_ALUM042_trimmed	541	251381274	150.697387369452	Kenya	2946688.96490233	5.11412602973681e-05
46	Ascaris_lumb_KOR	0	14281	KEN_ALUM043_trimmed	345	143935126	167.839309292738	Kenya	2946688.96490233	5.69586105937383e-05
47	Ascaris_lumb_KOR	0	14281	KEN_ALUM044_trimmed	101193	126166164	56162.8261119906	Kenya	2946688.96490233	0.0190596383876749
48	Ascaris_lumb_KOR	0	14281	KEN_ALUM045_trimmed	54	175446048	21.552197127734	Kenya	2946688.96490233	7.31403870053465e-06
49	Ascaris_lumb_KOR	0	14281	KEN_ALUM046_trimmed	27	92548370	20.4284949144857	Kenya	2946688.96490233	6.93269468132102e-06
50	Ascaris_lumb_KOR	0	14281	KEN_ALUM047_trimmed	70	101619008	48.235242896547	Kenya	2946688.96490233	1.63693024513518e-05
51	Ascaris_lumb_KOR	0	14281	KEN_ALUM048_trimmed	368	92929510	277.290858481768	Kenya	2946688.96490233	9.41025204168296e-05
52	Ascaris_lumb_KOR	0	14281	KEN_ALUM049_trimmed	120	118825398	70.7152936703142	Kenya	2946688.96490233	2.39982212281635e-05
53	Ascaris_lumb_KOR	0	14281	KEN_ALUM050_trimmed	101	111419924	63.474588891096	Kenya	2946688.96490233	2.15409870696006e-05
54	Ascaris_lumb_KOR	0	14281	KEN_ALUM051_trimmed	464	107281166	302.855786804551	Kenya	2946688.96490233	0.000102778335417084
55	Ascaris_lumb_KOR	0	14281	KEN_ALUM052_trimmed	300	87706278	239.514579419901	Kenya	2946688.96490233	8.12826132220711e-05
56	Ascaris_lumb_KOR	0	14281	KEN_ALUM053_trimmed	152	255900564	41.5923755411438	Kenya	2946688.96490233	1.41149527610636e-05
57	Ascaris_lumb_KOR	0	14281	KEN_ALUM054_trimmed	499275	83200216	420200.676639225	Kenya	2946688.96490233	0.142600960482829
58	Ascaris_lumb_KOR	0	14281	KEN_ALUM055_trimmed	158	225170420	49.1345666310504	Kenya	2946688.96490233	1.66745005042224e-05
59	Ascaris_lumb_KOR	0	14281	KEN_ALUM056_trimmed	108629	102386268	74292.5814841911	Kenya	2946688.96490233	0.0252122237430151
60	Ascaris_lumb_KOR	0	14281	KEN_ALUM057_trimmed	48	81778276	41.1002692943146	Kenya	2946688.96490233	1.3947949642414e-05
61	Ascaris_lumb_KOR	0	14281	KEN_ALUM058_trimmed	53	86396810	42.9555756069277	Kenya	2946688.96490233	1.45775737169978e-05
62	Ascaris_lumb_KOR	0	14281	KEN_ALUM059_trimmed	314	108176496	203.253540347731	Kenya	2946688.96490233	6.89769238520455e-05
63	Ascaris_lumb_KOR	0	14281	KEN_ALUM060_trimmed	58	98446872	41.2541318964401	Kenya	2946688.96490233	1.40001650624865e-05
64	Ascaris_lumb_KOR	0	14281	KEN_ALUM061_trimmed	139	131098784	74.2433427906302	Kenya	2946688.96490233	2.51955139055849e-05
65	Ascaris_lumb_KOR	0	14281	KEN_ALUM062_trimmed	61	83751566	51.0009516139257	Kenya	2946688.96490233	1.73078842800825e-05
66	Ascaris_lumb_KOR	0	14281	KEN_ALUM063_trimmed	770869	99006736	545201.721953284	Kenya	2946688.96490233	0.185021808696852
67	Ascaris_lumb_KOR	0	14281	KEN_ALUM064_trimmed	635	95241536	466.86220329545	Kenya	2946688.96490233	0.000158436200378184
68	Ascaris_lumb_KOR	0	14281	KEN_ALUM065_trimmed	450	95555338	329.760734366116	Kenya	2946688.96490233	0.000111908904636308
69	Ascaris_lumb_KOR	0	14281	KEN_ALUM066_trimmed	56605	110704150	35804.059803922	Kenya	2946688.96490233	0.0121506070815006
70	Ascaris_lumb_KOR	0	14281	KEN_ALUM067_trimmed	60	145606348	28.8544181983809	Kenya	2946688.96490233	9.79214927060933e-06
71	Ascaris_lumb_KOR	0	14281	KEN_ALUM068_trimmed	136	135370254	70.3488569731888	Kenya	2946688.96490233	2.38738658240167e-05
72	Ascaris_lumb_KOR	0	14281	MMR002_trimmed	0	70562020	0	Myanmar	2707.74365314565	0
73	Ascaris_lumb_KOR	0	14281	MMR007_trimmed	0	79659210	0	Myanmar	2707.74365314565	0
74	Ascaris_lumb_KOR	0	14281	MMR013_trimmed	0	88690668	0	Myanmar	2707.74365314565	0
75	Ascaris_lumb_KOR	0	14281	MMR016_trimmed	1	75671922	0.925351250170657	Myanmar	2707.74365314565	0.000341742560857138
76	Ascaris_lumb_KOR	0	14281	MMR_NDK113_trimmed	0	36645824	0	Myanmar	2707.74365314565	0
77	Ascaris_lumb_KOR	0	14281	MMR_NDK63_trimmed	3	44801624	4.68887741383101	Myanmar	2707.74365314565	0.00173165484420352
78	Ascaris_lumb_KOR	0	14281	MMR_NKD92_trimmed	149	41118442	253.741205374512	Myanmar	2707.74365314565	0.0937094636265639
79	Ascaris_lumb_KOR	0	14281	MMR_TKU102_trimmed	1	35545456	1.96995946895481	Myanmar	2707.74365314565	0.000727528053354037
80	Ascaris_lumb_KOR	0	14281	MMR_TKU23_trimmed	0	37687968	0	Myanmar	2707.74365314565	0
81	Ascaris_lumb_KOR	0	14281	MMR_TKU25_trimmed	2	32147398	4.35637793301445	Myanmar	2707.74365314565	0.00160885906904575
82	Ascaris_lumb_KOR	0	14281	MOZ028_trimmed	0	131034298	0	Mozambique	324.502421665954	0
83	Ascaris_lumb_KOR	0	14281	MOZ030_trimmed	1	162697410	0.430388582249198	Mozambique	324.502421665954	0.00132630314448699
84	Ascaris_lumb_KOR	0	14281	ZAF002_trimmed	0	77746670	0	South Africa	1450.45506730951	0
85	Ascaris_lumb_KOR	0	14281	ZAF003_trimmed	38	91508578	29.0779088466398	South Africa	1450.45506730951	0.0200474385604907
86	Ascaris_lumb_KOR	0	14281	ZAF004_trimmed	1	80263198	0.87241860990284	South Africa	1450.45506730951	0.000601479238871642
87	Ascaris_lumb_KOR	0	14281	ZAF005_trimmed	0	98244530	0	South Africa	1450.45506730951	0
88	Ascaris_lumb_KOR	0	14281	ZAF006_trimmed	0	72830114	0	South Africa	1450.45506730951	0
89	Ascaris_suum_US	0	14284	ECU_ALUM001_trimmed	2862	6572008	30487.4923592975	Ecuador	32693.1787358463	0.932533743678757
90	Ascaris_suum_US	0	14284	ETH001_trimmed	34969	53888110	45429.7576005724	Ethiopia	50676.3048484705	0.896469419710336
91	Ascaris_suum_US	0	14284	ETH002_trimmed	5965	85707418	4872.39169908772	Ethiopia	50676.3048484705	0.0961473357944484
92	Ascaris_suum_US	0	14284	KEN_ALUM001_trimmed	142159	96072026	103592.322274056	Kenya	2946688.96490233	0.0351554994463046
93	Ascaris_suum_US	0	14284	KEN_ALUM002_trimmed	54189	98382266	38560.6613516004	Kenya	2946688.96490233	0.0130860982651688
94	Ascaris_suum_US	0	14284	KEN_ALUM003_trimmed	107672	138159874	54559.5789508783	Kenya	2946688.96490233	0.0185155541018177
95	Ascaris_suum_US	0	14284	KEN_ALUM004_trimmed	7417	102711676	5055.43605653201	Kenya	2946688.96490233	0.00171563273787859
96	Ascaris_suum_US	0	14284	KEN_ALUM005_trimmed	11689	95162594	8599.26327127995	Kenya	2946688.96490233	0.00291827993171481
97	Ascaris_suum_US	0	14284	KEN_ALUM006_trimmed	31272	107429540	20378.9638895034	Kenya	2946688.96490233	0.00691588563714557
98	Ascaris_suum_US	0	14284	KEN_ALUM007_trimmed	16084	124087802	9074.34174565053	Kenya	2946688.96490233	0.00307950443828105
99	Ascaris_suum_US	0	14284	KEN_ALUM008_trimmed	78847	100426638	54965.0222711559	Kenya	2946688.96490233	0.0186531469475869
100	Ascaris_suum_US	0	14284	KEN_ALUM009_trimmed	64506	117225286	38523.7867146671	Kenya	2946688.96490233	0.0130735843428063
101	Ascaris_suum_US	0	14284	KEN_ALUM010_trimmed	25340	94202116	18831.9854890073	Kenya	2946688.96490233	0.00639089694002758
102	Ascaris_suum_US	0	14284	KEN_ALUM011_trimmed	14944	160383610	6523.14500630931	Kenya	2946688.96490233	0.00221372024126256
103	Ascaris_suum_US	0	14284	KEN_ALUM012_trimmed	17142	149624644	8020.63067953705	Kenya	2946688.96490233	0.00272191289106854
104	Ascaris_suum_US	0	14284	KEN_ALUM013_trimmed	15562	148686948	7327.2788979997	Kenya	2946688.96490233	0.00248661429328784
105	Ascaris_suum_US	0	14284	KEN_ALUM014_trimmed	19853	333901836	4162.53112550787	Kenya	2946688.96490233	0.00141261299549674
106	Ascaris_suum_US	0	14284	KEN_ALUM015_trimmed	6332	88500648	5008.92598191396	Kenya	2946688.96490233	0.00169984889534481
107	Ascaris_suum_US	0	14284	KEN_ALUM016_trimmed	13489	165388606	5709.84509778469	Kenya	2946688.96490233	0.00193771557357902
108	Ascaris_suum_US	0	14284	KEN_ALUM017_trimmed	131658	161343062	57127.7496885933	Kenya	2946688.96490233	0.0193870986619339
109	Ascaris_suum_US	0	14284	KEN_ALUM018_trimmed	13636	93982644	10157.5622425215	Kenya	2946688.96490233	0.00344711042241208
110	Ascaris_suum_US	0	14284	KEN_ALUM019_trimmed	13957	134342412	7273.25971243054	Kenya	2946688.96490233	0.0024682821292174
111	Ascaris_suum_US	0	14284	KEN_ALUM020_trimmed	29257	97153930	21082.3770926672	Kenya	2946688.96490233	0.00715459871868968
112	Ascaris_suum_US	0	14284	KEN_ALUM021_trimmed	13722	268089858	3583.3331622468	Kenya	2946688.96490233	0.0012160540881401
113	Ascaris_suum_US	0	14284	KEN_ALUM022_trimmed	9039	92653094	6829.84139431335	Kenya	2946688.96490233	0.00231780193826454
114	Ascaris_suum_US	0	14284	KEN_ALUM023_trimmed	13490	218214108	4327.92058339121	Kenya	2946688.96490233	0.00146874021484472
115	Ascaris_suum_US	0	14284	KEN_ALUM024_trimmed	10968	91632412	8379.70021194106	Kenya	2946688.96490233	0.00284376814511158
116	Ascaris_suum_US	0	14284	KEN_ALUM025_trimmed	20587	85278918	16900.5773684205	Kenya	2946688.96490233	0.00573544665545678
117	Ascaris_suum_US	0	14284	KEN_ALUM026_trimmed	13055	128494112	7112.85257305035	Kenya	2946688.96490233	0.00241384572914573
118	Ascaris_suum_US	0	14284	KEN_ALUM027_trimmed	17607	111734828	11031.814686733	Kenya	2946688.96490233	0.00374380018323334
119	Ascaris_suum_US	0	14284	KEN_ALUM028_trimmed	17019	309329480	3851.79251831158	Kenya	2946688.96490233	0.0013071595150319
120	Ascaris_suum_US	0	14284	KEN_ALUM029_trimmed	10793	178970560	4221.92718221729	Kenya	2946688.96490233	0.00143276987578403
121	Ascaris_suum_US	0	14284	KEN_ALUM030_trimmed	61066	174448136	24506.613334991	Kenya	2946688.96490233	0.00831666104800553
122	Ascaris_suum_US	0	14284	KEN_ALUM031_trimmed	15496	74258220	14609.1595249905	Kenya	2946688.96490233	0.00495782205010387
123	Ascaris_suum_US	0	14284	KEN_ALUM032_trimmed	10566	94992872	7786.99232350619	Kenya	2946688.96490233	0.00264262445621379
124	Ascaris_suum_US	0	14284	KEN_ALUM033_trimmed	18550	84827536	15309.3665092505	Kenya	2946688.96490233	0.00519544705654333
125	Ascaris_suum_US	0	14284	KEN_ALUM034_trimmed	45513	98584654	32320.3685949195	Kenya	2946688.96490233	0.0109683678799777
126	Ascaris_suum_US	0	14284	KEN_ALUM035_trimmed	28587	85712172	23349.4276591095	Kenya	2946688.96490233	0.00792395394872749
127	Ascaris_suum_US	0	14284	KEN_ALUM036_trimmed	17943	77384396	16232.739469708	Kenya	2946688.96490233	0.00550880654967466
128	Ascaris_suum_US	0	14284	KEN_ALUM037_trimmed	93834	97340932	67486.1865941044	Kenya	2946688.96490233	0.0229023787029865
129	Ascaris_suum_US	0	14284	KEN_ALUM038_trimmed	8327	100083378	5824.74299772959	Kenya	2946688.96490233	0.0019767077784956
130	Ascaris_suum_US	0	14284	KEN_ALUM039_trimmed	7212	98325008	5135.01700473361	Kenya	2946688.96490233	0.00174263964262812
131	Ascaris_suum_US	0	14284	KEN_ALUM040_trimmed	20715	114332142	12684.3073305075	Kenya	2946688.96490233	0.00430459661049701
132	Ascaris_suum_US	0	14284	KEN_ALUM041_trimmed	46125	323691682	9975.96687238809	Kenya	2946688.96490233	0.0033854835007056
133	Ascaris_suum_US	0	14284	KEN_ALUM042_trimmed	55489	251381274	15453.4031184026	Kenya	2946688.96490233	0.00524432788884959
134	Ascaris_suum_US	0	14284	KEN_ALUM043_trimmed	31039	143935126	15097.0150183567	Kenya	2946688.96490233	0.00512338261627729
135	Ascaris_suum_US	0	14284	KEN_ALUM044_trimmed	15048	126166164	8349.99166947966	Kenya	2946688.96490233	0.00283368613685918
136	Ascaris_suum_US	0	14284	KEN_ALUM045_trimmed	9467	175446048	3777.62588498933	Kenya	2946688.96490233	0.00128199003355434
137	Ascaris_suum_US	0	14284	KEN_ALUM046_trimmed	9923	92548370	7506.27334877518	Kenya	2946688.96490233	0.00254735855673318
138	Ascaris_suum_US	0	14284	KEN_ALUM047_trimmed	15906	101619008	10958.1233703361	Kenya	2946688.96490233	0.00371879200718401
139	Ascaris_suum_US	0	14284	KEN_ALUM048_trimmed	28713	92929510	21630.9245378156	Kenya	2946688.96490233	0.00734075594521817
140	Ascaris_suum_US	0	14284	KEN_ALUM049_trimmed	41205	118825398	24276.7641606353	Kenya	2946688.96490233	0.00823865852480292
141	Ascaris_suum_US	0	14284	KEN_ALUM050_trimmed	15389	111419924	9669.35934289431	Kenya	2946688.96490233	0.00328143195907845
142	Ascaris_suum_US	0	14284	KEN_ALUM051_trimmed	48698	107281166	31778.8223171761	Kenya	2946688.96490233	0.0107845865972588
143	Ascaris_suum_US	0	14284	KEN_ALUM052_trimmed	35420	87706278	28272.7487729857	Kenya	2946688.96490233	0.00959475163810607
144	Ascaris_suum_US	0	14284	KEN_ALUM053_trimmed	21456	255900564	5869.85909116732	Kenya	2946688.96490233	0.0019920185540729
145	Ascaris_suum_US	0	14284	KEN_ALUM054_trimmed	95005	83200216	79941.4768079031	Kenya	2946688.96490233	0.0271292551606487
146	Ascaris_suum_US	0	14284	KEN_ALUM055_trimmed	10008	225170420	3111.61686907754	Kenya	2946688.96490233	0.00105597058465948
147	Ascaris_suum_US	0	14284	KEN_ALUM056_trimmed	16700	102386268	11418.9170058979	Kenya	2946688.96490233	0.00387516875445875
148	Ascaris_suum_US	0	14284	KEN_ALUM057_trimmed	10868	81778276	9303.83152313285	Kenya	2946688.96490233	0.0031573849951419
149	Ascaris_suum_US	0	14284	KEN_ALUM058_trimmed	13765	86396810	11153.9493168415	Kenya	2946688.96490233	0.00378524827346724
150	Ascaris_suum_US	0	14284	KEN_ALUM059_trimmed	44554	108176496	28833.9372585688	Kenya	2946688.96490233	0.00978519877802052
151	Ascaris_suum_US	0	14284	KEN_ALUM060_trimmed	14524	98446872	10328.4339622487	Kenya	2946688.96490233	0.00350509812378214
152	Ascaris_suum_US	0	14284	KEN_ALUM061_trimmed	19093	131098784	10195.9023544265	Kenya	2946688.96490233	0.00346012167414638
153	Ascaris_suum_US	0	14284	KEN_ALUM062_trimmed	7690	83751566	6428.1138785208	Kenya	2946688.96490233	0.00218147010257455
154	Ascaris_suum_US	0	14284	KEN_ALUM063_trimmed	160607	99006736	113566.406842372	Kenya	2946688.96490233	0.0385403441608693
155	Ascaris_suum_US	0	14284	KEN_ALUM064_trimmed	76200	95241536	56011.6980559702	Kenya	2946688.96490233	0.019008350973964
156	Ascaris_suum_US	0	14284	KEN_ALUM065_trimmed	51470	95555338	37709.3784115754	Kenya	2946688.96490233	0.0127972035259667
157	Ascaris_suum_US	0	14284	KEN_ALUM066_trimmed	8164	110704150	5162.8469739418	Kenya	2946688.96490233	0.00175208413084512
158	Ascaris_suum_US	0	14284	KEN_ALUM067_trimmed	8734	145606348	4199.35931917562	Kenya	2946688.96490233	0.00142511115668932
159	Ascaris_suum_US	0	14284	KEN_ALUM068_trimmed	10537	135370254	5449.33986326546	Kenya	2946688.96490233	0.00184930948877602
160	Ascaris_suum_US	0	14284	MMR002_trimmed	411	70562020	407.775355840688	Myanmar	2707.74365314565	0.150595997286141
161	Ascaris_suum_US	0	14284	MMR007_trimmed	127	79659210	111.613797425701	Myanmar	2707.74365314565	0.041220223079846
162	Ascaris_suum_US	0	14284	MMR013_trimmed	66	88690668	52.0974142007363	Myanmar	2707.74365314565	0.0192401574426048
163	Ascaris_suum_US	0	14284	MMR016_trimmed	81	75671922	74.9377091500041	Myanmar	2707.74365314565	0.0276753336908194
164	Ascaris_suum_US	0	14284	MMR_NDK113_trimmed	45	36645824	85.9682687273028	Myanmar	2707.74365314565	0.0317490426493776
165	Ascaris_suum_US	0	14284	MMR_NDK63_trimmed	126	44801624	196.891490518809	Myanmar	2707.74365314565	0.0727142284278186
166	Ascaris_suum_US	0	14284	MMR_NKD92_trimmed	205	41118442	349.033706254357	Myanmar	2707.74365314565	0.128902049442116
167	Ascaris_suum_US	0	14284	MMR_TKU102_trimmed	184	35545456	362.3964139184	Myanmar	2707.74365314565	0.133837046759354
168	Ascaris_suum_US	0	14284	MMR_TKU23_trimmed	37	37687968	68.730445676999	Myanmar	2707.74365314565	0.0253829219014707
169	Ascaris_suum_US	0	14284	MMR_TKU25_trimmed	162	32147398	352.792501692224	Myanmar	2707.74365314565	0.130290214615544
170	Ascaris_suum_US	0	14284	MOZ028_trimmed	100	131034298	53.4275392600806	Mozambique	324.502421665954	0.164644500912475
171	Ascaris_suum_US	0	14284	MOZ030_trimmed	618	162697410	265.924281296296	Mozambique	324.502421665954	0.819483195013075
172	Ascaris_suum_US	0	14284	ZAF002_trimmed	198	77746670	178.292696003674	South Africa	1450.45506730951	0.122921902251267
173	Ascaris_suum_US	0	14284	ZAF003_trimmed	183	91508578	140.003676862798	South Africa	1450.45506730951	0.0965239668695802
174	Ascaris_suum_US	0	14284	ZAF004_trimmed	270	80263198	235.503552601937	South Africa	1450.45506730951	0.162365286529543
175	Ascaris_suum_US	0	14284	ZAF005_trimmed	1096	98244530	781.002336770308	South Africa	1450.45506730951	0.538453313289471
176	Ascaris_suum_US	0	14284	ZAF006_trimmed	81	72830114	77.8617548457744	South Africa	1450.45506730951	0.0536809147698745
177	Ascaris_lum_TZA	0	14280	ECU_ALUM001_trimmed	205	6572008	2184.37687490928	Ecuador	32693.1787358463	0.0668144536375175
178	Ascaris_lum_TZA	0	14280	ETH001_trimmed	251	53888110	326.176420221918	Ethiopia	50676.3048484705	0.00643646811260673
179	Ascaris_lum_TZA	0	14280	ETH002_trimmed	30	85707418	24.5117678861176	Ethiopia	50676.3048484705	0.000483692880911726
180	Ascaris_lum_TZA	0	14280	KEN_ALUM001_trimmed	63569	96072026	46336.1795269905	Kenya	2946688.96490233	0.0157248288091805
181	Ascaris_lum_TZA	0	14280	KEN_ALUM002_trimmed	21005	98382266	14951.2552938163	Kenya	2946688.96490233	0.00507391702073036
182	Ascaris_lum_TZA	0	14280	KEN_ALUM003_trimmed	26217	138159874	13288.4050672187	Kenya	2946688.96490233	0.00450960560327044
183	Ascaris_lum_TZA	0	14280	KEN_ALUM004_trimmed	2560	102711676	1745.38782410165	Kenya	2946688.96490233	0.000592321702388938
184	Ascaris_lum_TZA	0	14280	KEN_ALUM005_trimmed	2866	95162594	2109.02489808175	Kenya	2946688.96490233	0.000715727015372881
185	Ascaris_lum_TZA	0	14280	KEN_ALUM006_trimmed	10318	107429540	6725.79459623343	Kenya	2946688.96490233	0.00228249220611459
186	Ascaris_lum_TZA	0	14280	KEN_ALUM007_trimmed	4896	124087802	2763.02051717495	Kenya	2946688.96490233	0.000937669550497174
187	Ascaris_lum_TZA	0	14280	KEN_ALUM008_trimmed	20176	100426638	14068.8285717742	Kenya	2946688.96490233	0.0047744532047143
188	Ascaris_lum_TZA	0	14280	KEN_ALUM009_trimmed	17572	117225286	10497.156841103	Kenya	2946688.96490233	0.00356235658603042
189	Ascaris_lum_TZA	0	14280	KEN_ALUM010_trimmed	9624	94202116	7154.2934325587	Kenya	2946688.96490233	0.00242790926282776
190	Ascaris_lum_TZA	0	14280	KEN_ALUM011_trimmed	3841	160383610	1677.0890182383	Kenya	2946688.96490233	0.000569143550002702
191	Ascaris_lum_TZA	0	14280	KEN_ALUM012_trimmed	53	149624644	24.8053027537197	Kenya	2946688.96490233	8.41802546830453e-06
192	Ascaris_lum_TZA	0	14280	KEN_ALUM013_trimmed	5021	148686948	2364.77141394888	Kenya	2946688.96490233	0.000802518162627747
193	Ascaris_lum_TZA	0	14280	KEN_ALUM014_trimmed	7290	333901836	1528.90504525609	Kenya	2946688.96490233	0.000518855251934189
194	Ascaris_lum_TZA	0	14280	KEN_ALUM015_trimmed	2430	88500648	1922.78894078709	Kenya	2946688.96490233	0.000652525245687347
195	Ascaris_lum_TZA	0	14280	KEN_ALUM016_trimmed	5820	165388606	2464.27510979858	Kenya	2946688.96490233	0.000836286129669698
196	Ascaris_lum_TZA	0	14280	KEN_ALUM017_trimmed	47672	161343062	20691.1614838452	Kenya	2946688.96490233	0.00702183424524789
197	Ascaris_lum_TZA	0	14280	KEN_ALUM018_trimmed	4504	93982644	3356.0043540059	Kenya	2946688.96490233	0.00113890688633204
198	Ascaris_lum_TZA	0	14280	KEN_ALUM019_trimmed	4436	134342412	2312.33199611662	Kenya	2946688.96490233	0.000784722114773068
199	Ascaris_lum_TZA	0	14280	KEN_ALUM020_trimmed	11042	97153930	7959.0120514928	Kenya	2946688.96490233	0.00270100175019884
200	Ascaris_lum_TZA	0	14280	KEN_ALUM021_trimmed	8302	268089858	2168.57345278466	Kenya	2946688.96490233	0.00073593564798127
201	Ascaris_lum_TZA	0	14280	KEN_ALUM022_trimmed	4452	92653094	3364.86017274666	Kenya	2946688.96490233	0.0011419122319407
202	Ascaris_lum_TZA	0	14280	KEN_ALUM023_trimmed	5340	218214108	1713.68195786834	Kenya	2946688.96490233	0.000581561874456315
203	Ascaris_lum_TZA	0	14280	KEN_ALUM024_trimmed	4274	91632412	3266.30843121269	Kenya	2946688.96490233	0.00110846732387344
204	Ascaris_lum_TZA	0	14280	KEN_ALUM025_trimmed	7331	85278918	6019.95618823466	Kenya	2946688.96490233	0.00204295609748353
205	Ascaris_lum_TZA	0	14280	KEN_ALUM026_trimmed	4702	128494112	2562.54316682988	Kenya	2946688.96490233	0.00086963476544421
206	Ascaris_lum_TZA	0	14280	KEN_ALUM027_trimmed	4470	111734828	2801.50080048482	Kenya	2946688.96490233	0.000950728371352786
207	Ascaris_lum_TZA	0	14280	KEN_ALUM028_trimmed	5894	309329480	1334.32189534349	Kenya	2946688.96490233	0.000452820746008975
208	Ascaris_lum_TZA	0	14280	KEN_ALUM029_trimmed	5355	178970560	2095.3166822521	Kenya	2946688.96490233	0.000711074941131952
209	Ascaris_lum_TZA	0	14280	KEN_ALUM030_trimmed	25445	174448136	10214.2836602051	Kenya	2946688.96490233	0.0034663596266407
210	Ascaris_lum_TZA	0	14280	KEN_ALUM031_trimmed	4571	74258220	4310.60748851354	Kenya	2946688.96490233	0.0014628647746188
211	Ascaris_lum_TZA	0	14280	KEN_ALUM032_trimmed	3580	94992872	2639.14833643565	Kenya	2946688.96490233	0.000895631798221747
212	Ascaris_lum_TZA	0	14280	KEN_ALUM033_trimmed	4426	84827536	3653.81328052528	Kenya	2946688.96490233	0.00123997249931887
213	Ascaris_lum_TZA	0	14280	KEN_ALUM034_trimmed	16170	98584654	11486.0974323293	Kenya	2946688.96490233	0.00389796736918584
214	Ascaris_lum_TZA	0	14280	KEN_ALUM035_trimmed	8500	85712172	6944.61569866757	Kenya	2946688.96490233	0.00235675219929354
215	Ascaris_lum_TZA	0	14280	KEN_ALUM036_trimmed	5722	77384396	5178.05010860387	Kenya	2946688.96490233	0.00175724352664262
216	Ascaris_lum_TZA	0	14280	KEN_ALUM037_trimmed	31224	97340932	22462.8486385228	Kenya	2946688.96490233	0.00762308099228496
217	Ascaris_lum_TZA	0	14280	KEN_ALUM038_trimmed	1950	100083378	1364.40860188332	Kenya	2946688.96490233	0.000463031089515938
218	Ascaris_lum_TZA	0	14280	KEN_ALUM039_trimmed	3210	98325008	2286.19270457	Kenya	2946688.96490233	0.000775851381601714
219	Ascaris_lum_TZA	0	14280	KEN_ALUM040_trimmed	5467	114332142	3348.51714100574	Kenya	2946688.96490233	0.00113636599617046
220	Ascaris_lum_TZA	0	14280	KEN_ALUM041_trimmed	30336	323691682	6562.94204031835	Kenya	2946688.96490233	0.00222722591983368
221	Ascaris_lum_TZA	0	14280	KEN_ALUM042_trimmed	20243	251381274	5639.15127111785	Kenya	2946688.96490233	0.0019137246374779
222	Ascaris_lum_TZA	0	14280	KEN_ALUM043_trimmed	10372	143935126	5046.23542840325	Kenya	2946688.96490233	0.00171251037639478
223	Ascaris_lum_TZA	0	14280	KEN_ALUM044_trimmed	19	126166164	10.5458719731318	Kenya	2946688.96490233	3.57888874555221e-06
224	Ascaris_lum_TZA	0	14280	KEN_ALUM045_trimmed	4275	175446048	1706.33508883118	Kenya	2946688.96490233	0.000579068611976065
225	Ascaris_lum_TZA	0	14280	KEN_ALUM046_trimmed	3752	92548370	2839.00297800183	Kenya	2946688.96490233	0.000963455258365192
226	Ascaris_lum_TZA	0	14280	KEN_ALUM047_trimmed	4429	101619008	3052.12644493292	Kenya	2946688.96490233	0.00103578167946683
227	Ascaris_lum_TZA	0	14280	KEN_ALUM048_trimmed	12322	92929510	9285.37290319969	Kenya	2946688.96490233	0.00315112080501087
228	Ascaris_lum_TZA	0	14280	KEN_ALUM049_trimmed	16065	118825398	9467.67289599148	Kenya	2946688.96490233	0.0032129868502444
229	Ascaris_lum_TZA	0	14280	KEN_ALUM050_trimmed	4327	111419924	2719.54237270699	Kenya	2946688.96490233	0.000922914635748511
230	Ascaris_lum_TZA	0	14280	KEN_ALUM051_trimmed	14365	107281166	9376.78456023102	Kenya	2946688.96490233	0.00318214262581386
231	Ascaris_lum_TZA	0	14280	KEN_ALUM052_trimmed	13190	87706278	10531.3951161753	Kenya	2946688.96490233	0.00357397582222404
232	Ascaris_lum_TZA	0	14280	KEN_ALUM053_trimmed	9012	255900564	2466.16274348965	Kenya	2946688.96490233	0.000836926724491058
233	Ascaris_lum_TZA	0	14280	KEN_ALUM054_trimmed	77	83200216	64.8094094220272	Kenya	2946688.96490233	2.19939770345512e-05
234	Ascaris_lum_TZA	0	14280	KEN_ALUM055_trimmed	5524	225170420	1717.96425966411	Kenya	2946688.96490233	0.000583015133299301
235	Ascaris_lum_TZA	0	14280	KEN_ALUM056_trimmed	33	102386268	22.5706475574234	Kenya	2946688.96490233	7.65966405896916e-06
236	Ascaris_lum_TZA	0	14280	KEN_ALUM057_trimmed	2285	81778276	1956.68108242146	Kenya	2946688.96490233	0.000664027016671003
237	Ascaris_lum_TZA	0	14280	KEN_ALUM058_trimmed	3455	86396810	2800.41333368078	Kenya	2946688.96490233	0.000950359324325089
238	Ascaris_lum_TZA	0	14280	KEN_ALUM059_trimmed	14399	108176496	9321.18686237844	Kenya	2946688.96490233	0.0031632747715833
239	Ascaris_lum_TZA	0	14280	KEN_ALUM060_trimmed	3931	98446872	2796.23015391305	Kenya	2946688.96490233	0.000948939703924852
240	Ascaris_lum_TZA	0	14280	KEN_ALUM061_trimmed	7740	131098784	4134.41521107236	Kenya	2946688.96490233	0.00140307146777855
241	Ascaris_lum_TZA	0	14280	KEN_ALUM062_trimmed	2777	83751566	2321.96001105037	Kenya	2946688.96490233	0.000787989515930242
242	Ascaris_lum_TZA	0	14280	KEN_ALUM063_trimmed	84	99006736	59.4136639468295	Kenya	2946688.96490233	2.01628555488885e-05
243	Ascaris_lum_TZA	0	14280	KEN_ALUM064_trimmed	28798	95241536	21174.2350172373	Kenya	2946688.96490233	0.00718577198660637
244	Ascaris_lum_TZA	0	14280	KEN_ALUM065_trimmed	18320	95555338	13425.8660177217	Kenya	2946688.96490233	0.00455625489409828
245	Ascaris_lum_TZA	0	14280	KEN_ALUM066_trimmed	20	110704150	12.6513795922704	Kenya	2946688.96490233	4.29342212325748e-06
246	Ascaris_lum_TZA	0	14280	KEN_ALUM067_trimmed	3829	145606348	1841.52173710147	Kenya	2946688.96490233	0.000624946086619802
247	Ascaris_lum_TZA	0	14280	KEN_ALUM068_trimmed	4126	135370254	2134.40963352031	Kenya	2946688.96490233	0.000724341679404586
248	Ascaris_lum_TZA	0	14280	MMR002_trimmed	1	70562020	0.992432064791821	Myanmar	2707.74365314565	0.000366516255569056
249	Ascaris_lum_TZA	0	14280	MMR007_trimmed	2	79659210	1.75818994952327	Myanmar	2707.74365314565	0.00064931920253261
250	Ascaris_lum_TZA	0	14280	MMR013_trimmed	1	88690668	0.789575868393299	Myanmar	2707.74365314565	0.000291599194582556
251	Ascaris_lum_TZA	0	14280	MMR016_trimmed	1	75671922	0.925416050678372	Myanmar	2707.74365314565	0.000341766492409019
252	Ascaris_lum_TZA	0	14280	MMR_NDK113_trimmed	4	36645824	7.64376439776404	Myanmar	2707.74365314565	0.00282292763898979
253	Ascaris_lum_TZA	0	14280	MMR_NDK63_trimmed	37	44801624	57.8335377879567	Myanmar	2707.74365314565	0.0213585720054297
254	Ascaris_lum_TZA	0	14280	MMR_NKD92_trimmed	33	41118442	56.2016520408993	Myanmar	2707.74365314565	0.020755898356777
255	Ascaris_lum_TZA	0	14280	MMR_TKU102_trimmed	74	35545456	145.787209176094	Myanmar	2707.74365314565	0.0538408460515565
256	Ascaris_lum_TZA	0	14280	MMR_TKU23_trimmed	10	37687968	18.5809994331564	Myanmar	2707.74365314565	0.00686217080098053
257	Ascaris_lum_TZA	0	14280	MMR_TKU25_trimmed	41	32147398	89.3120015306916	Myanmar	2707.74365314565	0.0329839205520566
258	Ascaris_lum_TZA	0	14280	MOZ028_trimmed	4	131034298	2.13770019829409	Mozambique	324.502421665954	0.00658762479281176
259	Ascaris_lum_TZA	0	14280	MOZ030_trimmed	6	162697410	2.58251232903395	Mozambique	324.502421665954	0.00795837613715072
260	Ascaris_lum_TZA	0	14280	ZAF002_trimmed	0	77746670	0	South Africa	1450.45506730951	0
261	Ascaris_lum_TZA	0	14280	ZAF003_trimmed	0	91508578	0	South Africa	1450.45506730951	0
262	Ascaris_lum_TZA	0	14280	ZAF004_trimmed	0	80263198	0	South Africa	1450.45506730951	0
263	Ascaris_lum_TZA	0	14280	ZAF005_trimmed	11	98244530	7.84072276847678	South Africa	1450.45506730951	0.00540569849090241
264	Ascaris_lum_TZA	0	14280	ZAF006_trimmed	0	72830114	0	South Africa	1450.45506730951	0
