# Supplementary material for: Global diversity of soil-transmitted helminths reveals population-biased genetic variation that impacts diagnostic targets
Source: Nat Commun. 2025 Jul 10;16:6374. doi: 10.1038/s41467-025-61687-0 (PMC12246136; doi:10.1038/s41467-025-61687-0)
Supplement: Supplementary file 14 — Source Data [file 41467_2025_61687_MOESM14_ESM.zip › 02_SOURCE_DATA_FOR_FIGURES copy/SOURCE_DATA_SUPP_FIGURE_2.csv]

	species	country	Freq	latitude	longitude	data_type
1	Ascaris lumbricoides	Argentina	1	-38.416097	-63.616672	faecal
2	Ascaris lumbricoides	Bangladesh	5	23.685	90.3563	faecal
3	Necator americanus	Bangladesh	2	23.685	90.3563	faecal
4	Ascaris lumbricoides	Benin	22	9.30769	2.315834	faecal
5	Ascaris lumbricoides	DRC	1	-4.0383	21.7587	faecal
6	Ascaris lumbricoides	Ethiopia	1	9.145	40.4897	faecal
7	Schistosoma mansoni	Ethiopia	1	9.145	40.4897	faecal
8	Necator americanus	India	3	20.593684	78.96288	faecal
9	Ascaris lumbricoides	Kenya	4	-0.023559	37.906193	faecal
10	Schistosoma mansoni	Kenya	1	-0.023559	37.906193	faecal
11	Necator americanus	Malawi	2	-13.254308	34.301525	faecal
12	Ancylostoma ceylanicum	Malaysia	1	3.140853	101.524803	faecal
13	Ascaris lumbricoides	Malaysia	48	3.140853	101.524803	faecal
14	Necator americanus	Malaysia	33	3.140853	101.524803	faecal
15	Strongyloides stercoralis	Malaysia	1	3.140853	101.524803	faecal
16	Trichuris trichiura	Malaysia	10	3.140853	101.524803	faecal
17	Ancylostoma ceylanicum	Myanmar	2	21.916222	95.955971	faecal
18	Ascaris lumbricoides	Myanmar	27	21.916222	95.955971	faecal
19	Enterobius vermicularis	Myanmar	2	21.916222	95.955971	faecal
20	Necator americanus	Myanmar	4	21.916222	95.955971	faecal
21	Trichuris trichiura	Myanmar	7	21.916222	95.955971	faecal
22	Ascaris lumbricoides	Nigeria	4	9.082	8.6753	faecal
23	Necator americanus	Nigeria	2	9.082	8.6753	faecal
24	Schistosoma mansoni	Nigeria	1	9.082	8.6753	faecal
25	Ascaris lumbricoides	South_Africa	6	-30.559482	22.937506	faecal
26	Necator americanus	South_Africa	1	-30.559482	22.937506	faecal
27	Trichuris trichiura	South_Africa	4	-30.559482	22.937506	faecal
28	Ascaris lumbricoides	Sri_Lanka	4	7.8731	80.7718	faecal
29	Necator americanus	Uganda	1	1.373333	32.290276	faecal
30	Schistosoma mansoni	Uganda	6	1.373333	32.290276	faecal
31	Necator americanus	Cameroon	2	7.3697	12.3547	worm_egg
32	Schistosoma mansoni	Cameroon	1	7.3697	12.3547	worm_egg
33	Trichuris trichiura	Cameroon	5	7.3697	12.3547	worm_egg
34	Ascaris lumbricoides	China	7	35.8617	104.1954	worm_egg
35	Necator americanus	China	1	35.8617	104.1954	worm_egg
36	Trichuris trichiura	China	7	35.8617	104.1954	worm_egg
37	Ascaris lumbricoides	Ecuador	1	1.8312	-78.1834	worm_egg
38	Necator americanus	Ecuador	1	1.8312	-78.1834	worm_egg
39	Ascaris lumbricoides	Ethiopia	2	9.145	40.4897	worm_egg
40	Schistosoma mansoni	Fiji	1	17.7134	178.065	worm_egg
41	Schistosoma mansoni	Guadeloupe	4	16.265	-61.551	worm_egg
42	Trichuris trichiura	Honduras	8	15.2	-86.2419	worm_egg
43	Ascaris lumbricoides	Kenya	68	-0.023559	37.906193	worm_egg
44	Schistosoma mansoni	Kenya	1	-0.023559	37.906193	worm_egg
45	Ancylostoma duodenale	Mozambique	1	-18.665695	35.529562	worm_egg
46	Ascaris lumbricoides	Mozambique	6	-18.665695	35.529562	worm_egg
47	Enterobius vermicularis	Mozambique	1	-18.665695	35.529562	worm_egg
48	Necator americanus	Mozambique	8	-18.665695	35.529562	worm_egg
49	Schistosoma mansoni	Mozambique	1	-18.665695	35.529562	worm_egg
50	Trichuris trichiura	Mozambique	10	-18.665695	35.529562	worm_egg
51	Schistosoma mansoni	Puerto_Rico	1	18.200178	-66.5901	worm_egg
52	Schistosoma mansoni	Senegal	1	14.717	-17.46	worm_egg
53	Ascaris lumbricoides	Tanzania	2	-6.369	34.8888	worm_egg
54	Necator americanus	Tanzania	2	-6.369	34.8888	worm_egg
55	Trichuris trichiura	Tanzania	5	-6.369	34.8888	worm_egg
56	Strongyloides stercoralis	Thailand	15	15.87	100.9925	worm_egg
57	Ascaris lumbricoides	Uganda	5	1.373333	32.290276	worm_egg
58	Schistosoma mansoni	Uganda	2	1.373333	32.290276	worm_egg
59	Trichuris trichiura	Uganda	13	1.373333	32.290276	worm_egg
60	Strongyloides stercoralis	USA	1	37.0902	-95.7129	worm_egg
