# Supplementary material for: Global diversity of soil-transmitted helminths reveals population-biased genetic variation that impacts diagnostic targets
Source: Nat Commun. 2025 Jul 10;16:6374. doi: 10.1038/s41467-025-61687-0 (PMC12246136; doi:10.1038/s41467-025-61687-0)
Supplement: Supplementary file 14 — Source Data [file 41467_2025_61687_MOESM14_ESM.zip › 02_SOURCE_DATA_FOR_FIGURES copy/SOURCE_DATA_SUPP_FIGURE_5D.csv]

	species	start_pos	mitogenome_size_bp	sample_id	raw_read_counts	raw_reads_n	normalised	N_DATA	N_GENOTYPES_FILTERED	N_MISS	F_MISS	chrom	PC1	PC2	country
1	NC_001327_Ascaris_suum_mitochondrion_genome_USA	0	14284	ECU_ALUM001_trimmed	443676	6572008	4726264.38155265	346	0	0	0	NC_001327_Ascaris_suum_mitochondrion_genome_USA	-0.427496816596722	0.00547918968188095	Ecuador
2	NC_001327_Ascaris_suum_mitochondrion_genome_USA	0	14284	ETH001_trimmed	2631469	53888110	3418656.49013185	346	0	0	0	NC_001327_Ascaris_suum_mitochondrion_genome_USA	-0.391575680763299	-0.00859042302937372	Ethiopia
3	NC_001327_Ascaris_suum_mitochondrion_genome_USA	0	14284	ETH002_trimmed	571598	85707418	466898.466121566	346	0	0	0	NC_001327_Ascaris_suum_mitochondrion_genome_USA	-0.379710242805533	-0.0162201914482302	Ethiopia
4	NC_001327_Ascaris_suum_mitochondrion_genome_USA	0	14284	KEN_ALUM001_trimmed	10491780	96072026	7645438.24160618	346	0	0	0	NC_001327_Ascaris_suum_mitochondrion_genome_USA	-0.415626886878728	-0.111524645470023	Kenya
5	NC_001327_Ascaris_suum_mitochondrion_genome_USA	0	14284	KEN_ALUM002_trimmed	6967534	98382266	4958067.48657037	346	0	0	0	NC_001327_Ascaris_suum_mitochondrion_genome_USA	-0.37683690885012	0.00281707669664814	Kenya
6	NC_001327_Ascaris_suum_mitochondrion_genome_USA	0	14284	KEN_ALUM003_trimmed	9297591	138159874	4711277.30716877	346	0	0	0	NC_001327_Ascaris_suum_mitochondrion_genome_USA	-0.426363841267272	0.00773239448228561	Kenya
7	NC_001327_Ascaris_suum_mitochondrion_genome_USA	0	14284	KEN_ALUM004_trimmed	1308928	102711676	892166.88777192	346	0	0	0	NC_001327_Ascaris_suum_mitochondrion_genome_USA	-0.385938216414177	-0.00719101574923974	Kenya
8	NC_001327_Ascaris_suum_mitochondrion_genome_USA	0	14284	KEN_ALUM005_trimmed	2246091	95162594	1652384.96366263	346	0	0	0	NC_001327_Ascaris_suum_mitochondrion_genome_USA	-0.431464653473047	0.0805561479142942	Kenya
9	NC_001327_Ascaris_suum_mitochondrion_genome_USA	0	14284	KEN_ALUM006_trimmed	4760371	107429540	3102181.78273341	346	0	0	0	NC_001327_Ascaris_suum_mitochondrion_genome_USA	-0.417158157033449	-0.144856451338706	Kenya
10	NC_001327_Ascaris_suum_mitochondrion_genome_USA	0	14284	KEN_ALUM007_trimmed	2840843	124087802	1602759.27802407	346	0	0	0	NC_001327_Ascaris_suum_mitochondrion_genome_USA	-0.417122406788958	-0.144806820651197	Kenya
11	NC_001327_Ascaris_suum_mitochondrion_genome_USA	0	14284	KEN_ALUM008_trimmed	7245899	100426638	5051187.74220384	346	0	0	0	NC_001327_Ascaris_suum_mitochondrion_genome_USA	-0.426941977972478	0.10342242441184	Kenya
12	NC_001327_Ascaris_suum_mitochondrion_genome_USA	0	14284	KEN_ALUM009_trimmed	7710282	117225286	4604676.45301114	346	0	0	0	NC_001327_Ascaris_suum_mitochondrion_genome_USA	-0.421387779798548	0.0202901952337785	Kenya
13	NC_001327_Ascaris_suum_mitochondrion_genome_USA	0	14284	KEN_ALUM010_trimmed	4407574	94202116	3275586.80385659	346	0	0	0	NC_001327_Ascaris_suum_mitochondrion_genome_USA	-0.422398518009136	0.0846413875519271	Kenya
14	NC_001327_Ascaris_suum_mitochondrion_genome_USA	0	14284	KEN_ALUM011_trimmed	2377507	160383610	1037795.96590708	346	0	0	0	NC_001327_Ascaris_suum_mitochondrion_genome_USA	-0.433311769667216	0.0755341664396203	Kenya
15	NC_001327_Ascaris_suum_mitochondrion_genome_USA	0	14284	KEN_ALUM013_trimmed	2449283	148686948	1153230.92411833	346	0	0	0	NC_001327_Ascaris_suum_mitochondrion_genome_USA	-0.426870256770875	0.081135775667946	Kenya
16	NC_001327_Ascaris_suum_mitochondrion_genome_USA	0	14284	KEN_ALUM014_trimmed	2520445	333901836	528455.687434176	346	0	0	0	NC_001327_Ascaris_suum_mitochondrion_genome_USA	-0.428900530031828	0.00715583286812201	Kenya
17	NC_001327_Ascaris_suum_mitochondrion_genome_USA	0	14284	KEN_ALUM015_trimmed	1274496	88500648	1008189.53383535	346	0	0	0	NC_001327_Ascaris_suum_mitochondrion_genome_USA	-0.426051873749598	0.00588650423247047	Kenya
18	NC_001327_Ascaris_suum_mitochondrion_genome_USA	0	14284	KEN_ALUM016_trimmed	2332360	165388606	987279.584273786	346	0	0	0	NC_001327_Ascaris_suum_mitochondrion_genome_USA	-0.43156847355795	0.0820134116335975	Kenya
19	NC_001327_Ascaris_suum_mitochondrion_genome_USA	0	14284	KEN_ALUM017_trimmed	9090474	161343062	3944449.43127395	346	0	0	0	NC_001327_Ascaris_suum_mitochondrion_genome_USA	-0.431758368433202	0.00568767124604352	Kenya
20	NC_001327_Ascaris_suum_mitochondrion_genome_USA	0	14284	KEN_ALUM018_trimmed	2514354	93982644	1872961.81099537	346	0	0	0	NC_001327_Ascaris_suum_mitochondrion_genome_USA	-0.431611611216195	0.00557725931897823	Kenya
21	NC_001327_Ascaris_suum_mitochondrion_genome_USA	0	14284	KEN_ALUM019_trimmed	2461653	134342412	1282814.47237112	346	0	0	0	NC_001327_Ascaris_suum_mitochondrion_genome_USA	-0.43045167218979	0.0059967082712192	Kenya
22	NC_001327_Ascaris_suum_mitochondrion_genome_USA	0	14284	KEN_ALUM020_trimmed	4389083	97153930	3162740.63974485	346	0	0	0	NC_001327_Ascaris_suum_mitochondrion_genome_USA	-0.385825206406339	-0.00683489929930401	Kenya
23	NC_001327_Ascaris_suum_mitochondrion_genome_USA	0	14284	KEN_ALUM021_trimmed	3281280	268089858	856866.30510255	346	0	0	0	NC_001327_Ascaris_suum_mitochondrion_genome_USA	-0.429463267310232	0.0852179906731624	Kenya
24	NC_001327_Ascaris_suum_mitochondrion_genome_USA	0	14284	KEN_ALUM022_trimmed	1678589	92653094	1268336.83330446	346	0	0	0	NC_001327_Ascaris_suum_mitochondrion_genome_USA	-0.427849873992377	0.00517336492191031	Kenya
25	NC_001327_Ascaris_suum_mitochondrion_genome_USA	0	14284	KEN_ALUM023_trimmed	2464101	218214108	790543.620270931	346	0	0	0	NC_001327_Ascaris_suum_mitochondrion_genome_USA	-0.411738996551803	-0.117451510761695	Kenya
26	NC_001327_Ascaris_suum_mitochondrion_genome_USA	0	14284	KEN_ALUM024_trimmed	2027102	91632412	1548733.32048014	346	0	0	0	NC_001327_Ascaris_suum_mitochondrion_genome_USA	-0.417087964754804	-0.144748715476684	Kenya
27	NC_001327_Ascaris_suum_mitochondrion_genome_USA	0	14284	KEN_ALUM025_trimmed	3461112	85278918	2841346.0502632	346	0	0	0	NC_001327_Ascaris_suum_mitochondrion_genome_USA	-0.430525595586641	0.00599902913661529	Kenya
28	NC_001327_Ascaris_suum_mitochondrion_genome_USA	0	14284	KEN_ALUM026_trimmed	2198187	128494112	1197654.54301002	346	0	0	0	NC_001327_Ascaris_suum_mitochondrion_genome_USA	-0.429505041079643	0.085267464807584	Kenya
29	NC_001327_Ascaris_suum_mitochondrion_genome_USA	0	14284	KEN_ALUM027_trimmed	1826241	111734828	1144246.7362591	346	0	0	0	NC_001327_Ascaris_suum_mitochondrion_genome_USA	-0.426234089505129	0.00773621057067387	Kenya
30	NC_001327_Ascaris_suum_mitochondrion_genome_USA	0	14284	KEN_ALUM028_trimmed	2710052	309329480	613347.318751709	346	0	0	0	NC_001327_Ascaris_suum_mitochondrion_genome_USA	-0.426364932954489	0.00598014813245011	Kenya
31	NC_001327_Ascaris_suum_mitochondrion_genome_USA	0	14284	KEN_ALUM029_trimmed	1673447	178970560	654606.817131471	346	0	0	0	NC_001327_Ascaris_suum_mitochondrion_genome_USA	-0.428993165422209	0.00722377855385766	Kenya
32	NC_001327_Ascaris_suum_mitochondrion_genome_USA	0	14284	KEN_ALUM030_trimmed	7092587	174448136	2846351.27818726	346	0	0	0	NC_001327_Ascaris_suum_mitochondrion_genome_USA	-0.427136669985879	0.00521333679797414	Kenya
33	NC_001327_Ascaris_suum_mitochondrion_genome_USA	0	14284	KEN_ALUM031_trimmed	2869587	74258220	2705359.72211145	346	0	0	0	NC_001327_Ascaris_suum_mitochondrion_genome_USA	-0.424837220585686	0.0872633747231685	Kenya
34	NC_001327_Ascaris_suum_mitochondrion_genome_USA	0	14284	KEN_ALUM032_trimmed	1825659	94992872	1345484.82096725	346	0	0	0	NC_001327_Ascaris_suum_mitochondrion_genome_USA	-0.420616017350348	-0.0936094160810964	Kenya
35	NC_001327_Ascaris_suum_mitochondrion_genome_USA	0	14284	KEN_ALUM033_trimmed	2632554	84827536	2172654.12622068	346	0	0	0	NC_001327_Ascaris_suum_mitochondrion_genome_USA	-0.416715499766728	0.0880103300675497	Kenya
36	NC_001327_Ascaris_suum_mitochondrion_genome_USA	0	14284	KEN_ALUM034_trimmed	6183109	98584654	4390841.34077218	346	0	0	0	NC_001327_Ascaris_suum_mitochondrion_genome_USA	-0.429877390592262	0.00572439948405918	Kenya
37	NC_001327_Ascaris_suum_mitochondrion_genome_USA	0	14284	KEN_ALUM035_trimmed	4702234	85712172	3840713.35289486	346	0	0	0	NC_001327_Ascaris_suum_mitochondrion_genome_USA	-0.382766605987217	0.00202674772465743	Kenya
38	NC_001327_Ascaris_suum_mitochondrion_genome_USA	0	14284	KEN_ALUM036_trimmed	3827349	77384396	3462540.22051204	346	0	0	0	NC_001327_Ascaris_suum_mitochondrion_genome_USA	-0.431641190034401	0.00572364828150441	Kenya
39	NC_001327_Ascaris_suum_mitochondrion_genome_USA	0	14284	KEN_ALUM037_trimmed	8611517	97340932	6193474.04054289	346	0	0	0	NC_001327_Ascaris_suum_mitochondrion_genome_USA	-0.426960364943116	0.103499974598763	Kenya
40	NC_001327_Ascaris_suum_mitochondrion_genome_USA	0	14284	KEN_ALUM038_trimmed	1467237	100083378	1026333.42641525	346	0	0	0	NC_001327_Ascaris_suum_mitochondrion_genome_USA	-0.416674424710547	0.0879187637041534	Kenya
41	NC_001327_Ascaris_suum_mitochondrion_genome_USA	0	14284	KEN_ALUM039_trimmed	1334663	98325008	950293.566360063	346	0	0	0	NC_001327_Ascaris_suum_mitochondrion_genome_USA	-0.42976902726345	0.0816883093679043	Kenya
42	NC_001327_Ascaris_suum_mitochondrion_genome_USA	0	14284	KEN_ALUM040_trimmed	3000729	114332142	1837420.654191	346	0	0	0	NC_001327_Ascaris_suum_mitochondrion_genome_USA	-0.426923723914844	0.103366023786434	Kenya
43	NC_001327_Ascaris_suum_mitochondrion_genome_USA	0	14284	KEN_ALUM041_trimmed	5040099	323691682	1090078.27983862	346	0	0	0	NC_001327_Ascaris_suum_mitochondrion_genome_USA	-0.429764749901978	0.082552284229389	Kenya
44	NC_001327_Ascaris_suum_mitochondrion_genome_USA	0	14284	KEN_ALUM042_trimmed	6025491	251381274	1678068.47139626	346	0	0	0	NC_001327_Ascaris_suum_mitochondrion_genome_USA	-0.41718479389354	-0.14484875127206	Kenya
45	NC_001327_Ascaris_suum_mitochondrion_genome_USA	0	14284	KEN_ALUM043_trimmed	4558742	143935126	2217320.03089061	346	0	0	0	NC_001327_Ascaris_suum_mitochondrion_genome_USA	-0.416813731777656	0.0880816798304648	Kenya
46	NC_001327_Ascaris_suum_mitochondrion_genome_USA	0	14284	KEN_ALUM045_trimmed	1816610	175446048	724883.591309863	346	0	0	0	NC_001327_Ascaris_suum_mitochondrion_genome_USA	-0.427867618560121	0.00529927539300458	Kenya
47	NC_001327_Ascaris_suum_mitochondrion_genome_USA	0	14284	KEN_ALUM046_trimmed	1870496	92548370	1414940.46899028	346	0	0	0	NC_001327_Ascaris_suum_mitochondrion_genome_USA	-0.426835361815617	0.103291302582755	Kenya
48	NC_001327_Ascaris_suum_mitochondrion_genome_USA	0	14284	KEN_ALUM047_trimmed	2860563	101619008	1970728.16940895	346	0	0	0	NC_001327_Ascaris_suum_mitochondrion_genome_USA	-0.426780760845492	0.103081659354002	Kenya
49	NC_001327_Ascaris_suum_mitochondrion_genome_USA	0	14284	KEN_ALUM048_trimmed	4345570	92929510	3273733.03882545	346	0	0	0	NC_001327_Ascaris_suum_mitochondrion_genome_USA	-0.41363877276648	0.020682188812881	Kenya
50	NC_001327_Ascaris_suum_mitochondrion_genome_USA	0	14284	KEN_ALUM049_trimmed	5338625	118825398	3145359.54537244	346	0	0	0	NC_001327_Ascaris_suum_mitochondrion_genome_USA	-0.419235540443201	-0.0919678453183761	Kenya
51	NC_001327_Ascaris_suum_mitochondrion_genome_USA	0	14284	KEN_ALUM050_trimmed	2405368	111419924	1511363.15185516	346	0	0	0	NC_001327_Ascaris_suum_mitochondrion_genome_USA	-0.416920881583946	-0.14463033215559	Kenya
52	NC_001327_Ascaris_suum_mitochondrion_genome_USA	0	14284	KEN_ALUM051_trimmed	6280194	107281166	4098262.13075271	346	0	0	0	NC_001327_Ascaris_suum_mitochondrion_genome_USA	-0.431708218740439	0.00571072944143665	Kenya
53	NC_001327_Ascaris_suum_mitochondrion_genome_USA	0	14284	KEN_ALUM052_trimmed	5098222	87706278	4069473.45553102	346	0	0	0	NC_001327_Ascaris_suum_mitochondrion_genome_USA	-0.42101093022275	-0.0966999964962648	Kenya
54	NC_001327_Ascaris_suum_mitochondrion_genome_USA	0	14284	KEN_ALUM053_trimmed	3118804	255900564	853231.730656646	346	0	0	0	NC_001327_Ascaris_suum_mitochondrion_genome_USA	-0.427749198076699	0.00526422381785458	Kenya
55	NC_001327_Ascaris_suum_mitochondrion_genome_USA	0	14284	KEN_ALUM055_trimmed	2128441	225170420	661759.884136318	346	0	0	0	NC_001327_Ascaris_suum_mitochondrion_genome_USA	-0.429508107997948	0.0851888388127737	Kenya
56	NC_001327_Ascaris_suum_mitochondrion_genome_USA	0	14284	KEN_ALUM057_trimmed	1658155	81778276	1419506.32676117	346	0	0	0	NC_001327_Ascaris_suum_mitochondrion_genome_USA	-0.414175836561325	0.0125640109631604	Kenya
57	NC_001327_Ascaris_suum_mitochondrion_genome_USA	0	14284	KEN_ALUM058_trimmed	2103479	86396810	1704474.98402037	346	0	0	0	NC_001327_Ascaris_suum_mitochondrion_genome_USA	-0.421988777575635	0.00631817343191589	Kenya
58	NC_001327_Ascaris_suum_mitochondrion_genome_USA	0	14284	KEN_ALUM059_trimmed	5784798	108176496	3743737.99401837	346	0	0	0	NC_001327_Ascaris_suum_mitochondrion_genome_USA	-0.417116745665849	-0.144763193442579	Kenya
59	NC_001327_Ascaris_suum_mitochondrion_genome_USA	0	14284	KEN_ALUM060_trimmed	1838033	98446872	1307078.10940057	346	0	0	0	NC_001327_Ascaris_suum_mitochondrion_genome_USA	-0.417100385009792	-0.143689350702638	Kenya
60	NC_001327_Ascaris_suum_mitochondrion_genome_USA	0	14284	KEN_ALUM061_trimmed	3005197	131098784	1604813.02926808	346	0	0	0	NC_001327_Ascaris_suum_mitochondrion_genome_USA	-0.420986226344386	-0.0966659255475884	Kenya
61	NC_001327_Ascaris_suum_mitochondrion_genome_USA	0	14284	KEN_ALUM062_trimmed	1492379	83751566	1247487.92742692	346	0	0	0	NC_001327_Ascaris_suum_mitochondrion_genome_USA	-0.411718989373714	-0.117340983027182	Kenya
62	NC_001327_Ascaris_suum_mitochondrion_genome_USA	0	14284	KEN_ALUM064_trimmed	7342029	95241536	5396843.98249576	346	0	0	0	NC_001327_Ascaris_suum_mitochondrion_genome_USA	-0.417172980362358	-0.144872328437316	Kenya
63	NC_001327_Ascaris_suum_mitochondrion_genome_USA	0	14284	KEN_ALUM065_trimmed	6097641	95555338	4467422.80720685	346	0	0	0	NC_001327_Ascaris_suum_mitochondrion_genome_USA	-0.431735837537235	0.00570798257005244	Kenya
64	NC_001327_Ascaris_suum_mitochondrion_genome_USA	0	14284	KEN_ALUM067_trimmed	1564548	145606348	752244.014666542	346	0	0	0	NC_001327_Ascaris_suum_mitochondrion_genome_USA	-0.424967281431492	0.083287648693973	Kenya
65	NC_001327_Ascaris_suum_mitochondrion_genome_USA	0	14284	KEN_ALUM068_trimmed	2001169	135370254	1034929.29722227	346	0	0	0	NC_001327_Ascaris_suum_mitochondrion_genome_USA	-0.430465820844553	0.00599486732390439	Kenya
66	NC_001327_Ascaris_suum_mitochondrion_genome_USA	0	14284	MMR002_trimmed	49834	70562020	49443.009934221	346	0	0	0	NC_001327_Ascaris_suum_mitochondrion_genome_USA	-0.0688269261627776	0.0164106417176095	Myanmar
67	NC_001327_Ascaris_suum_mitochondrion_genome_USA	0	14284	MMR007_trimmed	13738	79659210	12073.6247955455	346	0	0	0	NC_001327_Ascaris_suum_mitochondrion_genome_USA	-0.405217925932537	-0.00294801103576264	Myanmar
68	NC_001327_Ascaris_suum_mitochondrion_genome_USA	0	14284	MMR013_trimmed	6705	88690668	5292.62366993843	346	0	78	0.225434	NC_001327_Ascaris_suum_mitochondrion_genome_USA	-0.348277076720659	-0.0192575866681102	Myanmar
69	NC_001327_Ascaris_suum_mitochondrion_genome_USA	0	14284	MMR016_trimmed	12517	75671922	11580.1889559334	346	0	0	0	NC_001327_Ascaris_suum_mitochondrion_genome_USA	-0.36676851890532	0.00278162589601244	Myanmar
70	NC_001327_Ascaris_suum_mitochondrion_genome_USA	0	14284	MMR_NDK113_trimmed	5003	36645824	9557.76107650436	346	0	0	0	NC_001327_Ascaris_suum_mitochondrion_genome_USA	-0.185234343349505	-0.00921563447953144	Myanmar
71	NC_001327_Ascaris_suum_mitochondrion_genome_USA	0	14284	MMR_NDK63_trimmed	12694	44801624	19836.0363543314	346	0	0	0	NC_001327_Ascaris_suum_mitochondrion_genome_USA	-0.19595176654703	-0.0166138834375517	Myanmar
72	NC_001327_Ascaris_suum_mitochondrion_genome_USA	0	14284	MMR_NKD92_trimmed	22617	41118442	38507.7821188038	346	0	0	0	NC_001327_Ascaris_suum_mitochondrion_genome_USA	-0.20662213466076	-0.0117557568513348	Myanmar
73	NC_001327_Ascaris_suum_mitochondrion_genome_USA	0	14284	MMR_TKU102_trimmed	18593	35545456	36619.7637173087	346	0	0	0	NC_001327_Ascaris_suum_mitochondrion_genome_USA	-0.346716658221848	0.00176607392091807	Myanmar
74	NC_001327_Ascaris_suum_mitochondrion_genome_USA	0	14284	MMR_TKU23_trimmed	3381	37687968	6280.4766711874	346	0	77	0.222543	NC_001327_Ascaris_suum_mitochondrion_genome_USA	-0.408883906382635	-0.00213271147381271	Myanmar
75	NC_001327_Ascaris_suum_mitochondrion_genome_USA	0	14284	MMR_TKU25_trimmed	15865	32147398	34549.7101194267	346	0	0	0	NC_001327_Ascaris_suum_mitochondrion_genome_USA	-0.3641256108586	-0.00496796424328921	Myanmar
76	NC_001327_Ascaris_suum_mitochondrion_genome_USA	0	14284	MOZ030_trimmed	49146	162697410	21147.4348359025	346	0	0	0	NC_001327_Ascaris_suum_mitochondrion_genome_USA	-0.291124008651784	-0.0446237726405774	Mozambique
77	NC_001327_Ascaris_suum_mitochondrion_genome_USA	0	14284	ZAF002_trimmed	27342	77746670	24620.6004754164	346	0	0	0	NC_001327_Ascaris_suum_mitochondrion_genome_USA	-0.329559429822436	-0.00577488375561267	South Africa
78	NC_001327_Ascaris_suum_mitochondrion_genome_USA	0	14284	ZAF003_trimmed	23155	91508578	17714.672883924	346	0	0	0	NC_001327_Ascaris_suum_mitochondrion_genome_USA	-0.309572596592236	-0.00501010721897354	South Africa
79	NC_001327_Ascaris_suum_mitochondrion_genome_USA	0	14284	ZAF004_trimmed	24737	80263198	21576.4865952374	346	0	0	0	NC_001327_Ascaris_suum_mitochondrion_genome_USA	-0.0808354795749913	-0.00117850129363504	South Africa
80	NC_001327_Ascaris_suum_mitochondrion_genome_USA	0	14284	ZAF005_trimmed	133455	98244530	95099.1485891254	346	0	0	0	NC_001327_Ascaris_suum_mitochondrion_genome_USA	-0.421217949681413	-0.00468952306287845	South Africa
81	NC_001327_Ascaris_suum_mitochondrion_genome_USA	0	14284	ZAF006_trimmed	10014	72830114	9626.0199138961	346	0	0	0	NC_001327_Ascaris_suum_mitochondrion_genome_USA	-0.337370707709884	-0.00491851600400989	South Africa
