# Supplementary material for: Global diversity of soil-transmitted helminths reveals population-biased genetic variation that impacts diagnostic targets
Source: Nat Commun. 2025 Jul 10;16:6374. doi: 10.1038/s41467-025-61687-0 (PMC12246136; doi:10.1038/s41467-025-61687-0)
Supplement: Supplementary file 14 — Source Data [file 41467_2025_61687_MOESM14_ESM.zip › 02_SOURCE_DATA_FOR_FIGURES copy/SOURCE_DATA_SUPP_FIGURE_9C.csv]

	scaffold	type_SNP	mean_normalized_Cq_change	repeat_type	sample_name
1	52	no_SNP	21076886.01	repeat_1	52_wt
2	52	SNP	1903.784178	repeat_1	52_mutated
3	56	no_SNP	45507.63336	repeat_2	56_wt
4	56	SNP	458341.834	repeat_2	56_mutated
5	102	no_SNP	16265.41094	repeat_3	102_wt
6	102	SNP	1389805.156	repeat_3	102_mutated
7	52	canonical	1	repeat_1	canonical
8	56	canonical	1	repeat_2	canonical
9	102	canonical	1	repeat_3	canonical
