# Supplementary material for: Global diversity of soil-transmitted helminths reveals population-biased genetic variation that impacts diagnostic targets
Source: Nat Commun. 2025 Jul 10;16:6374. doi: 10.1038/s41467-025-61687-0 (PMC12246136; doi:10.1038/s41467-025-61687-0)
Supplement: Supplementary file 14 — Source Data [file 41467_2025_61687_MOESM14_ESM.zip › 02_SOURCE_DATA_FOR_FIGURES copy/SOURCE_DATA_SUPP_FIGURE_7.csv]

	scaffold	scaffold_start	scaffold_end	count	target	species
2238	3_ascaris_lumbricoides	0	10000	0	ascaris_germline_repeat	Ascaris_lumbricoides
2239	3_ascaris_lumbricoides	10000	20000	0	ascaris_germline_repeat	Ascaris_lumbricoides
2240	3_ascaris_lumbricoides	20000	30000	0	ascaris_germline_repeat	Ascaris_lumbricoides
2241	3_ascaris_lumbricoides	30000	40000	0	ascaris_germline_repeat	Ascaris_lumbricoides
2242	3_ascaris_lumbricoides	40000	50000	0	ascaris_germline_repeat	Ascaris_lumbricoides
2243	3_ascaris_lumbricoides	50000	60000	0	ascaris_germline_repeat	Ascaris_lumbricoides
2244	3_ascaris_lumbricoides	60000	70000	0	ascaris_germline_repeat	Ascaris_lumbricoides
2245	3_ascaris_lumbricoides	70000	80000	0	ascaris_germline_repeat	Ascaris_lumbricoides
2246	3_ascaris_lumbricoides	80000	90000	0	ascaris_germline_repeat	Ascaris_lumbricoides
2247	3_ascaris_lumbricoides	90000	100000	0	ascaris_germline_repeat	Ascaris_lumbricoides
2248	3_ascaris_lumbricoides	100000	110000	0	ascaris_germline_repeat	Ascaris_lumbricoides
2249	3_ascaris_lumbricoides	110000	120000	0	ascaris_germline_repeat	Ascaris_lumbricoides
2250	3_ascaris_lumbricoides	120000	130000	0	ascaris_germline_repeat	Ascaris_lumbricoides
2251	3_ascaris_lumbricoides	130000	140000	0	ascaris_germline_repeat	Ascaris_lumbricoides
2252	3_ascaris_lumbricoides	140000	150000	0	ascaris_germline_repeat	Ascaris_lumbricoides
2253	3_ascaris_lumbricoides	150000	160000	0	ascaris_germline_repeat	Ascaris_lumbricoides
2254	3_ascaris_lumbricoides	160000	170000	0	ascaris_germline_repeat	Ascaris_lumbricoides
2255	3_ascaris_lumbricoides	170000	180000	0	ascaris_germline_repeat	Ascaris_lumbricoides
2256	3_ascaris_lumbricoides	180000	190000	0	ascaris_germline_repeat	Ascaris_lumbricoides
2257	3_ascaris_lumbricoides	190000	200000	0	ascaris_germline_repeat	Ascaris_lumbricoides
2258	3_ascaris_lumbricoides	200000	210000	0	ascaris_germline_repeat	Ascaris_lumbricoides
2259	3_ascaris_lumbricoides	210000	220000	0	ascaris_germline_repeat	Ascaris_lumbricoides
2260	3_ascaris_lumbricoides	220000	230000	0	ascaris_germline_repeat	Ascaris_lumbricoides
2261	3_ascaris_lumbricoides	230000	240000	0	ascaris_germline_repeat	Ascaris_lumbricoides
2262	3_ascaris_lumbricoides	240000	250000	0	ascaris_germline_repeat	Ascaris_lumbricoides
2263	3_ascaris_lumbricoides	250000	260000	0	ascaris_germline_repeat	Ascaris_lumbricoides
2264	3_ascaris_lumbricoides	260000	270000	0	ascaris_germline_repeat	Ascaris_lumbricoides
2265	3_ascaris_lumbricoides	270000	280000	0	ascaris_germline_repeat	Ascaris_lumbricoides
2266	3_ascaris_lumbricoides	280000	290000	0	ascaris_germline_repeat	Ascaris_lumbricoides
2267	3_ascaris_lumbricoides	290000	300000	0	ascaris_germline_repeat	Ascaris_lumbricoides
2268	3_ascaris_lumbricoides	300000	310000	0	ascaris_germline_repeat	Ascaris_lumbricoides
2269	3_ascaris_lumbricoides	310000	320000	0	ascaris_germline_repeat	Ascaris_lumbricoides
2270	3_ascaris_lumbricoides	320000	330000	0	ascaris_germline_repeat	Ascaris_lumbricoides
2271	3_ascaris_lumbricoides	330000	340000	0	ascaris_germline_repeat	Ascaris_lumbricoides
2272	3_ascaris_lumbricoides	340000	350000	0	ascaris_germline_repeat	Ascaris_lumbricoides
2273	3_ascaris_lumbricoides	350000	360000	0	ascaris_germline_repeat	Ascaris_lumbricoides
2274	3_ascaris_lumbricoides	360000	370000	0	ascaris_germline_repeat	Ascaris_lumbricoides
2275	3_ascaris_lumbricoides	370000	380000	0	ascaris_germline_repeat	Ascaris_lumbricoides
2276	3_ascaris_lumbricoides	380000	390000	0	ascaris_germline_repeat	Ascaris_lumbricoides
2277	3_ascaris_lumbricoides	390000	400000	0	ascaris_germline_repeat	Ascaris_lumbricoides
2278	3_ascaris_lumbricoides	400000	410000	0	ascaris_germline_repeat	Ascaris_lumbricoides
2279	3_ascaris_lumbricoides	410000	420000	0	ascaris_germline_repeat	Ascaris_lumbricoides
2280	3_ascaris_lumbricoides	420000	430000	0	ascaris_germline_repeat	Ascaris_lumbricoides
2281	3_ascaris_lumbricoides	430000	440000	0	ascaris_germline_repeat	Ascaris_lumbricoides
2282	3_ascaris_lumbricoides	440000	450000	0	ascaris_germline_repeat	Ascaris_lumbricoides
2283	3_ascaris_lumbricoides	450000	460000	0	ascaris_germline_repeat	Ascaris_lumbricoides
2284	3_ascaris_lumbricoides	460000	470000	0	ascaris_germline_repeat	Ascaris_lumbricoides
2285	3_ascaris_lumbricoides	470000	480000	0	ascaris_germline_repeat	Ascaris_lumbricoides
2286	3_ascaris_lumbricoides	480000	490000	0	ascaris_germline_repeat	Ascaris_lumbricoides
2287	3_ascaris_lumbricoides	490000	500000	0	ascaris_germline_repeat	Ascaris_lumbricoides
2288	3_ascaris_lumbricoides	500000	510000	0	ascaris_germline_repeat	Ascaris_lumbricoides
2289	3_ascaris_lumbricoides	510000	520000	0	ascaris_germline_repeat	Ascaris_lumbricoides
2290	3_ascaris_lumbricoides	520000	530000	0	ascaris_germline_repeat	Ascaris_lumbricoides
2291	3_ascaris_lumbricoides	530000	540000	0	ascaris_germline_repeat	Ascaris_lumbricoides
2292	3_ascaris_lumbricoides	540000	550000	0	ascaris_germline_repeat	Ascaris_lumbricoides
2293	3_ascaris_lumbricoides	550000	560000	0	ascaris_germline_repeat	Ascaris_lumbricoides
2294	3_ascaris_lumbricoides	560000	570000	0	ascaris_germline_repeat	Ascaris_lumbricoides
2295	3_ascaris_lumbricoides	570000	580000	0	ascaris_germline_repeat	Ascaris_lumbricoides
2296	3_ascaris_lumbricoides	580000	590000	0	ascaris_germline_repeat	Ascaris_lumbricoides
2297	3_ascaris_lumbricoides	590000	600000	0	ascaris_germline_repeat	Ascaris_lumbricoides
2298	3_ascaris_lumbricoides	600000	610000	0	ascaris_germline_repeat	Ascaris_lumbricoides
2299	3_ascaris_lumbricoides	610000	620000	0	ascaris_germline_repeat	Ascaris_lumbricoides
2300	3_ascaris_lumbricoides	620000	630000	0	ascaris_germline_repeat	Ascaris_lumbricoides
2301	3_ascaris_lumbricoides	630000	640000	0	ascaris_germline_repeat	Ascaris_lumbricoides
2302	3_ascaris_lumbricoides	640000	650000	0	ascaris_germline_repeat	Ascaris_lumbricoides
2303	3_ascaris_lumbricoides	650000	660000	0	ascaris_germline_repeat	Ascaris_lumbricoides
2304	3_ascaris_lumbricoides	660000	670000	0	ascaris_germline_repeat	Ascaris_lumbricoides
2305	3_ascaris_lumbricoides	670000	680000	0	ascaris_germline_repeat	Ascaris_lumbricoides
2306	3_ascaris_lumbricoides	680000	690000	0	ascaris_germline_repeat	Ascaris_lumbricoides
2307	3_ascaris_lumbricoides	690000	700000	0	ascaris_germline_repeat	Ascaris_lumbricoides
2308	3_ascaris_lumbricoides	700000	710000	0	ascaris_germline_repeat	Ascaris_lumbricoides
2309	3_ascaris_lumbricoides	710000	720000	0	ascaris_germline_repeat	Ascaris_lumbricoides
2310	3_ascaris_lumbricoides	720000	730000	0	ascaris_germline_repeat	Ascaris_lumbricoides
2311	3_ascaris_lumbricoides	730000	740000	0	ascaris_germline_repeat	Ascaris_lumbricoides
2312	3_ascaris_lumbricoides	740000	750000	0	ascaris_germline_repeat	Ascaris_lumbricoides
2313	3_ascaris_lumbricoides	750000	760000	0	ascaris_germline_repeat	Ascaris_lumbricoides
2314	3_ascaris_lumbricoides	760000	770000	0	ascaris_germline_repeat	Ascaris_lumbricoides
2315	3_ascaris_lumbricoides	770000	780000	0	ascaris_germline_repeat	Ascaris_lumbricoides
2316	3_ascaris_lumbricoides	780000	790000	0	ascaris_germline_repeat	Ascaris_lumbricoides
2317	3_ascaris_lumbricoides	790000	800000	0	ascaris_germline_repeat	Ascaris_lumbricoides
2318	3_ascaris_lumbricoides	800000	810000	0	ascaris_germline_repeat	Ascaris_lumbricoides
2319	3_ascaris_lumbricoides	810000	820000	0	ascaris_germline_repeat	Ascaris_lumbricoides
2320	3_ascaris_lumbricoides	820000	830000	0	ascaris_germline_repeat	Ascaris_lumbricoides
2321	3_ascaris_lumbricoides	830000	840000	0	ascaris_germline_repeat	Ascaris_lumbricoides
2322	3_ascaris_lumbricoides	840000	850000	0	ascaris_germline_repeat	Ascaris_lumbricoides
2323	3_ascaris_lumbricoides	850000	860000	0	ascaris_germline_repeat	Ascaris_lumbricoides
2324	3_ascaris_lumbricoides	860000	870000	0	ascaris_germline_repeat	Ascaris_lumbricoides
2325	3_ascaris_lumbricoides	870000	880000	0	ascaris_germline_repeat	Ascaris_lumbricoides
2326	3_ascaris_lumbricoides	880000	890000	0	ascaris_germline_repeat	Ascaris_lumbricoides
2327	3_ascaris_lumbricoides	890000	900000	0	ascaris_germline_repeat	Ascaris_lumbricoides
2328	3_ascaris_lumbricoides	900000	910000	0	ascaris_germline_repeat	Ascaris_lumbricoides
2329	3_ascaris_lumbricoides	910000	920000	0	ascaris_germline_repeat	Ascaris_lumbricoides
2330	3_ascaris_lumbricoides	920000	930000	0	ascaris_germline_repeat	Ascaris_lumbricoides
2331	3_ascaris_lumbricoides	930000	940000	0	ascaris_germline_repeat	Ascaris_lumbricoides
2332	3_ascaris_lumbricoides	940000	950000	0	ascaris_germline_repeat	Ascaris_lumbricoides
2333	3_ascaris_lumbricoides	950000	960000	0	ascaris_germline_repeat	Ascaris_lumbricoides
2334	3_ascaris_lumbricoides	960000	970000	0	ascaris_germline_repeat	Ascaris_lumbricoides
2335	3_ascaris_lumbricoides	970000	980000	0	ascaris_germline_repeat	Ascaris_lumbricoides
2336	3_ascaris_lumbricoides	980000	990000	0	ascaris_germline_repeat	Ascaris_lumbricoides
2337	3_ascaris_lumbricoides	990000	1000000	0	ascaris_germline_repeat	Ascaris_lumbricoides
2338	3_ascaris_lumbricoides	1000000	1010000	0	ascaris_germline_repeat	Ascaris_lumbricoides
2339	3_ascaris_lumbricoides	1010000	1020000	0	ascaris_germline_repeat	Ascaris_lumbricoides
2340	3_ascaris_lumbricoides	1020000	1030000	0	ascaris_germline_repeat	Ascaris_lumbricoides
2341	3_ascaris_lumbricoides	1030000	1040000	0	ascaris_germline_repeat	Ascaris_lumbricoides
2342	3_ascaris_lumbricoides	1040000	1050000	0	ascaris_germline_repeat	Ascaris_lumbricoides
2343	3_ascaris_lumbricoides	1050000	1060000	0	ascaris_germline_repeat	Ascaris_lumbricoides
2344	3_ascaris_lumbricoides	1060000	1070000	0	ascaris_germline_repeat	Ascaris_lumbricoides
2345	3_ascaris_lumbricoides	1070000	1080000	0	ascaris_germline_repeat	Ascaris_lumbricoides
2346	3_ascaris_lumbricoides	1080000	1090000	0	ascaris_germline_repeat	Ascaris_lumbricoides
2347	3_ascaris_lumbricoides	1090000	1100000	0	ascaris_germline_repeat	Ascaris_lumbricoides
2348	3_ascaris_lumbricoides	1100000	1110000	0	ascaris_germline_repeat	Ascaris_lumbricoides
2349	3_ascaris_lumbricoides	1110000	1120000	0	ascaris_germline_repeat	Ascaris_lumbricoides
2350	3_ascaris_lumbricoides	1120000	1130000	0	ascaris_germline_repeat	Ascaris_lumbricoides
2351	3_ascaris_lumbricoides	1130000	1140000	0	ascaris_germline_repeat	Ascaris_lumbricoides
2352	3_ascaris_lumbricoides	1140000	1150000	0	ascaris_germline_repeat	Ascaris_lumbricoides
2353	3_ascaris_lumbricoides	1150000	1160000	0	ascaris_germline_repeat	Ascaris_lumbricoides
2354	3_ascaris_lumbricoides	1160000	1170000	0	ascaris_germline_repeat	Ascaris_lumbricoides
2355	3_ascaris_lumbricoides	1170000	1180000	0	ascaris_germline_repeat	Ascaris_lumbricoides
2356	3_ascaris_lumbricoides	1180000	1190000	0	ascaris_germline_repeat	Ascaris_lumbricoides
2357	3_ascaris_lumbricoides	1190000	1200000	0	ascaris_germline_repeat	Ascaris_lumbricoides
2358	3_ascaris_lumbricoides	1200000	1210000	0	ascaris_germline_repeat	Ascaris_lumbricoides
2359	3_ascaris_lumbricoides	1210000	1220000	0	ascaris_germline_repeat	Ascaris_lumbricoides
2360	3_ascaris_lumbricoides	1220000	1230000	0	ascaris_germline_repeat	Ascaris_lumbricoides
2361	3_ascaris_lumbricoides	1230000	1240000	0	ascaris_germline_repeat	Ascaris_lumbricoides
2362	3_ascaris_lumbricoides	1240000	1250000	0	ascaris_germline_repeat	Ascaris_lumbricoides
2363	3_ascaris_lumbricoides	1250000	1260000	0	ascaris_germline_repeat	Ascaris_lumbricoides
2364	3_ascaris_lumbricoides	1260000	1270000	0	ascaris_germline_repeat	Ascaris_lumbricoides
2365	3_ascaris_lumbricoides	1270000	1280000	0	ascaris_germline_repeat	Ascaris_lumbricoides
2366	3_ascaris_lumbricoides	1280000	1290000	0	ascaris_germline_repeat	Ascaris_lumbricoides
2367	3_ascaris_lumbricoides	1290000	1300000	0	ascaris_germline_repeat	Ascaris_lumbricoides
2368	3_ascaris_lumbricoides	1300000	1310000	0	ascaris_germline_repeat	Ascaris_lumbricoides
2369	3_ascaris_lumbricoides	1310000	1320000	0	ascaris_germline_repeat	Ascaris_lumbricoides
2370	3_ascaris_lumbricoides	1320000	1330000	0	ascaris_germline_repeat	Ascaris_lumbricoides
2371	3_ascaris_lumbricoides	1330000	1340000	0	ascaris_germline_repeat	Ascaris_lumbricoides
2372	3_ascaris_lumbricoides	1340000	1350000	0	ascaris_germline_repeat	Ascaris_lumbricoides
2373	3_ascaris_lumbricoides	1350000	1360000	0	ascaris_germline_repeat	Ascaris_lumbricoides
2374	3_ascaris_lumbricoides	1360000	1370000	0	ascaris_germline_repeat	Ascaris_lumbricoides
2375	3_ascaris_lumbricoides	1370000	1380000	0	ascaris_germline_repeat	Ascaris_lumbricoides
2376	3_ascaris_lumbricoides	1380000	1390000	0	ascaris_germline_repeat	Ascaris_lumbricoides
2377	3_ascaris_lumbricoides	1390000	1400000	0	ascaris_germline_repeat	Ascaris_lumbricoides
2378	3_ascaris_lumbricoides	1400000	1410000	0	ascaris_germline_repeat	Ascaris_lumbricoides
2379	3_ascaris_lumbricoides	1410000	1420000	0	ascaris_germline_repeat	Ascaris_lumbricoides
2380	3_ascaris_lumbricoides	1420000	1430000	0	ascaris_germline_repeat	Ascaris_lumbricoides
2381	3_ascaris_lumbricoides	1430000	1440000	0	ascaris_germline_repeat	Ascaris_lumbricoides
2382	3_ascaris_lumbricoides	1440000	1450000	0	ascaris_germline_repeat	Ascaris_lumbricoides
2383	3_ascaris_lumbricoides	1450000	1460000	0	ascaris_germline_repeat	Ascaris_lumbricoides
2384	3_ascaris_lumbricoides	1460000	1470000	0	ascaris_germline_repeat	Ascaris_lumbricoides
2385	3_ascaris_lumbricoides	1470000	1480000	0	ascaris_germline_repeat	Ascaris_lumbricoides
2386	3_ascaris_lumbricoides	1480000	1490000	0	ascaris_germline_repeat	Ascaris_lumbricoides
2387	3_ascaris_lumbricoides	1490000	1500000	0	ascaris_germline_repeat	Ascaris_lumbricoides
2388	3_ascaris_lumbricoides	1500000	1510000	0	ascaris_germline_repeat	Ascaris_lumbricoides
2389	3_ascaris_lumbricoides	1510000	1520000	0	ascaris_germline_repeat	Ascaris_lumbricoides
2390	3_ascaris_lumbricoides	1520000	1530000	0	ascaris_germline_repeat	Ascaris_lumbricoides
2391	3_ascaris_lumbricoides	1530000	1540000	0	ascaris_germline_repeat	Ascaris_lumbricoides
2392	3_ascaris_lumbricoides	1540000	1550000	0	ascaris_germline_repeat	Ascaris_lumbricoides
2393	3_ascaris_lumbricoides	1550000	1560000	0	ascaris_germline_repeat	Ascaris_lumbricoides
2394	3_ascaris_lumbricoides	1560000	1570000	0	ascaris_germline_repeat	Ascaris_lumbricoides
2395	3_ascaris_lumbricoides	1570000	1580000	0	ascaris_germline_repeat	Ascaris_lumbricoides
2396	3_ascaris_lumbricoides	1580000	1590000	0	ascaris_germline_repeat	Ascaris_lumbricoides
2397	3_ascaris_lumbricoides	1590000	1600000	0	ascaris_germline_repeat	Ascaris_lumbricoides
2398	3_ascaris_lumbricoides	1600000	1610000	0	ascaris_germline_repeat	Ascaris_lumbricoides
2399	3_ascaris_lumbricoides	1610000	1620000	0	ascaris_germline_repeat	Ascaris_lumbricoides
2400	3_ascaris_lumbricoides	1620000	1630000	0	ascaris_germline_repeat	Ascaris_lumbricoides
2401	3_ascaris_lumbricoides	1630000	1640000	0	ascaris_germline_repeat	Ascaris_lumbricoides
2402	3_ascaris_lumbricoides	1640000	1650000	0	ascaris_germline_repeat	Ascaris_lumbricoides
2403	3_ascaris_lumbricoides	1650000	1660000	0	ascaris_germline_repeat	Ascaris_lumbricoides
2404	3_ascaris_lumbricoides	1660000	1670000	0	ascaris_germline_repeat	Ascaris_lumbricoides
2405	3_ascaris_lumbricoides	1670000	1680000	0	ascaris_germline_repeat	Ascaris_lumbricoides
2406	3_ascaris_lumbricoides	1680000	1690000	0	ascaris_germline_repeat	Ascaris_lumbricoides
2407	3_ascaris_lumbricoides	1690000	1700000	0	ascaris_germline_repeat	Ascaris_lumbricoides
2408	3_ascaris_lumbricoides	1700000	1710000	0	ascaris_germline_repeat	Ascaris_lumbricoides
2409	3_ascaris_lumbricoides	1710000	1720000	0	ascaris_germline_repeat	Ascaris_lumbricoides
2410	3_ascaris_lumbricoides	1720000	1730000	0	ascaris_germline_repeat	Ascaris_lumbricoides
2411	3_ascaris_lumbricoides	1730000	1740000	0	ascaris_germline_repeat	Ascaris_lumbricoides
2412	3_ascaris_lumbricoides	1740000	1750000	0	ascaris_germline_repeat	Ascaris_lumbricoides
2413	3_ascaris_lumbricoides	1750000	1760000	0	ascaris_germline_repeat	Ascaris_lumbricoides
2414	3_ascaris_lumbricoides	1760000	1770000	0	ascaris_germline_repeat	Ascaris_lumbricoides
2415	3_ascaris_lumbricoides	1770000	1780000	0	ascaris_germline_repeat	Ascaris_lumbricoides
2416	3_ascaris_lumbricoides	1780000	1790000	0	ascaris_germline_repeat	Ascaris_lumbricoides
2417	3_ascaris_lumbricoides	1790000	1800000	0	ascaris_germline_repeat	Ascaris_lumbricoides
2418	3_ascaris_lumbricoides	1800000	1810000	0	ascaris_germline_repeat	Ascaris_lumbricoides
2419	3_ascaris_lumbricoides	1810000	1820000	0	ascaris_germline_repeat	Ascaris_lumbricoides
2420	3_ascaris_lumbricoides	1820000	1830000	0	ascaris_germline_repeat	Ascaris_lumbricoides
2421	3_ascaris_lumbricoides	1830000	1840000	0	ascaris_germline_repeat	Ascaris_lumbricoides
2422	3_ascaris_lumbricoides	1840000	1850000	0	ascaris_germline_repeat	Ascaris_lumbricoides
2423	3_ascaris_lumbricoides	1850000	1860000	0	ascaris_germline_repeat	Ascaris_lumbricoides
2424	3_ascaris_lumbricoides	1860000	1870000	0	ascaris_germline_repeat	Ascaris_lumbricoides
2425	3_ascaris_lumbricoides	1870000	1880000	0	ascaris_germline_repeat	Ascaris_lumbricoides
2426	3_ascaris_lumbricoides	1880000	1890000	0	ascaris_germline_repeat	Ascaris_lumbricoides
2427	3_ascaris_lumbricoides	1890000	1900000	0	ascaris_germline_repeat	Ascaris_lumbricoides
2428	3_ascaris_lumbricoides	1900000	1910000	0	ascaris_germline_repeat	Ascaris_lumbricoides
2429	3_ascaris_lumbricoides	1910000	1920000	0	ascaris_germline_repeat	Ascaris_lumbricoides
2430	3_ascaris_lumbricoides	1920000	1930000	0	ascaris_germline_repeat	Ascaris_lumbricoides
2431	3_ascaris_lumbricoides	1930000	1940000	0	ascaris_germline_repeat	Ascaris_lumbricoides
2432	3_ascaris_lumbricoides	1940000	1950000	0	ascaris_germline_repeat	Ascaris_lumbricoides
2433	3_ascaris_lumbricoides	1950000	1960000	0	ascaris_germline_repeat	Ascaris_lumbricoides
2434	3_ascaris_lumbricoides	1960000	1970000	0	ascaris_germline_repeat	Ascaris_lumbricoides
2435	3_ascaris_lumbricoides	1970000	1980000	0	ascaris_germline_repeat	Ascaris_lumbricoides
2436	3_ascaris_lumbricoides	1980000	1990000	0	ascaris_germline_repeat	Ascaris_lumbricoides
2437	3_ascaris_lumbricoides	1990000	2000000	0	ascaris_germline_repeat	Ascaris_lumbricoides
2438	3_ascaris_lumbricoides	2000000	2010000	0	ascaris_germline_repeat	Ascaris_lumbricoides
2439	3_ascaris_lumbricoides	2010000	2020000	0	ascaris_germline_repeat	Ascaris_lumbricoides
2440	3_ascaris_lumbricoides	2020000	2030000	0	ascaris_germline_repeat	Ascaris_lumbricoides
2441	3_ascaris_lumbricoides	2030000	2040000	0	ascaris_germline_repeat	Ascaris_lumbricoides
2442	3_ascaris_lumbricoides	2040000	2050000	0	ascaris_germline_repeat	Ascaris_lumbricoides
2443	3_ascaris_lumbricoides	2050000	2060000	0	ascaris_germline_repeat	Ascaris_lumbricoides
2444	3_ascaris_lumbricoides	2060000	2070000	0	ascaris_germline_repeat	Ascaris_lumbricoides
2445	3_ascaris_lumbricoides	2070000	2080000	0	ascaris_germline_repeat	Ascaris_lumbricoides
2446	3_ascaris_lumbricoides	2080000	2090000	0	ascaris_germline_repeat	Ascaris_lumbricoides
2447	3_ascaris_lumbricoides	2090000	2100000	0	ascaris_germline_repeat	Ascaris_lumbricoides
2448	3_ascaris_lumbricoides	2100000	2110000	0	ascaris_germline_repeat	Ascaris_lumbricoides
2449	3_ascaris_lumbricoides	2110000	2120000	0	ascaris_germline_repeat	Ascaris_lumbricoides
2450	3_ascaris_lumbricoides	2120000	2130000	0	ascaris_germline_repeat	Ascaris_lumbricoides
2451	3_ascaris_lumbricoides	2130000	2140000	0	ascaris_germline_repeat	Ascaris_lumbricoides
2452	3_ascaris_lumbricoides	2140000	2150000	0	ascaris_germline_repeat	Ascaris_lumbricoides
2453	3_ascaris_lumbricoides	2150000	2160000	0	ascaris_germline_repeat	Ascaris_lumbricoides
2454	3_ascaris_lumbricoides	2160000	2170000	0	ascaris_germline_repeat	Ascaris_lumbricoides
2455	3_ascaris_lumbricoides	2170000	2180000	0	ascaris_germline_repeat	Ascaris_lumbricoides
2456	3_ascaris_lumbricoides	2180000	2190000	0	ascaris_germline_repeat	Ascaris_lumbricoides
2457	3_ascaris_lumbricoides	2190000	2200000	0	ascaris_germline_repeat	Ascaris_lumbricoides
2458	3_ascaris_lumbricoides	2200000	2210000	0	ascaris_germline_repeat	Ascaris_lumbricoides
2459	3_ascaris_lumbricoides	2210000	2220000	0	ascaris_germline_repeat	Ascaris_lumbricoides
2460	3_ascaris_lumbricoides	2220000	2230000	0	ascaris_germline_repeat	Ascaris_lumbricoides
2461	3_ascaris_lumbricoides	2230000	2240000	0	ascaris_germline_repeat	Ascaris_lumbricoides
2462	3_ascaris_lumbricoides	2240000	2250000	0	ascaris_germline_repeat	Ascaris_lumbricoides
2463	3_ascaris_lumbricoides	2250000	2260000	0	ascaris_germline_repeat	Ascaris_lumbricoides
2464	3_ascaris_lumbricoides	2260000	2270000	0	ascaris_germline_repeat	Ascaris_lumbricoides
2465	3_ascaris_lumbricoides	2270000	2280000	0	ascaris_germline_repeat	Ascaris_lumbricoides
2466	3_ascaris_lumbricoides	2280000	2290000	0	ascaris_germline_repeat	Ascaris_lumbricoides
2467	3_ascaris_lumbricoides	2290000	2300000	0	ascaris_germline_repeat	Ascaris_lumbricoides
2468	3_ascaris_lumbricoides	2300000	2310000	0	ascaris_germline_repeat	Ascaris_lumbricoides
2469	3_ascaris_lumbricoides	2310000	2320000	0	ascaris_germline_repeat	Ascaris_lumbricoides
2470	3_ascaris_lumbricoides	2320000	2330000	0	ascaris_germline_repeat	Ascaris_lumbricoides
2471	3_ascaris_lumbricoides	2330000	2340000	0	ascaris_germline_repeat	Ascaris_lumbricoides
2472	3_ascaris_lumbricoides	2340000	2350000	0	ascaris_germline_repeat	Ascaris_lumbricoides
2473	3_ascaris_lumbricoides	2350000	2360000	0	ascaris_germline_repeat	Ascaris_lumbricoides
2474	3_ascaris_lumbricoides	2360000	2370000	0	ascaris_germline_repeat	Ascaris_lumbricoides
2475	3_ascaris_lumbricoides	2370000	2380000	0	ascaris_germline_repeat	Ascaris_lumbricoides
2476	3_ascaris_lumbricoides	2380000	2390000	0	ascaris_germline_repeat	Ascaris_lumbricoides
2477	3_ascaris_lumbricoides	2390000	2400000	0	ascaris_germline_repeat	Ascaris_lumbricoides
2478	3_ascaris_lumbricoides	2400000	2410000	0	ascaris_germline_repeat	Ascaris_lumbricoides
2479	3_ascaris_lumbricoides	2410000	2420000	0	ascaris_germline_repeat	Ascaris_lumbricoides
2480	3_ascaris_lumbricoides	2420000	2430000	0	ascaris_germline_repeat	Ascaris_lumbricoides
2481	3_ascaris_lumbricoides	2430000	2440000	0	ascaris_germline_repeat	Ascaris_lumbricoides
2482	3_ascaris_lumbricoides	2440000	2450000	0	ascaris_germline_repeat	Ascaris_lumbricoides
2483	3_ascaris_lumbricoides	2450000	2460000	0	ascaris_germline_repeat	Ascaris_lumbricoides
2484	3_ascaris_lumbricoides	2460000	2470000	0	ascaris_germline_repeat	Ascaris_lumbricoides
2485	3_ascaris_lumbricoides	2470000	2480000	0	ascaris_germline_repeat	Ascaris_lumbricoides
2486	3_ascaris_lumbricoides	2480000	2490000	0	ascaris_germline_repeat	Ascaris_lumbricoides
2487	3_ascaris_lumbricoides	2490000	2500000	0	ascaris_germline_repeat	Ascaris_lumbricoides
2488	3_ascaris_lumbricoides	2500000	2510000	0	ascaris_germline_repeat	Ascaris_lumbricoides
2489	3_ascaris_lumbricoides	2510000	2520000	0	ascaris_germline_repeat	Ascaris_lumbricoides
2490	3_ascaris_lumbricoides	2520000	2530000	0	ascaris_germline_repeat	Ascaris_lumbricoides
2491	3_ascaris_lumbricoides	2530000	2540000	0	ascaris_germline_repeat	Ascaris_lumbricoides
2492	3_ascaris_lumbricoides	2540000	2550000	0	ascaris_germline_repeat	Ascaris_lumbricoides
2493	3_ascaris_lumbricoides	2550000	2560000	0	ascaris_germline_repeat	Ascaris_lumbricoides
2494	3_ascaris_lumbricoides	2560000	2570000	0	ascaris_germline_repeat	Ascaris_lumbricoides
2495	3_ascaris_lumbricoides	2570000	2580000	0	ascaris_germline_repeat	Ascaris_lumbricoides
2496	3_ascaris_lumbricoides	2580000	2590000	0	ascaris_germline_repeat	Ascaris_lumbricoides
2497	3_ascaris_lumbricoides	2590000	2600000	0	ascaris_germline_repeat	Ascaris_lumbricoides
2498	3_ascaris_lumbricoides	2600000	2610000	0	ascaris_germline_repeat	Ascaris_lumbricoides
2499	3_ascaris_lumbricoides	2610000	2620000	0	ascaris_germline_repeat	Ascaris_lumbricoides
2500	3_ascaris_lumbricoides	2620000	2630000	0	ascaris_germline_repeat	Ascaris_lumbricoides
2501	3_ascaris_lumbricoides	2630000	2640000	0	ascaris_germline_repeat	Ascaris_lumbricoides
2502	3_ascaris_lumbricoides	2640000	2650000	0	ascaris_germline_repeat	Ascaris_lumbricoides
2503	3_ascaris_lumbricoides	2650000	2660000	0	ascaris_germline_repeat	Ascaris_lumbricoides
2504	3_ascaris_lumbricoides	2660000	2670000	0	ascaris_germline_repeat	Ascaris_lumbricoides
2505	3_ascaris_lumbricoides	2670000	2680000	0	ascaris_germline_repeat	Ascaris_lumbricoides
2506	3_ascaris_lumbricoides	2680000	2690000	0	ascaris_germline_repeat	Ascaris_lumbricoides
2507	3_ascaris_lumbricoides	2690000	2700000	0	ascaris_germline_repeat	Ascaris_lumbricoides
2508	3_ascaris_lumbricoides	2700000	2710000	0	ascaris_germline_repeat	Ascaris_lumbricoides
2509	3_ascaris_lumbricoides	2710000	2720000	0	ascaris_germline_repeat	Ascaris_lumbricoides
2510	3_ascaris_lumbricoides	2720000	2730000	0	ascaris_germline_repeat	Ascaris_lumbricoides
2511	3_ascaris_lumbricoides	2730000	2740000	0	ascaris_germline_repeat	Ascaris_lumbricoides
2512	3_ascaris_lumbricoides	2740000	2750000	0	ascaris_germline_repeat	Ascaris_lumbricoides
2513	3_ascaris_lumbricoides	2750000	2760000	0	ascaris_germline_repeat	Ascaris_lumbricoides
2514	3_ascaris_lumbricoides	2760000	2770000	0	ascaris_germline_repeat	Ascaris_lumbricoides
2515	3_ascaris_lumbricoides	2770000	2780000	0	ascaris_germline_repeat	Ascaris_lumbricoides
2516	3_ascaris_lumbricoides	2780000	2790000	0	ascaris_germline_repeat	Ascaris_lumbricoides
2517	3_ascaris_lumbricoides	2790000	2800000	0	ascaris_germline_repeat	Ascaris_lumbricoides
2518	3_ascaris_lumbricoides	2800000	2810000	0	ascaris_germline_repeat	Ascaris_lumbricoides
2519	3_ascaris_lumbricoides	2810000	2820000	0	ascaris_germline_repeat	Ascaris_lumbricoides
2520	3_ascaris_lumbricoides	2820000	2830000	0	ascaris_germline_repeat	Ascaris_lumbricoides
2521	3_ascaris_lumbricoides	2830000	2840000	0	ascaris_germline_repeat	Ascaris_lumbricoides
2522	3_ascaris_lumbricoides	2840000	2850000	0	ascaris_germline_repeat	Ascaris_lumbricoides
2523	3_ascaris_lumbricoides	2850000	2860000	0	ascaris_germline_repeat	Ascaris_lumbricoides
2524	3_ascaris_lumbricoides	2860000	2870000	0	ascaris_germline_repeat	Ascaris_lumbricoides
2525	3_ascaris_lumbricoides	2870000	2880000	0	ascaris_germline_repeat	Ascaris_lumbricoides
2526	3_ascaris_lumbricoides	2880000	2890000	0	ascaris_germline_repeat	Ascaris_lumbricoides
2527	3_ascaris_lumbricoides	2890000	2900000	0	ascaris_germline_repeat	Ascaris_lumbricoides
2528	3_ascaris_lumbricoides	2900000	2910000	0	ascaris_germline_repeat	Ascaris_lumbricoides
2529	3_ascaris_lumbricoides	2910000	2920000	0	ascaris_germline_repeat	Ascaris_lumbricoides
2530	3_ascaris_lumbricoides	2920000	2930000	0	ascaris_germline_repeat	Ascaris_lumbricoides
2531	3_ascaris_lumbricoides	2930000	2940000	0	ascaris_germline_repeat	Ascaris_lumbricoides
2532	3_ascaris_lumbricoides	2940000	2950000	0	ascaris_germline_repeat	Ascaris_lumbricoides
2533	3_ascaris_lumbricoides	2950000	2960000	0	ascaris_germline_repeat	Ascaris_lumbricoides
2534	3_ascaris_lumbricoides	2960000	2970000	0	ascaris_germline_repeat	Ascaris_lumbricoides
2535	3_ascaris_lumbricoides	2970000	2980000	0	ascaris_germline_repeat	Ascaris_lumbricoides
2536	3_ascaris_lumbricoides	2980000	2990000	0	ascaris_germline_repeat	Ascaris_lumbricoides
2537	3_ascaris_lumbricoides	2990000	3000000	0	ascaris_germline_repeat	Ascaris_lumbricoides
2538	3_ascaris_lumbricoides	3000000	3010000	0	ascaris_germline_repeat	Ascaris_lumbricoides
2539	3_ascaris_lumbricoides	3010000	3020000	0	ascaris_germline_repeat	Ascaris_lumbricoides
2540	3_ascaris_lumbricoides	3020000	3030000	0	ascaris_germline_repeat	Ascaris_lumbricoides
2541	3_ascaris_lumbricoides	3030000	3040000	0	ascaris_germline_repeat	Ascaris_lumbricoides
2542	3_ascaris_lumbricoides	3040000	3050000	0	ascaris_germline_repeat	Ascaris_lumbricoides
2543	3_ascaris_lumbricoides	3050000	3060000	0	ascaris_germline_repeat	Ascaris_lumbricoides
2544	3_ascaris_lumbricoides	3060000	3070000	0	ascaris_germline_repeat	Ascaris_lumbricoides
2545	3_ascaris_lumbricoides	3070000	3080000	0	ascaris_germline_repeat	Ascaris_lumbricoides
2546	3_ascaris_lumbricoides	3080000	3090000	0	ascaris_germline_repeat	Ascaris_lumbricoides
2547	3_ascaris_lumbricoides	3090000	3100000	0	ascaris_germline_repeat	Ascaris_lumbricoides
2548	3_ascaris_lumbricoides	3100000	3110000	0	ascaris_germline_repeat	Ascaris_lumbricoides
2549	3_ascaris_lumbricoides	3110000	3120000	0	ascaris_germline_repeat	Ascaris_lumbricoides
2550	3_ascaris_lumbricoides	3120000	3130000	0	ascaris_germline_repeat	Ascaris_lumbricoides
2551	3_ascaris_lumbricoides	3130000	3140000	0	ascaris_germline_repeat	Ascaris_lumbricoides
2552	3_ascaris_lumbricoides	3140000	3150000	0	ascaris_germline_repeat	Ascaris_lumbricoides
2553	3_ascaris_lumbricoides	3150000	3160000	0	ascaris_germline_repeat	Ascaris_lumbricoides
2554	3_ascaris_lumbricoides	3160000	3170000	0	ascaris_germline_repeat	Ascaris_lumbricoides
2555	3_ascaris_lumbricoides	3170000	3180000	0	ascaris_germline_repeat	Ascaris_lumbricoides
2556	3_ascaris_lumbricoides	3180000	3190000	0	ascaris_germline_repeat	Ascaris_lumbricoides
2557	3_ascaris_lumbricoides	3190000	3200000	0	ascaris_germline_repeat	Ascaris_lumbricoides
2558	3_ascaris_lumbricoides	3200000	3210000	0	ascaris_germline_repeat	Ascaris_lumbricoides
2559	3_ascaris_lumbricoides	3210000	3220000	0	ascaris_germline_repeat	Ascaris_lumbricoides
2560	3_ascaris_lumbricoides	3220000	3230000	0	ascaris_germline_repeat	Ascaris_lumbricoides
2561	3_ascaris_lumbricoides	3230000	3240000	0	ascaris_germline_repeat	Ascaris_lumbricoides
2562	3_ascaris_lumbricoides	3240000	3250000	0	ascaris_germline_repeat	Ascaris_lumbricoides
2563	3_ascaris_lumbricoides	3250000	3260000	0	ascaris_germline_repeat	Ascaris_lumbricoides
2564	3_ascaris_lumbricoides	3260000	3270000	0	ascaris_germline_repeat	Ascaris_lumbricoides
2565	3_ascaris_lumbricoides	3270000	3280000	0	ascaris_germline_repeat	Ascaris_lumbricoides
2566	3_ascaris_lumbricoides	3280000	3290000	0	ascaris_germline_repeat	Ascaris_lumbricoides
2567	3_ascaris_lumbricoides	3290000	3300000	0	ascaris_germline_repeat	Ascaris_lumbricoides
2568	3_ascaris_lumbricoides	3300000	3310000	0	ascaris_germline_repeat	Ascaris_lumbricoides
2569	3_ascaris_lumbricoides	3310000	3320000	0	ascaris_germline_repeat	Ascaris_lumbricoides
2570	3_ascaris_lumbricoides	3320000	3330000	0	ascaris_germline_repeat	Ascaris_lumbricoides
2571	3_ascaris_lumbricoides	3330000	3340000	0	ascaris_germline_repeat	Ascaris_lumbricoides
2572	3_ascaris_lumbricoides	3340000	3350000	0	ascaris_germline_repeat	Ascaris_lumbricoides
2573	3_ascaris_lumbricoides	3350000	3360000	0	ascaris_germline_repeat	Ascaris_lumbricoides
2574	3_ascaris_lumbricoides	3360000	3370000	0	ascaris_germline_repeat	Ascaris_lumbricoides
2575	3_ascaris_lumbricoides	3370000	3380000	0	ascaris_germline_repeat	Ascaris_lumbricoides
2576	3_ascaris_lumbricoides	3380000	3390000	0	ascaris_germline_repeat	Ascaris_lumbricoides
2577	3_ascaris_lumbricoides	3390000	3400000	0	ascaris_germline_repeat	Ascaris_lumbricoides
2578	3_ascaris_lumbricoides	3400000	3410000	0	ascaris_germline_repeat	Ascaris_lumbricoides
2579	3_ascaris_lumbricoides	3410000	3420000	0	ascaris_germline_repeat	Ascaris_lumbricoides
2580	3_ascaris_lumbricoides	3420000	3430000	0	ascaris_germline_repeat	Ascaris_lumbricoides
2581	3_ascaris_lumbricoides	3430000	3440000	0	ascaris_germline_repeat	Ascaris_lumbricoides
2582	3_ascaris_lumbricoides	3440000	3450000	0	ascaris_germline_repeat	Ascaris_lumbricoides
2583	3_ascaris_lumbricoides	3450000	3460000	0	ascaris_germline_repeat	Ascaris_lumbricoides
2584	3_ascaris_lumbricoides	3460000	3470000	0	ascaris_germline_repeat	Ascaris_lumbricoides
2585	3_ascaris_lumbricoides	3470000	3480000	0	ascaris_germline_repeat	Ascaris_lumbricoides
2586	3_ascaris_lumbricoides	3480000	3490000	0	ascaris_germline_repeat	Ascaris_lumbricoides
2587	3_ascaris_lumbricoides	3490000	3500000	0	ascaris_germline_repeat	Ascaris_lumbricoides
2588	3_ascaris_lumbricoides	3500000	3510000	0	ascaris_germline_repeat	Ascaris_lumbricoides
2589	3_ascaris_lumbricoides	3510000	3520000	0	ascaris_germline_repeat	Ascaris_lumbricoides
2590	3_ascaris_lumbricoides	3520000	3530000	0	ascaris_germline_repeat	Ascaris_lumbricoides
2591	3_ascaris_lumbricoides	3530000	3540000	0	ascaris_germline_repeat	Ascaris_lumbricoides
2592	3_ascaris_lumbricoides	3540000	3550000	0	ascaris_germline_repeat	Ascaris_lumbricoides
2593	3_ascaris_lumbricoides	3550000	3560000	0	ascaris_germline_repeat	Ascaris_lumbricoides
2594	3_ascaris_lumbricoides	3560000	3570000	0	ascaris_germline_repeat	Ascaris_lumbricoides
2595	3_ascaris_lumbricoides	3570000	3580000	0	ascaris_germline_repeat	Ascaris_lumbricoides
2596	3_ascaris_lumbricoides	3580000	3590000	0	ascaris_germline_repeat	Ascaris_lumbricoides
2597	3_ascaris_lumbricoides	3590000	3600000	0	ascaris_germline_repeat	Ascaris_lumbricoides
2598	3_ascaris_lumbricoides	3600000	3610000	0	ascaris_germline_repeat	Ascaris_lumbricoides
2599	3_ascaris_lumbricoides	3610000	3620000	0	ascaris_germline_repeat	Ascaris_lumbricoides
2600	3_ascaris_lumbricoides	3620000	3630000	0	ascaris_germline_repeat	Ascaris_lumbricoides
2601	3_ascaris_lumbricoides	3630000	3640000	0	ascaris_germline_repeat	Ascaris_lumbricoides
2602	3_ascaris_lumbricoides	3640000	3650000	0	ascaris_germline_repeat	Ascaris_lumbricoides
2603	3_ascaris_lumbricoides	3650000	3660000	0	ascaris_germline_repeat	Ascaris_lumbricoides
2604	3_ascaris_lumbricoides	3660000	3670000	0	ascaris_germline_repeat	Ascaris_lumbricoides
2605	3_ascaris_lumbricoides	3670000	3680000	0	ascaris_germline_repeat	Ascaris_lumbricoides
2606	3_ascaris_lumbricoides	3680000	3690000	0	ascaris_germline_repeat	Ascaris_lumbricoides
2607	3_ascaris_lumbricoides	3690000	3700000	0	ascaris_germline_repeat	Ascaris_lumbricoides
2608	3_ascaris_lumbricoides	3700000	3710000	0	ascaris_germline_repeat	Ascaris_lumbricoides
2609	3_ascaris_lumbricoides	3710000	3720000	0	ascaris_germline_repeat	Ascaris_lumbricoides
2610	3_ascaris_lumbricoides	3720000	3730000	0	ascaris_germline_repeat	Ascaris_lumbricoides
2611	3_ascaris_lumbricoides	3730000	3740000	0	ascaris_germline_repeat	Ascaris_lumbricoides
2612	3_ascaris_lumbricoides	3740000	3750000	0	ascaris_germline_repeat	Ascaris_lumbricoides
2613	3_ascaris_lumbricoides	3750000	3760000	0	ascaris_germline_repeat	Ascaris_lumbricoides
2614	3_ascaris_lumbricoides	3760000	3770000	0	ascaris_germline_repeat	Ascaris_lumbricoides
2615	3_ascaris_lumbricoides	3770000	3780000	0	ascaris_germline_repeat	Ascaris_lumbricoides
2616	3_ascaris_lumbricoides	3780000	3790000	0	ascaris_germline_repeat	Ascaris_lumbricoides
2617	3_ascaris_lumbricoides	3790000	3800000	0	ascaris_germline_repeat	Ascaris_lumbricoides
2618	3_ascaris_lumbricoides	3800000	3810000	0	ascaris_germline_repeat	Ascaris_lumbricoides
2619	3_ascaris_lumbricoides	3810000	3820000	0	ascaris_germline_repeat	Ascaris_lumbricoides
2620	3_ascaris_lumbricoides	3820000	3830000	0	ascaris_germline_repeat	Ascaris_lumbricoides
2621	3_ascaris_lumbricoides	3830000	3840000	0	ascaris_germline_repeat	Ascaris_lumbricoides
2622	3_ascaris_lumbricoides	3840000	3850000	0	ascaris_germline_repeat	Ascaris_lumbricoides
2623	3_ascaris_lumbricoides	3850000	3860000	0	ascaris_germline_repeat	Ascaris_lumbricoides
2624	3_ascaris_lumbricoides	3860000	3870000	0	ascaris_germline_repeat	Ascaris_lumbricoides
2625	3_ascaris_lumbricoides	3870000	3880000	0	ascaris_germline_repeat	Ascaris_lumbricoides
2626	3_ascaris_lumbricoides	3880000	3890000	0	ascaris_germline_repeat	Ascaris_lumbricoides
2627	3_ascaris_lumbricoides	3890000	3900000	0	ascaris_germline_repeat	Ascaris_lumbricoides
2628	3_ascaris_lumbricoides	3900000	3910000	0	ascaris_germline_repeat	Ascaris_lumbricoides
2629	3_ascaris_lumbricoides	3910000	3920000	0	ascaris_germline_repeat	Ascaris_lumbricoides
2630	3_ascaris_lumbricoides	3920000	3930000	0	ascaris_germline_repeat	Ascaris_lumbricoides
2631	3_ascaris_lumbricoides	3930000	3940000	0	ascaris_germline_repeat	Ascaris_lumbricoides
2632	3_ascaris_lumbricoides	3940000	3950000	0	ascaris_germline_repeat	Ascaris_lumbricoides
2633	3_ascaris_lumbricoides	3950000	3960000	0	ascaris_germline_repeat	Ascaris_lumbricoides
2634	3_ascaris_lumbricoides	3960000	3970000	0	ascaris_germline_repeat	Ascaris_lumbricoides
2635	3_ascaris_lumbricoides	3970000	3980000	0	ascaris_germline_repeat	Ascaris_lumbricoides
2636	3_ascaris_lumbricoides	3980000	3990000	0	ascaris_germline_repeat	Ascaris_lumbricoides
2637	3_ascaris_lumbricoides	3990000	4000000	0	ascaris_germline_repeat	Ascaris_lumbricoides
2638	3_ascaris_lumbricoides	4000000	4010000	0	ascaris_germline_repeat	Ascaris_lumbricoides
2639	3_ascaris_lumbricoides	4010000	4020000	0	ascaris_germline_repeat	Ascaris_lumbricoides
2640	3_ascaris_lumbricoides	4020000	4030000	0	ascaris_germline_repeat	Ascaris_lumbricoides
2641	3_ascaris_lumbricoides	4030000	4040000	0	ascaris_germline_repeat	Ascaris_lumbricoides
2642	3_ascaris_lumbricoides	4040000	4050000	0	ascaris_germline_repeat	Ascaris_lumbricoides
2643	3_ascaris_lumbricoides	4050000	4060000	0	ascaris_germline_repeat	Ascaris_lumbricoides
2644	3_ascaris_lumbricoides	4060000	4070000	0	ascaris_germline_repeat	Ascaris_lumbricoides
2645	3_ascaris_lumbricoides	4070000	4080000	0	ascaris_germline_repeat	Ascaris_lumbricoides
2646	3_ascaris_lumbricoides	4080000	4090000	0	ascaris_germline_repeat	Ascaris_lumbricoides
2647	3_ascaris_lumbricoides	4090000	4100000	0	ascaris_germline_repeat	Ascaris_lumbricoides
2648	3_ascaris_lumbricoides	4100000	4110000	0	ascaris_germline_repeat	Ascaris_lumbricoides
2649	3_ascaris_lumbricoides	4110000	4120000	0	ascaris_germline_repeat	Ascaris_lumbricoides
2650	3_ascaris_lumbricoides	4120000	4130000	0	ascaris_germline_repeat	Ascaris_lumbricoides
2651	3_ascaris_lumbricoides	4130000	4140000	0	ascaris_germline_repeat	Ascaris_lumbricoides
2652	3_ascaris_lumbricoides	4140000	4150000	0	ascaris_germline_repeat	Ascaris_lumbricoides
2653	3_ascaris_lumbricoides	4150000	4160000	0	ascaris_germline_repeat	Ascaris_lumbricoides
2654	3_ascaris_lumbricoides	4160000	4170000	0	ascaris_germline_repeat	Ascaris_lumbricoides
2655	3_ascaris_lumbricoides	4170000	4180000	0	ascaris_germline_repeat	Ascaris_lumbricoides
2656	3_ascaris_lumbricoides	4180000	4190000	0	ascaris_germline_repeat	Ascaris_lumbricoides
2657	3_ascaris_lumbricoides	4190000	4200000	0	ascaris_germline_repeat	Ascaris_lumbricoides
2658	3_ascaris_lumbricoides	4200000	4210000	0	ascaris_germline_repeat	Ascaris_lumbricoides
2659	3_ascaris_lumbricoides	4210000	4220000	0	ascaris_germline_repeat	Ascaris_lumbricoides
2660	3_ascaris_lumbricoides	4220000	4230000	0	ascaris_germline_repeat	Ascaris_lumbricoides
2661	3_ascaris_lumbricoides	4230000	4240000	0	ascaris_germline_repeat	Ascaris_lumbricoides
2662	3_ascaris_lumbricoides	4240000	4250000	0	ascaris_germline_repeat	Ascaris_lumbricoides
2663	3_ascaris_lumbricoides	4250000	4260000	0	ascaris_germline_repeat	Ascaris_lumbricoides
2664	3_ascaris_lumbricoides	4260000	4270000	0	ascaris_germline_repeat	Ascaris_lumbricoides
2665	3_ascaris_lumbricoides	4270000	4280000	0	ascaris_germline_repeat	Ascaris_lumbricoides
2666	3_ascaris_lumbricoides	4280000	4290000	0	ascaris_germline_repeat	Ascaris_lumbricoides
2667	3_ascaris_lumbricoides	4290000	4300000	0	ascaris_germline_repeat	Ascaris_lumbricoides
2668	3_ascaris_lumbricoides	4300000	4310000	0	ascaris_germline_repeat	Ascaris_lumbricoides
2669	3_ascaris_lumbricoides	4310000	4320000	0	ascaris_germline_repeat	Ascaris_lumbricoides
2670	3_ascaris_lumbricoides	4320000	4330000	0	ascaris_germline_repeat	Ascaris_lumbricoides
2671	3_ascaris_lumbricoides	4330000	4340000	0	ascaris_germline_repeat	Ascaris_lumbricoides
2672	3_ascaris_lumbricoides	4340000	4350000	0	ascaris_germline_repeat	Ascaris_lumbricoides
2673	3_ascaris_lumbricoides	4350000	4360000	0	ascaris_germline_repeat	Ascaris_lumbricoides
2674	3_ascaris_lumbricoides	4360000	4370000	0	ascaris_germline_repeat	Ascaris_lumbricoides
2675	3_ascaris_lumbricoides	4370000	4380000	0	ascaris_germline_repeat	Ascaris_lumbricoides
2676	3_ascaris_lumbricoides	4380000	4390000	0	ascaris_germline_repeat	Ascaris_lumbricoides
2677	3_ascaris_lumbricoides	4390000	4400000	0	ascaris_germline_repeat	Ascaris_lumbricoides
2678	3_ascaris_lumbricoides	4400000	4410000	0	ascaris_germline_repeat	Ascaris_lumbricoides
2679	3_ascaris_lumbricoides	4410000	4420000	0	ascaris_germline_repeat	Ascaris_lumbricoides
2680	3_ascaris_lumbricoides	4420000	4430000	0	ascaris_germline_repeat	Ascaris_lumbricoides
2681	3_ascaris_lumbricoides	4430000	4440000	0	ascaris_germline_repeat	Ascaris_lumbricoides
2682	3_ascaris_lumbricoides	4440000	4450000	0	ascaris_germline_repeat	Ascaris_lumbricoides
2683	3_ascaris_lumbricoides	4450000	4460000	0	ascaris_germline_repeat	Ascaris_lumbricoides
2684	3_ascaris_lumbricoides	4460000	4470000	0	ascaris_germline_repeat	Ascaris_lumbricoides
2685	3_ascaris_lumbricoides	4470000	4480000	0	ascaris_germline_repeat	Ascaris_lumbricoides
2686	3_ascaris_lumbricoides	4480000	4490000	0	ascaris_germline_repeat	Ascaris_lumbricoides
2687	3_ascaris_lumbricoides	4490000	4500000	0	ascaris_germline_repeat	Ascaris_lumbricoides
2688	3_ascaris_lumbricoides	4500000	4510000	0	ascaris_germline_repeat	Ascaris_lumbricoides
2689	3_ascaris_lumbricoides	4510000	4520000	0	ascaris_germline_repeat	Ascaris_lumbricoides
2690	3_ascaris_lumbricoides	4520000	4530000	0	ascaris_germline_repeat	Ascaris_lumbricoides
2691	3_ascaris_lumbricoides	4530000	4540000	0	ascaris_germline_repeat	Ascaris_lumbricoides
2692	3_ascaris_lumbricoides	4540000	4550000	0	ascaris_germline_repeat	Ascaris_lumbricoides
2693	3_ascaris_lumbricoides	4550000	4560000	0	ascaris_germline_repeat	Ascaris_lumbricoides
2694	3_ascaris_lumbricoides	4560000	4570000	0	ascaris_germline_repeat	Ascaris_lumbricoides
2695	3_ascaris_lumbricoides	4570000	4580000	0	ascaris_germline_repeat	Ascaris_lumbricoides
2696	3_ascaris_lumbricoides	4580000	4590000	0	ascaris_germline_repeat	Ascaris_lumbricoides
2697	3_ascaris_lumbricoides	4590000	4600000	0	ascaris_germline_repeat	Ascaris_lumbricoides
2698	3_ascaris_lumbricoides	4600000	4610000	0	ascaris_germline_repeat	Ascaris_lumbricoides
2699	3_ascaris_lumbricoides	4610000	4620000	0	ascaris_germline_repeat	Ascaris_lumbricoides
2700	3_ascaris_lumbricoides	4620000	4630000	0	ascaris_germline_repeat	Ascaris_lumbricoides
2701	3_ascaris_lumbricoides	4630000	4640000	0	ascaris_germline_repeat	Ascaris_lumbricoides
2702	3_ascaris_lumbricoides	4640000	4650000	0	ascaris_germline_repeat	Ascaris_lumbricoides
2703	3_ascaris_lumbricoides	4650000	4660000	0	ascaris_germline_repeat	Ascaris_lumbricoides
2704	3_ascaris_lumbricoides	4660000	4670000	0	ascaris_germline_repeat	Ascaris_lumbricoides
2705	3_ascaris_lumbricoides	4670000	4680000	0	ascaris_germline_repeat	Ascaris_lumbricoides
2706	3_ascaris_lumbricoides	4680000	4690000	0	ascaris_germline_repeat	Ascaris_lumbricoides
2707	3_ascaris_lumbricoides	4690000	4700000	0	ascaris_germline_repeat	Ascaris_lumbricoides
2708	3_ascaris_lumbricoides	4700000	4710000	0	ascaris_germline_repeat	Ascaris_lumbricoides
2709	3_ascaris_lumbricoides	4710000	4720000	0	ascaris_germline_repeat	Ascaris_lumbricoides
2710	3_ascaris_lumbricoides	4720000	4730000	0	ascaris_germline_repeat	Ascaris_lumbricoides
2711	3_ascaris_lumbricoides	4730000	4740000	0	ascaris_germline_repeat	Ascaris_lumbricoides
2712	3_ascaris_lumbricoides	4740000	4750000	0	ascaris_germline_repeat	Ascaris_lumbricoides
2713	3_ascaris_lumbricoides	4750000	4760000	0	ascaris_germline_repeat	Ascaris_lumbricoides
2714	3_ascaris_lumbricoides	4760000	4770000	0	ascaris_germline_repeat	Ascaris_lumbricoides
2715	3_ascaris_lumbricoides	4770000	4780000	0	ascaris_germline_repeat	Ascaris_lumbricoides
2716	3_ascaris_lumbricoides	4780000	4790000	0	ascaris_germline_repeat	Ascaris_lumbricoides
2717	3_ascaris_lumbricoides	4790000	4800000	0	ascaris_germline_repeat	Ascaris_lumbricoides
2718	3_ascaris_lumbricoides	4800000	4810000	0	ascaris_germline_repeat	Ascaris_lumbricoides
2719	3_ascaris_lumbricoides	4810000	4820000	0	ascaris_germline_repeat	Ascaris_lumbricoides
2720	3_ascaris_lumbricoides	4820000	4830000	0	ascaris_germline_repeat	Ascaris_lumbricoides
2721	3_ascaris_lumbricoides	4830000	4840000	0	ascaris_germline_repeat	Ascaris_lumbricoides
2722	3_ascaris_lumbricoides	4840000	4850000	0	ascaris_germline_repeat	Ascaris_lumbricoides
2723	3_ascaris_lumbricoides	4850000	4860000	0	ascaris_germline_repeat	Ascaris_lumbricoides
2724	3_ascaris_lumbricoides	4860000	4870000	0	ascaris_germline_repeat	Ascaris_lumbricoides
2725	3_ascaris_lumbricoides	4870000	4880000	0	ascaris_germline_repeat	Ascaris_lumbricoides
2726	3_ascaris_lumbricoides	4880000	4890000	0	ascaris_germline_repeat	Ascaris_lumbricoides
2727	3_ascaris_lumbricoides	4890000	4900000	0	ascaris_germline_repeat	Ascaris_lumbricoides
2728	3_ascaris_lumbricoides	4900000	4910000	0	ascaris_germline_repeat	Ascaris_lumbricoides
2729	3_ascaris_lumbricoides	4910000	4920000	0	ascaris_germline_repeat	Ascaris_lumbricoides
2730	3_ascaris_lumbricoides	4920000	4930000	0	ascaris_germline_repeat	Ascaris_lumbricoides
2731	3_ascaris_lumbricoides	4930000	4940000	0	ascaris_germline_repeat	Ascaris_lumbricoides
2732	3_ascaris_lumbricoides	4940000	4950000	0	ascaris_germline_repeat	Ascaris_lumbricoides
2733	3_ascaris_lumbricoides	4950000	4960000	0	ascaris_germline_repeat	Ascaris_lumbricoides
2734	3_ascaris_lumbricoides	4960000	4970000	0	ascaris_germline_repeat	Ascaris_lumbricoides
2735	3_ascaris_lumbricoides	4970000	4980000	0	ascaris_germline_repeat	Ascaris_lumbricoides
2736	3_ascaris_lumbricoides	4980000	4990000	0	ascaris_germline_repeat	Ascaris_lumbricoides
2737	3_ascaris_lumbricoides	4990000	5000000	0	ascaris_germline_repeat	Ascaris_lumbricoides
2738	3_ascaris_lumbricoides	5000000	5010000	0	ascaris_germline_repeat	Ascaris_lumbricoides
2739	3_ascaris_lumbricoides	5010000	5020000	0	ascaris_germline_repeat	Ascaris_lumbricoides
2740	3_ascaris_lumbricoides	5020000	5030000	0	ascaris_germline_repeat	Ascaris_lumbricoides
2741	3_ascaris_lumbricoides	5030000	5040000	0	ascaris_germline_repeat	Ascaris_lumbricoides
2742	3_ascaris_lumbricoides	5040000	5050000	0	ascaris_germline_repeat	Ascaris_lumbricoides
2743	3_ascaris_lumbricoides	5050000	5060000	0	ascaris_germline_repeat	Ascaris_lumbricoides
2744	3_ascaris_lumbricoides	5060000	5070000	0	ascaris_germline_repeat	Ascaris_lumbricoides
2745	3_ascaris_lumbricoides	5070000	5080000	0	ascaris_germline_repeat	Ascaris_lumbricoides
2746	3_ascaris_lumbricoides	5080000	5090000	0	ascaris_germline_repeat	Ascaris_lumbricoides
2747	3_ascaris_lumbricoides	5090000	5100000	0	ascaris_germline_repeat	Ascaris_lumbricoides
2748	3_ascaris_lumbricoides	5100000	5110000	0	ascaris_germline_repeat	Ascaris_lumbricoides
2749	3_ascaris_lumbricoides	5110000	5120000	0	ascaris_germline_repeat	Ascaris_lumbricoides
2750	3_ascaris_lumbricoides	5120000	5130000	0	ascaris_germline_repeat	Ascaris_lumbricoides
2751	3_ascaris_lumbricoides	5130000	5140000	0	ascaris_germline_repeat	Ascaris_lumbricoides
2752	3_ascaris_lumbricoides	5140000	5150000	0	ascaris_germline_repeat	Ascaris_lumbricoides
2753	3_ascaris_lumbricoides	5150000	5160000	0	ascaris_germline_repeat	Ascaris_lumbricoides
2754	3_ascaris_lumbricoides	5160000	5170000	0	ascaris_germline_repeat	Ascaris_lumbricoides
2755	3_ascaris_lumbricoides	5170000	5180000	0	ascaris_germline_repeat	Ascaris_lumbricoides
2756	3_ascaris_lumbricoides	5180000	5190000	0	ascaris_germline_repeat	Ascaris_lumbricoides
2757	3_ascaris_lumbricoides	5190000	5200000	0	ascaris_germline_repeat	Ascaris_lumbricoides
2758	3_ascaris_lumbricoides	5200000	5210000	0	ascaris_germline_repeat	Ascaris_lumbricoides
2759	3_ascaris_lumbricoides	5210000	5220000	0	ascaris_germline_repeat	Ascaris_lumbricoides
2760	3_ascaris_lumbricoides	5220000	5230000	0	ascaris_germline_repeat	Ascaris_lumbricoides
2761	3_ascaris_lumbricoides	5230000	5240000	0	ascaris_germline_repeat	Ascaris_lumbricoides
2762	3_ascaris_lumbricoides	5240000	5250000	0	ascaris_germline_repeat	Ascaris_lumbricoides
2763	3_ascaris_lumbricoides	5250000	5260000	0	ascaris_germline_repeat	Ascaris_lumbricoides
2764	3_ascaris_lumbricoides	5260000	5270000	0	ascaris_germline_repeat	Ascaris_lumbricoides
2765	3_ascaris_lumbricoides	5270000	5280000	0	ascaris_germline_repeat	Ascaris_lumbricoides
2766	3_ascaris_lumbricoides	5280000	5290000	0	ascaris_germline_repeat	Ascaris_lumbricoides
2767	3_ascaris_lumbricoides	5290000	5300000	0	ascaris_germline_repeat	Ascaris_lumbricoides
2768	3_ascaris_lumbricoides	5300000	5310000	0	ascaris_germline_repeat	Ascaris_lumbricoides
2769	3_ascaris_lumbricoides	5310000	5320000	0	ascaris_germline_repeat	Ascaris_lumbricoides
2770	3_ascaris_lumbricoides	5320000	5330000	0	ascaris_germline_repeat	Ascaris_lumbricoides
2771	3_ascaris_lumbricoides	5330000	5340000	0	ascaris_germline_repeat	Ascaris_lumbricoides
2772	3_ascaris_lumbricoides	5340000	5350000	0	ascaris_germline_repeat	Ascaris_lumbricoides
2773	3_ascaris_lumbricoides	5350000	5360000	0	ascaris_germline_repeat	Ascaris_lumbricoides
2774	3_ascaris_lumbricoides	5360000	5370000	0	ascaris_germline_repeat	Ascaris_lumbricoides
2775	3_ascaris_lumbricoides	5370000	5380000	0	ascaris_germline_repeat	Ascaris_lumbricoides
2776	3_ascaris_lumbricoides	5380000	5390000	0	ascaris_germline_repeat	Ascaris_lumbricoides
2777	3_ascaris_lumbricoides	5390000	5400000	0	ascaris_germline_repeat	Ascaris_lumbricoides
2778	3_ascaris_lumbricoides	5400000	5410000	0	ascaris_germline_repeat	Ascaris_lumbricoides
2779	3_ascaris_lumbricoides	5410000	5420000	0	ascaris_germline_repeat	Ascaris_lumbricoides
2780	3_ascaris_lumbricoides	5420000	5430000	0	ascaris_germline_repeat	Ascaris_lumbricoides
2781	3_ascaris_lumbricoides	5430000	5440000	0	ascaris_germline_repeat	Ascaris_lumbricoides
2782	3_ascaris_lumbricoides	5440000	5450000	0	ascaris_germline_repeat	Ascaris_lumbricoides
2783	3_ascaris_lumbricoides	5450000	5460000	0	ascaris_germline_repeat	Ascaris_lumbricoides
2784	3_ascaris_lumbricoides	5460000	5470000	0	ascaris_germline_repeat	Ascaris_lumbricoides
2785	3_ascaris_lumbricoides	5470000	5480000	0	ascaris_germline_repeat	Ascaris_lumbricoides
2786	3_ascaris_lumbricoides	5480000	5490000	0	ascaris_germline_repeat	Ascaris_lumbricoides
2787	3_ascaris_lumbricoides	5490000	5500000	0	ascaris_germline_repeat	Ascaris_lumbricoides
2788	3_ascaris_lumbricoides	5500000	5510000	0	ascaris_germline_repeat	Ascaris_lumbricoides
2789	3_ascaris_lumbricoides	5510000	5520000	0	ascaris_germline_repeat	Ascaris_lumbricoides
2790	3_ascaris_lumbricoides	5520000	5530000	0	ascaris_germline_repeat	Ascaris_lumbricoides
2791	3_ascaris_lumbricoides	5530000	5540000	0	ascaris_germline_repeat	Ascaris_lumbricoides
2792	3_ascaris_lumbricoides	5540000	5550000	0	ascaris_germline_repeat	Ascaris_lumbricoides
2793	3_ascaris_lumbricoides	5550000	5560000	0	ascaris_germline_repeat	Ascaris_lumbricoides
2794	3_ascaris_lumbricoides	5560000	5570000	0	ascaris_germline_repeat	Ascaris_lumbricoides
2795	3_ascaris_lumbricoides	5570000	5580000	0	ascaris_germline_repeat	Ascaris_lumbricoides
2796	3_ascaris_lumbricoides	5580000	5590000	0	ascaris_germline_repeat	Ascaris_lumbricoides
2797	3_ascaris_lumbricoides	5590000	5600000	0	ascaris_germline_repeat	Ascaris_lumbricoides
2798	3_ascaris_lumbricoides	5600000	5610000	0	ascaris_germline_repeat	Ascaris_lumbricoides
2799	3_ascaris_lumbricoides	5610000	5620000	0	ascaris_germline_repeat	Ascaris_lumbricoides
2800	3_ascaris_lumbricoides	5620000	5630000	0	ascaris_germline_repeat	Ascaris_lumbricoides
2801	3_ascaris_lumbricoides	5630000	5640000	0	ascaris_germline_repeat	Ascaris_lumbricoides
2802	3_ascaris_lumbricoides	5640000	5650000	0	ascaris_germline_repeat	Ascaris_lumbricoides
2803	3_ascaris_lumbricoides	5650000	5660000	0	ascaris_germline_repeat	Ascaris_lumbricoides
2804	3_ascaris_lumbricoides	5660000	5670000	0	ascaris_germline_repeat	Ascaris_lumbricoides
2805	3_ascaris_lumbricoides	5670000	5680000	0	ascaris_germline_repeat	Ascaris_lumbricoides
2806	3_ascaris_lumbricoides	5680000	5690000	0	ascaris_germline_repeat	Ascaris_lumbricoides
2807	3_ascaris_lumbricoides	5690000	5700000	0	ascaris_germline_repeat	Ascaris_lumbricoides
2808	3_ascaris_lumbricoides	5700000	5710000	0	ascaris_germline_repeat	Ascaris_lumbricoides
2809	3_ascaris_lumbricoides	5710000	5720000	0	ascaris_germline_repeat	Ascaris_lumbricoides
2810	3_ascaris_lumbricoides	5720000	5730000	0	ascaris_germline_repeat	Ascaris_lumbricoides
2811	3_ascaris_lumbricoides	5730000	5740000	0	ascaris_germline_repeat	Ascaris_lumbricoides
2812	3_ascaris_lumbricoides	5740000	5750000	0	ascaris_germline_repeat	Ascaris_lumbricoides
2813	3_ascaris_lumbricoides	5750000	5760000	0	ascaris_germline_repeat	Ascaris_lumbricoides
2814	3_ascaris_lumbricoides	5760000	5770000	0	ascaris_germline_repeat	Ascaris_lumbricoides
2815	3_ascaris_lumbricoides	5770000	5780000	0	ascaris_germline_repeat	Ascaris_lumbricoides
2816	3_ascaris_lumbricoides	5780000	5790000	0	ascaris_germline_repeat	Ascaris_lumbricoides
2817	3_ascaris_lumbricoides	5790000	5800000	0	ascaris_germline_repeat	Ascaris_lumbricoides
2818	3_ascaris_lumbricoides	5800000	5810000	0	ascaris_germline_repeat	Ascaris_lumbricoides
2819	3_ascaris_lumbricoides	5810000	5820000	0	ascaris_germline_repeat	Ascaris_lumbricoides
2820	3_ascaris_lumbricoides	5820000	5830000	0	ascaris_germline_repeat	Ascaris_lumbricoides
2821	3_ascaris_lumbricoides	5830000	5840000	0	ascaris_germline_repeat	Ascaris_lumbricoides
2822	3_ascaris_lumbricoides	5840000	5850000	0	ascaris_germline_repeat	Ascaris_lumbricoides
2823	3_ascaris_lumbricoides	5850000	5860000	0	ascaris_germline_repeat	Ascaris_lumbricoides
2824	3_ascaris_lumbricoides	5860000	5870000	0	ascaris_germline_repeat	Ascaris_lumbricoides
2825	3_ascaris_lumbricoides	5870000	5880000	0	ascaris_germline_repeat	Ascaris_lumbricoides
2826	3_ascaris_lumbricoides	5880000	5890000	0	ascaris_germline_repeat	Ascaris_lumbricoides
2827	3_ascaris_lumbricoides	5890000	5900000	0	ascaris_germline_repeat	Ascaris_lumbricoides
2828	3_ascaris_lumbricoides	5900000	5910000	0	ascaris_germline_repeat	Ascaris_lumbricoides
2829	3_ascaris_lumbricoides	5910000	5920000	0	ascaris_germline_repeat	Ascaris_lumbricoides
2830	3_ascaris_lumbricoides	5920000	5930000	0	ascaris_germline_repeat	Ascaris_lumbricoides
2831	3_ascaris_lumbricoides	5930000	5940000	0	ascaris_germline_repeat	Ascaris_lumbricoides
2832	3_ascaris_lumbricoides	5940000	5950000	0	ascaris_germline_repeat	Ascaris_lumbricoides
2833	3_ascaris_lumbricoides	5950000	5960000	0	ascaris_germline_repeat	Ascaris_lumbricoides
2834	3_ascaris_lumbricoides	5960000	5970000	0	ascaris_germline_repeat	Ascaris_lumbricoides
2835	3_ascaris_lumbricoides	5970000	5980000	0	ascaris_germline_repeat	Ascaris_lumbricoides
2836	3_ascaris_lumbricoides	5980000	5990000	0	ascaris_germline_repeat	Ascaris_lumbricoides
2837	3_ascaris_lumbricoides	5990000	6000000	0	ascaris_germline_repeat	Ascaris_lumbricoides
2838	3_ascaris_lumbricoides	6000000	6010000	0	ascaris_germline_repeat	Ascaris_lumbricoides
2839	3_ascaris_lumbricoides	6010000	6020000	0	ascaris_germline_repeat	Ascaris_lumbricoides
2840	3_ascaris_lumbricoides	6020000	6030000	0	ascaris_germline_repeat	Ascaris_lumbricoides
2841	3_ascaris_lumbricoides	6030000	6040000	0	ascaris_germline_repeat	Ascaris_lumbricoides
2842	3_ascaris_lumbricoides	6040000	6050000	0	ascaris_germline_repeat	Ascaris_lumbricoides
2843	3_ascaris_lumbricoides	6050000	6060000	0	ascaris_germline_repeat	Ascaris_lumbricoides
2844	3_ascaris_lumbricoides	6060000	6070000	0	ascaris_germline_repeat	Ascaris_lumbricoides
2845	3_ascaris_lumbricoides	6070000	6080000	0	ascaris_germline_repeat	Ascaris_lumbricoides
2846	3_ascaris_lumbricoides	6080000	6090000	0	ascaris_germline_repeat	Ascaris_lumbricoides
2847	3_ascaris_lumbricoides	6090000	6100000	0	ascaris_germline_repeat	Ascaris_lumbricoides
2848	3_ascaris_lumbricoides	6100000	6110000	0	ascaris_germline_repeat	Ascaris_lumbricoides
2849	3_ascaris_lumbricoides	6110000	6120000	0	ascaris_germline_repeat	Ascaris_lumbricoides
2850	3_ascaris_lumbricoides	6120000	6130000	0	ascaris_germline_repeat	Ascaris_lumbricoides
2851	3_ascaris_lumbricoides	6130000	6140000	0	ascaris_germline_repeat	Ascaris_lumbricoides
2852	3_ascaris_lumbricoides	6140000	6150000	0	ascaris_germline_repeat	Ascaris_lumbricoides
2853	3_ascaris_lumbricoides	6150000	6160000	0	ascaris_germline_repeat	Ascaris_lumbricoides
2854	3_ascaris_lumbricoides	6160000	6170000	0	ascaris_germline_repeat	Ascaris_lumbricoides
2855	3_ascaris_lumbricoides	6170000	6180000	0	ascaris_germline_repeat	Ascaris_lumbricoides
2856	3_ascaris_lumbricoides	6180000	6190000	0	ascaris_germline_repeat	Ascaris_lumbricoides
2857	3_ascaris_lumbricoides	6190000	6200000	0	ascaris_germline_repeat	Ascaris_lumbricoides
2858	3_ascaris_lumbricoides	6200000	6210000	0	ascaris_germline_repeat	Ascaris_lumbricoides
2859	3_ascaris_lumbricoides	6210000	6220000	0	ascaris_germline_repeat	Ascaris_lumbricoides
2860	3_ascaris_lumbricoides	6220000	6230000	0	ascaris_germline_repeat	Ascaris_lumbricoides
2861	3_ascaris_lumbricoides	6230000	6240000	0	ascaris_germline_repeat	Ascaris_lumbricoides
2862	3_ascaris_lumbricoides	6240000	6250000	0	ascaris_germline_repeat	Ascaris_lumbricoides
2863	3_ascaris_lumbricoides	6250000	6260000	0	ascaris_germline_repeat	Ascaris_lumbricoides
2864	3_ascaris_lumbricoides	6260000	6270000	0	ascaris_germline_repeat	Ascaris_lumbricoides
2865	3_ascaris_lumbricoides	6270000	6280000	0	ascaris_germline_repeat	Ascaris_lumbricoides
2866	3_ascaris_lumbricoides	6280000	6290000	0	ascaris_germline_repeat	Ascaris_lumbricoides
2867	3_ascaris_lumbricoides	6290000	6300000	0	ascaris_germline_repeat	Ascaris_lumbricoides
2868	3_ascaris_lumbricoides	6300000	6310000	0	ascaris_germline_repeat	Ascaris_lumbricoides
2869	3_ascaris_lumbricoides	6310000	6320000	0	ascaris_germline_repeat	Ascaris_lumbricoides
2870	3_ascaris_lumbricoides	6320000	6330000	0	ascaris_germline_repeat	Ascaris_lumbricoides
2871	3_ascaris_lumbricoides	6330000	6340000	0	ascaris_germline_repeat	Ascaris_lumbricoides
2872	3_ascaris_lumbricoides	6340000	6350000	0	ascaris_germline_repeat	Ascaris_lumbricoides
2873	3_ascaris_lumbricoides	6350000	6360000	0	ascaris_germline_repeat	Ascaris_lumbricoides
2874	3_ascaris_lumbricoides	6360000	6370000	0	ascaris_germline_repeat	Ascaris_lumbricoides
2875	3_ascaris_lumbricoides	6370000	6380000	0	ascaris_germline_repeat	Ascaris_lumbricoides
2876	3_ascaris_lumbricoides	6380000	6390000	0	ascaris_germline_repeat	Ascaris_lumbricoides
2877	3_ascaris_lumbricoides	6390000	6400000	0	ascaris_germline_repeat	Ascaris_lumbricoides
2878	3_ascaris_lumbricoides	6400000	6410000	0	ascaris_germline_repeat	Ascaris_lumbricoides
2879	3_ascaris_lumbricoides	6410000	6420000	0	ascaris_germline_repeat	Ascaris_lumbricoides
2880	3_ascaris_lumbricoides	6420000	6430000	0	ascaris_germline_repeat	Ascaris_lumbricoides
2881	3_ascaris_lumbricoides	6430000	6440000	0	ascaris_germline_repeat	Ascaris_lumbricoides
2882	3_ascaris_lumbricoides	6440000	6450000	0	ascaris_germline_repeat	Ascaris_lumbricoides
2883	3_ascaris_lumbricoides	6450000	6460000	0	ascaris_germline_repeat	Ascaris_lumbricoides
2884	3_ascaris_lumbricoides	6460000	6470000	0	ascaris_germline_repeat	Ascaris_lumbricoides
2885	3_ascaris_lumbricoides	6470000	6480000	0	ascaris_germline_repeat	Ascaris_lumbricoides
2886	3_ascaris_lumbricoides	6480000	6490000	0	ascaris_germline_repeat	Ascaris_lumbricoides
2887	3_ascaris_lumbricoides	6490000	6500000	0	ascaris_germline_repeat	Ascaris_lumbricoides
2888	3_ascaris_lumbricoides	6500000	6510000	0	ascaris_germline_repeat	Ascaris_lumbricoides
2889	3_ascaris_lumbricoides	6510000	6520000	0	ascaris_germline_repeat	Ascaris_lumbricoides
2890	3_ascaris_lumbricoides	6520000	6530000	0	ascaris_germline_repeat	Ascaris_lumbricoides
2891	3_ascaris_lumbricoides	6530000	6540000	0	ascaris_germline_repeat	Ascaris_lumbricoides
2892	3_ascaris_lumbricoides	6540000	6550000	0	ascaris_germline_repeat	Ascaris_lumbricoides
2893	3_ascaris_lumbricoides	6550000	6560000	0	ascaris_germline_repeat	Ascaris_lumbricoides
2894	3_ascaris_lumbricoides	6560000	6570000	0	ascaris_germline_repeat	Ascaris_lumbricoides
2895	3_ascaris_lumbricoides	6570000	6580000	0	ascaris_germline_repeat	Ascaris_lumbricoides
2896	3_ascaris_lumbricoides	6580000	6590000	0	ascaris_germline_repeat	Ascaris_lumbricoides
2897	3_ascaris_lumbricoides	6590000	6600000	0	ascaris_germline_repeat	Ascaris_lumbricoides
2898	3_ascaris_lumbricoides	6600000	6610000	0	ascaris_germline_repeat	Ascaris_lumbricoides
2899	3_ascaris_lumbricoides	6610000	6620000	0	ascaris_germline_repeat	Ascaris_lumbricoides
2900	3_ascaris_lumbricoides	6620000	6630000	0	ascaris_germline_repeat	Ascaris_lumbricoides
2901	3_ascaris_lumbricoides	6630000	6640000	0	ascaris_germline_repeat	Ascaris_lumbricoides
2902	3_ascaris_lumbricoides	6640000	6650000	0	ascaris_germline_repeat	Ascaris_lumbricoides
2903	3_ascaris_lumbricoides	6650000	6660000	0	ascaris_germline_repeat	Ascaris_lumbricoides
2904	3_ascaris_lumbricoides	6660000	6670000	0	ascaris_germline_repeat	Ascaris_lumbricoides
2905	3_ascaris_lumbricoides	6670000	6680000	0	ascaris_germline_repeat	Ascaris_lumbricoides
2906	3_ascaris_lumbricoides	6680000	6690000	0	ascaris_germline_repeat	Ascaris_lumbricoides
2907	3_ascaris_lumbricoides	6690000	6700000	0	ascaris_germline_repeat	Ascaris_lumbricoides
2908	3_ascaris_lumbricoides	6700000	6710000	0	ascaris_germline_repeat	Ascaris_lumbricoides
2909	3_ascaris_lumbricoides	6710000	6720000	0	ascaris_germline_repeat	Ascaris_lumbricoides
2910	3_ascaris_lumbricoides	6720000	6730000	0	ascaris_germline_repeat	Ascaris_lumbricoides
2911	3_ascaris_lumbricoides	6730000	6740000	0	ascaris_germline_repeat	Ascaris_lumbricoides
2912	3_ascaris_lumbricoides	6740000	6750000	0	ascaris_germline_repeat	Ascaris_lumbricoides
2913	3_ascaris_lumbricoides	6750000	6760000	0	ascaris_germline_repeat	Ascaris_lumbricoides
2914	3_ascaris_lumbricoides	6760000	6770000	0	ascaris_germline_repeat	Ascaris_lumbricoides
2915	3_ascaris_lumbricoides	6770000	6780000	0	ascaris_germline_repeat	Ascaris_lumbricoides
2916	3_ascaris_lumbricoides	6780000	6790000	32	ascaris_germline_repeat	Ascaris_lumbricoides
2917	3_ascaris_lumbricoides	6790000	6800000	0	ascaris_germline_repeat	Ascaris_lumbricoides
2918	3_ascaris_lumbricoides	6800000	6810000	0	ascaris_germline_repeat	Ascaris_lumbricoides
2919	3_ascaris_lumbricoides	6810000	6820000	0	ascaris_germline_repeat	Ascaris_lumbricoides
2920	3_ascaris_lumbricoides	6820000	6830000	0	ascaris_germline_repeat	Ascaris_lumbricoides
2921	3_ascaris_lumbricoides	6830000	6840000	0	ascaris_germline_repeat	Ascaris_lumbricoides
2922	3_ascaris_lumbricoides	6840000	6850000	0	ascaris_germline_repeat	Ascaris_lumbricoides
2923	3_ascaris_lumbricoides	6850000	6860000	0	ascaris_germline_repeat	Ascaris_lumbricoides
2924	3_ascaris_lumbricoides	6860000	6870000	0	ascaris_germline_repeat	Ascaris_lumbricoides
2925	3_ascaris_lumbricoides	6870000	6880000	0	ascaris_germline_repeat	Ascaris_lumbricoides
2926	3_ascaris_lumbricoides	6880000	6890000	0	ascaris_germline_repeat	Ascaris_lumbricoides
2927	3_ascaris_lumbricoides	6890000	6900000	0	ascaris_germline_repeat	Ascaris_lumbricoides
2928	3_ascaris_lumbricoides	6900000	6910000	0	ascaris_germline_repeat	Ascaris_lumbricoides
2929	3_ascaris_lumbricoides	6910000	6920000	0	ascaris_germline_repeat	Ascaris_lumbricoides
2930	3_ascaris_lumbricoides	6920000	6930000	0	ascaris_germline_repeat	Ascaris_lumbricoides
2931	3_ascaris_lumbricoides	6930000	6940000	0	ascaris_germline_repeat	Ascaris_lumbricoides
2932	3_ascaris_lumbricoides	6940000	6950000	0	ascaris_germline_repeat	Ascaris_lumbricoides
2933	3_ascaris_lumbricoides	6950000	6960000	0	ascaris_germline_repeat	Ascaris_lumbricoides
2934	3_ascaris_lumbricoides	6960000	6970000	0	ascaris_germline_repeat	Ascaris_lumbricoides
2935	3_ascaris_lumbricoides	6970000	6980000	0	ascaris_germline_repeat	Ascaris_lumbricoides
2936	3_ascaris_lumbricoides	6980000	6990000	0	ascaris_germline_repeat	Ascaris_lumbricoides
2937	3_ascaris_lumbricoides	6990000	7000000	0	ascaris_germline_repeat	Ascaris_lumbricoides
2938	3_ascaris_lumbricoides	7000000	7010000	0	ascaris_germline_repeat	Ascaris_lumbricoides
2939	3_ascaris_lumbricoides	7010000	7020000	0	ascaris_germline_repeat	Ascaris_lumbricoides
2940	3_ascaris_lumbricoides	7020000	7030000	0	ascaris_germline_repeat	Ascaris_lumbricoides
2941	3_ascaris_lumbricoides	7030000	7040000	0	ascaris_germline_repeat	Ascaris_lumbricoides
2942	3_ascaris_lumbricoides	7040000	7050000	0	ascaris_germline_repeat	Ascaris_lumbricoides
2943	3_ascaris_lumbricoides	7050000	7060000	0	ascaris_germline_repeat	Ascaris_lumbricoides
2944	3_ascaris_lumbricoides	7060000	7070000	0	ascaris_germline_repeat	Ascaris_lumbricoides
2945	3_ascaris_lumbricoides	7070000	7080000	0	ascaris_germline_repeat	Ascaris_lumbricoides
2946	3_ascaris_lumbricoides	7080000	7090000	0	ascaris_germline_repeat	Ascaris_lumbricoides
2947	3_ascaris_lumbricoides	7090000	7100000	0	ascaris_germline_repeat	Ascaris_lumbricoides
2948	3_ascaris_lumbricoides	7100000	7110000	0	ascaris_germline_repeat	Ascaris_lumbricoides
2949	3_ascaris_lumbricoides	7110000	7120000	0	ascaris_germline_repeat	Ascaris_lumbricoides
2950	3_ascaris_lumbricoides	7120000	7130000	0	ascaris_germline_repeat	Ascaris_lumbricoides
2951	3_ascaris_lumbricoides	7130000	7140000	0	ascaris_germline_repeat	Ascaris_lumbricoides
2952	3_ascaris_lumbricoides	7140000	7150000	0	ascaris_germline_repeat	Ascaris_lumbricoides
2953	3_ascaris_lumbricoides	7150000	7160000	0	ascaris_germline_repeat	Ascaris_lumbricoides
2954	3_ascaris_lumbricoides	7160000	7170000	0	ascaris_germline_repeat	Ascaris_lumbricoides
2955	3_ascaris_lumbricoides	7170000	7180000	0	ascaris_germline_repeat	Ascaris_lumbricoides
2956	3_ascaris_lumbricoides	7180000	7190000	0	ascaris_germline_repeat	Ascaris_lumbricoides
2957	3_ascaris_lumbricoides	7190000	7200000	0	ascaris_germline_repeat	Ascaris_lumbricoides
2958	3_ascaris_lumbricoides	7200000	7210000	0	ascaris_germline_repeat	Ascaris_lumbricoides
2959	3_ascaris_lumbricoides	7210000	7220000	0	ascaris_germline_repeat	Ascaris_lumbricoides
2960	3_ascaris_lumbricoides	7220000	7230000	0	ascaris_germline_repeat	Ascaris_lumbricoides
2961	3_ascaris_lumbricoides	7230000	7240000	0	ascaris_germline_repeat	Ascaris_lumbricoides
2962	3_ascaris_lumbricoides	7240000	7250000	0	ascaris_germline_repeat	Ascaris_lumbricoides
2963	3_ascaris_lumbricoides	7250000	7260000	0	ascaris_germline_repeat	Ascaris_lumbricoides
2964	3_ascaris_lumbricoides	7260000	7270000	0	ascaris_germline_repeat	Ascaris_lumbricoides
2965	3_ascaris_lumbricoides	7270000	7280000	0	ascaris_germline_repeat	Ascaris_lumbricoides
2966	3_ascaris_lumbricoides	7280000	7290000	0	ascaris_germline_repeat	Ascaris_lumbricoides
2967	3_ascaris_lumbricoides	7290000	7300000	0	ascaris_germline_repeat	Ascaris_lumbricoides
2968	3_ascaris_lumbricoides	7300000	7310000	0	ascaris_germline_repeat	Ascaris_lumbricoides
2969	3_ascaris_lumbricoides	7310000	7320000	0	ascaris_germline_repeat	Ascaris_lumbricoides
2970	3_ascaris_lumbricoides	7320000	7330000	0	ascaris_germline_repeat	Ascaris_lumbricoides
2971	3_ascaris_lumbricoides	7330000	7340000	0	ascaris_germline_repeat	Ascaris_lumbricoides
2972	3_ascaris_lumbricoides	7340000	7350000	0	ascaris_germline_repeat	Ascaris_lumbricoides
2973	3_ascaris_lumbricoides	7350000	7360000	0	ascaris_germline_repeat	Ascaris_lumbricoides
2974	3_ascaris_lumbricoides	7360000	7370000	0	ascaris_germline_repeat	Ascaris_lumbricoides
2975	3_ascaris_lumbricoides	7370000	7380000	0	ascaris_germline_repeat	Ascaris_lumbricoides
2976	3_ascaris_lumbricoides	7380000	7390000	0	ascaris_germline_repeat	Ascaris_lumbricoides
2977	3_ascaris_lumbricoides	7390000	7400000	0	ascaris_germline_repeat	Ascaris_lumbricoides
2978	3_ascaris_lumbricoides	7400000	7410000	0	ascaris_germline_repeat	Ascaris_lumbricoides
2979	3_ascaris_lumbricoides	7410000	7420000	0	ascaris_germline_repeat	Ascaris_lumbricoides
2980	3_ascaris_lumbricoides	7420000	7430000	0	ascaris_germline_repeat	Ascaris_lumbricoides
2981	3_ascaris_lumbricoides	7430000	7440000	0	ascaris_germline_repeat	Ascaris_lumbricoides
2982	3_ascaris_lumbricoides	7440000	7450000	0	ascaris_germline_repeat	Ascaris_lumbricoides
2983	3_ascaris_lumbricoides	7450000	7460000	0	ascaris_germline_repeat	Ascaris_lumbricoides
2984	3_ascaris_lumbricoides	7460000	7470000	0	ascaris_germline_repeat	Ascaris_lumbricoides
2985	3_ascaris_lumbricoides	7470000	7480000	0	ascaris_germline_repeat	Ascaris_lumbricoides
2986	3_ascaris_lumbricoides	7480000	7490000	0	ascaris_germline_repeat	Ascaris_lumbricoides
2987	3_ascaris_lumbricoides	7490000	7500000	0	ascaris_germline_repeat	Ascaris_lumbricoides
2988	3_ascaris_lumbricoides	7500000	7510000	0	ascaris_germline_repeat	Ascaris_lumbricoides
2989	3_ascaris_lumbricoides	7510000	7520000	0	ascaris_germline_repeat	Ascaris_lumbricoides
2990	3_ascaris_lumbricoides	7520000	7530000	0	ascaris_germline_repeat	Ascaris_lumbricoides
2991	3_ascaris_lumbricoides	7530000	7540000	0	ascaris_germline_repeat	Ascaris_lumbricoides
2992	3_ascaris_lumbricoides	7540000	7550000	0	ascaris_germline_repeat	Ascaris_lumbricoides
2993	3_ascaris_lumbricoides	7550000	7560000	0	ascaris_germline_repeat	Ascaris_lumbricoides
2994	3_ascaris_lumbricoides	7560000	7570000	0	ascaris_germline_repeat	Ascaris_lumbricoides
2995	3_ascaris_lumbricoides	7570000	7580000	0	ascaris_germline_repeat	Ascaris_lumbricoides
2996	3_ascaris_lumbricoides	7580000	7590000	0	ascaris_germline_repeat	Ascaris_lumbricoides
2997	3_ascaris_lumbricoides	7590000	7600000	0	ascaris_germline_repeat	Ascaris_lumbricoides
2998	3_ascaris_lumbricoides	7600000	7610000	0	ascaris_germline_repeat	Ascaris_lumbricoides
2999	3_ascaris_lumbricoides	7610000	7620000	0	ascaris_germline_repeat	Ascaris_lumbricoides
3000	3_ascaris_lumbricoides	7620000	7630000	0	ascaris_germline_repeat	Ascaris_lumbricoides
3001	3_ascaris_lumbricoides	7630000	7640000	0	ascaris_germline_repeat	Ascaris_lumbricoides
3002	3_ascaris_lumbricoides	7640000	7650000	0	ascaris_germline_repeat	Ascaris_lumbricoides
3003	3_ascaris_lumbricoides	7650000	7660000	0	ascaris_germline_repeat	Ascaris_lumbricoides
3004	3_ascaris_lumbricoides	7660000	7670000	0	ascaris_germline_repeat	Ascaris_lumbricoides
3005	3_ascaris_lumbricoides	7670000	7680000	0	ascaris_germline_repeat	Ascaris_lumbricoides
3006	3_ascaris_lumbricoides	7680000	7690000	0	ascaris_germline_repeat	Ascaris_lumbricoides
3007	3_ascaris_lumbricoides	7690000	7700000	0	ascaris_germline_repeat	Ascaris_lumbricoides
3008	3_ascaris_lumbricoides	7700000	7710000	0	ascaris_germline_repeat	Ascaris_lumbricoides
3009	3_ascaris_lumbricoides	7710000	7720000	0	ascaris_germline_repeat	Ascaris_lumbricoides
3010	3_ascaris_lumbricoides	7720000	7730000	0	ascaris_germline_repeat	Ascaris_lumbricoides
3011	3_ascaris_lumbricoides	7730000	7740000	0	ascaris_germline_repeat	Ascaris_lumbricoides
3012	3_ascaris_lumbricoides	7740000	7750000	0	ascaris_germline_repeat	Ascaris_lumbricoides
3013	3_ascaris_lumbricoides	7750000	7760000	0	ascaris_germline_repeat	Ascaris_lumbricoides
3014	3_ascaris_lumbricoides	7760000	7770000	0	ascaris_germline_repeat	Ascaris_lumbricoides
3015	3_ascaris_lumbricoides	7770000	7780000	0	ascaris_germline_repeat	Ascaris_lumbricoides
3016	3_ascaris_lumbricoides	7780000	7790000	0	ascaris_germline_repeat	Ascaris_lumbricoides
3017	3_ascaris_lumbricoides	7790000	7800000	0	ascaris_germline_repeat	Ascaris_lumbricoides
3018	3_ascaris_lumbricoides	7800000	7810000	0	ascaris_germline_repeat	Ascaris_lumbricoides
3019	3_ascaris_lumbricoides	7810000	7820000	0	ascaris_germline_repeat	Ascaris_lumbricoides
3020	3_ascaris_lumbricoides	7820000	7830000	0	ascaris_germline_repeat	Ascaris_lumbricoides
3021	3_ascaris_lumbricoides	7830000	7840000	0	ascaris_germline_repeat	Ascaris_lumbricoides
3022	3_ascaris_lumbricoides	7840000	7850000	0	ascaris_germline_repeat	Ascaris_lumbricoides
3023	3_ascaris_lumbricoides	7850000	7860000	0	ascaris_germline_repeat	Ascaris_lumbricoides
3024	3_ascaris_lumbricoides	7860000	7870000	0	ascaris_germline_repeat	Ascaris_lumbricoides
3025	3_ascaris_lumbricoides	7870000	7880000	0	ascaris_germline_repeat	Ascaris_lumbricoides
3026	3_ascaris_lumbricoides	7880000	7890000	0	ascaris_germline_repeat	Ascaris_lumbricoides
3027	3_ascaris_lumbricoides	7890000	7900000	0	ascaris_germline_repeat	Ascaris_lumbricoides
3028	3_ascaris_lumbricoides	7900000	7910000	0	ascaris_germline_repeat	Ascaris_lumbricoides
3029	3_ascaris_lumbricoides	7910000	7920000	0	ascaris_germline_repeat	Ascaris_lumbricoides
3030	3_ascaris_lumbricoides	7920000	7930000	0	ascaris_germline_repeat	Ascaris_lumbricoides
3031	3_ascaris_lumbricoides	7930000	7940000	0	ascaris_germline_repeat	Ascaris_lumbricoides
3032	3_ascaris_lumbricoides	7940000	7950000	0	ascaris_germline_repeat	Ascaris_lumbricoides
3033	3_ascaris_lumbricoides	7950000	7960000	0	ascaris_germline_repeat	Ascaris_lumbricoides
3034	3_ascaris_lumbricoides	7960000	7970000	0	ascaris_germline_repeat	Ascaris_lumbricoides
3035	3_ascaris_lumbricoides	7970000	7980000	0	ascaris_germline_repeat	Ascaris_lumbricoides
3036	3_ascaris_lumbricoides	7980000	7990000	0	ascaris_germline_repeat	Ascaris_lumbricoides
3037	3_ascaris_lumbricoides	7990000	8000000	0	ascaris_germline_repeat	Ascaris_lumbricoides
3038	3_ascaris_lumbricoides	8000000	8010000	0	ascaris_germline_repeat	Ascaris_lumbricoides
3039	3_ascaris_lumbricoides	8010000	8020000	0	ascaris_germline_repeat	Ascaris_lumbricoides
3040	3_ascaris_lumbricoides	8020000	8030000	0	ascaris_germline_repeat	Ascaris_lumbricoides
3041	3_ascaris_lumbricoides	8030000	8040000	0	ascaris_germline_repeat	Ascaris_lumbricoides
3042	3_ascaris_lumbricoides	8040000	8050000	0	ascaris_germline_repeat	Ascaris_lumbricoides
3043	3_ascaris_lumbricoides	8050000	8060000	0	ascaris_germline_repeat	Ascaris_lumbricoides
3044	3_ascaris_lumbricoides	8060000	8070000	0	ascaris_germline_repeat	Ascaris_lumbricoides
3045	3_ascaris_lumbricoides	8070000	8080000	0	ascaris_germline_repeat	Ascaris_lumbricoides
3046	3_ascaris_lumbricoides	8080000	8090000	0	ascaris_germline_repeat	Ascaris_lumbricoides
3047	3_ascaris_lumbricoides	8090000	8100000	0	ascaris_germline_repeat	Ascaris_lumbricoides
3048	3_ascaris_lumbricoides	8100000	8110000	0	ascaris_germline_repeat	Ascaris_lumbricoides
3049	3_ascaris_lumbricoides	8110000	8120000	0	ascaris_germline_repeat	Ascaris_lumbricoides
3050	3_ascaris_lumbricoides	8120000	8130000	0	ascaris_germline_repeat	Ascaris_lumbricoides
3051	3_ascaris_lumbricoides	8130000	8140000	0	ascaris_germline_repeat	Ascaris_lumbricoides
3052	3_ascaris_lumbricoides	8140000	8150000	0	ascaris_germline_repeat	Ascaris_lumbricoides
3053	3_ascaris_lumbricoides	8150000	8160000	0	ascaris_germline_repeat	Ascaris_lumbricoides
3054	3_ascaris_lumbricoides	8160000	8170000	0	ascaris_germline_repeat	Ascaris_lumbricoides
3055	3_ascaris_lumbricoides	8170000	8180000	0	ascaris_germline_repeat	Ascaris_lumbricoides
3056	3_ascaris_lumbricoides	8180000	8190000	0	ascaris_germline_repeat	Ascaris_lumbricoides
3057	3_ascaris_lumbricoides	8190000	8200000	0	ascaris_germline_repeat	Ascaris_lumbricoides
3058	3_ascaris_lumbricoides	8200000	8210000	0	ascaris_germline_repeat	Ascaris_lumbricoides
3059	3_ascaris_lumbricoides	8210000	8220000	0	ascaris_germline_repeat	Ascaris_lumbricoides
3060	3_ascaris_lumbricoides	8220000	8230000	0	ascaris_germline_repeat	Ascaris_lumbricoides
3061	3_ascaris_lumbricoides	8230000	8240000	0	ascaris_germline_repeat	Ascaris_lumbricoides
3062	3_ascaris_lumbricoides	8240000	8250000	0	ascaris_germline_repeat	Ascaris_lumbricoides
3063	3_ascaris_lumbricoides	8250000	8260000	0	ascaris_germline_repeat	Ascaris_lumbricoides
3064	3_ascaris_lumbricoides	8260000	8270000	0	ascaris_germline_repeat	Ascaris_lumbricoides
3065	3_ascaris_lumbricoides	8270000	8280000	0	ascaris_germline_repeat	Ascaris_lumbricoides
3066	3_ascaris_lumbricoides	8280000	8290000	0	ascaris_germline_repeat	Ascaris_lumbricoides
3067	3_ascaris_lumbricoides	8290000	8300000	0	ascaris_germline_repeat	Ascaris_lumbricoides
3068	3_ascaris_lumbricoides	8300000	8310000	0	ascaris_germline_repeat	Ascaris_lumbricoides
3069	3_ascaris_lumbricoides	8310000	8320000	0	ascaris_germline_repeat	Ascaris_lumbricoides
3070	3_ascaris_lumbricoides	8320000	8330000	0	ascaris_germline_repeat	Ascaris_lumbricoides
3071	3_ascaris_lumbricoides	8330000	8340000	0	ascaris_germline_repeat	Ascaris_lumbricoides
3072	3_ascaris_lumbricoides	8340000	8350000	0	ascaris_germline_repeat	Ascaris_lumbricoides
3073	3_ascaris_lumbricoides	8350000	8360000	0	ascaris_germline_repeat	Ascaris_lumbricoides
3074	3_ascaris_lumbricoides	8360000	8370000	0	ascaris_germline_repeat	Ascaris_lumbricoides
3075	3_ascaris_lumbricoides	8370000	8380000	0	ascaris_germline_repeat	Ascaris_lumbricoides
3076	3_ascaris_lumbricoides	8380000	8390000	0	ascaris_germline_repeat	Ascaris_lumbricoides
3077	3_ascaris_lumbricoides	8390000	8400000	0	ascaris_germline_repeat	Ascaris_lumbricoides
3078	3_ascaris_lumbricoides	8400000	8410000	0	ascaris_germline_repeat	Ascaris_lumbricoides
3079	3_ascaris_lumbricoides	8410000	8420000	0	ascaris_germline_repeat	Ascaris_lumbricoides
3080	3_ascaris_lumbricoides	8420000	8430000	0	ascaris_germline_repeat	Ascaris_lumbricoides
3081	3_ascaris_lumbricoides	8430000	8440000	0	ascaris_germline_repeat	Ascaris_lumbricoides
3082	3_ascaris_lumbricoides	8440000	8450000	0	ascaris_germline_repeat	Ascaris_lumbricoides
3083	3_ascaris_lumbricoides	8450000	8460000	0	ascaris_germline_repeat	Ascaris_lumbricoides
3084	3_ascaris_lumbricoides	8460000	8470000	0	ascaris_germline_repeat	Ascaris_lumbricoides
3085	3_ascaris_lumbricoides	8470000	8480000	0	ascaris_germline_repeat	Ascaris_lumbricoides
3086	3_ascaris_lumbricoides	8480000	8490000	0	ascaris_germline_repeat	Ascaris_lumbricoides
3087	3_ascaris_lumbricoides	8490000	8500000	0	ascaris_germline_repeat	Ascaris_lumbricoides
3088	3_ascaris_lumbricoides	8500000	8510000	0	ascaris_germline_repeat	Ascaris_lumbricoides
3089	3_ascaris_lumbricoides	8510000	8516748	0	ascaris_germline_repeat	Ascaris_lumbricoides
3892	5_ascaris_lumbricoides	0	10000	0	ascaris_germline_repeat	Ascaris_lumbricoides
3893	5_ascaris_lumbricoides	10000	20000	0	ascaris_germline_repeat	Ascaris_lumbricoides
3894	5_ascaris_lumbricoides	20000	30000	0	ascaris_germline_repeat	Ascaris_lumbricoides
3895	5_ascaris_lumbricoides	30000	40000	0	ascaris_germline_repeat	Ascaris_lumbricoides
3896	5_ascaris_lumbricoides	40000	50000	0	ascaris_germline_repeat	Ascaris_lumbricoides
3897	5_ascaris_lumbricoides	50000	60000	0	ascaris_germline_repeat	Ascaris_lumbricoides
3898	5_ascaris_lumbricoides	60000	70000	0	ascaris_germline_repeat	Ascaris_lumbricoides
3899	5_ascaris_lumbricoides	70000	80000	0	ascaris_germline_repeat	Ascaris_lumbricoides
3900	5_ascaris_lumbricoides	80000	90000	0	ascaris_germline_repeat	Ascaris_lumbricoides
3901	5_ascaris_lumbricoides	90000	100000	0	ascaris_germline_repeat	Ascaris_lumbricoides
3902	5_ascaris_lumbricoides	100000	110000	0	ascaris_germline_repeat	Ascaris_lumbricoides
3903	5_ascaris_lumbricoides	110000	120000	0	ascaris_germline_repeat	Ascaris_lumbricoides
3904	5_ascaris_lumbricoides	120000	130000	0	ascaris_germline_repeat	Ascaris_lumbricoides
3905	5_ascaris_lumbricoides	130000	140000	0	ascaris_germline_repeat	Ascaris_lumbricoides
3906	5_ascaris_lumbricoides	140000	150000	0	ascaris_germline_repeat	Ascaris_lumbricoides
3907	5_ascaris_lumbricoides	150000	160000	0	ascaris_germline_repeat	Ascaris_lumbricoides
3908	5_ascaris_lumbricoides	160000	170000	0	ascaris_germline_repeat	Ascaris_lumbricoides
3909	5_ascaris_lumbricoides	170000	180000	0	ascaris_germline_repeat	Ascaris_lumbricoides
3910	5_ascaris_lumbricoides	180000	190000	0	ascaris_germline_repeat	Ascaris_lumbricoides
3911	5_ascaris_lumbricoides	190000	200000	0	ascaris_germline_repeat	Ascaris_lumbricoides
3912	5_ascaris_lumbricoides	200000	210000	0	ascaris_germline_repeat	Ascaris_lumbricoides
3913	5_ascaris_lumbricoides	210000	220000	0	ascaris_germline_repeat	Ascaris_lumbricoides
3914	5_ascaris_lumbricoides	220000	230000	0	ascaris_germline_repeat	Ascaris_lumbricoides
3915	5_ascaris_lumbricoides	230000	240000	0	ascaris_germline_repeat	Ascaris_lumbricoides
3916	5_ascaris_lumbricoides	240000	250000	0	ascaris_germline_repeat	Ascaris_lumbricoides
3917	5_ascaris_lumbricoides	250000	260000	0	ascaris_germline_repeat	Ascaris_lumbricoides
3918	5_ascaris_lumbricoides	260000	270000	0	ascaris_germline_repeat	Ascaris_lumbricoides
3919	5_ascaris_lumbricoides	270000	280000	0	ascaris_germline_repeat	Ascaris_lumbricoides
3920	5_ascaris_lumbricoides	280000	290000	0	ascaris_germline_repeat	Ascaris_lumbricoides
3921	5_ascaris_lumbricoides	290000	300000	0	ascaris_germline_repeat	Ascaris_lumbricoides
3922	5_ascaris_lumbricoides	300000	310000	0	ascaris_germline_repeat	Ascaris_lumbricoides
3923	5_ascaris_lumbricoides	310000	320000	0	ascaris_germline_repeat	Ascaris_lumbricoides
3924	5_ascaris_lumbricoides	320000	330000	0	ascaris_germline_repeat	Ascaris_lumbricoides
3925	5_ascaris_lumbricoides	330000	340000	0	ascaris_germline_repeat	Ascaris_lumbricoides
3926	5_ascaris_lumbricoides	340000	350000	0	ascaris_germline_repeat	Ascaris_lumbricoides
3927	5_ascaris_lumbricoides	350000	360000	0	ascaris_germline_repeat	Ascaris_lumbricoides
3928	5_ascaris_lumbricoides	360000	370000	0	ascaris_germline_repeat	Ascaris_lumbricoides
3929	5_ascaris_lumbricoides	370000	380000	0	ascaris_germline_repeat	Ascaris_lumbricoides
3930	5_ascaris_lumbricoides	380000	390000	0	ascaris_germline_repeat	Ascaris_lumbricoides
3931	5_ascaris_lumbricoides	390000	400000	0	ascaris_germline_repeat	Ascaris_lumbricoides
3932	5_ascaris_lumbricoides	400000	410000	0	ascaris_germline_repeat	Ascaris_lumbricoides
3933	5_ascaris_lumbricoides	410000	420000	0	ascaris_germline_repeat	Ascaris_lumbricoides
3934	5_ascaris_lumbricoides	420000	430000	0	ascaris_germline_repeat	Ascaris_lumbricoides
3935	5_ascaris_lumbricoides	430000	440000	0	ascaris_germline_repeat	Ascaris_lumbricoides
3936	5_ascaris_lumbricoides	440000	450000	0	ascaris_germline_repeat	Ascaris_lumbricoides
3937	5_ascaris_lumbricoides	450000	460000	0	ascaris_germline_repeat	Ascaris_lumbricoides
3938	5_ascaris_lumbricoides	460000	470000	0	ascaris_germline_repeat	Ascaris_lumbricoides
3939	5_ascaris_lumbricoides	470000	480000	0	ascaris_germline_repeat	Ascaris_lumbricoides
3940	5_ascaris_lumbricoides	480000	490000	0	ascaris_germline_repeat	Ascaris_lumbricoides
3941	5_ascaris_lumbricoides	490000	500000	0	ascaris_germline_repeat	Ascaris_lumbricoides
3942	5_ascaris_lumbricoides	500000	510000	0	ascaris_germline_repeat	Ascaris_lumbricoides
3943	5_ascaris_lumbricoides	510000	520000	0	ascaris_germline_repeat	Ascaris_lumbricoides
3944	5_ascaris_lumbricoides	520000	530000	0	ascaris_germline_repeat	Ascaris_lumbricoides
3945	5_ascaris_lumbricoides	530000	540000	0	ascaris_germline_repeat	Ascaris_lumbricoides
3946	5_ascaris_lumbricoides	540000	550000	0	ascaris_germline_repeat	Ascaris_lumbricoides
3947	5_ascaris_lumbricoides	550000	560000	0	ascaris_germline_repeat	Ascaris_lumbricoides
3948	5_ascaris_lumbricoides	560000	570000	0	ascaris_germline_repeat	Ascaris_lumbricoides
3949	5_ascaris_lumbricoides	570000	580000	0	ascaris_germline_repeat	Ascaris_lumbricoides
3950	5_ascaris_lumbricoides	580000	590000	0	ascaris_germline_repeat	Ascaris_lumbricoides
3951	5_ascaris_lumbricoides	590000	600000	0	ascaris_germline_repeat	Ascaris_lumbricoides
3952	5_ascaris_lumbricoides	600000	610000	0	ascaris_germline_repeat	Ascaris_lumbricoides
3953	5_ascaris_lumbricoides	610000	620000	0	ascaris_germline_repeat	Ascaris_lumbricoides
3954	5_ascaris_lumbricoides	620000	630000	0	ascaris_germline_repeat	Ascaris_lumbricoides
3955	5_ascaris_lumbricoides	630000	640000	0	ascaris_germline_repeat	Ascaris_lumbricoides
3956	5_ascaris_lumbricoides	640000	650000	0	ascaris_germline_repeat	Ascaris_lumbricoides
3957	5_ascaris_lumbricoides	650000	660000	0	ascaris_germline_repeat	Ascaris_lumbricoides
3958	5_ascaris_lumbricoides	660000	670000	0	ascaris_germline_repeat	Ascaris_lumbricoides
3959	5_ascaris_lumbricoides	670000	680000	0	ascaris_germline_repeat	Ascaris_lumbricoides
3960	5_ascaris_lumbricoides	680000	690000	0	ascaris_germline_repeat	Ascaris_lumbricoides
3961	5_ascaris_lumbricoides	690000	700000	0	ascaris_germline_repeat	Ascaris_lumbricoides
3962	5_ascaris_lumbricoides	700000	710000	0	ascaris_germline_repeat	Ascaris_lumbricoides
3963	5_ascaris_lumbricoides	710000	720000	0	ascaris_germline_repeat	Ascaris_lumbricoides
3964	5_ascaris_lumbricoides	720000	730000	0	ascaris_germline_repeat	Ascaris_lumbricoides
3965	5_ascaris_lumbricoides	730000	740000	0	ascaris_germline_repeat	Ascaris_lumbricoides
3966	5_ascaris_lumbricoides	740000	750000	0	ascaris_germline_repeat	Ascaris_lumbricoides
3967	5_ascaris_lumbricoides	750000	760000	0	ascaris_germline_repeat	Ascaris_lumbricoides
3968	5_ascaris_lumbricoides	760000	770000	0	ascaris_germline_repeat	Ascaris_lumbricoides
3969	5_ascaris_lumbricoides	770000	780000	0	ascaris_germline_repeat	Ascaris_lumbricoides
3970	5_ascaris_lumbricoides	780000	790000	0	ascaris_germline_repeat	Ascaris_lumbricoides
3971	5_ascaris_lumbricoides	790000	800000	0	ascaris_germline_repeat	Ascaris_lumbricoides
3972	5_ascaris_lumbricoides	800000	810000	0	ascaris_germline_repeat	Ascaris_lumbricoides
3973	5_ascaris_lumbricoides	810000	820000	0	ascaris_germline_repeat	Ascaris_lumbricoides
3974	5_ascaris_lumbricoides	820000	830000	0	ascaris_germline_repeat	Ascaris_lumbricoides
3975	5_ascaris_lumbricoides	830000	840000	0	ascaris_germline_repeat	Ascaris_lumbricoides
3976	5_ascaris_lumbricoides	840000	850000	0	ascaris_germline_repeat	Ascaris_lumbricoides
3977	5_ascaris_lumbricoides	850000	860000	0	ascaris_germline_repeat	Ascaris_lumbricoides
3978	5_ascaris_lumbricoides	860000	870000	0	ascaris_germline_repeat	Ascaris_lumbricoides
3979	5_ascaris_lumbricoides	870000	880000	0	ascaris_germline_repeat	Ascaris_lumbricoides
3980	5_ascaris_lumbricoides	880000	890000	0	ascaris_germline_repeat	Ascaris_lumbricoides
3981	5_ascaris_lumbricoides	890000	900000	0	ascaris_germline_repeat	Ascaris_lumbricoides
3982	5_ascaris_lumbricoides	900000	910000	0	ascaris_germline_repeat	Ascaris_lumbricoides
3983	5_ascaris_lumbricoides	910000	920000	0	ascaris_germline_repeat	Ascaris_lumbricoides
3984	5_ascaris_lumbricoides	920000	930000	0	ascaris_germline_repeat	Ascaris_lumbricoides
3985	5_ascaris_lumbricoides	930000	940000	0	ascaris_germline_repeat	Ascaris_lumbricoides
3986	5_ascaris_lumbricoides	940000	950000	0	ascaris_germline_repeat	Ascaris_lumbricoides
3987	5_ascaris_lumbricoides	950000	960000	0	ascaris_germline_repeat	Ascaris_lumbricoides
3988	5_ascaris_lumbricoides	960000	970000	0	ascaris_germline_repeat	Ascaris_lumbricoides
3989	5_ascaris_lumbricoides	970000	980000	0	ascaris_germline_repeat	Ascaris_lumbricoides
3990	5_ascaris_lumbricoides	980000	990000	0	ascaris_germline_repeat	Ascaris_lumbricoides
3991	5_ascaris_lumbricoides	990000	1000000	0	ascaris_germline_repeat	Ascaris_lumbricoides
3992	5_ascaris_lumbricoides	1000000	1010000	0	ascaris_germline_repeat	Ascaris_lumbricoides
3993	5_ascaris_lumbricoides	1010000	1020000	0	ascaris_germline_repeat	Ascaris_lumbricoides
3994	5_ascaris_lumbricoides	1020000	1030000	0	ascaris_germline_repeat	Ascaris_lumbricoides
3995	5_ascaris_lumbricoides	1030000	1040000	0	ascaris_germline_repeat	Ascaris_lumbricoides
3996	5_ascaris_lumbricoides	1040000	1050000	0	ascaris_germline_repeat	Ascaris_lumbricoides
3997	5_ascaris_lumbricoides	1050000	1060000	0	ascaris_germline_repeat	Ascaris_lumbricoides
3998	5_ascaris_lumbricoides	1060000	1070000	0	ascaris_germline_repeat	Ascaris_lumbricoides
3999	5_ascaris_lumbricoides	1070000	1080000	0	ascaris_germline_repeat	Ascaris_lumbricoides
4000	5_ascaris_lumbricoides	1080000	1090000	0	ascaris_germline_repeat	Ascaris_lumbricoides
4001	5_ascaris_lumbricoides	1090000	1100000	0	ascaris_germline_repeat	Ascaris_lumbricoides
4002	5_ascaris_lumbricoides	1100000	1110000	0	ascaris_germline_repeat	Ascaris_lumbricoides
4003	5_ascaris_lumbricoides	1110000	1120000	0	ascaris_germline_repeat	Ascaris_lumbricoides
4004	5_ascaris_lumbricoides	1120000	1130000	0	ascaris_germline_repeat	Ascaris_lumbricoides
4005	5_ascaris_lumbricoides	1130000	1140000	0	ascaris_germline_repeat	Ascaris_lumbricoides
4006	5_ascaris_lumbricoides	1140000	1150000	0	ascaris_germline_repeat	Ascaris_lumbricoides
4007	5_ascaris_lumbricoides	1150000	1160000	0	ascaris_germline_repeat	Ascaris_lumbricoides
4008	5_ascaris_lumbricoides	1160000	1170000	0	ascaris_germline_repeat	Ascaris_lumbricoides
4009	5_ascaris_lumbricoides	1170000	1180000	0	ascaris_germline_repeat	Ascaris_lumbricoides
4010	5_ascaris_lumbricoides	1180000	1190000	0	ascaris_germline_repeat	Ascaris_lumbricoides
4011	5_ascaris_lumbricoides	1190000	1200000	0	ascaris_germline_repeat	Ascaris_lumbricoides
4012	5_ascaris_lumbricoides	1200000	1210000	0	ascaris_germline_repeat	Ascaris_lumbricoides
4013	5_ascaris_lumbricoides	1210000	1220000	0	ascaris_germline_repeat	Ascaris_lumbricoides
4014	5_ascaris_lumbricoides	1220000	1230000	0	ascaris_germline_repeat	Ascaris_lumbricoides
4015	5_ascaris_lumbricoides	1230000	1240000	0	ascaris_germline_repeat	Ascaris_lumbricoides
4016	5_ascaris_lumbricoides	1240000	1250000	0	ascaris_germline_repeat	Ascaris_lumbricoides
4017	5_ascaris_lumbricoides	1250000	1260000	0	ascaris_germline_repeat	Ascaris_lumbricoides
4018	5_ascaris_lumbricoides	1260000	1270000	0	ascaris_germline_repeat	Ascaris_lumbricoides
4019	5_ascaris_lumbricoides	1270000	1280000	0	ascaris_germline_repeat	Ascaris_lumbricoides
4020	5_ascaris_lumbricoides	1280000	1290000	0	ascaris_germline_repeat	Ascaris_lumbricoides
4021	5_ascaris_lumbricoides	1290000	1300000	0	ascaris_germline_repeat	Ascaris_lumbricoides
4022	5_ascaris_lumbricoides	1300000	1310000	0	ascaris_germline_repeat	Ascaris_lumbricoides
4023	5_ascaris_lumbricoides	1310000	1320000	0	ascaris_germline_repeat	Ascaris_lumbricoides
4024	5_ascaris_lumbricoides	1320000	1330000	0	ascaris_germline_repeat	Ascaris_lumbricoides
4025	5_ascaris_lumbricoides	1330000	1340000	0	ascaris_germline_repeat	Ascaris_lumbricoides
4026	5_ascaris_lumbricoides	1340000	1350000	0	ascaris_germline_repeat	Ascaris_lumbricoides
4027	5_ascaris_lumbricoides	1350000	1360000	0	ascaris_germline_repeat	Ascaris_lumbricoides
4028	5_ascaris_lumbricoides	1360000	1370000	0	ascaris_germline_repeat	Ascaris_lumbricoides
4029	5_ascaris_lumbricoides	1370000	1380000	0	ascaris_germline_repeat	Ascaris_lumbricoides
4030	5_ascaris_lumbricoides	1380000	1390000	0	ascaris_germline_repeat	Ascaris_lumbricoides
4031	5_ascaris_lumbricoides	1390000	1400000	0	ascaris_germline_repeat	Ascaris_lumbricoides
4032	5_ascaris_lumbricoides	1400000	1410000	0	ascaris_germline_repeat	Ascaris_lumbricoides
4033	5_ascaris_lumbricoides	1410000	1420000	0	ascaris_germline_repeat	Ascaris_lumbricoides
4034	5_ascaris_lumbricoides	1420000	1430000	0	ascaris_germline_repeat	Ascaris_lumbricoides
4035	5_ascaris_lumbricoides	1430000	1440000	0	ascaris_germline_repeat	Ascaris_lumbricoides
4036	5_ascaris_lumbricoides	1440000	1450000	0	ascaris_germline_repeat	Ascaris_lumbricoides
4037	5_ascaris_lumbricoides	1450000	1460000	0	ascaris_germline_repeat	Ascaris_lumbricoides
4038	5_ascaris_lumbricoides	1460000	1470000	0	ascaris_germline_repeat	Ascaris_lumbricoides
4039	5_ascaris_lumbricoides	1470000	1480000	0	ascaris_germline_repeat	Ascaris_lumbricoides
4040	5_ascaris_lumbricoides	1480000	1490000	0	ascaris_germline_repeat	Ascaris_lumbricoides
4041	5_ascaris_lumbricoides	1490000	1500000	0	ascaris_germline_repeat	Ascaris_lumbricoides
4042	5_ascaris_lumbricoides	1500000	1510000	0	ascaris_germline_repeat	Ascaris_lumbricoides
4043	5_ascaris_lumbricoides	1510000	1520000	0	ascaris_germline_repeat	Ascaris_lumbricoides
4044	5_ascaris_lumbricoides	1520000	1530000	0	ascaris_germline_repeat	Ascaris_lumbricoides
4045	5_ascaris_lumbricoides	1530000	1540000	0	ascaris_germline_repeat	Ascaris_lumbricoides
4046	5_ascaris_lumbricoides	1540000	1550000	0	ascaris_germline_repeat	Ascaris_lumbricoides
4047	5_ascaris_lumbricoides	1550000	1560000	0	ascaris_germline_repeat	Ascaris_lumbricoides
4048	5_ascaris_lumbricoides	1560000	1570000	0	ascaris_germline_repeat	Ascaris_lumbricoides
4049	5_ascaris_lumbricoides	1570000	1580000	0	ascaris_germline_repeat	Ascaris_lumbricoides
4050	5_ascaris_lumbricoides	1580000	1590000	0	ascaris_germline_repeat	Ascaris_lumbricoides
4051	5_ascaris_lumbricoides	1590000	1600000	0	ascaris_germline_repeat	Ascaris_lumbricoides
4052	5_ascaris_lumbricoides	1600000	1610000	0	ascaris_germline_repeat	Ascaris_lumbricoides
4053	5_ascaris_lumbricoides	1610000	1620000	0	ascaris_germline_repeat	Ascaris_lumbricoides
4054	5_ascaris_lumbricoides	1620000	1630000	0	ascaris_germline_repeat	Ascaris_lumbricoides
4055	5_ascaris_lumbricoides	1630000	1640000	0	ascaris_germline_repeat	Ascaris_lumbricoides
4056	5_ascaris_lumbricoides	1640000	1650000	0	ascaris_germline_repeat	Ascaris_lumbricoides
4057	5_ascaris_lumbricoides	1650000	1660000	0	ascaris_germline_repeat	Ascaris_lumbricoides
4058	5_ascaris_lumbricoides	1660000	1670000	0	ascaris_germline_repeat	Ascaris_lumbricoides
4059	5_ascaris_lumbricoides	1670000	1680000	0	ascaris_germline_repeat	Ascaris_lumbricoides
4060	5_ascaris_lumbricoides	1680000	1690000	0	ascaris_germline_repeat	Ascaris_lumbricoides
4061	5_ascaris_lumbricoides	1690000	1700000	0	ascaris_germline_repeat	Ascaris_lumbricoides
4062	5_ascaris_lumbricoides	1700000	1710000	0	ascaris_germline_repeat	Ascaris_lumbricoides
4063	5_ascaris_lumbricoides	1710000	1720000	0	ascaris_germline_repeat	Ascaris_lumbricoides
4064	5_ascaris_lumbricoides	1720000	1730000	0	ascaris_germline_repeat	Ascaris_lumbricoides
4065	5_ascaris_lumbricoides	1730000	1740000	0	ascaris_germline_repeat	Ascaris_lumbricoides
4066	5_ascaris_lumbricoides	1740000	1750000	0	ascaris_germline_repeat	Ascaris_lumbricoides
4067	5_ascaris_lumbricoides	1750000	1760000	0	ascaris_germline_repeat	Ascaris_lumbricoides
4068	5_ascaris_lumbricoides	1760000	1770000	0	ascaris_germline_repeat	Ascaris_lumbricoides
4069	5_ascaris_lumbricoides	1770000	1780000	0	ascaris_germline_repeat	Ascaris_lumbricoides
4070	5_ascaris_lumbricoides	1780000	1790000	0	ascaris_germline_repeat	Ascaris_lumbricoides
4071	5_ascaris_lumbricoides	1790000	1800000	0	ascaris_germline_repeat	Ascaris_lumbricoides
4072	5_ascaris_lumbricoides	1800000	1810000	0	ascaris_germline_repeat	Ascaris_lumbricoides
4073	5_ascaris_lumbricoides	1810000	1820000	0	ascaris_germline_repeat	Ascaris_lumbricoides
4074	5_ascaris_lumbricoides	1820000	1830000	0	ascaris_germline_repeat	Ascaris_lumbricoides
4075	5_ascaris_lumbricoides	1830000	1840000	0	ascaris_germline_repeat	Ascaris_lumbricoides
4076	5_ascaris_lumbricoides	1840000	1850000	0	ascaris_germline_repeat	Ascaris_lumbricoides
4077	5_ascaris_lumbricoides	1850000	1860000	0	ascaris_germline_repeat	Ascaris_lumbricoides
4078	5_ascaris_lumbricoides	1860000	1870000	0	ascaris_germline_repeat	Ascaris_lumbricoides
4079	5_ascaris_lumbricoides	1870000	1880000	0	ascaris_germline_repeat	Ascaris_lumbricoides
4080	5_ascaris_lumbricoides	1880000	1890000	0	ascaris_germline_repeat	Ascaris_lumbricoides
4081	5_ascaris_lumbricoides	1890000	1900000	0	ascaris_germline_repeat	Ascaris_lumbricoides
4082	5_ascaris_lumbricoides	1900000	1910000	0	ascaris_germline_repeat	Ascaris_lumbricoides
4083	5_ascaris_lumbricoides	1910000	1920000	0	ascaris_germline_repeat	Ascaris_lumbricoides
4084	5_ascaris_lumbricoides	1920000	1930000	0	ascaris_germline_repeat	Ascaris_lumbricoides
4085	5_ascaris_lumbricoides	1930000	1940000	0	ascaris_germline_repeat	Ascaris_lumbricoides
4086	5_ascaris_lumbricoides	1940000	1950000	0	ascaris_germline_repeat	Ascaris_lumbricoides
4087	5_ascaris_lumbricoides	1950000	1960000	0	ascaris_germline_repeat	Ascaris_lumbricoides
4088	5_ascaris_lumbricoides	1960000	1970000	0	ascaris_germline_repeat	Ascaris_lumbricoides
4089	5_ascaris_lumbricoides	1970000	1980000	1	ascaris_germline_repeat	Ascaris_lumbricoides
4090	5_ascaris_lumbricoides	1980000	1990000	0	ascaris_germline_repeat	Ascaris_lumbricoides
4091	5_ascaris_lumbricoides	1990000	2000000	0	ascaris_germline_repeat	Ascaris_lumbricoides
4092	5_ascaris_lumbricoides	2000000	2010000	0	ascaris_germline_repeat	Ascaris_lumbricoides
4093	5_ascaris_lumbricoides	2010000	2020000	0	ascaris_germline_repeat	Ascaris_lumbricoides
4094	5_ascaris_lumbricoides	2020000	2030000	0	ascaris_germline_repeat	Ascaris_lumbricoides
4095	5_ascaris_lumbricoides	2030000	2040000	0	ascaris_germline_repeat	Ascaris_lumbricoides
4096	5_ascaris_lumbricoides	2040000	2050000	0	ascaris_germline_repeat	Ascaris_lumbricoides
4097	5_ascaris_lumbricoides	2050000	2060000	0	ascaris_germline_repeat	Ascaris_lumbricoides
4098	5_ascaris_lumbricoides	2060000	2070000	0	ascaris_germline_repeat	Ascaris_lumbricoides
4099	5_ascaris_lumbricoides	2070000	2080000	0	ascaris_germline_repeat	Ascaris_lumbricoides
4100	5_ascaris_lumbricoides	2080000	2090000	0	ascaris_germline_repeat	Ascaris_lumbricoides
4101	5_ascaris_lumbricoides	2090000	2100000	0	ascaris_germline_repeat	Ascaris_lumbricoides
4102	5_ascaris_lumbricoides	2100000	2110000	0	ascaris_germline_repeat	Ascaris_lumbricoides
4103	5_ascaris_lumbricoides	2110000	2120000	0	ascaris_germline_repeat	Ascaris_lumbricoides
4104	5_ascaris_lumbricoides	2120000	2130000	0	ascaris_germline_repeat	Ascaris_lumbricoides
4105	5_ascaris_lumbricoides	2130000	2140000	0	ascaris_germline_repeat	Ascaris_lumbricoides
4106	5_ascaris_lumbricoides	2140000	2150000	0	ascaris_germline_repeat	Ascaris_lumbricoides
4107	5_ascaris_lumbricoides	2150000	2160000	0	ascaris_germline_repeat	Ascaris_lumbricoides
4108	5_ascaris_lumbricoides	2160000	2170000	0	ascaris_germline_repeat	Ascaris_lumbricoides
4109	5_ascaris_lumbricoides	2170000	2180000	0	ascaris_germline_repeat	Ascaris_lumbricoides
4110	5_ascaris_lumbricoides	2180000	2190000	0	ascaris_germline_repeat	Ascaris_lumbricoides
4111	5_ascaris_lumbricoides	2190000	2200000	0	ascaris_germline_repeat	Ascaris_lumbricoides
4112	5_ascaris_lumbricoides	2200000	2210000	0	ascaris_germline_repeat	Ascaris_lumbricoides
4113	5_ascaris_lumbricoides	2210000	2220000	0	ascaris_germline_repeat	Ascaris_lumbricoides
4114	5_ascaris_lumbricoides	2220000	2230000	0	ascaris_germline_repeat	Ascaris_lumbricoides
4115	5_ascaris_lumbricoides	2230000	2240000	0	ascaris_germline_repeat	Ascaris_lumbricoides
4116	5_ascaris_lumbricoides	2240000	2250000	0	ascaris_germline_repeat	Ascaris_lumbricoides
4117	5_ascaris_lumbricoides	2250000	2260000	0	ascaris_germline_repeat	Ascaris_lumbricoides
4118	5_ascaris_lumbricoides	2260000	2270000	0	ascaris_germline_repeat	Ascaris_lumbricoides
4119	5_ascaris_lumbricoides	2270000	2280000	0	ascaris_germline_repeat	Ascaris_lumbricoides
4120	5_ascaris_lumbricoides	2280000	2290000	0	ascaris_germline_repeat	Ascaris_lumbricoides
4121	5_ascaris_lumbricoides	2290000	2300000	0	ascaris_germline_repeat	Ascaris_lumbricoides
4122	5_ascaris_lumbricoides	2300000	2310000	0	ascaris_germline_repeat	Ascaris_lumbricoides
4123	5_ascaris_lumbricoides	2310000	2320000	0	ascaris_germline_repeat	Ascaris_lumbricoides
4124	5_ascaris_lumbricoides	2320000	2330000	0	ascaris_germline_repeat	Ascaris_lumbricoides
4125	5_ascaris_lumbricoides	2330000	2340000	0	ascaris_germline_repeat	Ascaris_lumbricoides
4126	5_ascaris_lumbricoides	2340000	2350000	0	ascaris_germline_repeat	Ascaris_lumbricoides
4127	5_ascaris_lumbricoides	2350000	2360000	0	ascaris_germline_repeat	Ascaris_lumbricoides
4128	5_ascaris_lumbricoides	2360000	2370000	0	ascaris_germline_repeat	Ascaris_lumbricoides
4129	5_ascaris_lumbricoides	2370000	2380000	0	ascaris_germline_repeat	Ascaris_lumbricoides
4130	5_ascaris_lumbricoides	2380000	2390000	0	ascaris_germline_repeat	Ascaris_lumbricoides
4131	5_ascaris_lumbricoides	2390000	2400000	0	ascaris_germline_repeat	Ascaris_lumbricoides
4132	5_ascaris_lumbricoides	2400000	2410000	0	ascaris_germline_repeat	Ascaris_lumbricoides
4133	5_ascaris_lumbricoides	2410000	2420000	0	ascaris_germline_repeat	Ascaris_lumbricoides
4134	5_ascaris_lumbricoides	2420000	2430000	0	ascaris_germline_repeat	Ascaris_lumbricoides
4135	5_ascaris_lumbricoides	2430000	2440000	0	ascaris_germline_repeat	Ascaris_lumbricoides
4136	5_ascaris_lumbricoides	2440000	2450000	0	ascaris_germline_repeat	Ascaris_lumbricoides
4137	5_ascaris_lumbricoides	2450000	2460000	0	ascaris_germline_repeat	Ascaris_lumbricoides
4138	5_ascaris_lumbricoides	2460000	2470000	0	ascaris_germline_repeat	Ascaris_lumbricoides
4139	5_ascaris_lumbricoides	2470000	2480000	0	ascaris_germline_repeat	Ascaris_lumbricoides
4140	5_ascaris_lumbricoides	2480000	2490000	0	ascaris_germline_repeat	Ascaris_lumbricoides
4141	5_ascaris_lumbricoides	2490000	2500000	0	ascaris_germline_repeat	Ascaris_lumbricoides
4142	5_ascaris_lumbricoides	2500000	2510000	0	ascaris_germline_repeat	Ascaris_lumbricoides
4143	5_ascaris_lumbricoides	2510000	2520000	0	ascaris_germline_repeat	Ascaris_lumbricoides
4144	5_ascaris_lumbricoides	2520000	2530000	0	ascaris_germline_repeat	Ascaris_lumbricoides
4145	5_ascaris_lumbricoides	2530000	2540000	0	ascaris_germline_repeat	Ascaris_lumbricoides
4146	5_ascaris_lumbricoides	2540000	2550000	0	ascaris_germline_repeat	Ascaris_lumbricoides
4147	5_ascaris_lumbricoides	2550000	2560000	0	ascaris_germline_repeat	Ascaris_lumbricoides
4148	5_ascaris_lumbricoides	2560000	2570000	0	ascaris_germline_repeat	Ascaris_lumbricoides
4149	5_ascaris_lumbricoides	2570000	2580000	0	ascaris_germline_repeat	Ascaris_lumbricoides
4150	5_ascaris_lumbricoides	2580000	2590000	0	ascaris_germline_repeat	Ascaris_lumbricoides
4151	5_ascaris_lumbricoides	2590000	2600000	0	ascaris_germline_repeat	Ascaris_lumbricoides
4152	5_ascaris_lumbricoides	2600000	2610000	0	ascaris_germline_repeat	Ascaris_lumbricoides
4153	5_ascaris_lumbricoides	2610000	2620000	0	ascaris_germline_repeat	Ascaris_lumbricoides
4154	5_ascaris_lumbricoides	2620000	2630000	0	ascaris_germline_repeat	Ascaris_lumbricoides
4155	5_ascaris_lumbricoides	2630000	2640000	0	ascaris_germline_repeat	Ascaris_lumbricoides
4156	5_ascaris_lumbricoides	2640000	2650000	0	ascaris_germline_repeat	Ascaris_lumbricoides
4157	5_ascaris_lumbricoides	2650000	2660000	0	ascaris_germline_repeat	Ascaris_lumbricoides
4158	5_ascaris_lumbricoides	2660000	2670000	0	ascaris_germline_repeat	Ascaris_lumbricoides
4159	5_ascaris_lumbricoides	2670000	2680000	0	ascaris_germline_repeat	Ascaris_lumbricoides
4160	5_ascaris_lumbricoides	2680000	2690000	0	ascaris_germline_repeat	Ascaris_lumbricoides
4161	5_ascaris_lumbricoides	2690000	2700000	0	ascaris_germline_repeat	Ascaris_lumbricoides
4162	5_ascaris_lumbricoides	2700000	2710000	0	ascaris_germline_repeat	Ascaris_lumbricoides
4163	5_ascaris_lumbricoides	2710000	2720000	0	ascaris_germline_repeat	Ascaris_lumbricoides
4164	5_ascaris_lumbricoides	2720000	2730000	0	ascaris_germline_repeat	Ascaris_lumbricoides
4165	5_ascaris_lumbricoides	2730000	2740000	0	ascaris_germline_repeat	Ascaris_lumbricoides
4166	5_ascaris_lumbricoides	2740000	2750000	0	ascaris_germline_repeat	Ascaris_lumbricoides
4167	5_ascaris_lumbricoides	2750000	2760000	0	ascaris_germline_repeat	Ascaris_lumbricoides
4168	5_ascaris_lumbricoides	2760000	2770000	0	ascaris_germline_repeat	Ascaris_lumbricoides
4169	5_ascaris_lumbricoides	2770000	2780000	0	ascaris_germline_repeat	Ascaris_lumbricoides
4170	5_ascaris_lumbricoides	2780000	2790000	0	ascaris_germline_repeat	Ascaris_lumbricoides
4171	5_ascaris_lumbricoides	2790000	2800000	0	ascaris_germline_repeat	Ascaris_lumbricoides
4172	5_ascaris_lumbricoides	2800000	2810000	0	ascaris_germline_repeat	Ascaris_lumbricoides
4173	5_ascaris_lumbricoides	2810000	2820000	0	ascaris_germline_repeat	Ascaris_lumbricoides
4174	5_ascaris_lumbricoides	2820000	2830000	0	ascaris_germline_repeat	Ascaris_lumbricoides
4175	5_ascaris_lumbricoides	2830000	2840000	0	ascaris_germline_repeat	Ascaris_lumbricoides
4176	5_ascaris_lumbricoides	2840000	2850000	0	ascaris_germline_repeat	Ascaris_lumbricoides
4177	5_ascaris_lumbricoides	2850000	2860000	0	ascaris_germline_repeat	Ascaris_lumbricoides
4178	5_ascaris_lumbricoides	2860000	2870000	0	ascaris_germline_repeat	Ascaris_lumbricoides
4179	5_ascaris_lumbricoides	2870000	2880000	0	ascaris_germline_repeat	Ascaris_lumbricoides
4180	5_ascaris_lumbricoides	2880000	2890000	0	ascaris_germline_repeat	Ascaris_lumbricoides
4181	5_ascaris_lumbricoides	2890000	2900000	0	ascaris_germline_repeat	Ascaris_lumbricoides
4182	5_ascaris_lumbricoides	2900000	2910000	0	ascaris_germline_repeat	Ascaris_lumbricoides
4183	5_ascaris_lumbricoides	2910000	2920000	0	ascaris_germline_repeat	Ascaris_lumbricoides
4184	5_ascaris_lumbricoides	2920000	2930000	0	ascaris_germline_repeat	Ascaris_lumbricoides
4185	5_ascaris_lumbricoides	2930000	2940000	0	ascaris_germline_repeat	Ascaris_lumbricoides
4186	5_ascaris_lumbricoides	2940000	2950000	0	ascaris_germline_repeat	Ascaris_lumbricoides
4187	5_ascaris_lumbricoides	2950000	2960000	0	ascaris_germline_repeat	Ascaris_lumbricoides
4188	5_ascaris_lumbricoides	2960000	2970000	0	ascaris_germline_repeat	Ascaris_lumbricoides
4189	5_ascaris_lumbricoides	2970000	2980000	0	ascaris_germline_repeat	Ascaris_lumbricoides
4190	5_ascaris_lumbricoides	2980000	2990000	0	ascaris_germline_repeat	Ascaris_lumbricoides
4191	5_ascaris_lumbricoides	2990000	3000000	0	ascaris_germline_repeat	Ascaris_lumbricoides
4192	5_ascaris_lumbricoides	3000000	3010000	0	ascaris_germline_repeat	Ascaris_lumbricoides
4193	5_ascaris_lumbricoides	3010000	3020000	0	ascaris_germline_repeat	Ascaris_lumbricoides
4194	5_ascaris_lumbricoides	3020000	3030000	0	ascaris_germline_repeat	Ascaris_lumbricoides
4195	5_ascaris_lumbricoides	3030000	3040000	0	ascaris_germline_repeat	Ascaris_lumbricoides
4196	5_ascaris_lumbricoides	3040000	3050000	0	ascaris_germline_repeat	Ascaris_lumbricoides
4197	5_ascaris_lumbricoides	3050000	3060000	0	ascaris_germline_repeat	Ascaris_lumbricoides
4198	5_ascaris_lumbricoides	3060000	3070000	0	ascaris_germline_repeat	Ascaris_lumbricoides
4199	5_ascaris_lumbricoides	3070000	3080000	0	ascaris_germline_repeat	Ascaris_lumbricoides
4200	5_ascaris_lumbricoides	3080000	3090000	0	ascaris_germline_repeat	Ascaris_lumbricoides
4201	5_ascaris_lumbricoides	3090000	3100000	0	ascaris_germline_repeat	Ascaris_lumbricoides
4202	5_ascaris_lumbricoides	3100000	3110000	0	ascaris_germline_repeat	Ascaris_lumbricoides
4203	5_ascaris_lumbricoides	3110000	3120000	0	ascaris_germline_repeat	Ascaris_lumbricoides
4204	5_ascaris_lumbricoides	3120000	3130000	0	ascaris_germline_repeat	Ascaris_lumbricoides
4205	5_ascaris_lumbricoides	3130000	3140000	0	ascaris_germline_repeat	Ascaris_lumbricoides
4206	5_ascaris_lumbricoides	3140000	3150000	0	ascaris_germline_repeat	Ascaris_lumbricoides
4207	5_ascaris_lumbricoides	3150000	3160000	0	ascaris_germline_repeat	Ascaris_lumbricoides
4208	5_ascaris_lumbricoides	3160000	3170000	0	ascaris_germline_repeat	Ascaris_lumbricoides
4209	5_ascaris_lumbricoides	3170000	3180000	0	ascaris_germline_repeat	Ascaris_lumbricoides
4210	5_ascaris_lumbricoides	3180000	3190000	0	ascaris_germline_repeat	Ascaris_lumbricoides
4211	5_ascaris_lumbricoides	3190000	3200000	0	ascaris_germline_repeat	Ascaris_lumbricoides
4212	5_ascaris_lumbricoides	3200000	3210000	0	ascaris_germline_repeat	Ascaris_lumbricoides
4213	5_ascaris_lumbricoides	3210000	3220000	0	ascaris_germline_repeat	Ascaris_lumbricoides
4214	5_ascaris_lumbricoides	3220000	3230000	0	ascaris_germline_repeat	Ascaris_lumbricoides
4215	5_ascaris_lumbricoides	3230000	3240000	0	ascaris_germline_repeat	Ascaris_lumbricoides
4216	5_ascaris_lumbricoides	3240000	3250000	0	ascaris_germline_repeat	Ascaris_lumbricoides
4217	5_ascaris_lumbricoides	3250000	3260000	0	ascaris_germline_repeat	Ascaris_lumbricoides
4218	5_ascaris_lumbricoides	3260000	3270000	0	ascaris_germline_repeat	Ascaris_lumbricoides
4219	5_ascaris_lumbricoides	3270000	3280000	0	ascaris_germline_repeat	Ascaris_lumbricoides
4220	5_ascaris_lumbricoides	3280000	3290000	0	ascaris_germline_repeat	Ascaris_lumbricoides
4221	5_ascaris_lumbricoides	3290000	3300000	0	ascaris_germline_repeat	Ascaris_lumbricoides
4222	5_ascaris_lumbricoides	3300000	3310000	0	ascaris_germline_repeat	Ascaris_lumbricoides
4223	5_ascaris_lumbricoides	3310000	3320000	0	ascaris_germline_repeat	Ascaris_lumbricoides
4224	5_ascaris_lumbricoides	3320000	3330000	0	ascaris_germline_repeat	Ascaris_lumbricoides
4225	5_ascaris_lumbricoides	3330000	3340000	0	ascaris_germline_repeat	Ascaris_lumbricoides
4226	5_ascaris_lumbricoides	3340000	3350000	0	ascaris_germline_repeat	Ascaris_lumbricoides
4227	5_ascaris_lumbricoides	3350000	3360000	0	ascaris_germline_repeat	Ascaris_lumbricoides
4228	5_ascaris_lumbricoides	3360000	3370000	0	ascaris_germline_repeat	Ascaris_lumbricoides
4229	5_ascaris_lumbricoides	3370000	3380000	0	ascaris_germline_repeat	Ascaris_lumbricoides
4230	5_ascaris_lumbricoides	3380000	3390000	0	ascaris_germline_repeat	Ascaris_lumbricoides
4231	5_ascaris_lumbricoides	3390000	3400000	0	ascaris_germline_repeat	Ascaris_lumbricoides
4232	5_ascaris_lumbricoides	3400000	3410000	0	ascaris_germline_repeat	Ascaris_lumbricoides
4233	5_ascaris_lumbricoides	3410000	3420000	0	ascaris_germline_repeat	Ascaris_lumbricoides
4234	5_ascaris_lumbricoides	3420000	3430000	0	ascaris_germline_repeat	Ascaris_lumbricoides
4235	5_ascaris_lumbricoides	3430000	3440000	0	ascaris_germline_repeat	Ascaris_lumbricoides
4236	5_ascaris_lumbricoides	3440000	3450000	0	ascaris_germline_repeat	Ascaris_lumbricoides
4237	5_ascaris_lumbricoides	3450000	3460000	0	ascaris_germline_repeat	Ascaris_lumbricoides
4238	5_ascaris_lumbricoides	3460000	3470000	0	ascaris_germline_repeat	Ascaris_lumbricoides
4239	5_ascaris_lumbricoides	3470000	3480000	0	ascaris_germline_repeat	Ascaris_lumbricoides
4240	5_ascaris_lumbricoides	3480000	3490000	0	ascaris_germline_repeat	Ascaris_lumbricoides
4241	5_ascaris_lumbricoides	3490000	3500000	0	ascaris_germline_repeat	Ascaris_lumbricoides
4242	5_ascaris_lumbricoides	3500000	3510000	0	ascaris_germline_repeat	Ascaris_lumbricoides
4243	5_ascaris_lumbricoides	3510000	3520000	0	ascaris_germline_repeat	Ascaris_lumbricoides
4244	5_ascaris_lumbricoides	3520000	3530000	0	ascaris_germline_repeat	Ascaris_lumbricoides
4245	5_ascaris_lumbricoides	3530000	3540000	0	ascaris_germline_repeat	Ascaris_lumbricoides
4246	5_ascaris_lumbricoides	3540000	3550000	0	ascaris_germline_repeat	Ascaris_lumbricoides
4247	5_ascaris_lumbricoides	3550000	3560000	0	ascaris_germline_repeat	Ascaris_lumbricoides
4248	5_ascaris_lumbricoides	3560000	3570000	0	ascaris_germline_repeat	Ascaris_lumbricoides
4249	5_ascaris_lumbricoides	3570000	3580000	0	ascaris_germline_repeat	Ascaris_lumbricoides
4250	5_ascaris_lumbricoides	3580000	3590000	0	ascaris_germline_repeat	Ascaris_lumbricoides
4251	5_ascaris_lumbricoides	3590000	3600000	0	ascaris_germline_repeat	Ascaris_lumbricoides
4252	5_ascaris_lumbricoides	3600000	3610000	0	ascaris_germline_repeat	Ascaris_lumbricoides
4253	5_ascaris_lumbricoides	3610000	3620000	0	ascaris_germline_repeat	Ascaris_lumbricoides
4254	5_ascaris_lumbricoides	3620000	3630000	0	ascaris_germline_repeat	Ascaris_lumbricoides
4255	5_ascaris_lumbricoides	3630000	3640000	0	ascaris_germline_repeat	Ascaris_lumbricoides
4256	5_ascaris_lumbricoides	3640000	3650000	0	ascaris_germline_repeat	Ascaris_lumbricoides
4257	5_ascaris_lumbricoides	3650000	3660000	0	ascaris_germline_repeat	Ascaris_lumbricoides
4258	5_ascaris_lumbricoides	3660000	3670000	0	ascaris_germline_repeat	Ascaris_lumbricoides
4259	5_ascaris_lumbricoides	3670000	3680000	0	ascaris_germline_repeat	Ascaris_lumbricoides
4260	5_ascaris_lumbricoides	3680000	3690000	0	ascaris_germline_repeat	Ascaris_lumbricoides
4261	5_ascaris_lumbricoides	3690000	3700000	0	ascaris_germline_repeat	Ascaris_lumbricoides
4262	5_ascaris_lumbricoides	3700000	3710000	0	ascaris_germline_repeat	Ascaris_lumbricoides
4263	5_ascaris_lumbricoides	3710000	3720000	0	ascaris_germline_repeat	Ascaris_lumbricoides
4264	5_ascaris_lumbricoides	3720000	3730000	0	ascaris_germline_repeat	Ascaris_lumbricoides
4265	5_ascaris_lumbricoides	3730000	3740000	0	ascaris_germline_repeat	Ascaris_lumbricoides
4266	5_ascaris_lumbricoides	3740000	3750000	0	ascaris_germline_repeat	Ascaris_lumbricoides
4267	5_ascaris_lumbricoides	3750000	3760000	0	ascaris_germline_repeat	Ascaris_lumbricoides
4268	5_ascaris_lumbricoides	3760000	3770000	0	ascaris_germline_repeat	Ascaris_lumbricoides
4269	5_ascaris_lumbricoides	3770000	3780000	0	ascaris_germline_repeat	Ascaris_lumbricoides
4270	5_ascaris_lumbricoides	3780000	3790000	0	ascaris_germline_repeat	Ascaris_lumbricoides
4271	5_ascaris_lumbricoides	3790000	3800000	0	ascaris_germline_repeat	Ascaris_lumbricoides
4272	5_ascaris_lumbricoides	3800000	3810000	0	ascaris_germline_repeat	Ascaris_lumbricoides
4273	5_ascaris_lumbricoides	3810000	3820000	0	ascaris_germline_repeat	Ascaris_lumbricoides
4274	5_ascaris_lumbricoides	3820000	3830000	0	ascaris_germline_repeat	Ascaris_lumbricoides
4275	5_ascaris_lumbricoides	3830000	3840000	0	ascaris_germline_repeat	Ascaris_lumbricoides
4276	5_ascaris_lumbricoides	3840000	3850000	0	ascaris_germline_repeat	Ascaris_lumbricoides
4277	5_ascaris_lumbricoides	3850000	3860000	0	ascaris_germline_repeat	Ascaris_lumbricoides
4278	5_ascaris_lumbricoides	3860000	3870000	0	ascaris_germline_repeat	Ascaris_lumbricoides
4279	5_ascaris_lumbricoides	3870000	3880000	0	ascaris_germline_repeat	Ascaris_lumbricoides
4280	5_ascaris_lumbricoides	3880000	3890000	0	ascaris_germline_repeat	Ascaris_lumbricoides
4281	5_ascaris_lumbricoides	3890000	3900000	0	ascaris_germline_repeat	Ascaris_lumbricoides
4282	5_ascaris_lumbricoides	3900000	3910000	0	ascaris_germline_repeat	Ascaris_lumbricoides
4283	5_ascaris_lumbricoides	3910000	3920000	0	ascaris_germline_repeat	Ascaris_lumbricoides
4284	5_ascaris_lumbricoides	3920000	3930000	0	ascaris_germline_repeat	Ascaris_lumbricoides
4285	5_ascaris_lumbricoides	3930000	3940000	0	ascaris_germline_repeat	Ascaris_lumbricoides
4286	5_ascaris_lumbricoides	3940000	3950000	0	ascaris_germline_repeat	Ascaris_lumbricoides
4287	5_ascaris_lumbricoides	3950000	3960000	0	ascaris_germline_repeat	Ascaris_lumbricoides
4288	5_ascaris_lumbricoides	3960000	3970000	0	ascaris_germline_repeat	Ascaris_lumbricoides
4289	5_ascaris_lumbricoides	3970000	3980000	0	ascaris_germline_repeat	Ascaris_lumbricoides
4290	5_ascaris_lumbricoides	3980000	3990000	0	ascaris_germline_repeat	Ascaris_lumbricoides
4291	5_ascaris_lumbricoides	3990000	4000000	0	ascaris_germline_repeat	Ascaris_lumbricoides
4292	5_ascaris_lumbricoides	4000000	4010000	0	ascaris_germline_repeat	Ascaris_lumbricoides
4293	5_ascaris_lumbricoides	4010000	4020000	0	ascaris_germline_repeat	Ascaris_lumbricoides
4294	5_ascaris_lumbricoides	4020000	4030000	0	ascaris_germline_repeat	Ascaris_lumbricoides
4295	5_ascaris_lumbricoides	4030000	4040000	0	ascaris_germline_repeat	Ascaris_lumbricoides
4296	5_ascaris_lumbricoides	4040000	4050000	0	ascaris_germline_repeat	Ascaris_lumbricoides
4297	5_ascaris_lumbricoides	4050000	4060000	0	ascaris_germline_repeat	Ascaris_lumbricoides
4298	5_ascaris_lumbricoides	4060000	4070000	0	ascaris_germline_repeat	Ascaris_lumbricoides
4299	5_ascaris_lumbricoides	4070000	4080000	0	ascaris_germline_repeat	Ascaris_lumbricoides
4300	5_ascaris_lumbricoides	4080000	4090000	0	ascaris_germline_repeat	Ascaris_lumbricoides
4301	5_ascaris_lumbricoides	4090000	4100000	0	ascaris_germline_repeat	Ascaris_lumbricoides
4302	5_ascaris_lumbricoides	4100000	4110000	0	ascaris_germline_repeat	Ascaris_lumbricoides
4303	5_ascaris_lumbricoides	4110000	4120000	0	ascaris_germline_repeat	Ascaris_lumbricoides
4304	5_ascaris_lumbricoides	4120000	4130000	0	ascaris_germline_repeat	Ascaris_lumbricoides
4305	5_ascaris_lumbricoides	4130000	4140000	0	ascaris_germline_repeat	Ascaris_lumbricoides
4306	5_ascaris_lumbricoides	4140000	4150000	0	ascaris_germline_repeat	Ascaris_lumbricoides
4307	5_ascaris_lumbricoides	4150000	4160000	0	ascaris_germline_repeat	Ascaris_lumbricoides
4308	5_ascaris_lumbricoides	4160000	4170000	0	ascaris_germline_repeat	Ascaris_lumbricoides
4309	5_ascaris_lumbricoides	4170000	4180000	0	ascaris_germline_repeat	Ascaris_lumbricoides
4310	5_ascaris_lumbricoides	4180000	4190000	0	ascaris_germline_repeat	Ascaris_lumbricoides
4311	5_ascaris_lumbricoides	4190000	4200000	0	ascaris_germline_repeat	Ascaris_lumbricoides
4312	5_ascaris_lumbricoides	4200000	4210000	0	ascaris_germline_repeat	Ascaris_lumbricoides
4313	5_ascaris_lumbricoides	4210000	4220000	0	ascaris_germline_repeat	Ascaris_lumbricoides
4314	5_ascaris_lumbricoides	4220000	4230000	0	ascaris_germline_repeat	Ascaris_lumbricoides
4315	5_ascaris_lumbricoides	4230000	4240000	0	ascaris_germline_repeat	Ascaris_lumbricoides
4316	5_ascaris_lumbricoides	4240000	4250000	0	ascaris_germline_repeat	Ascaris_lumbricoides
4317	5_ascaris_lumbricoides	4250000	4260000	0	ascaris_germline_repeat	Ascaris_lumbricoides
4318	5_ascaris_lumbricoides	4260000	4270000	0	ascaris_germline_repeat	Ascaris_lumbricoides
4319	5_ascaris_lumbricoides	4270000	4280000	0	ascaris_germline_repeat	Ascaris_lumbricoides
4320	5_ascaris_lumbricoides	4280000	4290000	0	ascaris_germline_repeat	Ascaris_lumbricoides
4321	5_ascaris_lumbricoides	4290000	4300000	0	ascaris_germline_repeat	Ascaris_lumbricoides
4322	5_ascaris_lumbricoides	4300000	4310000	0	ascaris_germline_repeat	Ascaris_lumbricoides
4323	5_ascaris_lumbricoides	4310000	4320000	0	ascaris_germline_repeat	Ascaris_lumbricoides
4324	5_ascaris_lumbricoides	4320000	4330000	0	ascaris_germline_repeat	Ascaris_lumbricoides
4325	5_ascaris_lumbricoides	4330000	4340000	0	ascaris_germline_repeat	Ascaris_lumbricoides
4326	5_ascaris_lumbricoides	4340000	4350000	0	ascaris_germline_repeat	Ascaris_lumbricoides
4327	5_ascaris_lumbricoides	4350000	4360000	0	ascaris_germline_repeat	Ascaris_lumbricoides
4328	5_ascaris_lumbricoides	4360000	4370000	0	ascaris_germline_repeat	Ascaris_lumbricoides
4329	5_ascaris_lumbricoides	4370000	4380000	0	ascaris_germline_repeat	Ascaris_lumbricoides
4330	5_ascaris_lumbricoides	4380000	4390000	0	ascaris_germline_repeat	Ascaris_lumbricoides
4331	5_ascaris_lumbricoides	4390000	4400000	0	ascaris_germline_repeat	Ascaris_lumbricoides
4332	5_ascaris_lumbricoides	4400000	4410000	0	ascaris_germline_repeat	Ascaris_lumbricoides
4333	5_ascaris_lumbricoides	4410000	4420000	0	ascaris_germline_repeat	Ascaris_lumbricoides
4334	5_ascaris_lumbricoides	4420000	4430000	0	ascaris_germline_repeat	Ascaris_lumbricoides
4335	5_ascaris_lumbricoides	4430000	4440000	0	ascaris_germline_repeat	Ascaris_lumbricoides
4336	5_ascaris_lumbricoides	4440000	4450000	0	ascaris_germline_repeat	Ascaris_lumbricoides
4337	5_ascaris_lumbricoides	4450000	4460000	0	ascaris_germline_repeat	Ascaris_lumbricoides
4338	5_ascaris_lumbricoides	4460000	4470000	0	ascaris_germline_repeat	Ascaris_lumbricoides
4339	5_ascaris_lumbricoides	4470000	4480000	0	ascaris_germline_repeat	Ascaris_lumbricoides
4340	5_ascaris_lumbricoides	4480000	4490000	0	ascaris_germline_repeat	Ascaris_lumbricoides
4341	5_ascaris_lumbricoides	4490000	4500000	0	ascaris_germline_repeat	Ascaris_lumbricoides
4342	5_ascaris_lumbricoides	4500000	4510000	0	ascaris_germline_repeat	Ascaris_lumbricoides
4343	5_ascaris_lumbricoides	4510000	4520000	0	ascaris_germline_repeat	Ascaris_lumbricoides
4344	5_ascaris_lumbricoides	4520000	4530000	0	ascaris_germline_repeat	Ascaris_lumbricoides
4345	5_ascaris_lumbricoides	4530000	4540000	0	ascaris_germline_repeat	Ascaris_lumbricoides
4346	5_ascaris_lumbricoides	4540000	4550000	0	ascaris_germline_repeat	Ascaris_lumbricoides
4347	5_ascaris_lumbricoides	4550000	4560000	0	ascaris_germline_repeat	Ascaris_lumbricoides
4348	5_ascaris_lumbricoides	4560000	4570000	0	ascaris_germline_repeat	Ascaris_lumbricoides
4349	5_ascaris_lumbricoides	4570000	4580000	0	ascaris_germline_repeat	Ascaris_lumbricoides
4350	5_ascaris_lumbricoides	4580000	4590000	0	ascaris_germline_repeat	Ascaris_lumbricoides
4351	5_ascaris_lumbricoides	4590000	4600000	0	ascaris_germline_repeat	Ascaris_lumbricoides
4352	5_ascaris_lumbricoides	4600000	4610000	0	ascaris_germline_repeat	Ascaris_lumbricoides
4353	5_ascaris_lumbricoides	4610000	4620000	0	ascaris_germline_repeat	Ascaris_lumbricoides
4354	5_ascaris_lumbricoides	4620000	4630000	0	ascaris_germline_repeat	Ascaris_lumbricoides
4355	5_ascaris_lumbricoides	4630000	4640000	0	ascaris_germline_repeat	Ascaris_lumbricoides
4356	5_ascaris_lumbricoides	4640000	4650000	0	ascaris_germline_repeat	Ascaris_lumbricoides
4357	5_ascaris_lumbricoides	4650000	4660000	0	ascaris_germline_repeat	Ascaris_lumbricoides
4358	5_ascaris_lumbricoides	4660000	4670000	0	ascaris_germline_repeat	Ascaris_lumbricoides
4359	5_ascaris_lumbricoides	4670000	4680000	0	ascaris_germline_repeat	Ascaris_lumbricoides
4360	5_ascaris_lumbricoides	4680000	4690000	0	ascaris_germline_repeat	Ascaris_lumbricoides
4361	5_ascaris_lumbricoides	4690000	4700000	0	ascaris_germline_repeat	Ascaris_lumbricoides
4362	5_ascaris_lumbricoides	4700000	4710000	0	ascaris_germline_repeat	Ascaris_lumbricoides
4363	5_ascaris_lumbricoides	4710000	4720000	0	ascaris_germline_repeat	Ascaris_lumbricoides
4364	5_ascaris_lumbricoides	4720000	4730000	0	ascaris_germline_repeat	Ascaris_lumbricoides
4365	5_ascaris_lumbricoides	4730000	4740000	0	ascaris_germline_repeat	Ascaris_lumbricoides
4366	5_ascaris_lumbricoides	4740000	4750000	0	ascaris_germline_repeat	Ascaris_lumbricoides
4367	5_ascaris_lumbricoides	4750000	4760000	0	ascaris_germline_repeat	Ascaris_lumbricoides
4368	5_ascaris_lumbricoides	4760000	4770000	0	ascaris_germline_repeat	Ascaris_lumbricoides
4369	5_ascaris_lumbricoides	4770000	4780000	0	ascaris_germline_repeat	Ascaris_lumbricoides
4370	5_ascaris_lumbricoides	4780000	4790000	0	ascaris_germline_repeat	Ascaris_lumbricoides
4371	5_ascaris_lumbricoides	4790000	4800000	0	ascaris_germline_repeat	Ascaris_lumbricoides
4372	5_ascaris_lumbricoides	4800000	4810000	0	ascaris_germline_repeat	Ascaris_lumbricoides
4373	5_ascaris_lumbricoides	4810000	4820000	0	ascaris_germline_repeat	Ascaris_lumbricoides
4374	5_ascaris_lumbricoides	4820000	4830000	0	ascaris_germline_repeat	Ascaris_lumbricoides
4375	5_ascaris_lumbricoides	4830000	4840000	0	ascaris_germline_repeat	Ascaris_lumbricoides
4376	5_ascaris_lumbricoides	4840000	4850000	0	ascaris_germline_repeat	Ascaris_lumbricoides
4377	5_ascaris_lumbricoides	4850000	4860000	0	ascaris_germline_repeat	Ascaris_lumbricoides
4378	5_ascaris_lumbricoides	4860000	4870000	0	ascaris_germline_repeat	Ascaris_lumbricoides
4379	5_ascaris_lumbricoides	4870000	4880000	0	ascaris_germline_repeat	Ascaris_lumbricoides
4380	5_ascaris_lumbricoides	4880000	4890000	0	ascaris_germline_repeat	Ascaris_lumbricoides
4381	5_ascaris_lumbricoides	4890000	4900000	0	ascaris_germline_repeat	Ascaris_lumbricoides
4382	5_ascaris_lumbricoides	4900000	4910000	0	ascaris_germline_repeat	Ascaris_lumbricoides
4383	5_ascaris_lumbricoides	4910000	4920000	0	ascaris_germline_repeat	Ascaris_lumbricoides
4384	5_ascaris_lumbricoides	4920000	4930000	0	ascaris_germline_repeat	Ascaris_lumbricoides
4385	5_ascaris_lumbricoides	4930000	4940000	0	ascaris_germline_repeat	Ascaris_lumbricoides
4386	5_ascaris_lumbricoides	4940000	4950000	0	ascaris_germline_repeat	Ascaris_lumbricoides
4387	5_ascaris_lumbricoides	4950000	4960000	0	ascaris_germline_repeat	Ascaris_lumbricoides
4388	5_ascaris_lumbricoides	4960000	4970000	0	ascaris_germline_repeat	Ascaris_lumbricoides
4389	5_ascaris_lumbricoides	4970000	4980000	0	ascaris_germline_repeat	Ascaris_lumbricoides
4390	5_ascaris_lumbricoides	4980000	4990000	0	ascaris_germline_repeat	Ascaris_lumbricoides
4391	5_ascaris_lumbricoides	4990000	5000000	0	ascaris_germline_repeat	Ascaris_lumbricoides
4392	5_ascaris_lumbricoides	5000000	5010000	0	ascaris_germline_repeat	Ascaris_lumbricoides
4393	5_ascaris_lumbricoides	5010000	5020000	0	ascaris_germline_repeat	Ascaris_lumbricoides
4394	5_ascaris_lumbricoides	5020000	5030000	0	ascaris_germline_repeat	Ascaris_lumbricoides
4395	5_ascaris_lumbricoides	5030000	5040000	0	ascaris_germline_repeat	Ascaris_lumbricoides
4396	5_ascaris_lumbricoides	5040000	5050000	0	ascaris_germline_repeat	Ascaris_lumbricoides
4397	5_ascaris_lumbricoides	5050000	5060000	0	ascaris_germline_repeat	Ascaris_lumbricoides
4398	5_ascaris_lumbricoides	5060000	5070000	0	ascaris_germline_repeat	Ascaris_lumbricoides
4399	5_ascaris_lumbricoides	5070000	5080000	0	ascaris_germline_repeat	Ascaris_lumbricoides
4400	5_ascaris_lumbricoides	5080000	5090000	0	ascaris_germline_repeat	Ascaris_lumbricoides
4401	5_ascaris_lumbricoides	5090000	5100000	0	ascaris_germline_repeat	Ascaris_lumbricoides
4402	5_ascaris_lumbricoides	5100000	5110000	0	ascaris_germline_repeat	Ascaris_lumbricoides
4403	5_ascaris_lumbricoides	5110000	5120000	0	ascaris_germline_repeat	Ascaris_lumbricoides
4404	5_ascaris_lumbricoides	5120000	5130000	0	ascaris_germline_repeat	Ascaris_lumbricoides
4405	5_ascaris_lumbricoides	5130000	5140000	0	ascaris_germline_repeat	Ascaris_lumbricoides
4406	5_ascaris_lumbricoides	5140000	5150000	0	ascaris_germline_repeat	Ascaris_lumbricoides
4407	5_ascaris_lumbricoides	5150000	5160000	0	ascaris_germline_repeat	Ascaris_lumbricoides
4408	5_ascaris_lumbricoides	5160000	5170000	0	ascaris_germline_repeat	Ascaris_lumbricoides
4409	5_ascaris_lumbricoides	5170000	5180000	0	ascaris_germline_repeat	Ascaris_lumbricoides
4410	5_ascaris_lumbricoides	5180000	5190000	0	ascaris_germline_repeat	Ascaris_lumbricoides
4411	5_ascaris_lumbricoides	5190000	5200000	0	ascaris_germline_repeat	Ascaris_lumbricoides
4412	5_ascaris_lumbricoides	5200000	5210000	0	ascaris_germline_repeat	Ascaris_lumbricoides
4413	5_ascaris_lumbricoides	5210000	5220000	0	ascaris_germline_repeat	Ascaris_lumbricoides
4414	5_ascaris_lumbricoides	5220000	5230000	0	ascaris_germline_repeat	Ascaris_lumbricoides
4415	5_ascaris_lumbricoides	5230000	5240000	0	ascaris_germline_repeat	Ascaris_lumbricoides
4416	5_ascaris_lumbricoides	5240000	5250000	0	ascaris_germline_repeat	Ascaris_lumbricoides
4417	5_ascaris_lumbricoides	5250000	5260000	0	ascaris_germline_repeat	Ascaris_lumbricoides
4418	5_ascaris_lumbricoides	5260000	5270000	0	ascaris_germline_repeat	Ascaris_lumbricoides
4419	5_ascaris_lumbricoides	5270000	5280000	0	ascaris_germline_repeat	Ascaris_lumbricoides
4420	5_ascaris_lumbricoides	5280000	5290000	0	ascaris_germline_repeat	Ascaris_lumbricoides
4421	5_ascaris_lumbricoides	5290000	5300000	0	ascaris_germline_repeat	Ascaris_lumbricoides
4422	5_ascaris_lumbricoides	5300000	5310000	0	ascaris_germline_repeat	Ascaris_lumbricoides
4423	5_ascaris_lumbricoides	5310000	5320000	0	ascaris_germline_repeat	Ascaris_lumbricoides
4424	5_ascaris_lumbricoides	5320000	5330000	0	ascaris_germline_repeat	Ascaris_lumbricoides
4425	5_ascaris_lumbricoides	5330000	5340000	0	ascaris_germline_repeat	Ascaris_lumbricoides
4426	5_ascaris_lumbricoides	5340000	5350000	0	ascaris_germline_repeat	Ascaris_lumbricoides
4427	5_ascaris_lumbricoides	5350000	5360000	0	ascaris_germline_repeat	Ascaris_lumbricoides
4428	5_ascaris_lumbricoides	5360000	5370000	0	ascaris_germline_repeat	Ascaris_lumbricoides
4429	5_ascaris_lumbricoides	5370000	5380000	0	ascaris_germline_repeat	Ascaris_lumbricoides
4430	5_ascaris_lumbricoides	5380000	5390000	0	ascaris_germline_repeat	Ascaris_lumbricoides
4431	5_ascaris_lumbricoides	5390000	5400000	0	ascaris_germline_repeat	Ascaris_lumbricoides
4432	5_ascaris_lumbricoides	5400000	5410000	0	ascaris_germline_repeat	Ascaris_lumbricoides
4433	5_ascaris_lumbricoides	5410000	5420000	0	ascaris_germline_repeat	Ascaris_lumbricoides
4434	5_ascaris_lumbricoides	5420000	5430000	0	ascaris_germline_repeat	Ascaris_lumbricoides
4435	5_ascaris_lumbricoides	5430000	5440000	0	ascaris_germline_repeat	Ascaris_lumbricoides
4436	5_ascaris_lumbricoides	5440000	5450000	0	ascaris_germline_repeat	Ascaris_lumbricoides
4437	5_ascaris_lumbricoides	5450000	5460000	0	ascaris_germline_repeat	Ascaris_lumbricoides
4438	5_ascaris_lumbricoides	5460000	5470000	0	ascaris_germline_repeat	Ascaris_lumbricoides
4439	5_ascaris_lumbricoides	5470000	5480000	0	ascaris_germline_repeat	Ascaris_lumbricoides
4440	5_ascaris_lumbricoides	5480000	5490000	0	ascaris_germline_repeat	Ascaris_lumbricoides
4441	5_ascaris_lumbricoides	5490000	5500000	0	ascaris_germline_repeat	Ascaris_lumbricoides
4442	5_ascaris_lumbricoides	5500000	5510000	0	ascaris_germline_repeat	Ascaris_lumbricoides
4443	5_ascaris_lumbricoides	5510000	5520000	0	ascaris_germline_repeat	Ascaris_lumbricoides
4444	5_ascaris_lumbricoides	5520000	5530000	0	ascaris_germline_repeat	Ascaris_lumbricoides
4445	5_ascaris_lumbricoides	5530000	5540000	0	ascaris_germline_repeat	Ascaris_lumbricoides
4446	5_ascaris_lumbricoides	5540000	5550000	0	ascaris_germline_repeat	Ascaris_lumbricoides
4447	5_ascaris_lumbricoides	5550000	5560000	0	ascaris_germline_repeat	Ascaris_lumbricoides
4448	5_ascaris_lumbricoides	5560000	5570000	0	ascaris_germline_repeat	Ascaris_lumbricoides
4449	5_ascaris_lumbricoides	5570000	5580000	0	ascaris_germline_repeat	Ascaris_lumbricoides
4450	5_ascaris_lumbricoides	5580000	5590000	0	ascaris_germline_repeat	Ascaris_lumbricoides
4451	5_ascaris_lumbricoides	5590000	5600000	0	ascaris_germline_repeat	Ascaris_lumbricoides
4452	5_ascaris_lumbricoides	5600000	5610000	0	ascaris_germline_repeat	Ascaris_lumbricoides
4453	5_ascaris_lumbricoides	5610000	5620000	0	ascaris_germline_repeat	Ascaris_lumbricoides
4454	5_ascaris_lumbricoides	5620000	5630000	0	ascaris_germline_repeat	Ascaris_lumbricoides
4455	5_ascaris_lumbricoides	5630000	5640000	0	ascaris_germline_repeat	Ascaris_lumbricoides
4456	5_ascaris_lumbricoides	5640000	5650000	0	ascaris_germline_repeat	Ascaris_lumbricoides
4457	5_ascaris_lumbricoides	5650000	5660000	0	ascaris_germline_repeat	Ascaris_lumbricoides
4458	5_ascaris_lumbricoides	5660000	5670000	0	ascaris_germline_repeat	Ascaris_lumbricoides
4459	5_ascaris_lumbricoides	5670000	5680000	0	ascaris_germline_repeat	Ascaris_lumbricoides
4460	5_ascaris_lumbricoides	5680000	5690000	0	ascaris_germline_repeat	Ascaris_lumbricoides
4461	5_ascaris_lumbricoides	5690000	5700000	0	ascaris_germline_repeat	Ascaris_lumbricoides
4462	5_ascaris_lumbricoides	5700000	5710000	0	ascaris_germline_repeat	Ascaris_lumbricoides
4463	5_ascaris_lumbricoides	5710000	5720000	0	ascaris_germline_repeat	Ascaris_lumbricoides
4464	5_ascaris_lumbricoides	5720000	5730000	0	ascaris_germline_repeat	Ascaris_lumbricoides
4465	5_ascaris_lumbricoides	5730000	5740000	0	ascaris_germline_repeat	Ascaris_lumbricoides
4466	5_ascaris_lumbricoides	5740000	5750000	0	ascaris_germline_repeat	Ascaris_lumbricoides
4467	5_ascaris_lumbricoides	5750000	5760000	0	ascaris_germline_repeat	Ascaris_lumbricoides
4468	5_ascaris_lumbricoides	5760000	5770000	0	ascaris_germline_repeat	Ascaris_lumbricoides
4469	5_ascaris_lumbricoides	5770000	5780000	0	ascaris_germline_repeat	Ascaris_lumbricoides
4470	5_ascaris_lumbricoides	5780000	5790000	0	ascaris_germline_repeat	Ascaris_lumbricoides
4471	5_ascaris_lumbricoides	5790000	5800000	0	ascaris_germline_repeat	Ascaris_lumbricoides
4472	5_ascaris_lumbricoides	5800000	5810000	0	ascaris_germline_repeat	Ascaris_lumbricoides
4473	5_ascaris_lumbricoides	5810000	5820000	0	ascaris_germline_repeat	Ascaris_lumbricoides
4474	5_ascaris_lumbricoides	5820000	5830000	0	ascaris_germline_repeat	Ascaris_lumbricoides
4475	5_ascaris_lumbricoides	5830000	5840000	0	ascaris_germline_repeat	Ascaris_lumbricoides
4476	5_ascaris_lumbricoides	5840000	5850000	0	ascaris_germline_repeat	Ascaris_lumbricoides
4477	5_ascaris_lumbricoides	5850000	5860000	0	ascaris_germline_repeat	Ascaris_lumbricoides
4478	5_ascaris_lumbricoides	5860000	5870000	0	ascaris_germline_repeat	Ascaris_lumbricoides
4479	5_ascaris_lumbricoides	5870000	5880000	0	ascaris_germline_repeat	Ascaris_lumbricoides
4480	5_ascaris_lumbricoides	5880000	5890000	0	ascaris_germline_repeat	Ascaris_lumbricoides
4481	5_ascaris_lumbricoides	5890000	5900000	0	ascaris_germline_repeat	Ascaris_lumbricoides
4482	5_ascaris_lumbricoides	5900000	5910000	0	ascaris_germline_repeat	Ascaris_lumbricoides
4483	5_ascaris_lumbricoides	5910000	5920000	0	ascaris_germline_repeat	Ascaris_lumbricoides
4484	5_ascaris_lumbricoides	5920000	5930000	0	ascaris_germline_repeat	Ascaris_lumbricoides
4485	5_ascaris_lumbricoides	5930000	5940000	0	ascaris_germline_repeat	Ascaris_lumbricoides
4486	5_ascaris_lumbricoides	5940000	5950000	0	ascaris_germline_repeat	Ascaris_lumbricoides
4487	5_ascaris_lumbricoides	5950000	5960000	0	ascaris_germline_repeat	Ascaris_lumbricoides
4488	5_ascaris_lumbricoides	5960000	5970000	0	ascaris_germline_repeat	Ascaris_lumbricoides
4489	5_ascaris_lumbricoides	5970000	5980000	0	ascaris_germline_repeat	Ascaris_lumbricoides
4490	5_ascaris_lumbricoides	5980000	5990000	0	ascaris_germline_repeat	Ascaris_lumbricoides
4491	5_ascaris_lumbricoides	5990000	6000000	0	ascaris_germline_repeat	Ascaris_lumbricoides
4492	5_ascaris_lumbricoides	6000000	6010000	0	ascaris_germline_repeat	Ascaris_lumbricoides
4493	5_ascaris_lumbricoides	6010000	6020000	0	ascaris_germline_repeat	Ascaris_lumbricoides
4494	5_ascaris_lumbricoides	6020000	6030000	0	ascaris_germline_repeat	Ascaris_lumbricoides
4495	5_ascaris_lumbricoides	6030000	6040000	0	ascaris_germline_repeat	Ascaris_lumbricoides
4496	5_ascaris_lumbricoides	6040000	6050000	0	ascaris_germline_repeat	Ascaris_lumbricoides
4497	5_ascaris_lumbricoides	6050000	6060000	0	ascaris_germline_repeat	Ascaris_lumbricoides
4498	5_ascaris_lumbricoides	6060000	6070000	0	ascaris_germline_repeat	Ascaris_lumbricoides
4499	5_ascaris_lumbricoides	6070000	6080000	0	ascaris_germline_repeat	Ascaris_lumbricoides
4500	5_ascaris_lumbricoides	6080000	6090000	0	ascaris_germline_repeat	Ascaris_lumbricoides
4501	5_ascaris_lumbricoides	6090000	6100000	0	ascaris_germline_repeat	Ascaris_lumbricoides
4502	5_ascaris_lumbricoides	6100000	6110000	0	ascaris_germline_repeat	Ascaris_lumbricoides
4503	5_ascaris_lumbricoides	6110000	6120000	0	ascaris_germline_repeat	Ascaris_lumbricoides
4504	5_ascaris_lumbricoides	6120000	6130000	0	ascaris_germline_repeat	Ascaris_lumbricoides
4505	5_ascaris_lumbricoides	6130000	6140000	0	ascaris_germline_repeat	Ascaris_lumbricoides
4506	5_ascaris_lumbricoides	6140000	6150000	0	ascaris_germline_repeat	Ascaris_lumbricoides
4507	5_ascaris_lumbricoides	6150000	6160000	0	ascaris_germline_repeat	Ascaris_lumbricoides
4508	5_ascaris_lumbricoides	6160000	6170000	0	ascaris_germline_repeat	Ascaris_lumbricoides
4509	5_ascaris_lumbricoides	6170000	6180000	0	ascaris_germline_repeat	Ascaris_lumbricoides
4510	5_ascaris_lumbricoides	6180000	6190000	0	ascaris_germline_repeat	Ascaris_lumbricoides
4511	5_ascaris_lumbricoides	6190000	6200000	0	ascaris_germline_repeat	Ascaris_lumbricoides
4512	5_ascaris_lumbricoides	6200000	6210000	0	ascaris_germline_repeat	Ascaris_lumbricoides
4513	5_ascaris_lumbricoides	6210000	6220000	0	ascaris_germline_repeat	Ascaris_lumbricoides
4514	5_ascaris_lumbricoides	6220000	6230000	0	ascaris_germline_repeat	Ascaris_lumbricoides
4515	5_ascaris_lumbricoides	6230000	6240000	0	ascaris_germline_repeat	Ascaris_lumbricoides
4516	5_ascaris_lumbricoides	6240000	6250000	0	ascaris_germline_repeat	Ascaris_lumbricoides
4517	5_ascaris_lumbricoides	6250000	6260000	0	ascaris_germline_repeat	Ascaris_lumbricoides
4518	5_ascaris_lumbricoides	6260000	6270000	0	ascaris_germline_repeat	Ascaris_lumbricoides
4519	5_ascaris_lumbricoides	6270000	6280000	0	ascaris_germline_repeat	Ascaris_lumbricoides
4520	5_ascaris_lumbricoides	6280000	6290000	0	ascaris_germline_repeat	Ascaris_lumbricoides
4521	5_ascaris_lumbricoides	6290000	6300000	0	ascaris_germline_repeat	Ascaris_lumbricoides
4522	5_ascaris_lumbricoides	6300000	6310000	0	ascaris_germline_repeat	Ascaris_lumbricoides
4523	5_ascaris_lumbricoides	6310000	6320000	0	ascaris_germline_repeat	Ascaris_lumbricoides
4524	5_ascaris_lumbricoides	6320000	6330000	0	ascaris_germline_repeat	Ascaris_lumbricoides
4525	5_ascaris_lumbricoides	6330000	6340000	0	ascaris_germline_repeat	Ascaris_lumbricoides
4526	5_ascaris_lumbricoides	6340000	6350000	0	ascaris_germline_repeat	Ascaris_lumbricoides
4527	5_ascaris_lumbricoides	6350000	6360000	0	ascaris_germline_repeat	Ascaris_lumbricoides
4528	5_ascaris_lumbricoides	6360000	6370000	0	ascaris_germline_repeat	Ascaris_lumbricoides
4529	5_ascaris_lumbricoides	6370000	6380000	0	ascaris_germline_repeat	Ascaris_lumbricoides
4530	5_ascaris_lumbricoides	6380000	6390000	0	ascaris_germline_repeat	Ascaris_lumbricoides
4531	5_ascaris_lumbricoides	6390000	6400000	0	ascaris_germline_repeat	Ascaris_lumbricoides
4532	5_ascaris_lumbricoides	6400000	6410000	0	ascaris_germline_repeat	Ascaris_lumbricoides
4533	5_ascaris_lumbricoides	6410000	6420000	0	ascaris_germline_repeat	Ascaris_lumbricoides
4534	5_ascaris_lumbricoides	6420000	6430000	0	ascaris_germline_repeat	Ascaris_lumbricoides
4535	5_ascaris_lumbricoides	6430000	6440000	0	ascaris_germline_repeat	Ascaris_lumbricoides
4536	5_ascaris_lumbricoides	6440000	6450000	0	ascaris_germline_repeat	Ascaris_lumbricoides
4537	5_ascaris_lumbricoides	6450000	6460000	0	ascaris_germline_repeat	Ascaris_lumbricoides
4538	5_ascaris_lumbricoides	6460000	6470000	0	ascaris_germline_repeat	Ascaris_lumbricoides
4539	5_ascaris_lumbricoides	6470000	6480000	0	ascaris_germline_repeat	Ascaris_lumbricoides
4540	5_ascaris_lumbricoides	6480000	6490000	0	ascaris_germline_repeat	Ascaris_lumbricoides
4541	5_ascaris_lumbricoides	6490000	6500000	0	ascaris_germline_repeat	Ascaris_lumbricoides
4542	5_ascaris_lumbricoides	6500000	6510000	0	ascaris_germline_repeat	Ascaris_lumbricoides
4543	5_ascaris_lumbricoides	6510000	6520000	0	ascaris_germline_repeat	Ascaris_lumbricoides
4544	5_ascaris_lumbricoides	6520000	6530000	0	ascaris_germline_repeat	Ascaris_lumbricoides
4545	5_ascaris_lumbricoides	6530000	6540000	0	ascaris_germline_repeat	Ascaris_lumbricoides
4546	5_ascaris_lumbricoides	6540000	6550000	0	ascaris_germline_repeat	Ascaris_lumbricoides
4547	5_ascaris_lumbricoides	6550000	6560000	0	ascaris_germline_repeat	Ascaris_lumbricoides
4548	5_ascaris_lumbricoides	6560000	6570000	0	ascaris_germline_repeat	Ascaris_lumbricoides
4549	5_ascaris_lumbricoides	6570000	6580000	0	ascaris_germline_repeat	Ascaris_lumbricoides
4550	5_ascaris_lumbricoides	6580000	6590000	0	ascaris_germline_repeat	Ascaris_lumbricoides
4551	5_ascaris_lumbricoides	6590000	6600000	0	ascaris_germline_repeat	Ascaris_lumbricoides
4552	5_ascaris_lumbricoides	6600000	6610000	0	ascaris_germline_repeat	Ascaris_lumbricoides
4553	5_ascaris_lumbricoides	6610000	6620000	0	ascaris_germline_repeat	Ascaris_lumbricoides
4554	5_ascaris_lumbricoides	6620000	6630000	0	ascaris_germline_repeat	Ascaris_lumbricoides
4555	5_ascaris_lumbricoides	6630000	6640000	0	ascaris_germline_repeat	Ascaris_lumbricoides
4556	5_ascaris_lumbricoides	6640000	6650000	0	ascaris_germline_repeat	Ascaris_lumbricoides
4557	5_ascaris_lumbricoides	6650000	6660000	0	ascaris_germline_repeat	Ascaris_lumbricoides
4558	5_ascaris_lumbricoides	6660000	6670000	0	ascaris_germline_repeat	Ascaris_lumbricoides
4559	5_ascaris_lumbricoides	6670000	6680000	0	ascaris_germline_repeat	Ascaris_lumbricoides
4560	5_ascaris_lumbricoides	6680000	6690000	0	ascaris_germline_repeat	Ascaris_lumbricoides
4561	5_ascaris_lumbricoides	6690000	6700000	0	ascaris_germline_repeat	Ascaris_lumbricoides
4562	5_ascaris_lumbricoides	6700000	6710000	0	ascaris_germline_repeat	Ascaris_lumbricoides
4563	5_ascaris_lumbricoides	6710000	6720000	0	ascaris_germline_repeat	Ascaris_lumbricoides
4564	5_ascaris_lumbricoides	6720000	6730000	0	ascaris_germline_repeat	Ascaris_lumbricoides
4565	5_ascaris_lumbricoides	6730000	6740000	0	ascaris_germline_repeat	Ascaris_lumbricoides
4566	5_ascaris_lumbricoides	6740000	6750000	0	ascaris_germline_repeat	Ascaris_lumbricoides
4567	5_ascaris_lumbricoides	6750000	6760000	0	ascaris_germline_repeat	Ascaris_lumbricoides
4568	5_ascaris_lumbricoides	6760000	6770000	0	ascaris_germline_repeat	Ascaris_lumbricoides
4569	5_ascaris_lumbricoides	6770000	6780000	0	ascaris_germline_repeat	Ascaris_lumbricoides
4570	5_ascaris_lumbricoides	6780000	6790000	0	ascaris_germline_repeat	Ascaris_lumbricoides
4571	5_ascaris_lumbricoides	6790000	6800000	0	ascaris_germline_repeat	Ascaris_lumbricoides
4572	5_ascaris_lumbricoides	6800000	6810000	0	ascaris_germline_repeat	Ascaris_lumbricoides
4573	5_ascaris_lumbricoides	6810000	6820000	0	ascaris_germline_repeat	Ascaris_lumbricoides
4574	5_ascaris_lumbricoides	6820000	6830000	0	ascaris_germline_repeat	Ascaris_lumbricoides
4575	5_ascaris_lumbricoides	6830000	6840000	0	ascaris_germline_repeat	Ascaris_lumbricoides
4576	5_ascaris_lumbricoides	6840000	6850000	0	ascaris_germline_repeat	Ascaris_lumbricoides
4577	5_ascaris_lumbricoides	6850000	6860000	0	ascaris_germline_repeat	Ascaris_lumbricoides
4578	5_ascaris_lumbricoides	6860000	6870000	0	ascaris_germline_repeat	Ascaris_lumbricoides
4579	5_ascaris_lumbricoides	6870000	6880000	0	ascaris_germline_repeat	Ascaris_lumbricoides
4580	5_ascaris_lumbricoides	6880000	6890000	0	ascaris_germline_repeat	Ascaris_lumbricoides
4581	5_ascaris_lumbricoides	6890000	6900000	0	ascaris_germline_repeat	Ascaris_lumbricoides
4582	5_ascaris_lumbricoides	6900000	6910000	0	ascaris_germline_repeat	Ascaris_lumbricoides
4583	5_ascaris_lumbricoides	6910000	6920000	0	ascaris_germline_repeat	Ascaris_lumbricoides
4584	5_ascaris_lumbricoides	6920000	6930000	0	ascaris_germline_repeat	Ascaris_lumbricoides
4585	5_ascaris_lumbricoides	6930000	6940000	0	ascaris_germline_repeat	Ascaris_lumbricoides
4586	5_ascaris_lumbricoides	6940000	6950000	0	ascaris_germline_repeat	Ascaris_lumbricoides
4587	5_ascaris_lumbricoides	6950000	6960000	0	ascaris_germline_repeat	Ascaris_lumbricoides
4588	5_ascaris_lumbricoides	6960000	6970000	0	ascaris_germline_repeat	Ascaris_lumbricoides
4589	5_ascaris_lumbricoides	6970000	6980000	0	ascaris_germline_repeat	Ascaris_lumbricoides
4590	5_ascaris_lumbricoides	6980000	6990000	0	ascaris_germline_repeat	Ascaris_lumbricoides
4591	5_ascaris_lumbricoides	6990000	7000000	0	ascaris_germline_repeat	Ascaris_lumbricoides
4592	5_ascaris_lumbricoides	7000000	7010000	0	ascaris_germline_repeat	Ascaris_lumbricoides
4593	5_ascaris_lumbricoides	7010000	7020000	0	ascaris_germline_repeat	Ascaris_lumbricoides
4594	5_ascaris_lumbricoides	7020000	7030000	0	ascaris_germline_repeat	Ascaris_lumbricoides
4595	5_ascaris_lumbricoides	7030000	7040000	0	ascaris_germline_repeat	Ascaris_lumbricoides
4596	5_ascaris_lumbricoides	7040000	7050000	0	ascaris_germline_repeat	Ascaris_lumbricoides
4597	5_ascaris_lumbricoides	7050000	7060000	0	ascaris_germline_repeat	Ascaris_lumbricoides
4598	5_ascaris_lumbricoides	7060000	7070000	0	ascaris_germline_repeat	Ascaris_lumbricoides
4599	5_ascaris_lumbricoides	7070000	7080000	0	ascaris_germline_repeat	Ascaris_lumbricoides
4600	5_ascaris_lumbricoides	7080000	7090000	0	ascaris_germline_repeat	Ascaris_lumbricoides
4601	5_ascaris_lumbricoides	7090000	7100000	0	ascaris_germline_repeat	Ascaris_lumbricoides
4602	5_ascaris_lumbricoides	7100000	7110000	0	ascaris_germline_repeat	Ascaris_lumbricoides
4603	5_ascaris_lumbricoides	7110000	7120000	0	ascaris_germline_repeat	Ascaris_lumbricoides
4604	5_ascaris_lumbricoides	7120000	7130000	0	ascaris_germline_repeat	Ascaris_lumbricoides
4605	5_ascaris_lumbricoides	7130000	7140000	0	ascaris_germline_repeat	Ascaris_lumbricoides
4606	5_ascaris_lumbricoides	7140000	7150000	0	ascaris_germline_repeat	Ascaris_lumbricoides
4607	5_ascaris_lumbricoides	7150000	7160000	0	ascaris_germline_repeat	Ascaris_lumbricoides
4608	5_ascaris_lumbricoides	7160000	7170000	0	ascaris_germline_repeat	Ascaris_lumbricoides
4609	5_ascaris_lumbricoides	7170000	7180000	0	ascaris_germline_repeat	Ascaris_lumbricoides
4610	5_ascaris_lumbricoides	7180000	7190000	0	ascaris_germline_repeat	Ascaris_lumbricoides
4611	5_ascaris_lumbricoides	7190000	7200000	0	ascaris_germline_repeat	Ascaris_lumbricoides
4612	5_ascaris_lumbricoides	7200000	7210000	0	ascaris_germline_repeat	Ascaris_lumbricoides
4613	5_ascaris_lumbricoides	7210000	7220000	0	ascaris_germline_repeat	Ascaris_lumbricoides
4614	5_ascaris_lumbricoides	7220000	7230000	0	ascaris_germline_repeat	Ascaris_lumbricoides
4615	5_ascaris_lumbricoides	7230000	7240000	0	ascaris_germline_repeat	Ascaris_lumbricoides
4616	5_ascaris_lumbricoides	7240000	7250000	0	ascaris_germline_repeat	Ascaris_lumbricoides
4617	5_ascaris_lumbricoides	7250000	7260000	0	ascaris_germline_repeat	Ascaris_lumbricoides
4618	5_ascaris_lumbricoides	7260000	7270000	0	ascaris_germline_repeat	Ascaris_lumbricoides
4619	5_ascaris_lumbricoides	7270000	7280000	0	ascaris_germline_repeat	Ascaris_lumbricoides
4620	5_ascaris_lumbricoides	7280000	7290000	0	ascaris_germline_repeat	Ascaris_lumbricoides
4621	5_ascaris_lumbricoides	7290000	7300000	0	ascaris_germline_repeat	Ascaris_lumbricoides
4622	5_ascaris_lumbricoides	7300000	7310000	0	ascaris_germline_repeat	Ascaris_lumbricoides
4623	5_ascaris_lumbricoides	7310000	7320000	0	ascaris_germline_repeat	Ascaris_lumbricoides
4624	5_ascaris_lumbricoides	7320000	7330000	0	ascaris_germline_repeat	Ascaris_lumbricoides
4625	5_ascaris_lumbricoides	7330000	7340000	0	ascaris_germline_repeat	Ascaris_lumbricoides
4626	5_ascaris_lumbricoides	7340000	7350000	0	ascaris_germline_repeat	Ascaris_lumbricoides
4627	5_ascaris_lumbricoides	7350000	7360000	0	ascaris_germline_repeat	Ascaris_lumbricoides
4628	5_ascaris_lumbricoides	7360000	7370000	0	ascaris_germline_repeat	Ascaris_lumbricoides
4629	5_ascaris_lumbricoides	7370000	7380000	0	ascaris_germline_repeat	Ascaris_lumbricoides
4630	5_ascaris_lumbricoides	7380000	7390000	0	ascaris_germline_repeat	Ascaris_lumbricoides
4631	5_ascaris_lumbricoides	7390000	7400000	0	ascaris_germline_repeat	Ascaris_lumbricoides
4632	5_ascaris_lumbricoides	7400000	7410000	0	ascaris_germline_repeat	Ascaris_lumbricoides
4633	5_ascaris_lumbricoides	7410000	7420000	0	ascaris_germline_repeat	Ascaris_lumbricoides
4634	5_ascaris_lumbricoides	7420000	7430000	0	ascaris_germline_repeat	Ascaris_lumbricoides
4635	5_ascaris_lumbricoides	7430000	7440000	0	ascaris_germline_repeat	Ascaris_lumbricoides
4636	5_ascaris_lumbricoides	7440000	7450000	0	ascaris_germline_repeat	Ascaris_lumbricoides
4637	5_ascaris_lumbricoides	7450000	7460000	0	ascaris_germline_repeat	Ascaris_lumbricoides
4638	5_ascaris_lumbricoides	7460000	7470000	0	ascaris_germline_repeat	Ascaris_lumbricoides
4639	5_ascaris_lumbricoides	7470000	7480000	0	ascaris_germline_repeat	Ascaris_lumbricoides
4640	5_ascaris_lumbricoides	7480000	7490000	0	ascaris_germline_repeat	Ascaris_lumbricoides
4641	5_ascaris_lumbricoides	7490000	7500000	0	ascaris_germline_repeat	Ascaris_lumbricoides
4642	5_ascaris_lumbricoides	7500000	7510000	0	ascaris_germline_repeat	Ascaris_lumbricoides
4643	5_ascaris_lumbricoides	7510000	7520000	0	ascaris_germline_repeat	Ascaris_lumbricoides
4644	5_ascaris_lumbricoides	7520000	7530000	0	ascaris_germline_repeat	Ascaris_lumbricoides
4645	5_ascaris_lumbricoides	7530000	7540000	0	ascaris_germline_repeat	Ascaris_lumbricoides
4646	5_ascaris_lumbricoides	7540000	7550000	0	ascaris_germline_repeat	Ascaris_lumbricoides
4647	5_ascaris_lumbricoides	7550000	7560000	0	ascaris_germline_repeat	Ascaris_lumbricoides
4648	5_ascaris_lumbricoides	7560000	7570000	0	ascaris_germline_repeat	Ascaris_lumbricoides
4649	5_ascaris_lumbricoides	7570000	7580000	0	ascaris_germline_repeat	Ascaris_lumbricoides
4650	5_ascaris_lumbricoides	7580000	7590000	0	ascaris_germline_repeat	Ascaris_lumbricoides
4651	5_ascaris_lumbricoides	7590000	7600000	0	ascaris_germline_repeat	Ascaris_lumbricoides
4652	5_ascaris_lumbricoides	7600000	7610000	0	ascaris_germline_repeat	Ascaris_lumbricoides
4653	5_ascaris_lumbricoides	7610000	7620000	0	ascaris_germline_repeat	Ascaris_lumbricoides
4654	5_ascaris_lumbricoides	7620000	7630000	0	ascaris_germline_repeat	Ascaris_lumbricoides
4655	5_ascaris_lumbricoides	7630000	7640000	0	ascaris_germline_repeat	Ascaris_lumbricoides
4656	5_ascaris_lumbricoides	7640000	7650000	0	ascaris_germline_repeat	Ascaris_lumbricoides
4657	5_ascaris_lumbricoides	7650000	7660000	0	ascaris_germline_repeat	Ascaris_lumbricoides
4658	5_ascaris_lumbricoides	7660000	7670000	0	ascaris_germline_repeat	Ascaris_lumbricoides
4659	5_ascaris_lumbricoides	7670000	7680000	0	ascaris_germline_repeat	Ascaris_lumbricoides
4660	5_ascaris_lumbricoides	7680000	7690000	0	ascaris_germline_repeat	Ascaris_lumbricoides
4661	5_ascaris_lumbricoides	7690000	7700000	0	ascaris_germline_repeat	Ascaris_lumbricoides
4662	5_ascaris_lumbricoides	7700000	7710000	0	ascaris_germline_repeat	Ascaris_lumbricoides
4663	5_ascaris_lumbricoides	7710000	7720000	0	ascaris_germline_repeat	Ascaris_lumbricoides
4664	5_ascaris_lumbricoides	7720000	7730000	0	ascaris_germline_repeat	Ascaris_lumbricoides
4665	5_ascaris_lumbricoides	7730000	7740000	0	ascaris_germline_repeat	Ascaris_lumbricoides
4666	5_ascaris_lumbricoides	7740000	7750000	0	ascaris_germline_repeat	Ascaris_lumbricoides
4667	5_ascaris_lumbricoides	7750000	7760000	0	ascaris_germline_repeat	Ascaris_lumbricoides
4668	5_ascaris_lumbricoides	7760000	7770000	0	ascaris_germline_repeat	Ascaris_lumbricoides
4669	5_ascaris_lumbricoides	7770000	7777455	0	ascaris_germline_repeat	Ascaris_lumbricoides
8226	17_ascaris_lumbricoides	0	10000	0	ascaris_germline_repeat	Ascaris_lumbricoides
8227	17_ascaris_lumbricoides	10000	20000	0	ascaris_germline_repeat	Ascaris_lumbricoides
8228	17_ascaris_lumbricoides	20000	30000	0	ascaris_germline_repeat	Ascaris_lumbricoides
8229	17_ascaris_lumbricoides	30000	40000	0	ascaris_germline_repeat	Ascaris_lumbricoides
8230	17_ascaris_lumbricoides	40000	50000	0	ascaris_germline_repeat	Ascaris_lumbricoides
8231	17_ascaris_lumbricoides	50000	60000	0	ascaris_germline_repeat	Ascaris_lumbricoides
8232	17_ascaris_lumbricoides	60000	70000	0	ascaris_germline_repeat	Ascaris_lumbricoides
8233	17_ascaris_lumbricoides	70000	80000	0	ascaris_germline_repeat	Ascaris_lumbricoides
8234	17_ascaris_lumbricoides	80000	90000	0	ascaris_germline_repeat	Ascaris_lumbricoides
8235	17_ascaris_lumbricoides	90000	100000	0	ascaris_germline_repeat	Ascaris_lumbricoides
8236	17_ascaris_lumbricoides	100000	110000	0	ascaris_germline_repeat	Ascaris_lumbricoides
8237	17_ascaris_lumbricoides	110000	120000	0	ascaris_germline_repeat	Ascaris_lumbricoides
8238	17_ascaris_lumbricoides	120000	130000	0	ascaris_germline_repeat	Ascaris_lumbricoides
8239	17_ascaris_lumbricoides	130000	140000	0	ascaris_germline_repeat	Ascaris_lumbricoides
8240	17_ascaris_lumbricoides	140000	150000	0	ascaris_germline_repeat	Ascaris_lumbricoides
8241	17_ascaris_lumbricoides	150000	160000	0	ascaris_germline_repeat	Ascaris_lumbricoides
8242	17_ascaris_lumbricoides	160000	170000	0	ascaris_germline_repeat	Ascaris_lumbricoides
8243	17_ascaris_lumbricoides	170000	180000	0	ascaris_germline_repeat	Ascaris_lumbricoides
8244	17_ascaris_lumbricoides	180000	190000	0	ascaris_germline_repeat	Ascaris_lumbricoides
8245	17_ascaris_lumbricoides	190000	200000	0	ascaris_germline_repeat	Ascaris_lumbricoides
8246	17_ascaris_lumbricoides	200000	210000	0	ascaris_germline_repeat	Ascaris_lumbricoides
8247	17_ascaris_lumbricoides	210000	220000	0	ascaris_germline_repeat	Ascaris_lumbricoides
8248	17_ascaris_lumbricoides	220000	230000	0	ascaris_germline_repeat	Ascaris_lumbricoides
8249	17_ascaris_lumbricoides	230000	240000	0	ascaris_germline_repeat	Ascaris_lumbricoides
8250	17_ascaris_lumbricoides	240000	250000	0	ascaris_germline_repeat	Ascaris_lumbricoides
8251	17_ascaris_lumbricoides	250000	260000	0	ascaris_germline_repeat	Ascaris_lumbricoides
8252	17_ascaris_lumbricoides	260000	270000	0	ascaris_germline_repeat	Ascaris_lumbricoides
8253	17_ascaris_lumbricoides	270000	280000	0	ascaris_germline_repeat	Ascaris_lumbricoides
8254	17_ascaris_lumbricoides	280000	290000	0	ascaris_germline_repeat	Ascaris_lumbricoides
8255	17_ascaris_lumbricoides	290000	300000	0	ascaris_germline_repeat	Ascaris_lumbricoides
8256	17_ascaris_lumbricoides	300000	310000	0	ascaris_germline_repeat	Ascaris_lumbricoides
8257	17_ascaris_lumbricoides	310000	320000	0	ascaris_germline_repeat	Ascaris_lumbricoides
8258	17_ascaris_lumbricoides	320000	330000	0	ascaris_germline_repeat	Ascaris_lumbricoides
8259	17_ascaris_lumbricoides	330000	340000	0	ascaris_germline_repeat	Ascaris_lumbricoides
8260	17_ascaris_lumbricoides	340000	350000	0	ascaris_germline_repeat	Ascaris_lumbricoides
8261	17_ascaris_lumbricoides	350000	360000	0	ascaris_germline_repeat	Ascaris_lumbricoides
8262	17_ascaris_lumbricoides	360000	370000	0	ascaris_germline_repeat	Ascaris_lumbricoides
8263	17_ascaris_lumbricoides	370000	380000	0	ascaris_germline_repeat	Ascaris_lumbricoides
8264	17_ascaris_lumbricoides	380000	390000	0	ascaris_germline_repeat	Ascaris_lumbricoides
8265	17_ascaris_lumbricoides	390000	400000	0	ascaris_germline_repeat	Ascaris_lumbricoides
8266	17_ascaris_lumbricoides	400000	410000	0	ascaris_germline_repeat	Ascaris_lumbricoides
8267	17_ascaris_lumbricoides	410000	420000	0	ascaris_germline_repeat	Ascaris_lumbricoides
8268	17_ascaris_lumbricoides	420000	430000	0	ascaris_germline_repeat	Ascaris_lumbricoides
8269	17_ascaris_lumbricoides	430000	440000	0	ascaris_germline_repeat	Ascaris_lumbricoides
8270	17_ascaris_lumbricoides	440000	450000	0	ascaris_germline_repeat	Ascaris_lumbricoides
8271	17_ascaris_lumbricoides	450000	460000	0	ascaris_germline_repeat	Ascaris_lumbricoides
8272	17_ascaris_lumbricoides	460000	470000	0	ascaris_germline_repeat	Ascaris_lumbricoides
8273	17_ascaris_lumbricoides	470000	480000	0	ascaris_germline_repeat	Ascaris_lumbricoides
8274	17_ascaris_lumbricoides	480000	490000	0	ascaris_germline_repeat	Ascaris_lumbricoides
8275	17_ascaris_lumbricoides	490000	500000	0	ascaris_germline_repeat	Ascaris_lumbricoides
8276	17_ascaris_lumbricoides	500000	510000	0	ascaris_germline_repeat	Ascaris_lumbricoides
8277	17_ascaris_lumbricoides	510000	520000	0	ascaris_germline_repeat	Ascaris_lumbricoides
8278	17_ascaris_lumbricoides	520000	530000	0	ascaris_germline_repeat	Ascaris_lumbricoides
8279	17_ascaris_lumbricoides	530000	540000	0	ascaris_germline_repeat	Ascaris_lumbricoides
8280	17_ascaris_lumbricoides	540000	550000	0	ascaris_germline_repeat	Ascaris_lumbricoides
8281	17_ascaris_lumbricoides	550000	560000	0	ascaris_germline_repeat	Ascaris_lumbricoides
8282	17_ascaris_lumbricoides	560000	570000	0	ascaris_germline_repeat	Ascaris_lumbricoides
8283	17_ascaris_lumbricoides	570000	580000	0	ascaris_germline_repeat	Ascaris_lumbricoides
8284	17_ascaris_lumbricoides	580000	590000	0	ascaris_germline_repeat	Ascaris_lumbricoides
8285	17_ascaris_lumbricoides	590000	600000	0	ascaris_germline_repeat	Ascaris_lumbricoides
8286	17_ascaris_lumbricoides	600000	610000	0	ascaris_germline_repeat	Ascaris_lumbricoides
8287	17_ascaris_lumbricoides	610000	620000	0	ascaris_germline_repeat	Ascaris_lumbricoides
8288	17_ascaris_lumbricoides	620000	630000	0	ascaris_germline_repeat	Ascaris_lumbricoides
8289	17_ascaris_lumbricoides	630000	640000	0	ascaris_germline_repeat	Ascaris_lumbricoides
8290	17_ascaris_lumbricoides	640000	650000	0	ascaris_germline_repeat	Ascaris_lumbricoides
8291	17_ascaris_lumbricoides	650000	660000	0	ascaris_germline_repeat	Ascaris_lumbricoides
8292	17_ascaris_lumbricoides	660000	670000	0	ascaris_germline_repeat	Ascaris_lumbricoides
8293	17_ascaris_lumbricoides	670000	680000	0	ascaris_germline_repeat	Ascaris_lumbricoides
8294	17_ascaris_lumbricoides	680000	690000	0	ascaris_germline_repeat	Ascaris_lumbricoides
8295	17_ascaris_lumbricoides	690000	700000	0	ascaris_germline_repeat	Ascaris_lumbricoides
8296	17_ascaris_lumbricoides	700000	710000	0	ascaris_germline_repeat	Ascaris_lumbricoides
8297	17_ascaris_lumbricoides	710000	720000	0	ascaris_germline_repeat	Ascaris_lumbricoides
8298	17_ascaris_lumbricoides	720000	730000	0	ascaris_germline_repeat	Ascaris_lumbricoides
8299	17_ascaris_lumbricoides	730000	740000	0	ascaris_germline_repeat	Ascaris_lumbricoides
8300	17_ascaris_lumbricoides	740000	750000	0	ascaris_germline_repeat	Ascaris_lumbricoides
8301	17_ascaris_lumbricoides	750000	760000	0	ascaris_germline_repeat	Ascaris_lumbricoides
8302	17_ascaris_lumbricoides	760000	770000	0	ascaris_germline_repeat	Ascaris_lumbricoides
8303	17_ascaris_lumbricoides	770000	780000	0	ascaris_germline_repeat	Ascaris_lumbricoides
8304	17_ascaris_lumbricoides	780000	790000	0	ascaris_germline_repeat	Ascaris_lumbricoides
8305	17_ascaris_lumbricoides	790000	800000	0	ascaris_germline_repeat	Ascaris_lumbricoides
8306	17_ascaris_lumbricoides	800000	810000	0	ascaris_germline_repeat	Ascaris_lumbricoides
8307	17_ascaris_lumbricoides	810000	820000	0	ascaris_germline_repeat	Ascaris_lumbricoides
8308	17_ascaris_lumbricoides	820000	830000	0	ascaris_germline_repeat	Ascaris_lumbricoides
8309	17_ascaris_lumbricoides	830000	840000	0	ascaris_germline_repeat	Ascaris_lumbricoides
8310	17_ascaris_lumbricoides	840000	850000	0	ascaris_germline_repeat	Ascaris_lumbricoides
8311	17_ascaris_lumbricoides	850000	860000	0	ascaris_germline_repeat	Ascaris_lumbricoides
8312	17_ascaris_lumbricoides	860000	870000	0	ascaris_germline_repeat	Ascaris_lumbricoides
8313	17_ascaris_lumbricoides	870000	880000	0	ascaris_germline_repeat	Ascaris_lumbricoides
8314	17_ascaris_lumbricoides	880000	890000	0	ascaris_germline_repeat	Ascaris_lumbricoides
8315	17_ascaris_lumbricoides	890000	900000	0	ascaris_germline_repeat	Ascaris_lumbricoides
8316	17_ascaris_lumbricoides	900000	910000	0	ascaris_germline_repeat	Ascaris_lumbricoides
8317	17_ascaris_lumbricoides	910000	920000	0	ascaris_germline_repeat	Ascaris_lumbricoides
8318	17_ascaris_lumbricoides	920000	930000	0	ascaris_germline_repeat	Ascaris_lumbricoides
8319	17_ascaris_lumbricoides	930000	940000	0	ascaris_germline_repeat	Ascaris_lumbricoides
8320	17_ascaris_lumbricoides	940000	950000	0	ascaris_germline_repeat	Ascaris_lumbricoides
8321	17_ascaris_lumbricoides	950000	960000	0	ascaris_germline_repeat	Ascaris_lumbricoides
8322	17_ascaris_lumbricoides	960000	970000	0	ascaris_germline_repeat	Ascaris_lumbricoides
8323	17_ascaris_lumbricoides	970000	980000	0	ascaris_germline_repeat	Ascaris_lumbricoides
8324	17_ascaris_lumbricoides	980000	990000	0	ascaris_germline_repeat	Ascaris_lumbricoides
8325	17_ascaris_lumbricoides	990000	1000000	0	ascaris_germline_repeat	Ascaris_lumbricoides
8326	17_ascaris_lumbricoides	1000000	1010000	0	ascaris_germline_repeat	Ascaris_lumbricoides
8327	17_ascaris_lumbricoides	1010000	1020000	0	ascaris_germline_repeat	Ascaris_lumbricoides
8328	17_ascaris_lumbricoides	1020000	1030000	0	ascaris_germline_repeat	Ascaris_lumbricoides
8329	17_ascaris_lumbricoides	1030000	1040000	0	ascaris_germline_repeat	Ascaris_lumbricoides
8330	17_ascaris_lumbricoides	1040000	1050000	0	ascaris_germline_repeat	Ascaris_lumbricoides
8331	17_ascaris_lumbricoides	1050000	1060000	0	ascaris_germline_repeat	Ascaris_lumbricoides
8332	17_ascaris_lumbricoides	1060000	1070000	0	ascaris_germline_repeat	Ascaris_lumbricoides
8333	17_ascaris_lumbricoides	1070000	1080000	0	ascaris_germline_repeat	Ascaris_lumbricoides
8334	17_ascaris_lumbricoides	1080000	1090000	0	ascaris_germline_repeat	Ascaris_lumbricoides
8335	17_ascaris_lumbricoides	1090000	1100000	0	ascaris_germline_repeat	Ascaris_lumbricoides
8336	17_ascaris_lumbricoides	1100000	1110000	0	ascaris_germline_repeat	Ascaris_lumbricoides
8337	17_ascaris_lumbricoides	1110000	1120000	0	ascaris_germline_repeat	Ascaris_lumbricoides
8338	17_ascaris_lumbricoides	1120000	1130000	0	ascaris_germline_repeat	Ascaris_lumbricoides
8339	17_ascaris_lumbricoides	1130000	1140000	0	ascaris_germline_repeat	Ascaris_lumbricoides
8340	17_ascaris_lumbricoides	1140000	1150000	0	ascaris_germline_repeat	Ascaris_lumbricoides
8341	17_ascaris_lumbricoides	1150000	1160000	0	ascaris_germline_repeat	Ascaris_lumbricoides
8342	17_ascaris_lumbricoides	1160000	1170000	0	ascaris_germline_repeat	Ascaris_lumbricoides
8343	17_ascaris_lumbricoides	1170000	1180000	0	ascaris_germline_repeat	Ascaris_lumbricoides
8344	17_ascaris_lumbricoides	1180000	1190000	0	ascaris_germline_repeat	Ascaris_lumbricoides
8345	17_ascaris_lumbricoides	1190000	1200000	0	ascaris_germline_repeat	Ascaris_lumbricoides
8346	17_ascaris_lumbricoides	1200000	1210000	0	ascaris_germline_repeat	Ascaris_lumbricoides
8347	17_ascaris_lumbricoides	1210000	1220000	0	ascaris_germline_repeat	Ascaris_lumbricoides
8348	17_ascaris_lumbricoides	1220000	1230000	0	ascaris_germline_repeat	Ascaris_lumbricoides
8349	17_ascaris_lumbricoides	1230000	1240000	0	ascaris_germline_repeat	Ascaris_lumbricoides
8350	17_ascaris_lumbricoides	1240000	1250000	0	ascaris_germline_repeat	Ascaris_lumbricoides
8351	17_ascaris_lumbricoides	1250000	1260000	0	ascaris_germline_repeat	Ascaris_lumbricoides
8352	17_ascaris_lumbricoides	1260000	1270000	0	ascaris_germline_repeat	Ascaris_lumbricoides
8353	17_ascaris_lumbricoides	1270000	1280000	0	ascaris_germline_repeat	Ascaris_lumbricoides
8354	17_ascaris_lumbricoides	1280000	1290000	0	ascaris_germline_repeat	Ascaris_lumbricoides
8355	17_ascaris_lumbricoides	1290000	1300000	0	ascaris_germline_repeat	Ascaris_lumbricoides
8356	17_ascaris_lumbricoides	1300000	1310000	0	ascaris_germline_repeat	Ascaris_lumbricoides
8357	17_ascaris_lumbricoides	1310000	1320000	0	ascaris_germline_repeat	Ascaris_lumbricoides
8358	17_ascaris_lumbricoides	1320000	1330000	0	ascaris_germline_repeat	Ascaris_lumbricoides
8359	17_ascaris_lumbricoides	1330000	1340000	0	ascaris_germline_repeat	Ascaris_lumbricoides
8360	17_ascaris_lumbricoides	1340000	1350000	0	ascaris_germline_repeat	Ascaris_lumbricoides
8361	17_ascaris_lumbricoides	1350000	1360000	0	ascaris_germline_repeat	Ascaris_lumbricoides
8362	17_ascaris_lumbricoides	1360000	1370000	0	ascaris_germline_repeat	Ascaris_lumbricoides
8363	17_ascaris_lumbricoides	1370000	1380000	0	ascaris_germline_repeat	Ascaris_lumbricoides
8364	17_ascaris_lumbricoides	1380000	1390000	0	ascaris_germline_repeat	Ascaris_lumbricoides
8365	17_ascaris_lumbricoides	1390000	1400000	0	ascaris_germline_repeat	Ascaris_lumbricoides
8366	17_ascaris_lumbricoides	1400000	1410000	0	ascaris_germline_repeat	Ascaris_lumbricoides
8367	17_ascaris_lumbricoides	1410000	1420000	0	ascaris_germline_repeat	Ascaris_lumbricoides
8368	17_ascaris_lumbricoides	1420000	1430000	0	ascaris_germline_repeat	Ascaris_lumbricoides
8369	17_ascaris_lumbricoides	1430000	1440000	0	ascaris_germline_repeat	Ascaris_lumbricoides
8370	17_ascaris_lumbricoides	1440000	1450000	0	ascaris_germline_repeat	Ascaris_lumbricoides
8371	17_ascaris_lumbricoides	1450000	1460000	0	ascaris_germline_repeat	Ascaris_lumbricoides
8372	17_ascaris_lumbricoides	1460000	1470000	0	ascaris_germline_repeat	Ascaris_lumbricoides
8373	17_ascaris_lumbricoides	1470000	1480000	0	ascaris_germline_repeat	Ascaris_lumbricoides
8374	17_ascaris_lumbricoides	1480000	1490000	1	ascaris_germline_repeat	Ascaris_lumbricoides
8375	17_ascaris_lumbricoides	1490000	1500000	0	ascaris_germline_repeat	Ascaris_lumbricoides
8376	17_ascaris_lumbricoides	1500000	1510000	0	ascaris_germline_repeat	Ascaris_lumbricoides
8377	17_ascaris_lumbricoides	1510000	1520000	0	ascaris_germline_repeat	Ascaris_lumbricoides
8378	17_ascaris_lumbricoides	1520000	1530000	0	ascaris_germline_repeat	Ascaris_lumbricoides
8379	17_ascaris_lumbricoides	1530000	1540000	0	ascaris_germline_repeat	Ascaris_lumbricoides
8380	17_ascaris_lumbricoides	1540000	1550000	0	ascaris_germline_repeat	Ascaris_lumbricoides
8381	17_ascaris_lumbricoides	1550000	1560000	0	ascaris_germline_repeat	Ascaris_lumbricoides
8382	17_ascaris_lumbricoides	1560000	1570000	0	ascaris_germline_repeat	Ascaris_lumbricoides
8383	17_ascaris_lumbricoides	1570000	1580000	0	ascaris_germline_repeat	Ascaris_lumbricoides
8384	17_ascaris_lumbricoides	1580000	1590000	0	ascaris_germline_repeat	Ascaris_lumbricoides
8385	17_ascaris_lumbricoides	1590000	1600000	0	ascaris_germline_repeat	Ascaris_lumbricoides
8386	17_ascaris_lumbricoides	1600000	1610000	0	ascaris_germline_repeat	Ascaris_lumbricoides
8387	17_ascaris_lumbricoides	1610000	1620000	0	ascaris_germline_repeat	Ascaris_lumbricoides
8388	17_ascaris_lumbricoides	1620000	1630000	0	ascaris_germline_repeat	Ascaris_lumbricoides
8389	17_ascaris_lumbricoides	1630000	1640000	0	ascaris_germline_repeat	Ascaris_lumbricoides
8390	17_ascaris_lumbricoides	1640000	1650000	0	ascaris_germline_repeat	Ascaris_lumbricoides
8391	17_ascaris_lumbricoides	1650000	1660000	0	ascaris_germline_repeat	Ascaris_lumbricoides
8392	17_ascaris_lumbricoides	1660000	1670000	0	ascaris_germline_repeat	Ascaris_lumbricoides
8393	17_ascaris_lumbricoides	1670000	1680000	0	ascaris_germline_repeat	Ascaris_lumbricoides
8394	17_ascaris_lumbricoides	1680000	1690000	0	ascaris_germline_repeat	Ascaris_lumbricoides
8395	17_ascaris_lumbricoides	1690000	1700000	0	ascaris_germline_repeat	Ascaris_lumbricoides
8396	17_ascaris_lumbricoides	1700000	1710000	0	ascaris_germline_repeat	Ascaris_lumbricoides
8397	17_ascaris_lumbricoides	1710000	1720000	0	ascaris_germline_repeat	Ascaris_lumbricoides
8398	17_ascaris_lumbricoides	1720000	1730000	0	ascaris_germline_repeat	Ascaris_lumbricoides
8399	17_ascaris_lumbricoides	1730000	1740000	0	ascaris_germline_repeat	Ascaris_lumbricoides
8400	17_ascaris_lumbricoides	1740000	1750000	0	ascaris_germline_repeat	Ascaris_lumbricoides
8401	17_ascaris_lumbricoides	1750000	1760000	0	ascaris_germline_repeat	Ascaris_lumbricoides
8402	17_ascaris_lumbricoides	1760000	1770000	0	ascaris_germline_repeat	Ascaris_lumbricoides
8403	17_ascaris_lumbricoides	1770000	1773754	0	ascaris_germline_repeat	Ascaris_lumbricoides
9162	23_ascaris_lumbricoides	0	10000	0	ascaris_germline_repeat	Ascaris_lumbricoides
9163	23_ascaris_lumbricoides	10000	20000	0	ascaris_germline_repeat	Ascaris_lumbricoides
9164	23_ascaris_lumbricoides	20000	30000	0	ascaris_germline_repeat	Ascaris_lumbricoides
9165	23_ascaris_lumbricoides	30000	40000	0	ascaris_germline_repeat	Ascaris_lumbricoides
9166	23_ascaris_lumbricoides	40000	50000	0	ascaris_germline_repeat	Ascaris_lumbricoides
9167	23_ascaris_lumbricoides	50000	60000	0	ascaris_germline_repeat	Ascaris_lumbricoides
9168	23_ascaris_lumbricoides	60000	70000	0	ascaris_germline_repeat	Ascaris_lumbricoides
9169	23_ascaris_lumbricoides	70000	80000	0	ascaris_germline_repeat	Ascaris_lumbricoides
9170	23_ascaris_lumbricoides	80000	90000	0	ascaris_germline_repeat	Ascaris_lumbricoides
9171	23_ascaris_lumbricoides	90000	100000	0	ascaris_germline_repeat	Ascaris_lumbricoides
9172	23_ascaris_lumbricoides	100000	110000	0	ascaris_germline_repeat	Ascaris_lumbricoides
9173	23_ascaris_lumbricoides	110000	120000	0	ascaris_germline_repeat	Ascaris_lumbricoides
9174	23_ascaris_lumbricoides	120000	130000	0	ascaris_germline_repeat	Ascaris_lumbricoides
9175	23_ascaris_lumbricoides	130000	140000	0	ascaris_germline_repeat	Ascaris_lumbricoides
9176	23_ascaris_lumbricoides	140000	150000	0	ascaris_germline_repeat	Ascaris_lumbricoides
9177	23_ascaris_lumbricoides	150000	160000	0	ascaris_germline_repeat	Ascaris_lumbricoides
9178	23_ascaris_lumbricoides	160000	170000	0	ascaris_germline_repeat	Ascaris_lumbricoides
9179	23_ascaris_lumbricoides	170000	180000	0	ascaris_germline_repeat	Ascaris_lumbricoides
9180	23_ascaris_lumbricoides	180000	190000	0	ascaris_germline_repeat	Ascaris_lumbricoides
9181	23_ascaris_lumbricoides	190000	200000	0	ascaris_germline_repeat	Ascaris_lumbricoides
9182	23_ascaris_lumbricoides	200000	210000	0	ascaris_germline_repeat	Ascaris_lumbricoides
9183	23_ascaris_lumbricoides	210000	220000	0	ascaris_germline_repeat	Ascaris_lumbricoides
9184	23_ascaris_lumbricoides	220000	230000	0	ascaris_germline_repeat	Ascaris_lumbricoides
9185	23_ascaris_lumbricoides	230000	240000	0	ascaris_germline_repeat	Ascaris_lumbricoides
9186	23_ascaris_lumbricoides	240000	250000	0	ascaris_germline_repeat	Ascaris_lumbricoides
9187	23_ascaris_lumbricoides	250000	260000	0	ascaris_germline_repeat	Ascaris_lumbricoides
9188	23_ascaris_lumbricoides	260000	270000	0	ascaris_germline_repeat	Ascaris_lumbricoides
9189	23_ascaris_lumbricoides	270000	280000	0	ascaris_germline_repeat	Ascaris_lumbricoides
9190	23_ascaris_lumbricoides	280000	290000	0	ascaris_germline_repeat	Ascaris_lumbricoides
9191	23_ascaris_lumbricoides	290000	300000	0	ascaris_germline_repeat	Ascaris_lumbricoides
9192	23_ascaris_lumbricoides	300000	310000	0	ascaris_germline_repeat	Ascaris_lumbricoides
9193	23_ascaris_lumbricoides	310000	320000	0	ascaris_germline_repeat	Ascaris_lumbricoides
9194	23_ascaris_lumbricoides	320000	330000	0	ascaris_germline_repeat	Ascaris_lumbricoides
9195	23_ascaris_lumbricoides	330000	340000	0	ascaris_germline_repeat	Ascaris_lumbricoides
9196	23_ascaris_lumbricoides	340000	350000	0	ascaris_germline_repeat	Ascaris_lumbricoides
9197	23_ascaris_lumbricoides	350000	360000	0	ascaris_germline_repeat	Ascaris_lumbricoides
9198	23_ascaris_lumbricoides	360000	370000	0	ascaris_germline_repeat	Ascaris_lumbricoides
9199	23_ascaris_lumbricoides	370000	380000	0	ascaris_germline_repeat	Ascaris_lumbricoides
9200	23_ascaris_lumbricoides	380000	390000	0	ascaris_germline_repeat	Ascaris_lumbricoides
9201	23_ascaris_lumbricoides	390000	400000	0	ascaris_germline_repeat	Ascaris_lumbricoides
9202	23_ascaris_lumbricoides	400000	410000	0	ascaris_germline_repeat	Ascaris_lumbricoides
9203	23_ascaris_lumbricoides	410000	420000	0	ascaris_germline_repeat	Ascaris_lumbricoides
9204	23_ascaris_lumbricoides	420000	430000	0	ascaris_germline_repeat	Ascaris_lumbricoides
9205	23_ascaris_lumbricoides	430000	440000	0	ascaris_germline_repeat	Ascaris_lumbricoides
9206	23_ascaris_lumbricoides	440000	450000	0	ascaris_germline_repeat	Ascaris_lumbricoides
9207	23_ascaris_lumbricoides	450000	460000	0	ascaris_germline_repeat	Ascaris_lumbricoides
9208	23_ascaris_lumbricoides	460000	470000	0	ascaris_germline_repeat	Ascaris_lumbricoides
9209	23_ascaris_lumbricoides	470000	480000	0	ascaris_germline_repeat	Ascaris_lumbricoides
9210	23_ascaris_lumbricoides	480000	490000	0	ascaris_germline_repeat	Ascaris_lumbricoides
9211	23_ascaris_lumbricoides	490000	500000	0	ascaris_germline_repeat	Ascaris_lumbricoides
9212	23_ascaris_lumbricoides	500000	510000	0	ascaris_germline_repeat	Ascaris_lumbricoides
9213	23_ascaris_lumbricoides	510000	520000	0	ascaris_germline_repeat	Ascaris_lumbricoides
9214	23_ascaris_lumbricoides	520000	530000	0	ascaris_germline_repeat	Ascaris_lumbricoides
9215	23_ascaris_lumbricoides	530000	540000	0	ascaris_germline_repeat	Ascaris_lumbricoides
9216	23_ascaris_lumbricoides	540000	550000	0	ascaris_germline_repeat	Ascaris_lumbricoides
9217	23_ascaris_lumbricoides	550000	560000	0	ascaris_germline_repeat	Ascaris_lumbricoides
9218	23_ascaris_lumbricoides	560000	570000	0	ascaris_germline_repeat	Ascaris_lumbricoides
9219	23_ascaris_lumbricoides	570000	580000	0	ascaris_germline_repeat	Ascaris_lumbricoides
9220	23_ascaris_lumbricoides	580000	590000	0	ascaris_germline_repeat	Ascaris_lumbricoides
9221	23_ascaris_lumbricoides	590000	600000	0	ascaris_germline_repeat	Ascaris_lumbricoides
9222	23_ascaris_lumbricoides	600000	610000	0	ascaris_germline_repeat	Ascaris_lumbricoides
9223	23_ascaris_lumbricoides	610000	620000	0	ascaris_germline_repeat	Ascaris_lumbricoides
9224	23_ascaris_lumbricoides	620000	630000	0	ascaris_germline_repeat	Ascaris_lumbricoides
9225	23_ascaris_lumbricoides	630000	640000	0	ascaris_germline_repeat	Ascaris_lumbricoides
9226	23_ascaris_lumbricoides	640000	650000	0	ascaris_germline_repeat	Ascaris_lumbricoides
9227	23_ascaris_lumbricoides	650000	660000	0	ascaris_germline_repeat	Ascaris_lumbricoides
9228	23_ascaris_lumbricoides	660000	670000	0	ascaris_germline_repeat	Ascaris_lumbricoides
9229	23_ascaris_lumbricoides	670000	680000	0	ascaris_germline_repeat	Ascaris_lumbricoides
9230	23_ascaris_lumbricoides	680000	690000	0	ascaris_germline_repeat	Ascaris_lumbricoides
9231	23_ascaris_lumbricoides	690000	700000	0	ascaris_germline_repeat	Ascaris_lumbricoides
9232	23_ascaris_lumbricoides	700000	710000	0	ascaris_germline_repeat	Ascaris_lumbricoides
9233	23_ascaris_lumbricoides	710000	720000	0	ascaris_germline_repeat	Ascaris_lumbricoides
9234	23_ascaris_lumbricoides	720000	730000	0	ascaris_germline_repeat	Ascaris_lumbricoides
9235	23_ascaris_lumbricoides	730000	740000	0	ascaris_germline_repeat	Ascaris_lumbricoides
9236	23_ascaris_lumbricoides	740000	750000	0	ascaris_germline_repeat	Ascaris_lumbricoides
9237	23_ascaris_lumbricoides	750000	760000	0	ascaris_germline_repeat	Ascaris_lumbricoides
9238	23_ascaris_lumbricoides	760000	770000	0	ascaris_germline_repeat	Ascaris_lumbricoides
9239	23_ascaris_lumbricoides	770000	780000	0	ascaris_germline_repeat	Ascaris_lumbricoides
9240	23_ascaris_lumbricoides	780000	790000	0	ascaris_germline_repeat	Ascaris_lumbricoides
9241	23_ascaris_lumbricoides	790000	800000	0	ascaris_germline_repeat	Ascaris_lumbricoides
9242	23_ascaris_lumbricoides	800000	810000	0	ascaris_germline_repeat	Ascaris_lumbricoides
9243	23_ascaris_lumbricoides	810000	820000	0	ascaris_germline_repeat	Ascaris_lumbricoides
9244	23_ascaris_lumbricoides	820000	830000	0	ascaris_germline_repeat	Ascaris_lumbricoides
9245	23_ascaris_lumbricoides	830000	840000	0	ascaris_germline_repeat	Ascaris_lumbricoides
9246	23_ascaris_lumbricoides	840000	850000	0	ascaris_germline_repeat	Ascaris_lumbricoides
9247	23_ascaris_lumbricoides	850000	860000	0	ascaris_germline_repeat	Ascaris_lumbricoides
9248	23_ascaris_lumbricoides	860000	870000	0	ascaris_germline_repeat	Ascaris_lumbricoides
9249	23_ascaris_lumbricoides	870000	880000	0	ascaris_germline_repeat	Ascaris_lumbricoides
9250	23_ascaris_lumbricoides	880000	890000	0	ascaris_germline_repeat	Ascaris_lumbricoides
9251	23_ascaris_lumbricoides	890000	900000	0	ascaris_germline_repeat	Ascaris_lumbricoides
9252	23_ascaris_lumbricoides	900000	910000	0	ascaris_germline_repeat	Ascaris_lumbricoides
9253	23_ascaris_lumbricoides	910000	920000	0	ascaris_germline_repeat	Ascaris_lumbricoides
9254	23_ascaris_lumbricoides	920000	930000	0	ascaris_germline_repeat	Ascaris_lumbricoides
9255	23_ascaris_lumbricoides	930000	940000	0	ascaris_germline_repeat	Ascaris_lumbricoides
9256	23_ascaris_lumbricoides	940000	950000	0	ascaris_germline_repeat	Ascaris_lumbricoides
9257	23_ascaris_lumbricoides	950000	960000	0	ascaris_germline_repeat	Ascaris_lumbricoides
9258	23_ascaris_lumbricoides	960000	970000	0	ascaris_germline_repeat	Ascaris_lumbricoides
9259	23_ascaris_lumbricoides	970000	980000	0	ascaris_germline_repeat	Ascaris_lumbricoides
9260	23_ascaris_lumbricoides	980000	990000	0	ascaris_germline_repeat	Ascaris_lumbricoides
9261	23_ascaris_lumbricoides	990000	1000000	0	ascaris_germline_repeat	Ascaris_lumbricoides
9262	23_ascaris_lumbricoides	1000000	1010000	0	ascaris_germline_repeat	Ascaris_lumbricoides
9263	23_ascaris_lumbricoides	1010000	1020000	0	ascaris_germline_repeat	Ascaris_lumbricoides
9264	23_ascaris_lumbricoides	1020000	1030000	0	ascaris_germline_repeat	Ascaris_lumbricoides
9265	23_ascaris_lumbricoides	1030000	1040000	0	ascaris_germline_repeat	Ascaris_lumbricoides
9266	23_ascaris_lumbricoides	1040000	1050000	0	ascaris_germline_repeat	Ascaris_lumbricoides
9267	23_ascaris_lumbricoides	1050000	1060000	0	ascaris_germline_repeat	Ascaris_lumbricoides
9268	23_ascaris_lumbricoides	1060000	1070000	0	ascaris_germline_repeat	Ascaris_lumbricoides
9269	23_ascaris_lumbricoides	1070000	1080000	0	ascaris_germline_repeat	Ascaris_lumbricoides
9270	23_ascaris_lumbricoides	1080000	1090000	0	ascaris_germline_repeat	Ascaris_lumbricoides
9271	23_ascaris_lumbricoides	1090000	1100000	0	ascaris_germline_repeat	Ascaris_lumbricoides
9272	23_ascaris_lumbricoides	1100000	1110000	0	ascaris_germline_repeat	Ascaris_lumbricoides
9273	23_ascaris_lumbricoides	1110000	1120000	0	ascaris_germline_repeat	Ascaris_lumbricoides
9274	23_ascaris_lumbricoides	1120000	1130000	0	ascaris_germline_repeat	Ascaris_lumbricoides
9275	23_ascaris_lumbricoides	1130000	1140000	10	ascaris_germline_repeat	Ascaris_lumbricoides
9276	23_ascaris_lumbricoides	1140000	1150000	12	ascaris_germline_repeat	Ascaris_lumbricoides
9277	23_ascaris_lumbricoides	1150000	1160000	0	ascaris_germline_repeat	Ascaris_lumbricoides
9278	23_ascaris_lumbricoides	1160000	1170000	0	ascaris_germline_repeat	Ascaris_lumbricoides
9279	23_ascaris_lumbricoides	1170000	1180000	0	ascaris_germline_repeat	Ascaris_lumbricoides
9280	23_ascaris_lumbricoides	1180000	1190000	0	ascaris_germline_repeat	Ascaris_lumbricoides
9281	23_ascaris_lumbricoides	1190000	1200000	0	ascaris_germline_repeat	Ascaris_lumbricoides
9282	23_ascaris_lumbricoides	1200000	1210000	0	ascaris_germline_repeat	Ascaris_lumbricoides
9283	23_ascaris_lumbricoides	1210000	1216367	0	ascaris_germline_repeat	Ascaris_lumbricoides
9940	42_ascaris_lumbricoides	0	10000	0	ascaris_germline_repeat	Ascaris_lumbricoides
9941	42_ascaris_lumbricoides	10000	20000	0	ascaris_germline_repeat	Ascaris_lumbricoides
9942	42_ascaris_lumbricoides	20000	30000	0	ascaris_germline_repeat	Ascaris_lumbricoides
9943	42_ascaris_lumbricoides	30000	40000	0	ascaris_germline_repeat	Ascaris_lumbricoides
9944	42_ascaris_lumbricoides	40000	50000	0	ascaris_germline_repeat	Ascaris_lumbricoides
9945	42_ascaris_lumbricoides	50000	60000	0	ascaris_germline_repeat	Ascaris_lumbricoides
9946	42_ascaris_lumbricoides	60000	70000	0	ascaris_germline_repeat	Ascaris_lumbricoides
9947	42_ascaris_lumbricoides	70000	80000	0	ascaris_germline_repeat	Ascaris_lumbricoides
9948	42_ascaris_lumbricoides	80000	90000	0	ascaris_germline_repeat	Ascaris_lumbricoides
9949	42_ascaris_lumbricoides	90000	100000	0	ascaris_germline_repeat	Ascaris_lumbricoides
9950	42_ascaris_lumbricoides	100000	110000	0	ascaris_germline_repeat	Ascaris_lumbricoides
9951	42_ascaris_lumbricoides	110000	120000	0	ascaris_germline_repeat	Ascaris_lumbricoides
9952	42_ascaris_lumbricoides	120000	130000	0	ascaris_germline_repeat	Ascaris_lumbricoides
9953	42_ascaris_lumbricoides	130000	140000	0	ascaris_germline_repeat	Ascaris_lumbricoides
9954	42_ascaris_lumbricoides	140000	150000	0	ascaris_germline_repeat	Ascaris_lumbricoides
9955	42_ascaris_lumbricoides	150000	160000	0	ascaris_germline_repeat	Ascaris_lumbricoides
9956	42_ascaris_lumbricoides	160000	170000	0	ascaris_germline_repeat	Ascaris_lumbricoides
9957	42_ascaris_lumbricoides	170000	180000	0	ascaris_germline_repeat	Ascaris_lumbricoides
9958	42_ascaris_lumbricoides	180000	190000	0	ascaris_germline_repeat	Ascaris_lumbricoides
9959	42_ascaris_lumbricoides	190000	200000	0	ascaris_germline_repeat	Ascaris_lumbricoides
9960	42_ascaris_lumbricoides	200000	210000	0	ascaris_germline_repeat	Ascaris_lumbricoides
9961	42_ascaris_lumbricoides	210000	220000	0	ascaris_germline_repeat	Ascaris_lumbricoides
9962	42_ascaris_lumbricoides	220000	230000	0	ascaris_germline_repeat	Ascaris_lumbricoides
9963	42_ascaris_lumbricoides	230000	240000	0	ascaris_germline_repeat	Ascaris_lumbricoides
9964	42_ascaris_lumbricoides	240000	250000	0	ascaris_germline_repeat	Ascaris_lumbricoides
9965	42_ascaris_lumbricoides	250000	260000	0	ascaris_germline_repeat	Ascaris_lumbricoides
9966	42_ascaris_lumbricoides	260000	270000	0	ascaris_germline_repeat	Ascaris_lumbricoides
9967	42_ascaris_lumbricoides	270000	280000	0	ascaris_germline_repeat	Ascaris_lumbricoides
9968	42_ascaris_lumbricoides	280000	290000	0	ascaris_germline_repeat	Ascaris_lumbricoides
9969	42_ascaris_lumbricoides	290000	300000	0	ascaris_germline_repeat	Ascaris_lumbricoides
9970	42_ascaris_lumbricoides	300000	310000	0	ascaris_germline_repeat	Ascaris_lumbricoides
9971	42_ascaris_lumbricoides	310000	320000	0	ascaris_germline_repeat	Ascaris_lumbricoides
9972	42_ascaris_lumbricoides	320000	330000	0	ascaris_germline_repeat	Ascaris_lumbricoides
9973	42_ascaris_lumbricoides	330000	340000	0	ascaris_germline_repeat	Ascaris_lumbricoides
9974	42_ascaris_lumbricoides	340000	350000	17	ascaris_germline_repeat	Ascaris_lumbricoides
9975	42_ascaris_lumbricoides	350000	360000	0	ascaris_germline_repeat	Ascaris_lumbricoides
9976	42_ascaris_lumbricoides	360000	370000	0	ascaris_germline_repeat	Ascaris_lumbricoides
9977	42_ascaris_lumbricoides	370000	380000	0	ascaris_germline_repeat	Ascaris_lumbricoides
9978	42_ascaris_lumbricoides	380000	390000	0	ascaris_germline_repeat	Ascaris_lumbricoides
9979	42_ascaris_lumbricoides	390000	400000	0	ascaris_germline_repeat	Ascaris_lumbricoides
9980	42_ascaris_lumbricoides	400000	410000	0	ascaris_germline_repeat	Ascaris_lumbricoides
9981	42_ascaris_lumbricoides	410000	416356	0	ascaris_germline_repeat	Ascaris_lumbricoides
10183	51_ascaris_lumbricoides	0	10000	0	ascaris_germline_repeat	Ascaris_lumbricoides
10184	51_ascaris_lumbricoides	10000	20000	0	ascaris_germline_repeat	Ascaris_lumbricoides
10185	51_ascaris_lumbricoides	20000	30000	1	ascaris_germline_repeat	Ascaris_lumbricoides
10186	51_ascaris_lumbricoides	30000	40000	0	ascaris_germline_repeat	Ascaris_lumbricoides
10187	51_ascaris_lumbricoides	40000	50000	0	ascaris_germline_repeat	Ascaris_lumbricoides
10188	51_ascaris_lumbricoides	50000	60000	0	ascaris_germline_repeat	Ascaris_lumbricoides
10189	51_ascaris_lumbricoides	60000	70000	0	ascaris_germline_repeat	Ascaris_lumbricoides
10190	51_ascaris_lumbricoides	70000	80000	0	ascaris_germline_repeat	Ascaris_lumbricoides
10191	51_ascaris_lumbricoides	80000	90000	0	ascaris_germline_repeat	Ascaris_lumbricoides
10192	51_ascaris_lumbricoides	90000	100000	0	ascaris_germline_repeat	Ascaris_lumbricoides
10193	51_ascaris_lumbricoides	100000	110000	0	ascaris_germline_repeat	Ascaris_lumbricoides
10194	51_ascaris_lumbricoides	110000	120000	0	ascaris_germline_repeat	Ascaris_lumbricoides
10195	51_ascaris_lumbricoides	120000	130000	0	ascaris_germline_repeat	Ascaris_lumbricoides
10196	51_ascaris_lumbricoides	130000	140000	0	ascaris_germline_repeat	Ascaris_lumbricoides
10197	51_ascaris_lumbricoides	140000	150000	0	ascaris_germline_repeat	Ascaris_lumbricoides
10198	51_ascaris_lumbricoides	150000	160000	0	ascaris_germline_repeat	Ascaris_lumbricoides
10199	51_ascaris_lumbricoides	160000	170000	0	ascaris_germline_repeat	Ascaris_lumbricoides
10200	51_ascaris_lumbricoides	170000	180000	0	ascaris_germline_repeat	Ascaris_lumbricoides
10201	51_ascaris_lumbricoides	180000	182630	0	ascaris_germline_repeat	Ascaris_lumbricoides
10202	52_ascaris_lumbricoides	0	10000	0	ascaris_germline_repeat	Ascaris_lumbricoides
10203	52_ascaris_lumbricoides	10000	20000	0	ascaris_germline_repeat	Ascaris_lumbricoides
10204	52_ascaris_lumbricoides	20000	30000	0	ascaris_germline_repeat	Ascaris_lumbricoides
10205	52_ascaris_lumbricoides	30000	40000	0	ascaris_germline_repeat	Ascaris_lumbricoides
10206	52_ascaris_lumbricoides	40000	50000	0	ascaris_germline_repeat	Ascaris_lumbricoides
10207	52_ascaris_lumbricoides	50000	60000	0	ascaris_germline_repeat	Ascaris_lumbricoides
10208	52_ascaris_lumbricoides	60000	70000	0	ascaris_germline_repeat	Ascaris_lumbricoides
10209	52_ascaris_lumbricoides	70000	80000	0	ascaris_germline_repeat	Ascaris_lumbricoides
[truncated: 25,360 more rows]
