# Supplementary material for: Global diversity of soil-transmitted helminths reveals population-biased genetic variation that impacts diagnostic targets
Source: Nat Commun. 2025 Jul 10;16:6374. doi: 10.1038/s41467-025-61687-0 (PMC12246136; doi:10.1038/s41467-025-61687-0)
Supplement: Supplementary file 14 — Source Data [file 41467_2025_61687_MOESM14_ESM.zip › 02_SOURCE_DATA_FOR_FIGURES copy/SOURCE_DATA_SUPP_FIGURE_9B.csv]

	Target_name	mean_efficiency	test	type_SNP	scaffold	repeat_type	sample_name
1	Trichuris_canonical	89.4	canonical	canonical	canonical	canonical	canonical
2	Trichuris_52_original	98.764	var1	no_SNP	52	repeat_1	52_wt
3	Trichuris_52_mutated	0	var1	SNP	52	repeat_1	52_mutated
4	Trichuris_56_original	96.751	var2	no_SNP	56	repeat_2	56_wt
5	Trichuris_56_mutated	0	var2	SNP	56	repeat_2	56_mutated
6	Trichuris_102_original	77.266	var3	no_SNP	102	repeat_3	102_wt
7	Trichuris_102_mutated	0	var3	SNP	102	repeat_3	102_mutated
