# Supplementary material for: Global diversity of soil-transmitted helminths reveals population-biased genetic variation that impacts diagnostic targets
Source: Nat Commun. 2025 Jul 10;16:6374. doi: 10.1038/s41467-025-61687-0 (PMC12246136; doi:10.1038/s41467-025-61687-0)
Supplement: Supplementary file 14 — Source Data [file 41467_2025_61687_MOESM14_ESM.zip › 02_SOURCE_DATA_FOR_FIGURES copy/SOURCE_DATA_SUPP_FIGURE_5C.csv]

	sample_id	PC1	PC2	country
1	ECU_ALUM001_trimmed	-0.427496816596722	0.00547918968188095	Ecuador
2	ETH001_trimmed	-0.391575680763299	-0.00859042302937372	Ethiopia
3	ETH002_trimmed	-0.379710242805533	-0.0162201914482302	Ethiopia
4	KEN_ALUM001_trimmed	-0.415626886878728	-0.111524645470023	Kenya
5	KEN_ALUM002_trimmed	-0.37683690885012	0.00281707669664814	Kenya
6	KEN_ALUM003_trimmed	-0.426363841267272	0.00773239448228561	Kenya
7	KEN_ALUM004_trimmed	-0.385938216414177	-0.00719101574923974	Kenya
8	KEN_ALUM005_trimmed	-0.431464653473047	0.0805561479142942	Kenya
9	KEN_ALUM006_trimmed	-0.417158157033449	-0.144856451338706	Kenya
10	KEN_ALUM007_trimmed	-0.417122406788958	-0.144806820651197	Kenya
11	KEN_ALUM008_trimmed	-0.426941977972478	0.10342242441184	Kenya
12	KEN_ALUM009_trimmed	-0.421387779798548	0.0202901952337785	Kenya
13	KEN_ALUM010_trimmed	-0.422398518009136	0.0846413875519271	Kenya
14	KEN_ALUM011_trimmed	-0.433311769667216	0.0755341664396203	Kenya
15	KEN_ALUM013_trimmed	-0.426870256770875	0.081135775667946	Kenya
16	KEN_ALUM014_trimmed	-0.428900530031828	0.00715583286812201	Kenya
17	KEN_ALUM015_trimmed	-0.426051873749598	0.00588650423247047	Kenya
18	KEN_ALUM016_trimmed	-0.43156847355795	0.0820134116335975	Kenya
19	KEN_ALUM017_trimmed	-0.431758368433202	0.00568767124604352	Kenya
20	KEN_ALUM018_trimmed	-0.431611611216195	0.00557725931897823	Kenya
21	KEN_ALUM019_trimmed	-0.43045167218979	0.0059967082712192	Kenya
22	KEN_ALUM020_trimmed	-0.385825206406339	-0.00683489929930401	Kenya
23	KEN_ALUM021_trimmed	-0.429463267310232	0.0852179906731624	Kenya
24	KEN_ALUM022_trimmed	-0.427849873992377	0.00517336492191031	Kenya
25	KEN_ALUM023_trimmed	-0.411738996551803	-0.117451510761695	Kenya
26	KEN_ALUM024_trimmed	-0.417087964754804	-0.144748715476684	Kenya
27	KEN_ALUM025_trimmed	-0.430525595586641	0.00599902913661529	Kenya
28	KEN_ALUM026_trimmed	-0.429505041079643	0.085267464807584	Kenya
29	KEN_ALUM027_trimmed	-0.426234089505129	0.00773621057067387	Kenya
30	KEN_ALUM028_trimmed	-0.426364932954489	0.00598014813245011	Kenya
31	KEN_ALUM029_trimmed	-0.428993165422209	0.00722377855385766	Kenya
32	KEN_ALUM030_trimmed	-0.427136669985879	0.00521333679797414	Kenya
33	KEN_ALUM031_trimmed	-0.424837220585686	0.0872633747231685	Kenya
34	KEN_ALUM032_trimmed	-0.420616017350348	-0.0936094160810964	Kenya
35	KEN_ALUM033_trimmed	-0.416715499766728	0.0880103300675497	Kenya
36	KEN_ALUM034_trimmed	-0.429877390592262	0.00572439948405918	Kenya
37	KEN_ALUM035_trimmed	-0.382766605987217	0.00202674772465743	Kenya
38	KEN_ALUM036_trimmed	-0.431641190034401	0.00572364828150441	Kenya
39	KEN_ALUM037_trimmed	-0.426960364943116	0.103499974598763	Kenya
40	KEN_ALUM038_trimmed	-0.416674424710547	0.0879187637041534	Kenya
41	KEN_ALUM039_trimmed	-0.42976902726345	0.0816883093679043	Kenya
42	KEN_ALUM040_trimmed	-0.426923723914844	0.103366023786434	Kenya
43	KEN_ALUM041_trimmed	-0.429764749901978	0.082552284229389	Kenya
44	KEN_ALUM042_trimmed	-0.41718479389354	-0.14484875127206	Kenya
45	KEN_ALUM043_trimmed	-0.416813731777656	0.0880816798304648	Kenya
46	KEN_ALUM045_trimmed	-0.427867618560121	0.00529927539300458	Kenya
47	KEN_ALUM046_trimmed	-0.426835361815617	0.103291302582755	Kenya
48	KEN_ALUM047_trimmed	-0.426780760845492	0.103081659354002	Kenya
49	KEN_ALUM048_trimmed	-0.41363877276648	0.020682188812881	Kenya
50	KEN_ALUM049_trimmed	-0.419235540443201	-0.0919678453183761	Kenya
51	KEN_ALUM050_trimmed	-0.416920881583946	-0.14463033215559	Kenya
52	KEN_ALUM051_trimmed	-0.431708218740439	0.00571072944143665	Kenya
53	KEN_ALUM052_trimmed	-0.42101093022275	-0.0966999964962648	Kenya
54	KEN_ALUM053_trimmed	-0.427749198076699	0.00526422381785458	Kenya
55	KEN_ALUM055_trimmed	-0.429508107997948	0.0851888388127737	Kenya
56	KEN_ALUM057_trimmed	-0.414175836561325	0.0125640109631604	Kenya
57	KEN_ALUM058_trimmed	-0.421988777575635	0.00631817343191589	Kenya
58	KEN_ALUM059_trimmed	-0.417116745665849	-0.144763193442579	Kenya
59	KEN_ALUM060_trimmed	-0.417100385009792	-0.143689350702638	Kenya
60	KEN_ALUM061_trimmed	-0.420986226344386	-0.0966659255475884	Kenya
61	KEN_ALUM062_trimmed	-0.411718989373714	-0.117340983027182	Kenya
62	KEN_ALUM064_trimmed	-0.417172980362358	-0.144872328437316	Kenya
63	KEN_ALUM065_trimmed	-0.431735837537235	0.00570798257005244	Kenya
64	KEN_ALUM067_trimmed	-0.424967281431492	0.083287648693973	Kenya
65	KEN_ALUM068_trimmed	-0.430465820844553	0.00599486732390439	Kenya
66	MMR002_trimmed	-0.0688269261627776	0.0164106417176095	Myanmar
67	MMR007_trimmed	-0.405217925932537	-0.00294801103576264	Myanmar
68	MMR013_trimmed	-0.348277076720659	-0.0192575866681102	Myanmar
69	MMR016_trimmed	-0.36676851890532	0.00278162589601244	Myanmar
70	MMR_NDK113_trimmed	-0.185234343349505	-0.00921563447953144	Myanmar
71	MMR_NDK63_trimmed	-0.19595176654703	-0.0166138834375517	Myanmar
72	MMR_NKD92_trimmed	-0.20662213466076	-0.0117557568513348	Myanmar
73	MMR_TKU102_trimmed	-0.346716658221848	0.00176607392091807	Myanmar
74	MMR_TKU23_trimmed	-0.408883906382635	-0.00213271147381271	Myanmar
75	MMR_TKU25_trimmed	-0.3641256108586	-0.00496796424328921	Myanmar
76	MOZ030_trimmed	-0.291124008651784	-0.0446237726405774	Mozambique
77	ZAF002_trimmed	-0.329559429822436	-0.00577488375561267	South Africa
78	ZAF003_trimmed	-0.309572596592236	-0.00501010721897354	South Africa
79	ZAF004_trimmed	-0.0808354795749913	-0.00117850129363504	South Africa
80	ZAF005_trimmed	-0.421217949681413	-0.00468952306287845	South Africa
81	ZAF006_trimmed	-0.337370707709884	-0.00491851600400989	South Africa
