# Supplementary material for: Global diversity of soil-transmitted helminths reveals population-biased genetic variation that impacts diagnostic targets
Source: Nat Commun. 2025 Jul 10;16:6374. doi: 10.1038/s41467-025-61687-0 (PMC12246136; doi:10.1038/s41467-025-61687-0)
Supplement: Supplementary file 14 — Source Data [file 41467_2025_61687_MOESM14_ESM.zip › 02_SOURCE_DATA_FOR_FIGURES copy/SOURCE_DATA_FIGURE_2B_partI.csv]

	chrom	snp_count	pi	sample_id	country	sample_type
1	Trichuris trichiura	NA	0.0125893	CHN_X	China	indv
2	Trichuris trichiura	NA	0.021138216	HND_X	Honduras	indv
3	Trichuris trichiura	NA	0.017774427	UGA_X	Uganda	indv
4	Ascaris suum - USA	0	NA	ECU_X	Ecuador	indv
5	Ascaris suum - USA	13	0.001090147	ETH_X	Ethiopia	indv
6	Ascaris suum - USA	41231	0.001828412	KEN_X	Kenya	indv
