# Supplementary material for: Global diversity of soil-transmitted helminths reveals population-biased genetic variation that impacts diagnostic targets
Source: Nat Commun. 2025 Jul 10;16:6374. doi: 10.1038/s41467-025-61687-0 (PMC12246136; doi:10.1038/s41467-025-61687-0)
Supplement: Supplementary file 14 — Source Data [file 41467_2025_61687_MOESM14_ESM.zip › 02_SOURCE_DATA_FOR_FIGURES copy/SOURCE_DATA_SUPP_FIGURE_6C.csv]

	sample.id	PC1	PC2	country
1	CHN_TT001_trimmed	-0.0396588808850376	-0.0232379103207649	China
2	CHN_TT002_trimmed	-0.024259011156468	-0.0168639267120853	China
3	CHN_TT003_trimmed	-0.0408468404543613	-0.0234699998129524	China
4	CHN_TT004_trimmed	-0.0360058493486501	-0.0212325304530806	China
5	CHN_TT005_trimmed	-0.0315467765631467	-0.0182683406679341	China
6	CHN_TT006_trimmed	-0.0474758725817351	-0.0126348585064264	China
7	CHN_TT007_trimmed	-0.0431447997670577	-0.0284305935905718	China
8	CMR001_trimmed	-0.324087669901918	-0.242843568579708	Cameroon
9	HND_TT001_trimmed	-0.322356499532384	-0.242591770689947	Honduras
10	HND_TT002_trimmed	-0.338904025207706	-0.22594225638721	Honduras
11	HND_TT003_trimmed	-0.32162731312842	-0.242981717799582	Honduras
12	HND_TT004_trimmed	-0.338274734085292	-0.226840226513454	Honduras
13	HND_TT005_trimmed	-0.332934868358452	-0.219790559084084	Honduras
14	HND_TT006_trimmed	-0.309804681455416	-0.221457267018468	Honduras
15	HND_TT007_trimmed	-0.330163864074192	-0.219869451576678	Honduras
16	HND_TT008_trimmed	-0.334724238854753	-0.228054746485387	Honduras
17	MOZ030_trimmed	-0.215823142721332	-0.160564636324662	Mozambique
18	UGA_TT001_trimmed	0.281699752816942	-0.298597486243828	Uganda
19	UGA_TT002_trimmed	0.27776107426894	-0.318648500488655	Uganda
20	UGA_TT003_trimmed	0.0889420720774003	-0.345870168619692	Uganda
21	UGA_TT004_trimmed	0.29498735476921	-0.264711294299799	Uganda
22	UGA_TT005_trimmed	0.266971974642349	-0.319886388322969	Uganda
23	UGA_TT006_trimmed	0.256439496414176	-0.335450135528356	Uganda
24	UGA_TT007_trimmed	0.263955299174954	-0.323071915443668	Uganda
25	UGA_TT008_trimmed	0.243064513219282	-0.34370251099901	Uganda
26	UGA_TT010_trimmed	0.266722320168405	-0.327577194468778	Uganda
27	UGA_TT011_trimmed	0.257145991889661	-0.332687916265129	Uganda
28	UGA_TT012_trimmed	0.235527125369346	-0.344128087791478	Uganda
29	UGA_TT013_trimmed	0.0998726972455993	-0.351170987849909	Uganda
30	ZAF006_trimmed	-0.209981339650747	-0.164302196050915	South Africa
