# Supplementary material for: Global diversity of soil-transmitted helminths reveals population-biased genetic variation that impacts diagnostic targets
Source: Nat Commun. 2025 Jul 10;16:6374. doi: 10.1038/s41467-025-61687-0 (PMC12246136; doi:10.1038/s41467-025-61687-0)
Supplement: Supplementary file 14 — Source Data [file 41467_2025_61687_MOESM14_ESM.zip › 02_SOURCE_DATA_FOR_FIGURES copy/SOURCE_DATA_SUPP_FIGURE_8.csv]

	species	sample_id	mito_or_repeat	worm_eggs	total_copy_numbers
1	Ascaris_lumbricoides	ARG001	FINAL_MITOGENOME_COPIES	eggs	1.16779509228079
2	Ascaris_lumbricoides	BEN001	FINAL_MITOGENOME_COPIES	eggs	1.15052007103514
3	Ascaris_lumbricoides	BEN002	FINAL_MITOGENOME_COPIES	eggs	1.55541154679533
4	Ascaris_lumbricoides	BEN003	FINAL_MITOGENOME_COPIES	eggs	1.19938628362688
5	Ascaris_lumbricoides	BEN005	FINAL_MITOGENOME_COPIES	eggs	3.69156312580602
6	Ascaris_lumbricoides	BEN005	FINAL_REPEAT_COPIES	eggs	56.1609840770689
7	Ascaris_lumbricoides	BEN006	FINAL_MITOGENOME_COPIES	eggs	2.8538566242332
8	Ascaris_lumbricoides	BEN007	FINAL_MITOGENOME_COPIES	eggs	2.6514108863531
9	Ascaris_lumbricoides	BEN008	FINAL_MITOGENOME_COPIES	eggs	2.0301118976866
10	Ascaris_lumbricoides	BEN009	FINAL_MITOGENOME_COPIES	eggs	1.30409959632349
11	Ascaris_lumbricoides	BEN009	FINAL_REPEAT_COPIES	eggs	18.2772433386911
12	Ascaris_lumbricoides	BEN010	FINAL_MITOGENOME_COPIES	eggs	2.40707982339436
13	Ascaris_lumbricoides	BEN010	FINAL_REPEAT_COPIES	eggs	19.6064973996868
14	Ascaris_lumbricoides	BEN011	FINAL_MITOGENOME_COPIES	eggs	1.70201018457057
15	Ascaris_lumbricoides	BEN012	FINAL_MITOGENOME_COPIES	eggs	1.49258355917737
16	Ascaris_lumbricoides	BEN013	FINAL_MITOGENOME_COPIES	eggs	1.33900403388902
17	Ascaris_lumbricoides	BEN014	FINAL_MITOGENOME_COPIES	eggs	2.25350029810601
18	Ascaris_lumbricoides	BEN014	FINAL_REPEAT_COPIES	eggs	15.6187352166996
19	Ascaris_lumbricoides	BEN015	FINAL_MITOGENOME_COPIES	eggs	1.89049414742446
20	Ascaris_lumbricoides	BEN017	FINAL_MITOGENOME_COPIES	eggs	2.47688869852543
21	Ascaris_lumbricoides	BEN018	FINAL_MITOGENOME_COPIES	eggs	3.0563023621133
22	Ascaris_lumbricoides	BEN019	FINAL_MITOGENOME_COPIES	eggs	3.74741022591087
23	Ascaris_lumbricoides	BEN019	FINAL_REPEAT_COPIES	eggs	95.7062923916914
24	Ascaris_lumbricoides	BEN020	FINAL_MITOGENOME_COPIES	eggs	1.2203289461662
25	Ascaris_lumbricoides	BEN021	FINAL_MITOGENOME_COPIES	eggs	2.36519449831572
26	Ascaris_lumbricoides	BEN022	FINAL_REPEAT_COPIES	eggs	15.6187352166996
27	Ascaris_lumbricoides	BEN023	FINAL_MITOGENOME_COPIES	eggs	1.49258355917737
28	Ascaris_lumbricoides	BEN024	FINAL_MITOGENOME_COPIES	eggs	2.56764023619582
29	Ascaris_lumbricoides	BEN024	FINAL_REPEAT_COPIES	eggs	16.9479892776954
30	Ascaris_lumbricoides	BEN025	FINAL_MITOGENOME_COPIES	eggs	5.55546009180554
31	Ascaris_lumbricoides	BEN025	FINAL_REPEAT_COPIES	eggs	31.5697839486482
32	Ascaris_lumbricoides	BGD001	FINAL_MITOGENOME_COPIES	eggs	1.13273925170258
33	Ascaris_lumbricoides	BGD006	FINAL_MITOGENOME_COPIES	eggs	6.15904654249087
34	Ascaris_lumbricoides	BGD008	FINAL_MITOGENOME_COPIES	eggs	3.00185352278959
35	Ascaris_lumbricoides	BGD009	FINAL_MITOGENOME_COPIES	eggs	1.27274781133457
36	Ascaris_lumbricoides	BGD010	FINAL_MITOGENOME_COPIES	eggs	1.28674866729777
37	Ascaris_lumbricoides	CHN_NEC001	FINAL_MITOGENOME_COPIES	worms	2.01501653954759
38	Ascaris_lumbricoides	CHN_TT001	FINAL_MITOGENOME_COPIES	worms	2.91117065880019
39	Ascaris_lumbricoides	CHN_TT002	FINAL_MITOGENOME_COPIES	worms	1.31489613388149
40	Ascaris_lumbricoides	CHN_TT002	FINAL_REPEAT_COPIES	worms	38.3272748010504
41	Ascaris_lumbricoides	CHN_TT003	FINAL_MITOGENOME_COPIES	worms	1.24488409331488
42	Ascaris_lumbricoides	CHN_TT004	FINAL_MITOGENOME_COPIES	worms	1.25188529737154
43	Ascaris_lumbricoides	CHN_TT006	FINAL_MITOGENOME_COPIES	worms	1.16787084869161
44	Ascaris_lumbricoides	CHN_TT007	FINAL_MITOGENOME_COPIES	worms	1.90999847869767
45	Ascaris_lumbricoides	ECU_ALUM001	FINAL_MITOGENOME_COPIES	worms	961.767314771206
46	Ascaris_lumbricoides	ETH001	FINAL_MITOGENOME_COPIES	worms	1326.76553141494
47	Ascaris_lumbricoides	ETH001	FINAL_REPEAT_COPIES	worms	16380.248796318
48	Ascaris_lumbricoides	ETH002	FINAL_MITOGENOME_COPIES	worms	286.351015463177
49	Ascaris_lumbricoides	ETH002	FINAL_REPEAT_COPIES	worms	46088.3354800057
50	Ascaris_lumbricoides	ETH_ET103	FINAL_MITOGENOME_COPIES	eggs	0.194112540349347
51	Ascaris_lumbricoides	KEN001	FINAL_MITOGENOME_COPIES	eggs	0.0277697143912714
52	Ascaris_lumbricoides	KEN002	FINAL_MITOGENOME_COPIES	eggs	0.047146676681158
53	Ascaris_lumbricoides	KEN005	FINAL_MITOGENOME_COPIES	eggs	0.0302971442551696
54	Ascaris_lumbricoides	KEN008	FINAL_MITOGENOME_COPIES	eggs	0.0756223864810782
55	Ascaris_lumbricoides	KEN_ALUM001	FINAL_MITOGENOME_COPIES	worms	1763.61811713596
56	Ascaris_lumbricoides	KEN_ALUM001	FINAL_REPEAT_COPIES	worms	0.97855456847386
57	Ascaris_lumbricoides	KEN_ALUM002	FINAL_MITOGENOME_COPIES	worms	1159.67122764375
58	Ascaris_lumbricoides	KEN_ALUM002	FINAL_REPEAT_COPIES	worms	3808.62005567744
59	Ascaris_lumbricoides	KEN_ALUM003	FINAL_MITOGENOME_COPIES	worms	1557.78203858087
60	Ascaris_lumbricoides	KEN_ALUM003	FINAL_REPEAT_COPIES	worms	11054.9842325654
61	Ascaris_lumbricoides	KEN_ALUM004	FINAL_MITOGENOME_COPIES	worms	216.989763025684
62	Ascaris_lumbricoides	KEN_ALUM004	FINAL_REPEAT_COPIES	worms	2.03731852780623
63	Ascaris_lumbricoides	KEN_ALUM005	FINAL_MITOGENOME_COPIES	worms	372.571774129615
64	Ascaris_lumbricoides	KEN_ALUM005	FINAL_REPEAT_COPIES	worms	0.569486675095443
65	Ascaris_lumbricoides	KEN_ALUM006	FINAL_MITOGENOME_COPIES	worms	789.862407827238
66	Ascaris_lumbricoides	KEN_ALUM007	FINAL_MITOGENOME_COPIES	worms	470.604375727906
67	Ascaris_lumbricoides	KEN_ALUM008	FINAL_MITOGENOME_COPIES	worms	1210.66498956841
68	Ascaris_lumbricoides	KEN_ALUM008	FINAL_REPEAT_COPIES	worms	6447.52552646621
69	Ascaris_lumbricoides	KEN_ALUM009	FINAL_MITOGENOME_COPIES	worms	1286.19470362115
70	Ascaris_lumbricoides	KEN_ALUM009	FINAL_REPEAT_COPIES	worms	4900.31555423714
71	Ascaris_lumbricoides	KEN_ALUM010	FINAL_MITOGENOME_COPIES	worms	732.036834485137
72	Ascaris_lumbricoides	KEN_ALUM010	FINAL_REPEAT_COPIES	worms	0.697821700469064
73	Ascaris_lumbricoides	KEN_ALUM011	FINAL_MITOGENOME_COPIES	worms	393.266032864565
74	Ascaris_lumbricoides	KEN_ALUM012	FINAL_MITOGENOME_COPIES	worms	407.536238866783
75	Ascaris_lumbricoides	KEN_ALUM013	FINAL_MITOGENOME_COPIES	worms	407.084502902442
76	Ascaris_lumbricoides	KEN_ALUM014	FINAL_MITOGENOME_COPIES	worms	422.9961903536
77	Ascaris_lumbricoides	KEN_ALUM015	FINAL_MITOGENOME_COPIES	worms	211.393359325717
78	Ascaris_lumbricoides	KEN_ALUM016	FINAL_MITOGENOME_COPIES	worms	387.475185560401
79	Ascaris_lumbricoides	KEN_ALUM017	FINAL_MITOGENOME_COPIES	worms	1530.20373487796
80	Ascaris_lumbricoides	KEN_ALUM017	FINAL_REPEAT_COPIES	worms	403.435542770337
81	Ascaris_lumbricoides	KEN_ALUM018	FINAL_MITOGENOME_COPIES	worms	417.140977835569
82	Ascaris_lumbricoides	KEN_ALUM018	FINAL_REPEAT_COPIES	worms	16.508429461863
83	Ascaris_lumbricoides	KEN_ALUM019	FINAL_MITOGENOME_COPIES	worms	408.250996032293
84	Ascaris_lumbricoides	KEN_ALUM019	FINAL_REPEAT_COPIES	worms	255.947694409569
85	Ascaris_lumbricoides	KEN_ALUM020	FINAL_MITOGENOME_COPIES	worms	727.675670007319
86	Ascaris_lumbricoides	KEN_ALUM021	FINAL_MITOGENOME_COPIES	worms	545.621358508918
87	Ascaris_lumbricoides	KEN_ALUM021	FINAL_REPEAT_COPIES	worms	3.47306662417362
88	Ascaris_lumbricoides	KEN_ALUM022	FINAL_MITOGENOME_COPIES	worms	278.727966292424
89	Ascaris_lumbricoides	KEN_ALUM023	FINAL_MITOGENOME_COPIES	worms	408.762884827395
90	Ascaris_lumbricoides	KEN_ALUM024	FINAL_MITOGENOME_COPIES	worms	335.75436631156
91	Ascaris_lumbricoides	KEN_ALUM025	FINAL_MITOGENOME_COPIES	worms	574.422938265957
92	Ascaris_lumbricoides	KEN_ALUM026	FINAL_MITOGENOME_COPIES	worms	365.302548850395
93	Ascaris_lumbricoides	KEN_ALUM026	FINAL_REPEAT_COPIES	worms	2.57472144655827
94	Ascaris_lumbricoides	KEN_ALUM027	FINAL_MITOGENOME_COPIES	worms	308.19830399145
95	Ascaris_lumbricoides	KEN_ALUM028	FINAL_MITOGENOME_COPIES	worms	451.014603843479
96	Ascaris_lumbricoides	KEN_ALUM028	FINAL_REPEAT_COPIES	worms	0.441151649721822
97	Ascaris_lumbricoides	KEN_ALUM029	FINAL_MITOGENOME_COPIES	worms	278.992672446836
98	Ascaris_lumbricoides	KEN_ALUM029	FINAL_REPEAT_COPIES	worms	2.79128680187626
99	Ascaris_lumbricoides	KEN_ALUM030	FINAL_MITOGENOME_COPIES	worms	1183.50725019485
100	Ascaris_lumbricoides	KEN_ALUM030	FINAL_REPEAT_COPIES	worms	257.315736343653
101	Ascaris_lumbricoides	KEN_ALUM031	FINAL_MITOGENOME_COPIES	worms	475.665301287376
102	Ascaris_lumbricoides	KEN_ALUM031	FINAL_REPEAT_COPIES	worms	2.09346510140719
103	Ascaris_lumbricoides	KEN_ALUM032	FINAL_MITOGENOME_COPIES	worms	302.80746458708
104	Ascaris_lumbricoides	KEN_ALUM032	FINAL_REPEAT_COPIES	worms	0.85824048218609
105	Ascaris_lumbricoides	KEN_ALUM033	FINAL_MITOGENOME_COPIES	worms	437.070436293704
106	Ascaris_lumbricoides	KEN_ALUM034	FINAL_MITOGENOME_COPIES	worms	1030.3156822562
107	Ascaris_lumbricoides	KEN_ALUM035	FINAL_MITOGENOME_COPIES	worms	781.68903663804
108	Ascaris_lumbricoides	KEN_ALUM036	FINAL_MITOGENOME_COPIES	worms	634.71359820198
109	Ascaris_lumbricoides	KEN_ALUM037	FINAL_MITOGENOME_COPIES	worms	1442.05169909427
110	Ascaris_lumbricoides	KEN_ALUM038	FINAL_MITOGENOME_COPIES	worms	243.228360405406
111	Ascaris_lumbricoides	KEN_ALUM038	FINAL_REPEAT_COPIES	worms	65.2371285049061
112	Ascaris_lumbricoides	KEN_ALUM039	FINAL_MITOGENOME_COPIES	worms	221.603670489893
113	Ascaris_lumbricoides	KEN_ALUM039	FINAL_REPEAT_COPIES	worms	1.01865926390312
114	Ascaris_lumbricoides	KEN_ALUM040	FINAL_MITOGENOME_COPIES	worms	497.756217765116
115	Ascaris_lumbricoides	KEN_ALUM041	FINAL_MITOGENOME_COPIES	worms	841.013207394108
116	Ascaris_lumbricoides	KEN_ALUM042	FINAL_MITOGENOME_COPIES	worms	1005.39589777946
117	Ascaris_lumbricoides	KEN_ALUM043	FINAL_MITOGENOME_COPIES	worms	756.675063275039
118	Ascaris_lumbricoides	KEN_ALUM044	FINAL_MITOGENOME_COPIES	worms	364.305562016749
119	Ascaris_lumbricoides	KEN_ALUM045	FINAL_MITOGENOME_COPIES	worms	301.447538824978
120	Ascaris_lumbricoides	KEN_ALUM046	FINAL_MITOGENOME_COPIES	worms	310.525561410128
121	Ascaris_lumbricoides	KEN_ALUM046	FINAL_REPEAT_COPIES	worms	13.2612859552742
122	Ascaris_lumbricoides	KEN_ALUM047	FINAL_MITOGENOME_COPIES	worms	474.147158415794
123	Ascaris_lumbricoides	KEN_ALUM048	FINAL_MITOGENOME_COPIES	worms	722.076233391514
124	Ascaris_lumbricoides	KEN_ALUM049	FINAL_MITOGENOME_COPIES	worms	887.037873711019
125	Ascaris_lumbricoides	KEN_ALUM050	FINAL_MITOGENOME_COPIES	worms	399.655207065175
126	Ascaris_lumbricoides	KEN_ALUM051	FINAL_MITOGENOME_COPIES	worms	1045.52440721454
127	Ascaris_lumbricoides	KEN_ALUM052	FINAL_MITOGENOME_COPIES	worms	845.74910547308
128	Ascaris_lumbricoides	KEN_ALUM053	FINAL_MITOGENOME_COPIES	worms	519.429434334016
129	Ascaris_lumbricoides	KEN_ALUM054	FINAL_MITOGENOME_COPIES	worms	1277.09595611111
130	Ascaris_lumbricoides	KEN_ALUM055	FINAL_MITOGENOME_COPIES	worms	353.731469447496
131	Ascaris_lumbricoides	KEN_ALUM055	FINAL_REPEAT_COPIES	worms	1.36355964459472
132	Ascaris_lumbricoides	KEN_ALUM056	FINAL_MITOGENOME_COPIES	worms	398.884846442659
133	Ascaris_lumbricoides	KEN_ALUM057	FINAL_MITOGENOME_COPIES	worms	275.210963389148
134	Ascaris_lumbricoides	KEN_ALUM058	FINAL_MITOGENOME_COPIES	worms	349.300547905434
135	Ascaris_lumbricoides	KEN_ALUM059	FINAL_MITOGENOME_COPIES	worms	962.094621388557
136	Ascaris_lumbricoides	KEN_ALUM059	FINAL_REPEAT_COPIES	worms	13068.5911247325
137	Ascaris_lumbricoides	KEN_ALUM060	FINAL_MITOGENOME_COPIES	worms	307.008053020879
138	Ascaris_lumbricoides	KEN_ALUM060	FINAL_REPEAT_COPIES	worms	0.697821700469064
139	Ascaris_lumbricoides	KEN_ALUM061	FINAL_MITOGENOME_COPIES	worms	498.275857345134
140	Ascaris_lumbricoides	KEN_ALUM062	FINAL_MITOGENOME_COPIES	worms	247.255061664569
141	Ascaris_lumbricoides	KEN_ALUM063	FINAL_MITOGENOME_COPIES	worms	1599.93940021537
142	Ascaris_lumbricoides	KEN_ALUM064	FINAL_MITOGENOME_COPIES	worms	1225.61524269934
143	Ascaris_lumbricoides	KEN_ALUM065	FINAL_MITOGENOME_COPIES	worms	1016.05322703889
144	Ascaris_lumbricoides	KEN_ALUM066	FINAL_MITOGENOME_COPIES	worms	269.237972639459
145	Ascaris_lumbricoides	KEN_ALUM067	FINAL_MITOGENOME_COPIES	worms	260.000384982235
146	Ascaris_lumbricoides	KEN_ALUM067	FINAL_REPEAT_COPIES	worms	28.2290660193921
147	Ascaris_lumbricoides	KEN_ALUM068	FINAL_MITOGENOME_COPIES	worms	331.868864134127
148	Ascaris_lumbricoides	LKA_HA15	FINAL_MITOGENOME_COPIES	eggs	1.27307558534184
149	Ascaris_lumbricoides	LKA_HA9	FINAL_MITOGENOME_COPIES	eggs	1.1330309689465
150	Ascaris_lumbricoides	MMR001	FINAL_MITOGENOME_COPIES	eggs	9.31829117210649
151	Ascaris_lumbricoides	MMR002	FINAL_MITOGENOME_COPIES	eggs	340.681419060085
152	Ascaris_lumbricoides	MMR002	FINAL_REPEAT_COPIES	eggs	4525.21520185208
153	Ascaris_lumbricoides	MMR006	FINAL_MITOGENOME_COPIES	eggs	6.71601744049894
154	Ascaris_lumbricoides	MMR007	FINAL_MITOGENOME_COPIES	eggs	94.7700211214808
155	Ascaris_lumbricoides	MMR007	FINAL_REPEAT_COPIES	eggs	940.308284978092
156	Ascaris_lumbricoides	MMR008	FINAL_MITOGENOME_COPIES	eggs	13.9399293194415
157	Ascaris_lumbricoides	MMR008	FINAL_REPEAT_COPIES	eggs	16.8472589263596
158	Ascaris_lumbricoides	MMR009	FINAL_MITOGENOME_COPIES	eggs	4.32192560741999
159	Ascaris_lumbricoides	MMR010	FINAL_MITOGENOME_COPIES	eggs	3.72513749830466
160	Ascaris_lumbricoides	MMR013	FINAL_MITOGENOME_COPIES	eggs	46.9506390294605
161	Ascaris_lumbricoides	MMR013	FINAL_REPEAT_COPIES	eggs	477.008664503202
162	Ascaris_lumbricoides	MMR015	FINAL_MITOGENOME_COPIES	eggs	10.3245036816614
163	Ascaris_lumbricoides	MMR016	FINAL_MITOGENOME_COPIES	eggs	86.4774421634247
164	Ascaris_lumbricoides	MMR016	FINAL_REPEAT_COPIES	eggs	696.078086947597
165	Ascaris_lumbricoides	MMR017	FINAL_MITOGENOME_COPIES	eggs	4.55786509241908
166	Ascaris_lumbricoides	MMR020	FINAL_MITOGENOME_COPIES	eggs	7.23647218682045
167	Ascaris_lumbricoides	MMR020	FINAL_REPEAT_COPIES	eggs	16.8472589263596
168	Ascaris_lumbricoides	MMR024	FINAL_MITOGENOME_COPIES	eggs	12.2258983548893
169	Ascaris_lumbricoides	MMR024	FINAL_REPEAT_COPIES	eggs	22.1326734914921
170	Ascaris_lumbricoides	MMR025	FINAL_MITOGENOME_COPIES	eggs	9.01989711754882
171	Ascaris_lumbricoides	MMR026	FINAL_MITOGENOME_COPIES	eggs	32.2807545798115
172	Ascaris_lumbricoides	MMR026	FINAL_REPEAT_COPIES	eggs	252.378545485074
173	Ascaris_lumbricoides	MMR028	FINAL_MITOGENOME_COPIES	eggs	8.75620004607926
174	Ascaris_lumbricoides	MMR030	FINAL_MITOGENOME_COPIES	eggs	7.20177520373235
175	Ascaris_lumbricoides	MMR031	FINAL_MITOGENOME_COPIES	eggs	1.85843980816485
176	Ascaris_lumbricoides	MMR032	FINAL_MITOGENOME_COPIES	eggs	4.01659215624471
177	Ascaris_lumbricoides	MMR033	FINAL_MITOGENOME_COPIES	eggs	4.41213776344906
178	Ascaris_lumbricoides	MMR034	FINAL_MITOGENOME_COPIES	eggs	7.59732081093669
179	Ascaris_lumbricoides	MMR_NDK113	FINAL_MITOGENOME_COPIES	eggs	34.6193312399495
180	Ascaris_lumbricoides	MMR_NDK113	FINAL_REPEAT_COPIES	eggs	388.788877276359
181	Ascaris_lumbricoides	MMR_NDK63	FINAL_MITOGENOME_COPIES	eggs	86.144351125779
182	Ascaris_lumbricoides	MMR_NDK63	FINAL_REPEAT_COPIES	eggs	988.476159259473
183	Ascaris_lumbricoides	MMR_NKD92	FINAL_MITOGENOME_COPIES	eggs	155.232983850805
184	Ascaris_lumbricoides	MMR_NKD92	FINAL_REPEAT_COPIES	eggs	875.801613833295
185	Ascaris_lumbricoides	MMR_TKU102	FINAL_MITOGENOME_COPIES	eggs	126.129154436506
186	Ascaris_lumbricoides	MMR_TKU102	FINAL_REPEAT_COPIES	eggs	1477.16325815107
187	Ascaris_lumbricoides	MMR_TKU23	FINAL_MITOGENOME_COPIES	eggs	23.7244785502859
188	Ascaris_lumbricoides	MMR_TKU23	FINAL_REPEAT_COPIES	eggs	166.004767021788
189	Ascaris_lumbricoides	MMR_TKU25	FINAL_MITOGENOME_COPIES	eggs	107.788329176136
190	Ascaris_lumbricoides	MMR_TKU25	FINAL_REPEAT_COPIES	eggs	1387.01973547589
191	Ascaris_lumbricoides	MOZ011	FINAL_MITOGENOME_COPIES	eggs	17.9694677059058
192	Ascaris_lumbricoides	MOZ011	FINAL_REPEAT_COPIES	eggs	1716.01007829339
193	Ascaris_lumbricoides	MOZ018	FINAL_MITOGENOME_COPIES	eggs	2.14363696113279
194	Ascaris_lumbricoides	MOZ028	FINAL_MITOGENOME_COPIES	eggs	68.1900122717473
195	Ascaris_lumbricoides	MOZ028	FINAL_REPEAT_COPIES	eggs	11470.6670549772
196	Ascaris_lumbricoides	MOZ029	FINAL_MITOGENOME_COPIES	eggs	3.49110126433675
197	Ascaris_lumbricoides	MOZ029	FINAL_REPEAT_COPIES	eggs	43.8534090762495
198	Ascaris_lumbricoides	MOZ030	FINAL_MITOGENOME_COPIES	eggs	331.392414558296
199	Ascaris_lumbricoides	MOZ030	FINAL_REPEAT_COPIES	eggs	170583.56575094
200	Ascaris_lumbricoides	MOZ031	FINAL_MITOGENOME_COPIES	eggs	1.66927452786201
201	Ascaris_lumbricoides	MYS055	FINAL_MITOGENOME_COPIES	eggs	1.08400599837287
202	Ascaris_lumbricoides	MYS056	FINAL_MITOGENOME_COPIES	eggs	1.14702553190014
203	Ascaris_lumbricoides	MYS070	FINAL_MITOGENOME_COPIES	eggs	1.29407111013042
204	Ascaris_lumbricoides	MYS072	FINAL_MITOGENOME_COPIES	eggs	1.24505591738699
205	Ascaris_lumbricoides	MYS077	FINAL_MITOGENOME_COPIES	eggs	1.15402770229205
206	Ascaris_lumbricoides	MYS080	FINAL_MITOGENOME_COPIES	eggs	1.18203638385973
207	Ascaris_lumbricoides	MYS153	FINAL_MITOGENOME_COPIES	eggs	1.09801033915671
208	Ascaris_lumbricoides	MYS159	FINAL_MITOGENOME_COPIES	eggs	1.18203638385973
209	Ascaris_lumbricoides	MYS213	FINAL_MITOGENOME_COPIES	eggs	1.88225342305156
210	Ascaris_lumbricoides	MYS214	FINAL_MITOGENOME_COPIES	eggs	1.94527295657882
211	Ascaris_lumbricoides	MYS215	FINAL_MITOGENOME_COPIES	eggs	1.34308630287385
212	Ascaris_lumbricoides	MYS216	FINAL_MITOGENOME_COPIES	eggs	1.35008847326577
213	Ascaris_lumbricoides	MYS243	FINAL_MITOGENOME_COPIES	eggs	1.1330211911163
214	Ascaris_lumbricoides	MYS245	FINAL_MITOGENOME_COPIES	eggs	1.11201467994054
215	Ascaris_lumbricoides	MYS246	FINAL_MITOGENOME_COPIES	eggs	1.35008847326577
216	Ascaris_lumbricoides	MYS316	FINAL_MITOGENOME_COPIES	eggs	1.81223171913237
217	Ascaris_lumbricoides	MYS319	FINAL_MITOGENOME_COPIES	eggs	1.1330211911163
218	Ascaris_lumbricoides	MYS322	FINAL_MITOGENOME_COPIES	eggs	1.16803204307589
219	Ascaris_lumbricoides	MYS337	FINAL_MITOGENOME_COPIES	eggs	1.35008847326577
220	Ascaris_lumbricoides	MYS340	FINAL_MITOGENOME_COPIES	eggs	1.37809715483344
221	Ascaris_lumbricoides	MYS341	FINAL_MITOGENOME_COPIES	eggs	1.33608413248193
222	Ascaris_lumbricoides	MYS342	FINAL_MITOGENOME_COPIES	eggs	4.19997182277651
223	Ascaris_lumbricoides	MYS343	FINAL_MITOGENOME_COPIES	eggs	2.4354248840131
224	Ascaris_lumbricoides	MYS344	FINAL_MITOGENOME_COPIES	eggs	1.22404940621124
225	Ascaris_lumbricoides	MYS345	FINAL_MITOGENOME_COPIES	eggs	2.28837930578282
226	Ascaris_lumbricoides	MYS351	FINAL_MITOGENOME_COPIES	eggs	1.37809715483344
227	Ascaris_lumbricoides	MYS354	FINAL_MITOGENOME_COPIES	eggs	1.37109498444152
228	Ascaris_lumbricoides	MYS355	FINAL_MITOGENOME_COPIES	eggs	1.62317311855058
229	Ascaris_lumbricoides	MYS362	FINAL_MITOGENOME_COPIES	eggs	1.11901685033246
230	Ascaris_lumbricoides	MYS363	FINAL_MITOGENOME_COPIES	eggs	1.17503421346781
231	Ascaris_lumbricoides	MYS367	FINAL_MITOGENOME_COPIES	eggs	1.53214490345564
232	Ascaris_lumbricoides	MYS423	FINAL_MITOGENOME_COPIES	eggs	1.10501250954863
233	Ascaris_lumbricoides	MYS424	FINAL_MITOGENOME_COPIES	eggs	1.09801033915671
234	Ascaris_lumbricoides	MYS497	FINAL_MITOGENOME_COPIES	eggs	1.14002336150822
235	Ascaris_lumbricoides	MYS503	FINAL_MITOGENOME_COPIES	eggs	1.53914707384756
236	Ascaris_lumbricoides	MYS514	FINAL_MITOGENOME_COPIES	eggs	1.38509932522536
237	Ascaris_lumbricoides	MYS526	FINAL_MITOGENOME_COPIES	eggs	1.32207979169809
238	Ascaris_lumbricoides	MYS527	FINAL_MITOGENOME_COPIES	eggs	1.20304289503548
239	Ascaris_lumbricoides	MYS632	FINAL_MITOGENOME_COPIES	eggs	1.10501250954863
240	Ascaris_lumbricoides	NGA005	FINAL_MITOGENOME_COPIES	eggs	1.09761104425336
241	Ascaris_lumbricoides	NGA007	FINAL_MITOGENOME_COPIES	eggs	5.46537643940734
242	Ascaris_lumbricoides	NGA010	FINAL_MITOGENOME_COPIES	eggs	2.00056254421308
243	Ascaris_lumbricoides	NGA011	FINAL_MITOGENOME_COPIES	eggs	17.8897090938918
244	Ascaris_lumbricoides	SEN_SMANS001	FINAL_MITOGENOME_COPIES	worms	1.07702541838807
245	Ascaris_lumbricoides	UGA_TT003	FINAL_MITOGENOME_COPIES	worms	6.44472999760214
246	Ascaris_lumbricoides	UGA_TT003	FINAL_REPEAT_COPIES	worms	74.9643160063609
247	Ascaris_lumbricoides	UGA_TT006	FINAL_MITOGENOME_COPIES	worms	7.23561464234866
248	Ascaris_lumbricoides	UGA_TT006	FINAL_REPEAT_COPIES	worms	896.534022408099
249	Ascaris_lumbricoides	UGA_TT007	FINAL_MITOGENOME_COPIES	worms	1.46845581694042
250	Ascaris_lumbricoides	UGA_TT008	FINAL_MITOGENOME_COPIES	worms	3.07822102306165
251	Ascaris_lumbricoides	UGA_TT009	FINAL_MITOGENOME_COPIES	worms	15.7183773806919
252	Ascaris_lumbricoides	UGA_TT009	FINAL_REPEAT_COPIES	worms	289.528847153456
253	Ascaris_lumbricoides	ZAF001	FINAL_MITOGENOME_COPIES	eggs	1.18707520547794
254	Ascaris_lumbricoides	ZAF002	FINAL_MITOGENOME_COPIES	eggs	173.945988286667
255	Ascaris_lumbricoides	ZAF002	FINAL_REPEAT_COPIES	eggs	3621.221550677
256	Ascaris_lumbricoides	ZAF003	FINAL_MITOGENOME_COPIES	eggs	147.8741401235
257	Ascaris_lumbricoides	ZAF003	FINAL_REPEAT_COPIES	eggs	851.161456326041
258	Ascaris_lumbricoides	ZAF004	FINAL_MITOGENOME_COPIES	eggs	157.502546232538
259	Ascaris_lumbricoides	ZAF004	FINAL_REPEAT_COPIES	eggs	2581.62089725403
260	Ascaris_lumbricoides	ZAF005	FINAL_MITOGENOME_COPIES	eggs	845.943217858128
261	Ascaris_lumbricoides	ZAF005	FINAL_REPEAT_COPIES	eggs	15131.903611105
262	Ascaris_lumbricoides	ZAF006	FINAL_MITOGENOME_COPIES	eggs	64.4300949183493
263	Ascaris_lumbricoides	ZAF006	FINAL_REPEAT_COPIES	eggs	1039.81049328866
264	Necator_americanus	BGD003	FINAL_MITOGENOME_COPIES	eggs	1.13219940249901
265	Necator_americanus	BGD004	FINAL_MITOGENOME_COPIES	eggs	1.08075249683531
266	Necator_americanus	BGD007	FINAL_MITOGENOME_COPIES	eggs	1.1175002865951
267	Necator_americanus	CHN_NEC001	FINAL_MITOGENOME_COPIES	worms	51.394938257417
268	Necator_americanus	CHN_NEC001	FINAL_REPEAT_COPIES	worms	1713.19481718209
269	Necator_americanus	IND007	FINAL_MITOGENOME_COPIES	eggs	1.14297246741493
270	Necator_americanus	IND011	FINAL_MITOGENOME_COPIES	eggs	1.81252653938038
271	Necator_americanus	IND011	FINAL_REPEAT_COPIES	eggs	14.4920413735522
272	Necator_americanus	IND016	FINAL_MITOGENOME_COPIES	eggs	1.09202813585234
273	Necator_americanus	MMR003	FINAL_MITOGENOME_COPIES	eggs	1.29262945900783
274	Necator_americanus	MMR004	FINAL_MITOGENOME_COPIES	eggs	1.46150465103953
275	Necator_americanus	MMR014	FINAL_MITOGENOME_COPIES	eggs	1.14578146593679
276	Necator_americanus	MMR030	FINAL_MITOGENOME_COPIES	eggs	1.48353185000018
277	Necator_americanus	MOZ020	FINAL_MITOGENOME_COPIES	eggs	22.4937410033153
278	Necator_americanus	MOZ020	FINAL_REPEAT_COPIES	eggs	482.8794044815
279	Necator_americanus	MOZ021	FINAL_MITOGENOME_COPIES	eggs	10.4206274184331
280	Necator_americanus	MOZ021	FINAL_REPEAT_COPIES	eggs	276.604090929473
281	Necator_americanus	MOZ022	FINAL_MITOGENOME_COPIES	eggs	15.3859079350325
282	Necator_americanus	MOZ022	FINAL_REPEAT_COPIES	eggs	37.6040233106674
283	Necator_americanus	MOZ023	FINAL_MITOGENOME_COPIES	eggs	4.63233465182198
284	Necator_americanus	MOZ023	FINAL_REPEAT_COPIES	eggs	32.3461900737172
285	Necator_americanus	MOZ024	FINAL_MITOGENOME_COPIES	eggs	1.02060320755582
286	Necator_americanus	MOZ025	FINAL_MITOGENOME_COPIES	eggs	6.28516090597768
287	Necator_americanus	MOZ026	FINAL_MITOGENOME_COPIES	eggs	1.25186284805497
288	Necator_americanus	MOZ027	FINAL_MITOGENOME_COPIES	eggs	1.03420671582047
289	Necator_americanus	MOZ028	FINAL_MITOGENOME_COPIES	eggs	2.14969439352226
290	Necator_americanus	MOZ032	FINAL_MITOGENOME_COPIES	eggs	16.2905412346322
291	Necator_americanus	MOZ032	FINAL_REPEAT_COPIES	eggs	6649.12388353417
292	Necator_americanus	MWI001	FINAL_MITOGENOME_COPIES	eggs	2.08278590187896
293	Necator_americanus	MWI019	FINAL_MITOGENOME_COPIES	eggs	3.60060558745876
294	Necator_americanus	MYS024	FINAL_MITOGENOME_COPIES	eggs	1.09551058952581
295	Necator_americanus	MYS054	FINAL_MITOGENOME_COPIES	eggs	1.16901012589118
296	Necator_americanus	MYS352	FINAL_MITOGENOME_COPIES	eggs	1.08816063588928
297	Necator_americanus	MYS507	FINAL_MITOGENOME_COPIES	eggs	1.11021049679889
298	Necator_americanus	NGA006	FINAL_MITOGENOME_COPIES	eggs	1.10964460596799
299	Necator_americanus	NGA011	FINAL_MITOGENOME_COPIES	eggs	1.10229839871233
300	Necator_americanus	TZA004	FINAL_MITOGENOME_COPIES	worms	1.33474326020425
301	Necator_americanus	TZA005	FINAL_MITOGENOME_COPIES	worms	1.08546410147344
302	Necator_americanus	UGA016	FINAL_MITOGENOME_COPIES	eggs	1.27194181041049
303	Necator_americanus	ZAF006	FINAL_MITOGENOME_COPIES	eggs	1.21280976927137
304	Trichuris_trichiura	CHN_TT001	FINAL_MITOGENOME_COPIES	worms	214.63322365892
305	Trichuris_trichiura	CHN_TT001	FINAL_REPEAT_COPIES	worms	92.7346570125447
306	Trichuris_trichiura	CHN_TT002	FINAL_MITOGENOME_COPIES	worms	159.79917425151
307	Trichuris_trichiura	CHN_TT002	FINAL_REPEAT_COPIES	worms	71.3832781470863
308	Trichuris_trichiura	CHN_TT003	FINAL_MITOGENOME_COPIES	worms	217.677182434643
309	Trichuris_trichiura	CHN_TT003	FINAL_REPEAT_COPIES	worms	87.1422025277937
310	Trichuris_trichiura	CHN_TT004	FINAL_MITOGENOME_COPIES	worms	66.0343184840882
311	Trichuris_trichiura	CHN_TT004	FINAL_REPEAT_COPIES	worms	89.4676827093593
312	Trichuris_trichiura	CHN_TT005	FINAL_MITOGENOME_COPIES	worms	226.728635125164
313	Trichuris_trichiura	CHN_TT005	FINAL_REPEAT_COPIES	worms	114.576311505542
314	Trichuris_trichiura	CHN_TT006	FINAL_MITOGENOME_COPIES	worms	80.327874856868
315	Trichuris_trichiura	CHN_TT006	FINAL_REPEAT_COPIES	worms	63.3702234636028
316	Trichuris_trichiura	CHN_TT007	FINAL_MITOGENOME_COPIES	worms	72.5386180335683
317	Trichuris_trichiura	CHN_TT007	FINAL_REPEAT_COPIES	worms	75.7577086697702
318	Trichuris_trichiura	CMR001	FINAL_MITOGENOME_COPIES	eggs	9.97855848646311
319	Trichuris_trichiura	CMR002	FINAL_MITOGENOME_COPIES	eggs	3.67395334350497
320	Trichuris_trichiura	CMR003	FINAL_MITOGENOME_COPIES	eggs	2.14619266741533
321	Trichuris_trichiura	CMR004	FINAL_MITOGENOME_COPIES	eggs	4.77311147698123
322	Trichuris_trichiura	CMR005	FINAL_MITOGENOME_COPIES	eggs	1.49637590925956
323	Trichuris_trichiura	HND_TT001	FINAL_MITOGENOME_COPIES	worms	178.511564922302
324	Trichuris_trichiura	HND_TT001	FINAL_REPEAT_COPIES	worms	151.837230464476
325	Trichuris_trichiura	HND_TT002	FINAL_MITOGENOME_COPIES	worms	214.515058801226
326	Trichuris_trichiura	HND_TT002	FINAL_REPEAT_COPIES	worms	155.559558620929
327	Trichuris_trichiura	HND_TT003	FINAL_MITOGENOME_COPIES	worms	161.156204814344
328	Trichuris_trichiura	HND_TT003	FINAL_REPEAT_COPIES	worms	92.0131444049655
329	Trichuris_trichiura	HND_TT004	FINAL_MITOGENOME_COPIES	worms	205.226721841103
330	Trichuris_trichiura	HND_TT004	FINAL_REPEAT_COPIES	worms	254.400528815198
331	Trichuris_trichiura	HND_TT005	FINAL_MITOGENOME_COPIES	worms	50.8319398292907
332	Trichuris_trichiura	HND_TT005	FINAL_REPEAT_COPIES	worms	64.625454868321
333	Trichuris_trichiura	HND_TT006	FINAL_MITOGENOME_COPIES	worms	57.5614366803344
334	Trichuris_trichiura	HND_TT006	FINAL_REPEAT_COPIES	worms	55.205992611891
335	Trichuris_trichiura	HND_TT007	FINAL_MITOGENOME_COPIES	worms	71.305547968624
336	Trichuris_trichiura	HND_TT007	FINAL_REPEAT_COPIES	worms	57.8392528925785
337	Trichuris_trichiura	HND_TT008	FINAL_MITOGENOME_COPIES	worms	717.232943159439
338	Trichuris_trichiura	HND_TT008	FINAL_REPEAT_COPIES	worms	154.784677078633
339	Trichuris_trichiura	MMR002	FINAL_MITOGENOME_COPIES	eggs	1.0853222521446
340	Trichuris_trichiura	MMR010	FINAL_MITOGENOME_COPIES	eggs	1.27040934748606
341	Trichuris_trichiura	MMR014	FINAL_MITOGENOME_COPIES	eggs	1.09244098658081
342	Trichuris_trichiura	MMR027	FINAL_MITOGENOME_COPIES	eggs	1.10667845545323
343	Trichuris_trichiura	MMR033	FINAL_MITOGENOME_COPIES	eggs	1.47685264613616
344	Trichuris_trichiura	MMR_NDK113	FINAL_MITOGENOME_COPIES	eggs	1.17074706537912
345	Trichuris_trichiura	MMR_NKD92	FINAL_MITOGENOME_COPIES	eggs	1.32735922297574
346	Trichuris_trichiura	MOZ010	FINAL_MITOGENOME_COPIES	eggs	1.25976753566162
347	Trichuris_trichiura	MOZ011	FINAL_MITOGENOME_COPIES	eggs	3.59545276387518
348	Trichuris_trichiura	MOZ015	FINAL_MITOGENOME_COPIES	eggs	4.05985801392934
349	Trichuris_trichiura	MOZ016	FINAL_MITOGENOME_COPIES	eggs	2.22272548062686
350	Trichuris_trichiura	MOZ017	FINAL_MITOGENOME_COPIES	eggs	13.9489580444944
351	Trichuris_trichiura	MOZ017	FINAL_REPEAT_COPIES	eggs	87.3041133325844
352	Trichuris_trichiura	MOZ018	FINAL_MITOGENOME_COPIES	eggs	1.29391498051854
353	Trichuris_trichiura	MOZ026	FINAL_MITOGENOME_COPIES	eggs	1.66270738497332
354	Trichuris_trichiura	MOZ028	FINAL_MITOGENOME_COPIES	eggs	14.9802108791735
355	Trichuris_trichiura	MOZ030	FINAL_MITOGENOME_COPIES	eggs	33.0237207415718
356	Trichuris_trichiura	MOZ030	FINAL_REPEAT_COPIES	eggs	53.5715411683403
357	Trichuris_trichiura	MOZ031	FINAL_MITOGENOME_COPIES	eggs	1.51928811657424
358	Trichuris_trichiura	MYS444	FINAL_MITOGENOME_COPIES	eggs	1.43427804826986
359	Trichuris_trichiura	TZA001	FINAL_MITOGENOME_COPIES	worms	2.43163545413812
360	Trichuris_trichiura	TZA002	FINAL_MITOGENOME_COPIES	worms	6.39894406827511
361	Trichuris_trichiura	TZA003	FINAL_MITOGENOME_COPIES	worms	2.79165812196906
362	Trichuris_trichiura	TZA004	FINAL_MITOGENOME_COPIES	worms	2.98931762587624
363	Trichuris_trichiura	TZA005	FINAL_MITOGENOME_COPIES	worms	3.82231124948507
364	Trichuris_trichiura	UGA_TT001	FINAL_MITOGENOME_COPIES	worms	15.286050875496
365	Trichuris_trichiura	UGA_TT001	FINAL_REPEAT_COPIES	worms	329.502551195373
366	Trichuris_trichiura	UGA_TT002	FINAL_MITOGENOME_COPIES	worms	58.3728969115721
367	Trichuris_trichiura	UGA_TT002	FINAL_REPEAT_COPIES	worms	136.475040468179
368	Trichuris_trichiura	UGA_TT003	FINAL_MITOGENOME_COPIES	worms	23.8374957629321
369	Trichuris_trichiura	UGA_TT003	FINAL_REPEAT_COPIES	worms	278.53321978013
370	Trichuris_trichiura	UGA_TT004	FINAL_MITOGENOME_COPIES	worms	19.0881372362584
371	Trichuris_trichiura	UGA_TT004	FINAL_REPEAT_COPIES	worms	184.684502532729
372	Trichuris_trichiura	UGA_TT005	FINAL_MITOGENOME_COPIES	worms	31.1650774898001
373	Trichuris_trichiura	UGA_TT005	FINAL_REPEAT_COPIES	worms	279.577430527674
374	Trichuris_trichiura	UGA_TT006	FINAL_MITOGENOME_COPIES	worms	11.1397854950665
375	Trichuris_trichiura	UGA_TT006	FINAL_REPEAT_COPIES	worms	286.732734206204
376	Trichuris_trichiura	UGA_TT007	FINAL_MITOGENOME_COPIES	worms	9.57746230156304
377	Trichuris_trichiura	UGA_TT007	FINAL_REPEAT_COPIES	worms	134.130189766061
378	Trichuris_trichiura	UGA_TT008	FINAL_MITOGENOME_COPIES	worms	4.9877154954902
379	Trichuris_trichiura	UGA_TT008	FINAL_REPEAT_COPIES	worms	335.659130292316
380	Trichuris_trichiura	UGA_TT009	FINAL_MITOGENOME_COPIES	worms	0.434362241345901
381	Trichuris_trichiura	UGA_TT009	FINAL_REPEAT_COPIES	worms	345.24037918152
382	Trichuris_trichiura	UGA_TT010	FINAL_MITOGENOME_COPIES	worms	60.4546080818843
383	Trichuris_trichiura	UGA_TT010	FINAL_REPEAT_COPIES	worms	374.86562735665
384	Trichuris_trichiura	UGA_TT011	FINAL_MITOGENOME_COPIES	worms	25.0925533965818
385	Trichuris_trichiura	UGA_TT011	FINAL_REPEAT_COPIES	worms	360.733268584162
386	Trichuris_trichiura	UGA_TT012	FINAL_MITOGENOME_COPIES	worms	3.47582336680196
387	Trichuris_trichiura	UGA_TT012	FINAL_REPEAT_COPIES	worms	379.556360339081
388	Trichuris_trichiura	UGA_TT013	FINAL_MITOGENOME_COPIES	worms	1.09464525490645
389	Trichuris_trichiura	UGA_TT013	FINAL_REPEAT_COPIES	worms	129.561062888362
390	Trichuris_trichiura	ZAF002	FINAL_MITOGENOME_COPIES	eggs	2.463038664235
391	Trichuris_trichiura	ZAF004	FINAL_MITOGENOME_COPIES	eggs	1.13362623506008
392	Trichuris_trichiura	ZAF005	FINAL_MITOGENOME_COPIES	eggs	1.19049949406221
393	Trichuris_trichiura	ZAF006	FINAL_MITOGENOME_COPIES	eggs	4.68820492269357
