# Supplementary material for: Global diversity of soil-transmitted helminths reveals population-biased genetic variation that impacts diagnostic targets
Source: Nat Commun. 2025 Jul 10;16:6374. doi: 10.1038/s41467-025-61687-0 (PMC12246136; doi:10.1038/s41467-025-61687-0)
Supplement: Supplementary file 14 — Source Data [file 41467_2025_61687_MOESM14_ESM.zip › 02_SOURCE_DATA_FOR_FIGURES copy/SOURCE_DATA_FIGURE_2C_partII.csv]

	total_sites	chrom	number_variants	sample.id	sample_type.x	SNP_frequency	country	sample_type.y
1	11925	Ascaris suum - USA	63	MMR002_trimmed	pools	0.00528301886792453	Myanmar	pools
2	11925	Ascaris suum - USA	85	MMR007_trimmed	pools	0.00712788259958071	Myanmar	pools
3	11925	Ascaris suum - USA	65	MMR013_trimmed	pools	0.00545073375262055	Myanmar	pools
4	11925	Ascaris suum - USA	98	MMR016_trimmed	pools	0.00821802935010482	Myanmar	pools
5	11925	Ascaris suum - USA	49	MMR_NDK113_trimmed	pools	0.00410901467505241	Myanmar	pools
6	11925	Ascaris suum - USA	71	MMR_NDK63_trimmed	pools	0.0059538784067086	Myanmar	pools
7	11925	Ascaris suum - USA	69	MMR_NKD92_trimmed	pools	0.00578616352201258	Myanmar	pools
8	11925	Ascaris suum - USA	82	MMR_TKU102_trimmed	pools	0.00687631027253669	Myanmar	pools
9	11925	Ascaris suum - USA	79	MMR_TKU23_trimmed	pools	0.00662473794549266	Myanmar	pools
10	11925	Ascaris suum - USA	86	MMR_TKU25_trimmed	pools	0.00721174004192872	Myanmar	pools
11	11925	Ascaris suum - USA	86	MOZ030_trimmed	pools	0.00721174004192872	Mozambique	pools
12	11925	Ascaris suum - USA	87	ZAF002_trimmed	pools	0.00729559748427673	South Africa	pools
13	11925	Ascaris suum - USA	85	ZAF003_trimmed	pools	0.00712788259958071	South Africa	pools
14	11925	Ascaris suum - USA	35	ZAF004_trimmed	pools	0.00293501048218029	South Africa	pools
15	11925	Ascaris suum - USA	98	ZAF005_trimmed	pools	0.00821802935010482	South Africa	pools
16	11925	Ascaris suum - USA	83	ZAF006_trimmed	pools	0.0069601677148847	South Africa	pools
17	12278	Trichuris trichiura	753	CMR001_trimmed	pools	0.0613292067111907	Cameroon	pools
18	12278	Trichuris trichiura	336	MOZ028_trimmed	pools	0.0273660205245154	Mozambique	pools
19	12278	Trichuris trichiura	386	ZAF006_trimmed	pools	0.0314383450073302	South Africa	pools
