# Supplementary material for: Global diversity of soil-transmitted helminths reveals population-biased genetic variation that impacts diagnostic targets
Source: Nat Commun. 2025 Jul 10;16:6374. doi: 10.1038/s41467-025-61687-0 (PMC12246136; doi:10.1038/s41467-025-61687-0)
Supplement: Supplementary file 14 — Source Data [file 41467_2025_61687_MOESM14_ESM.zip › 02_SOURCE_DATA_FOR_FIGURES copy/SOURCE_DATA_FIGURE_4B.csv]

	Target_name	mean_efficiency	test	type_SNP	scaffold	repeat_type	sample_name
1	Ascaris_3a_original	92.336367	var1	no_SNP	3a	repeat_1	3a_wt
2	Ascaris_3a_mutated	95.232839	var1	SNP	3a	repeat_1	3a_mutated
3	Ascaris_3b_original	92.50042333	var2	no_SNP	3b	repeat_2	3b_wt
4	Ascaris_3b_mutated	92.90829878	var2	SNP	3b	repeat_2	3b_mutated
5	Ascaris_23_original	91.538809	var3	no_SNP	23	repeat_3	23_wt
6	Ascaris_23_mutated	83.867112	var3	SNP	23	repeat_3	23_mutated
