# Supplementary material for: Global diversity of soil-transmitted helminths reveals population-biased genetic variation that impacts diagnostic targets
Source: Nat Commun. 2025 Jul 10;16:6374. doi: 10.1038/s41467-025-61687-0 (PMC12246136; doi:10.1038/s41467-025-61687-0)
Supplement: Supplementary file 14 — Source Data [file 41467_2025_61687_MOESM14_ESM.zip › 02_SOURCE_DATA_FOR_FIGURES copy/SOURCE_DATA_FIGURE_4C.csv]

	scaffold	type_SNP	mean_normalized_Cq_change	repeat_type	sample_name
1	3a	SNP	615.133046047741	repeat_1	3a_mutated
2	3b	SNP	1124.3494013493	repeat_2	3b_mutated
3	23	SNP	50.7668976211704	repeat_3	23_mutated
4	3a	no_SNP	1	repeat_1	3a_wt
5	3b	no_SNP	1	repeat_2	3b_wt
6	23	no_SNP	1	repeat_3	23_wt
