# Supplementary material for: Global diversity of soil-transmitted helminths reveals population-biased genetic variation that impacts diagnostic targets
Source: Nat Commun. 2025 Jul 10;16:6374. doi: 10.1038/s41467-025-61687-0 (PMC12246136; doi:10.1038/s41467-025-61687-0)
Supplement: Supplementary file 14 — Source Data [file 41467_2025_61687_MOESM14_ESM.zip › 02_SOURCE_DATA_FOR_FIGURES copy/SOURCE_DATA_FIGURE_1D_COUNTRY_ANN.csv]

country	country	country	country	country	country	country
Cameroon	Cameroon	Cameroon	Cameroon	Cameroon	Cameroon	Cameroon
Cameroon	Cameroon	Cameroon	Cameroon	Cameroon	Cameroon	Cameroon
Cameroon	Cameroon	Cameroon	Cameroon	Cameroon	Cameroon	Cameroon
Cameroon	Cameroon	Cameroon	Cameroon	Cameroon	Cameroon	Cameroon
Cameroon	Cameroon	Cameroon	Cameroon	Cameroon	Cameroon	Cameroon
Cameroon	Cameroon	Cameroon	Cameroon	Cameroon	Cameroon	Cameroon
Ethiopia	Ethiopia	Ethiopia	Ethiopia	Ethiopia	Ethiopia	Ethiopia
Ethiopia	Ethiopia	Ethiopia	Ethiopia	Ethiopia	Ethiopia	Ethiopia
Kenya	Kenya	Kenya	Kenya	Kenya	Kenya	Kenya
Kenya	Kenya	Kenya	Kenya	Kenya	Kenya	Kenya
Kenya	Kenya	Kenya	Kenya	Kenya	Kenya	Kenya
Kenya	Kenya	Kenya	Kenya	Kenya	Kenya	Kenya
Kenya	Kenya	Kenya	Kenya	Kenya	Kenya	Kenya
Kenya	Kenya	Kenya	Kenya	Kenya	Kenya	Kenya
Kenya	Kenya	Kenya	Kenya	Kenya	Kenya	Kenya
Kenya	Kenya	Kenya	Kenya	Kenya	Kenya	Kenya
Kenya	Kenya	Kenya	Kenya	Kenya	Kenya	Kenya
Kenya	Kenya	Kenya	Kenya	Kenya	Kenya	Kenya
Kenya	Kenya	Kenya	Kenya	Kenya	Kenya	Kenya
Kenya	Kenya	Kenya	Kenya	Kenya	Kenya	Kenya
Kenya	Kenya	Kenya	Kenya	Kenya	Kenya	Kenya
Kenya	Kenya	Kenya	Kenya	Kenya	Kenya	Kenya
Kenya	Kenya	Kenya	Kenya	Kenya	Kenya	Kenya
Kenya	Kenya	Kenya	Kenya	Kenya	Kenya	Kenya
Kenya	Kenya	Kenya	Kenya	Kenya	Kenya	Kenya
Kenya	Kenya	Kenya	Kenya	Kenya	Kenya	Kenya
Kenya	Kenya	Kenya	Kenya	Kenya	Kenya	Kenya
Kenya	Kenya	Kenya	Kenya	Kenya	Kenya	Kenya
Kenya	Kenya	Kenya	Kenya	Kenya	Kenya	Kenya
Kenya	Kenya	Kenya	Kenya	Kenya	Kenya	Kenya
Kenya	Kenya	Kenya	Kenya	Kenya	Kenya	Kenya
Kenya	Kenya	Kenya	Kenya	Kenya	Kenya	Kenya
Kenya	Kenya	Kenya	Kenya	Kenya	Kenya	Kenya
Kenya	Kenya	Kenya	Kenya	Kenya	Kenya	Kenya
Kenya	Kenya	Kenya	Kenya	Kenya	Kenya	Kenya
Kenya	Kenya	Kenya	Kenya	Kenya	Kenya	Kenya
Kenya	Kenya	Kenya	Kenya	Kenya	Kenya	Kenya
Kenya	Kenya	Kenya	Kenya	Kenya	Kenya	Kenya
Kenya	Kenya	Kenya	Kenya	Kenya	Kenya	Kenya
Kenya	Kenya	Kenya	Kenya	Kenya	Kenya	Kenya
Kenya	Kenya	Kenya	Kenya	Kenya	Kenya	Kenya
Kenya	Kenya	Kenya	Kenya	Kenya	Kenya	Kenya
Kenya	Kenya	Kenya	Kenya	Kenya	Kenya	Kenya
Kenya	Kenya	Kenya	Kenya	Kenya	Kenya	Kenya
Kenya	Kenya	Kenya	Kenya	Kenya	Kenya	Kenya
Kenya	Kenya	Kenya	Kenya	Kenya	Kenya	Kenya
Kenya	Kenya	Kenya	Kenya	Kenya	Kenya	Kenya
Kenya	Kenya	Kenya	Kenya	Kenya	Kenya	Kenya
Kenya	Kenya	Kenya	Kenya	Kenya	Kenya	Kenya
Kenya	Kenya	Kenya	Kenya	Kenya	Kenya	Kenya
Kenya	Kenya	Kenya	Kenya	Kenya	Kenya	Kenya
Kenya	Kenya	Kenya	Kenya	Kenya	Kenya	Kenya
Kenya	Kenya	Kenya	Kenya	Kenya	Kenya	Kenya
Kenya	Kenya	Kenya	Kenya	Kenya	Kenya	Kenya
Kenya	Kenya	Kenya	Kenya	Kenya	Kenya	Kenya
Kenya	Kenya	Kenya	Kenya	Kenya	Kenya	Kenya
Kenya	Kenya	Kenya	Kenya	Kenya	Kenya	Kenya
Kenya	Kenya	Kenya	Kenya	Kenya	Kenya	Kenya
Kenya	Kenya	Kenya	Kenya	Kenya	Kenya	Kenya
Kenya	Kenya	Kenya	Kenya	Kenya	Kenya	Kenya
Kenya	Kenya	Kenya	Kenya	Kenya	Kenya	Kenya
Kenya	Kenya	Kenya	Kenya	Kenya	Kenya	Kenya
Kenya	Kenya	Kenya	Kenya	Kenya	Kenya	Kenya
Kenya	Kenya	Kenya	Kenya	Kenya	Kenya	Kenya
Kenya	Kenya	Kenya	Kenya	Kenya	Kenya	Kenya
Kenya	Kenya	Kenya	Kenya	Kenya	Kenya	Kenya
Kenya	Kenya	Kenya	Kenya	Kenya	Kenya	Kenya
Kenya	Kenya	Kenya	Kenya	Kenya	Kenya	Kenya
Kenya	Kenya	Kenya	Kenya	Kenya	Kenya	Kenya
Kenya	Kenya	Kenya	Kenya	Kenya	Kenya	Kenya
Kenya	Kenya	Kenya	Kenya	Kenya	Kenya	Kenya
Kenya	Kenya	Kenya	Kenya	Kenya	Kenya	Kenya
Kenya	Kenya	Kenya	Kenya	Kenya	Kenya	Kenya
Kenya	Kenya	Kenya	Kenya	Kenya	Kenya	Kenya
Kenya	Kenya	Kenya	Kenya	Kenya	Kenya	Kenya
Kenya	Kenya	Kenya	Kenya	Kenya	Kenya	Kenya
Kenya	Kenya	Kenya	Kenya	Kenya	Kenya	Kenya
Mozambique	Mozambique	Mozambique	Mozambique	Mozambique	Mozambique	Mozambique
Mozambique	Mozambique	Mozambique	Mozambique	Mozambique	Mozambique	Mozambique
Mozambique	Mozambique	Mozambique	Mozambique	Mozambique	Mozambique	Mozambique
Mozambique	Mozambique	Mozambique	Mozambique	Mozambique	Mozambique	Mozambique
Mozambique	Mozambique	Mozambique	Mozambique	Mozambique	Mozambique	Mozambique
Mozambique	Mozambique	Mozambique	Mozambique	Mozambique	Mozambique	Mozambique
Mozambique	Mozambique	Mozambique	Mozambique	Mozambique	Mozambique	Mozambique
Mozambique	Mozambique	Mozambique	Mozambique	Mozambique	Mozambique	Mozambique
Mozambique	Mozambique	Mozambique	Mozambique	Mozambique	Mozambique	Mozambique
Mozambique	Mozambique	Mozambique	Mozambique	Mozambique	Mozambique	Mozambique
Mozambique	Mozambique	Mozambique	Mozambique	Mozambique	Mozambique	Mozambique
Mozambique	Mozambique	Mozambique	Mozambique	Mozambique	Mozambique	Mozambique
Mozambique	Mozambique	Mozambique	Mozambique	Mozambique	Mozambique	Mozambique
Mozambique	Mozambique	Mozambique	Mozambique	Mozambique	Mozambique	Mozambique
Mozambique	Mozambique	Mozambique	Mozambique	Mozambique	Mozambique	Mozambique
Mozambique	Mozambique	Mozambique	Mozambique	Mozambique	Mozambique	Mozambique
Mozambique	Mozambique	Mozambique	Mozambique	Mozambique	Mozambique	Mozambique
Senegal	Senegal	Senegal	Senegal	Senegal	Senegal	Senegal
Tanzania	Tanzania	Tanzania	Tanzania	Tanzania	Tanzania	Tanzania
Tanzania	Tanzania	Tanzania	Tanzania	Tanzania	Tanzania	Tanzania
Tanzania	Tanzania	Tanzania	Tanzania	Tanzania	Tanzania	Tanzania
Tanzania	Tanzania	Tanzania	Tanzania	Tanzania	Tanzania	Tanzania
Tanzania	Tanzania	Tanzania	Tanzania	Tanzania	Tanzania	Tanzania
Uganda	Uganda	Uganda	Uganda	Uganda	Uganda	Uganda
Uganda	Uganda	Uganda	Uganda	Uganda	Uganda	Uganda
Uganda	Uganda	Uganda	Uganda	Uganda	Uganda	Uganda
Uganda	Uganda	Uganda	Uganda	Uganda	Uganda	Uganda
Uganda	Uganda	Uganda	Uganda	Uganda	Uganda	Uganda
Uganda	Uganda	Uganda	Uganda	Uganda	Uganda	Uganda
Uganda	Uganda	Uganda	Uganda	Uganda	Uganda	Uganda
Uganda	Uganda	Uganda	Uganda	Uganda	Uganda	Uganda
Uganda	Uganda	Uganda	Uganda	Uganda	Uganda	Uganda
Uganda	Uganda	Uganda	Uganda	Uganda	Uganda	Uganda
Uganda	Uganda	Uganda	Uganda	Uganda	Uganda	Uganda
Uganda	Uganda	Uganda	Uganda	Uganda	Uganda	Uganda
Uganda	Uganda	Uganda	Uganda	Uganda	Uganda	Uganda
Uganda	Uganda	Uganda	Uganda	Uganda	Uganda	Uganda
Uganda	Uganda	Uganda	Uganda	Uganda	Uganda	Uganda
China	China	China	China	China	China	China
China	China	China	China	China	China	China
China	China	China	China	China	China	China
China	China	China	China	China	China	China
China	China	China	China	China	China	China
China	China	China	China	China	China	China
China	China	China	China	China	China	China
China	China	China	China	China	China	China
Thailand	Thailand	Thailand	Thailand	Thailand	Thailand	Thailand
Thailand	Thailand	Thailand	Thailand	Thailand	Thailand	Thailand
Thailand	Thailand	Thailand	Thailand	Thailand	Thailand	Thailand
Thailand	Thailand	Thailand	Thailand	Thailand	Thailand	Thailand
Thailand	Thailand	Thailand	Thailand	Thailand	Thailand	Thailand
Thailand	Thailand	Thailand	Thailand	Thailand	Thailand	Thailand
Thailand	Thailand	Thailand	Thailand	Thailand	Thailand	Thailand
Thailand	Thailand	Thailand	Thailand	Thailand	Thailand	Thailand
Thailand	Thailand	Thailand	Thailand	Thailand	Thailand	Thailand
Thailand	Thailand	Thailand	Thailand	Thailand	Thailand	Thailand
Thailand	Thailand	Thailand	Thailand	Thailand	Thailand	Thailand
Thailand	Thailand	Thailand	Thailand	Thailand	Thailand	Thailand
Thailand	Thailand	Thailand	Thailand	Thailand	Thailand	Thailand
Thailand	Thailand	Thailand	Thailand	Thailand	Thailand	Thailand
Thailand	Thailand	Thailand	Thailand	Thailand	Thailand	Thailand
Guadeloupe	Guadeloupe	Guadeloupe	Guadeloupe	Guadeloupe	Guadeloupe	Guadeloupe
Guadeloupe	Guadeloupe	Guadeloupe	Guadeloupe	Guadeloupe	Guadeloupe	Guadeloupe
Guadeloupe	Guadeloupe	Guadeloupe	Guadeloupe	Guadeloupe	Guadeloupe	Guadeloupe
Guadeloupe	Guadeloupe	Guadeloupe	Guadeloupe	Guadeloupe	Guadeloupe	Guadeloupe
Puerto_Rico	Puerto_Rico	Puerto_Rico	Puerto_Rico	Puerto_Rico	Puerto_Rico	Puerto_Rico
USA	USA	USA	USA	USA	USA	USA
Fiji	Fiji	Fiji	Fiji	Fiji	Fiji	Fiji
Ecuador	Ecuador	Ecuador	Ecuador	Ecuador	Ecuador	Ecuador
Honduras	Honduras	Honduras	Honduras	Honduras	Honduras	Honduras
Honduras	Honduras	Honduras	Honduras	Honduras	Honduras	Honduras
Honduras	Honduras	Honduras	Honduras	Honduras	Honduras	Honduras
Honduras	Honduras	Honduras	Honduras	Honduras	Honduras	Honduras
Honduras	Honduras	Honduras	Honduras	Honduras	Honduras	Honduras
Honduras	Honduras	Honduras	Honduras	Honduras	Honduras	Honduras
Honduras	Honduras	Honduras	Honduras	Honduras	Honduras	Honduras
Honduras	Honduras	Honduras	Honduras	Honduras	Honduras	Honduras
