# Supplementary material for: Global diversity of soil-transmitted helminths reveals population-biased genetic variation that impacts diagnostic targets
Source: Nat Commun. 2025 Jul 10;16:6374. doi: 10.1038/s41467-025-61687-0 (PMC12246136; doi:10.1038/s41467-025-61687-0)
Supplement: Supplementary file 14 — Source Data [file 41467_2025_61687_MOESM14_ESM.zip › 02_SOURCE_DATA_FOR_FIGURES copy/SOURCE_DATA_FIGURE_3C_TARGET_trichuris_trichiura_repeat_FASTA_fasta]

>trichuris_trichiura_repeat::6_trichuris_trichiura:124421-124512(-)
GGCGTAGAGGAGCGATTTTGTATTTTACAGTTTTCCCGGTTTTGCGGACGAGAACGGCAAAGTTTAGCTTCCGGTCAATG
TGTGCTGGGTA
>trichuris_trichiura_repeat::6_trichuris_trichiura:122224-122313(-)
GGCGTAGAGGAGCGATTTTGTATTTTACCGTTTTCCCGGTTTTGCGGACGAGAACGGCAACGTTTAGCTTCCGGTCAACG
TGTGCTGGG
>trichuris_trichiura_repeat::6_trichuris_trichiura:22510-22601(-)
GGCGTAGAGGAGCGATTTTGTATTTTACCGTTTTCCCGGTTTTGCGGGCGAGAACGGCAACGTTTAGATTCCGGTCAATG
TGTGCTGGGTA
>trichuris_trichiura_repeat::6_trichuris_trichiura:109590-109681(+)
GCGTAGAGGAGCGATTTTGTATTTTACCGTTTTCCCGGTTTTGCGGGCGAGAACGGCAACGTTTAGATTCCGGTCAATGC
GTGCTGGGTAG
>trichuris_trichiura_repeat::6_trichuris_trichiura:9436-9527(+)
GCGTAGAGGAGCGATTTTGTATTTTACCGTTTTCCCGGTTTTGCGGACGAGAACGGCAACGTTTAGATTCCGGTCAATGT
GTGCTGGGTAG
>trichuris_trichiura_repeat::6_trichuris_trichiura:11196-11286(+)
GCGTTGAGGAGCGATTTTGTATTTTACCGTTTTCCCGGTTTTGCGGGCGAGAACGGCAACGTTTAGATTCCGGTCAATGT
GTGCTGGGTA
>trichuris_trichiura_repeat::28_trichuris_trichiura:47287-47378(-)
GGCGGAGAGGAGCGATTTTGTATTTTACCGTTTTCGCGGTTTTGCGGACGAGAACGGCAACGTTTAGCTTCCGGTCAATG
TGTGCTGGGTA
>trichuris_trichiura_repeat::52_trichuris_trichiura:18637-18728(+)
GCGTAGAGGAGCGATTTTGTATTTTACCATTTTCGCGGTTTTGCGGGCGAGAACGGCAACGTTTAGCTTCCGGTCAAATT
GCGATGGTTAG
>trichuris_trichiura_repeat::52_trichuris_trichiura:12918-13009(+)
GCGTAGAGGAGCGATTTTGTATTTTACCATTTTCGCGGTTTTGCGGGCGAGAACGGCAACGTTTAGCTTCCGGTCAAATT
GCGATGGTTAG
>trichuris_trichiura_repeat::52_trichuris_trichiura:13358-13449(+)
GCGTAGAGGAGCGATTTTGTATTTTACCATTTTCGCGGTTTTGCGGGCGAGAACGGCAACGTTTAGCTTCCGGTCAAATT
GCGATGGTTAG
>trichuris_trichiura_repeat::52_trichuris_trichiura:13798-13889(+)
GCGTAGAGGAGCGATTTTGTATTTTACCATTTTCGCGGTTTTGCGGGCGAGAACGGCAACGTTTAGCTTCCGGTCAAATT
GCGATGGTTAG
>trichuris_trichiura_repeat::52_trichuris_trichiura:14238-14329(+)
GCGTAGAGGAGCGATTTTGTATTTTACCATTTTCGCGGTTTTGCGGGCGAGAACGGCAACGTTTAGCTTCCGGTCAAATT
GCGATGGTTAG
>trichuris_trichiura_repeat::52_trichuris_trichiura:14678-14769(+)
GCGTAGAGGAGCGATTTTGTATTTTACCATTTTCGCGGTTTTGCGGGCGAGAACGGCAACGTTTAGCTTCCGGTCAAATT
GCGATGGTTAG
>trichuris_trichiura_repeat::52_trichuris_trichiura:15118-15209(+)
GCGTAGAGGAGCGATTTTGTATTTTACCATTTTCGCGGTTTTGCGGGCGAGAACGGCAACGTTTAGCTTCCGGTCAAATT
GCGATGGTTAG
>trichuris_trichiura_repeat::52_trichuris_trichiura:15558-15649(+)
GCGTAGAGGAGCGATTTTGTATTTTACCATTTTCGCGGTTTTGCGGGCGAGAACGGCAACGTTTAGCTTCCGGTCAAATT
GCGATGGTTAG
>trichuris_trichiura_repeat::52_trichuris_trichiura:15998-16089(+)
GCGTAGAGGAGCGATTTTGTATTTTACCATTTTCGCGGTTTTGCGGGCGAGAACGGCAACGTTTAGCTTCCGGTCAAATT
GCGATGGTTAG
>trichuris_trichiura_repeat::52_trichuris_trichiura:16438-16529(+)
GCGTAGAGGAGCGATTTTGTATTTTACCATTTTCGCGGTTTTGCGGGCGAGAACGGCAACGTTTAGCTTCCGGTCAAATT
GCGATGGTTAG
>trichuris_trichiura_repeat::52_trichuris_trichiura:16878-16969(+)
GCGTAGAGGAGCGATTTTGTATTTTACCATTTTCGCGGTTTTGCGGGCGAGAACGGCAACGTTTAGCTTCCGGTCAAATT
GCGATGGTTAG
>trichuris_trichiura_repeat::52_trichuris_trichiura:17318-17409(+)
GCGTAGAGGAGCGATTTTGTATTTTACCATTTTCGCGGTTTTGCGGGCGAGAACGGCAACGTTTAGCTTCCGGTCAAATT
GCGATGGTTAG
>trichuris_trichiura_repeat::52_trichuris_trichiura:17758-17849(+)
GCGTAGAGGAGCGATTTTGTATTTTACCATTTTCGCGGTTTTGCGGGCGAGAACGGCAACGTTTAGCTTCCGGTCAAATT
GCGATGGTTAG
>trichuris_trichiura_repeat::52_trichuris_trichiura:18198-18288(+)
GCGTAGAGGAGCGATTTTGTATTTTACCATTTTCGCGGTTTTGCGGGCGAGAACGGCAACGTTTAGCTTCCGGTCAATTG
CGATGGTTAG
>trichuris_trichiura_repeat::52_trichuris_trichiura:12478-12569(+)
GCGTAGAGGAGCGATTTTGTATTTTACCATTTTCGCGGTTTTGCGGGCGAGAACGGCAACGTTTAGCTTCCGGTCAAATT
GCGATGGTTAG
>trichuris_trichiura_repeat::52_trichuris_trichiura:19077-19168(+)
GCGTAGAGGAGCGATTTTGTATTTTACCATTTTCGCGGTTTTGCGGGCGAGAACGGCAACGTTTAGCTTCCGGTCAAATT
GCGATGGTTAG
>trichuris_trichiura_repeat::52_trichuris_trichiura:19517-19608(+)
GCGTAGAGGAGCGATTTTGTATTTTACCATTTTCGCGGTTTTGCGGGCGAGAACGGCAACGTTTAGCTTCCGGTCAAATT
GCGATGGTTAG
>trichuris_trichiura_repeat::52_trichuris_trichiura:19957-20048(+)
GCGTAGAGGAGCGATTTTGTATTTTACCATTTTCGCGGTTTTGCGGGCGAGAACGGCAACGTTTAGCTTCCGGTCAAATT
GCGATGGTTAG
>trichuris_trichiura_repeat::52_trichuris_trichiura:20397-20488(+)
GCGTAGAGGAGCGATTTTGTATTTTACCATTTTCGCGGTTTTGCGGGCGAGAACGGCAACGTTTAGCTTCCGGTCAAATT
GCGATGGTTAG
>trichuris_trichiura_repeat::52_trichuris_trichiura:21277-21368(+)
GCGTAGAGGAGCGATTTTGTATTTTACCATTTTCGCGGTTTTGCGGGCGAGAACGGCAACGTTTAGCTTCCGGTCAAATT
GCGATGGTTAG
>trichuris_trichiura_repeat::52_trichuris_trichiura:21717-21808(+)
GCGTAGAGGAGCGATTTTGTATTTTACCATTTTCGCGGTTTTGCGGGCGAGAACGGCAACGTTTAGCTTCCGGTCAAATT
GCGATGGTTAG
>trichuris_trichiura_repeat::52_trichuris_trichiura:22157-22248(+)
GCGTAGAGGAGCGATTTTGTATTTTACCATTTTCGCGGTTTTGCGGGCGAGAACGGCAACGTTTAGCTTCCGGTCAAATT
GCGATGGTTAG
>trichuris_trichiura_repeat::52_trichuris_trichiura:22597-22688(+)
GCGTAGAGGAGCGATTTTGTATTTTACCATTTTCGCGGTTTTGCGGGCGAGAACGGCAACGTTTAGCTTCCGGTCAAATT
GCGATGGTTAG
>trichuris_trichiura_repeat::52_trichuris_trichiura:23037-23128(+)
GCGTAGAGGAGCGATTTTGTATTTTACCATTTTCGCGGTTTTGCGGGCGAGAACGGCAACGTTTAGCTTCCGGTCAAATT
GCGATGGTTAG
>trichuris_trichiura_repeat::52_trichuris_trichiura:23477-23568(+)
GCGTAGAGGAGCGATTTTGTATTTTACCATTTTCGCGGTTTTGCGGGCGAGAACGGCAACGTTTAGCTTCCGGTCAAATT
GCGATGGTTAG
>trichuris_trichiura_repeat::52_trichuris_trichiura:23917-24008(+)
GCGTAGAGGAGCGATTTTGTATTTTACCATTTTCGCGGTTTTGCGGGCGAGAACGGCAACGTTTAGCTTCCGGTCAAATT
GCGATGGTTAG
>trichuris_trichiura_repeat::52_trichuris_trichiura:24357-24448(+)
GCGTAGAGGAGCGATTTTGTATTTTACCATTTTCGCGGTTTTGCGGGCGAGAACGGCAACGTTTAGCTTCCGGTCAAATT
GCGATGGTTAG
>trichuris_trichiura_repeat::52_trichuris_trichiura:29632-29723(+)
GCGTAGAGGAGCGATTTTGTATTTTTCCGTTTTCGCGGTTTTGCGGGCGAGAACGGCAACGTTTAGATTCCGGTCAATGT
GTGCTGGGTAG
>trichuris_trichiura_repeat::52_trichuris_trichiura:28315-28406(+)
GCGTAGAGGAGCGATTTTGTATTTTACCATTTTCGCGGTTTTGCGGGCGAGAACGGCAACGTTTTTATTCCGGTCAACGT
GTGATGGGTAG
>trichuris_trichiura_repeat::52_trichuris_trichiura:1922-2013(+)
GCGTAGAGGAGCGATTTTGTATTTTACCGTTTTCCCGGTTTTGCGGGCGAGAACGGCAACGTTTAGATTCCGGTCAATGT
GTGCTGGGTAG
>trichuris_trichiura_repeat::52_trichuris_trichiura:27876-27967(+)
GCGTAGAGGAGCGATTTTGTATTTTACCATTTTCGCGGTTTTGCGGGCGAGAACGGCAACGTTTAGCTTCCGGTCAACGT
GCGATGGGTAG
>trichuris_trichiura_repeat::52_trichuris_trichiura:26998-27089(+)
GCGTAGAGGAGCGATTTTGTATTTTACCATTTTCGCGGTTTTGCGGGCGAGAACGGCAACGTTTAGCTTCCGGTCAAAGT
GCGATGGTTAG
>trichuris_trichiura_repeat::52_trichuris_trichiura:26558-26649(+)
GCGTAGAGGAGCGATTTTGTATTTTACCATTTTCGCGGTTTTGCGGGCGAGAACGGCAACGTTTAGCTTCCGGTCAATGT
GCGATGGGTAG
>trichuris_trichiura_repeat::52_trichuris_trichiura:26117-26209(+)
GCGTAGAGGAGCGATTTTGTACTTCACCATTTTCGCGGTTTTGCGGGCGAGAACGGCAACGTTTAGCTTCCGGTCAAATG
TGCGATGGTTAG
>trichuris_trichiura_repeat::52_trichuris_trichiura:25677-25768(+)
GCGTAGAGGAGCGATTTTGTATTTTACCATTTTCGCGGTTTTGCGGGCGAGAACGGCAACGTTTAGCTTCCGGTCAAAGT
GCGATGGGTAG
>trichuris_trichiura_repeat::52_trichuris_trichiura:25237-25328(+)
GCGTAGAGGAGCGATTTTGTATTTTACCATTTTCGCGGTTTTGCGGGCGAGAACGGCAACGTTTAGCTTCCGGTCAAATT
GCGATGGTTAG
>trichuris_trichiura_repeat::52_trichuris_trichiura:24797-24888(+)
GCGTAGAGGAGCGATTTTGTATTTTACCATTTTCGCGGTTTTGCGGGCGAGAACGGCAACGTTTAGCTTCCGGTCAAATT
GCGATGGTTAG
>trichuris_trichiura_repeat::52_trichuris_trichiura:5881-5972(+)
GCGTAGAGGAGCGATTTTGTATTTTACCGTTTTCCCGGTTTTGCGGGCGAGAACGGCAACGTTTAGATTCCGGTCAATGT
GTGCTGGGTAG
>trichuris_trichiura_repeat::52_trichuris_trichiura:12038-12129(+)
GCGTAGAGGAGCGATTTTGTATTTTACCATTTTCGCGGTTTTGCGGGCGAGAACGGCAACGTTTAGCTTCCGGTCAAATT
GCGATGGTTAG
>trichuris_trichiura_repeat::52_trichuris_trichiura:6760-6851(+)
GCGTAGAGGAGCGATTTTGTATTTCACCATTTTCGCGGTTTTGCGGGCGAGAACGGCAACGTTTAGCTTCCGGTCAAATT
GCGATGGTTAG
>trichuris_trichiura_repeat::52_trichuris_trichiura:7200-7291(+)
GCGTAGAGGAGCGATTTTGTATTTTACCATTTTCGCGGTTTTGCGGGCGAGAACGGCAACGTTTAGCTTCCGGTCAAATT
GCGATGGTTAG
>trichuris_trichiura_repeat::52_trichuris_trichiura:7640-7731(+)
GCGTAGAGGAGCGATTTTGTATTTCACCATTTTCGCGGTTTTGCGGGCGAGAACGGCAACGTTTAGCTTCCGGTCAAATT
GCGATGGTTAG
>trichuris_trichiura_repeat::52_trichuris_trichiura:8080-8171(+)
GCGTAGAGGAGCGATTTTGTATTTTACCATTTTCGCGGTTTTGCGGGCGAGAACGGCAACGTTTAGCTTCCGGTCAAATT
GCGATGGTTAG
>trichuris_trichiura_repeat::52_trichuris_trichiura:8519-8610(+)
GCGTAGAGGAGCGATTTTGTATTTTACCATTTTCGCGGTTTTGCGGGCGAGAACGGCAACGTTTAGCTTCCGGTCAAATT
GCGATGGTTAG
>trichuris_trichiura_repeat::52_trichuris_trichiura:8958-9049(+)
GCGTAGAGGAGCGATTTTGTATTTTACCATTTTCGCGGTTTTGCGGGCGAGAACGGCAACGTTTAGCTTCCGGTCAAATT
GCGATGGTTAG
>trichuris_trichiura_repeat::52_trichuris_trichiura:9398-9489(+)
GCGTAGAGGAGCGATTTTGTATTTTACCATTTTCGCGGTTTTGCGGGCGAGAACGGCAACGTTTAGCTTCCGGTCAAATT
GCGATGGTTAG
>trichuris_trichiura_repeat::52_trichuris_trichiura:9838-9929(+)
GCGTAGAGGAGCGATTTTGTATTTTACCATTTTCGCGGTTTTGCGGGCGAGAACGGCAACGTTTAGCTTCCGGTCAAATT
GCGATGGTTAG
>trichuris_trichiura_repeat::52_trichuris_trichiura:10278-10369(+)
GCGTAGAGGAGCGATTTTGTATTTTACCATTTTCGCGGTTTTGCGGGCGAGAACGGCAACGTTTAGCTTCCGGTCAAATT
GCGATGGTTAG
>trichuris_trichiura_repeat::52_trichuris_trichiura:10718-10809(+)
GCGTAGAGGAGCGATTTTGTATTTTACCATTTTCGCGGTTTTGCGGGCGAGAACGGCAACGTTTAGCTTCCGGTCAAATT
GCGATGGTTAG
>trichuris_trichiura_repeat::52_trichuris_trichiura:11158-11249(+)
GCGTAGAGGAGCGATTTTGTATTTTACCATTTTCGCGGTTTTGCGGGCGAGAACGGCAACGTTTAGCTTCCGGTCAAATT
GCGATGGTTAG
>trichuris_trichiura_repeat::52_trichuris_trichiura:11598-11689(+)
GCGTAGAGGAGCGATTTTGTATTTTACCATTTTCGCGGTTTTGCGGGCGAGAACGGCAACGTTTAGCTTCCGGTCAAATT
GCGATGGTTAG
>trichuris_trichiura_repeat::52_trichuris_trichiura:20838-20928(+)
CGTAGAGGAGCGATTTTGTATTTTACCATTTTCGCGGTTTTGCGGGCGAGAACGGCAACGTTTAGCTTCCGGTCAAATTG
CGATGGTTAG
>trichuris_trichiura_repeat::52_trichuris_trichiura:27437-27527(+)
CGTAGAGGAGCGATTTTGTATTTTACCATTTTCGCGGTTTTGCGGGCGAGAACGGCAACGTTTAGCTTCCGGTCAATGTG
CGATGGTTAG
>trichuris_trichiura_repeat::52_trichuris_trichiura:602-693(+)
GCGTAGAGGAGCGATTTTCTATTTTACCGTTTTCCCGGTTTTGCGGGCGAGAACGGCAACGTTTAGATTCCGGTCAATGT
GTGCTGGGTAG
>trichuris_trichiura_repeat::52_trichuris_trichiura:5441-5532(+)
GCGTAGAGGAGCGATTTTCTATTTTACCGTTTTCCCGGTTTTGCGGGCGAGAACGGCAACGTTTAGATTCCGGTCAATGT
GTGCTGGGTAG
>trichuris_trichiura_repeat::52_trichuris_trichiura:5002-5093(+)
GCGTAGAGGAGCGATTTTCTATTTTACCGTTTTCCCGGTTTTGCGGGCGAGAACGGCAACGTTTAGATTCCGGTCAATGT
GTGCTGGGTAG
>trichuris_trichiura_repeat::52_trichuris_trichiura:4562-4653(+)
GCGTAGAGGAGCGATTTTCTATTTTACCGTTTTCCCGGTTTTGCGGGCGAGAACGGCAACGTTTAGATTCCGGTCAATGT
GTGCTGGGTAG
>trichuris_trichiura_repeat::52_trichuris_trichiura:4122-4213(+)
GCGTAGAGGAGCGATTTTCTATTTTACCGTTTTCCCGGTTTTGCGGGCGAGAACGGCAACGTTTAGATTCCGGTCAATGT
GTGCTGGGTAG
>trichuris_trichiura_repeat::52_trichuris_trichiura:3682-3773(+)
GCGTAGAGGAGCGATTTTCTATTTTACCGTTTTCCCGGTTTTGCGGGCGAGAACGGCAACGTTTAGATTCCGGTCAATGT
GTGCTGGGTAG
>trichuris_trichiura_repeat::52_trichuris_trichiura:3242-3333(+)
GCGTAGAGGAGCGATTTTCTATTTTACCGTTTTCCCGGTTTTGCGGGCGAGAACGGCAACGTTTAGATTCCGGTCAATGT
GTGCTGGGTAG
>trichuris_trichiura_repeat::52_trichuris_trichiura:2802-2893(+)
GCGTAGAGGAGCGATTTTCTATTTTACCGTTTTCCCGGTTTTGCGGGCGAGAACGGCAACGTTTAGATTCCGGTCAATGT
GTGCTGGGTAG
>trichuris_trichiura_repeat::52_trichuris_trichiura:2362-2453(+)
GCGTAGAGGAGCGATTTTCTATTTTACCGTTTTCCCGGTTTTGCGGGCGAGAACGGCAACGTTTAGATTCCGGTCAATGT
GTGCTGGGTAG
>trichuris_trichiura_repeat::52_trichuris_trichiura:1482-1573(+)
GCGTAGAGGAGCGATTTTCTATTTTACCGTTTTCCCGGTTTTGCGGGCGAGAACGGCAACGTTTAGATTCCGGTCAATGT
GTGCTGGGTAG
>trichuris_trichiura_repeat::52_trichuris_trichiura:1042-1133(+)
GCGTAGAGGAGCGATTTTCTATTTTACCGTTTTCCCGGTTTTGCGGGCGAGAACGGCAACGTTTAGATTCCGGTCAATGT
GTGCTGGGTAG
>trichuris_trichiura_repeat::52_trichuris_trichiura:163-254(+)
GCGTAGAGGAGCGATTTTCTATTTTACCGTTTTCCCGGTTTTGCGGGCGAGAACGGCAACGTTTAGATTCCGGTCAATGT
GTGCTGGGTAG
>trichuris_trichiura_repeat::56_trichuris_trichiura:17-108(+)
GCGTAGAGGAGCGATTTTGTATTTTAGCATTTTCGCGGTTTTTCGGGCGAGAACGGCAACACCTAGCTTCCGGTTAATTT
GTGATGGGTAG
>trichuris_trichiura_repeat::56_trichuris_trichiura:7931-8022(+)
GCGTAGAGGAGCGATTTTGTATTTTAGCATTTTCGCGGTTTTTCGGGCGAGAACGGCAACACCTAGCTTCCGGTTAATTT
GTGATGGGTAG
>trichuris_trichiura_repeat::56_trichuris_trichiura:8371-8462(+)
GCGTAGAGGAGCGATTTTGTATTTTAGCATTTTCGCGGTTTTTCGGGCGAGAACGGCAACACCTAGCTTCCGGTTAATTT
GTGATGGGTAG
>trichuris_trichiura_repeat::56_trichuris_trichiura:8811-8902(+)
GCGTAGAGGAGCGATTTTGTATTTTAGCATTTTCGCGGTTTTTCGGGCGAGAACGGCAACACCTAGCTTCCGGTTAATTT
GTGATGGGTAG
>trichuris_trichiura_repeat::56_trichuris_trichiura:9250-9341(+)
GCGTAGAGGAGCGATTTTGTATTTTAGCATTTTCGCGGTTTTTCGGGCGAGAACGGCAACACCTAGCTTCCGGTTAATTT
GTGATGGGTAG
>trichuris_trichiura_repeat::56_trichuris_trichiura:9690-9781(+)
GCGTAGAGGAGCGATTTTGTATTTTAGCATTTTCGCGGTTTTTCGGGCGAGAACGGCAACACCTAGCTTCCGGTTAATTT
GTGATGGGTAG
>trichuris_trichiura_repeat::56_trichuris_trichiura:10130-10221(+)
GCGTAGAGGAGCGATTTTGTATTTTAGCATTTTCGCGGTTTTTCGGGCGAGAACGGCAACACCTAGCTTCCGGTTAATTT
GTGATGGGTAG
>trichuris_trichiura_repeat::56_trichuris_trichiura:10570-10661(+)
GCGTAGAGGAGCGATTTTGTATTTTAGCATTTTCGCGGTTTTTCGGGCGAGAACGGCAACACCTAGCTTCCGGTTAATGT
GTGACGGGTAG
>trichuris_trichiura_repeat::56_trichuris_trichiura:13650-13741(+)
GCGTAGAGGAGCGATTTTGTATTTTAGCATTTTCGCGGTTTTTCGGGCGAGAACGGCAACACCTAGCTTCCGGTTAATGT
GTGATGGGTAG
>trichuris_trichiura_repeat::56_trichuris_trichiura:14090-14181(+)
GCGTAGAGGAGCGATTTTGTATTTTAGCATTTTCGCGGTTTTTCGGGCGAGAACGGCAACACCTAGCTTCCGGTTAATTT
GTGATGGGTAG
>trichuris_trichiura_repeat::56_trichuris_trichiura:14970-15061(+)
GCGTAGAGGAGCGATTTTGTATTTTAGCATTTTCGCGGTTTTTCGGGCGAGAACGGCAACACCTAGCTTCCGGTTAATTT
GTGATGGGTAG
>trichuris_trichiura_repeat::56_trichuris_trichiura:15850-15941(+)
GCGTAGAGGAGCGATTTTGTATTTTAGCATTTTCGCGGTTTTTCGGGCGAGAACGGCAACACCTAGCTTCCGGTTAATGT
GCGATGGGTAG
>trichuris_trichiura_repeat::56_trichuris_trichiura:3093-3184(+)
GCGTAGAGGAGCGATTTTGTATTTTAGCATTTTCGCGGTTTTTCGGGCGAGAACGGCAACACCTAGCTTCCGGTTAATTT
GTGATGGGTAG
>trichuris_trichiura_repeat::56_trichuris_trichiura:457-548(+)
GCGTAGAGGAGCGATTTTGTATTTTAGCATTTTCGCGGTTTTTCGGGCGAGAACGGCAACACCTAGCTTCCGGTTAATTT
GTGATGGGTAG
>trichuris_trichiura_repeat::56_trichuris_trichiura:894-985(+)
GCGTAGAGGAGCGATTTTGTATTTTAGCATTTTCGCGGTTTTTCGGGCGAGAACGGCAACACCTAGCTTCCGGTTAATTT
GTGATGGGTAG
>trichuris_trichiura_repeat::56_trichuris_trichiura:1334-1425(+)
GCGTAGAGGAGCGATTTTGTATTTTAGCATTTTCGCGGTTTTTCGGGCGAGAACGGCAACACCTAGCTTCCGGTTAATTT
GTGATGGGTAG
>trichuris_trichiura_repeat::56_trichuris_trichiura:1773-1864(+)
GCGTAGAGGAGCGATTTTGTATTTTAGCATTTTCGCGGTTTTTCGGGCGAGAACGGCAACACCTAGCTTCCGGTTAATTT
GTGATGGGTAG
>trichuris_trichiura_repeat::56_trichuris_trichiura:2213-2304(+)
GCGTAGAGGAGCGATTTTGTATTTTAGCATTTTCGCGGTTTTTCGGGCGAGAACGGCAACACCTAGCTTCCGGTTAATTT
GTGATGGGTAG
>trichuris_trichiura_repeat::56_trichuris_trichiura:2653-2744(+)
GCGTAGAGGAGCGATTTTGTATTTTAGCATTTTCGCGGTTTTTCGGGCGAGAACGGCAACACCTAGCTTCCGGTTAATTT
GTGATGGGTAG
>trichuris_trichiura_repeat::56_trichuris_trichiura:7051-7142(+)
GCGTAGAGGAGCGATTTTGTATTTTAGCATTTTCGCGGTTTTTCGGGCGAGAACGGCAACACCTAGCTTCCGGTTAATTT
GTGATGGGTAG
>trichuris_trichiura_repeat::56_trichuris_trichiura:3532-3623(+)
GCGTAGAGGAGCGATTTTGTATTTTAGCATTTTCGCGGTTTTTCGGGCGAGAACGGCAACACCTAGCTTCCGGTTAATTT
GTGATGGGTAG
>trichuris_trichiura_repeat::56_trichuris_trichiura:3972-4063(+)
GCGTAGAGGAGCGATTTTGTATTTTAGCATTTTCGCGGTTTTTCGGGCGAGAACGGCAACACCTAGCTTCCGGTTAATTT
GTGATGGGTAG
>trichuris_trichiura_repeat::56_trichuris_trichiura:4412-4503(+)
GCGTAGAGGAGCGATTTTGTATTTTAGCATTTTCGCGGTTTTTCGGGCGAGAACGGCAACACCTAGCTTCCGGTTAATTT
GTGATGGGTAG
>trichuris_trichiura_repeat::56_trichuris_trichiura:4852-4943(+)
GCGTAGAGGAGCGATTTTGTATTTTAGCATTTTCGCGGTTTTTCGGGCGAGAACGGCAACACCTAGCTTCCGGTTAATTT
GTGATGGGTAG
>trichuris_trichiura_repeat::56_trichuris_trichiura:5292-5383(+)
GCGTAGAGGAGCGATTTTGTATTTTAGCATTTTCGCGGTTTTTCGGGCGAGAACGGCAACACCTAGCTTCCGGTTAATTT
GTGATGGGTAG
>trichuris_trichiura_repeat::56_trichuris_trichiura:5732-5823(+)
GCGTAGAGGAGCGATTTTGTATTTTAGCATTTTCGCGGTTTTTCGGGCGAGAACGGCAACACCTAGCTTCCGGTTAATTT
GTGATGGGTAG
>trichuris_trichiura_repeat::56_trichuris_trichiura:6172-6263(+)
GCGTAGAGGAGCGATTTTGTATTTTAGCATTTTCGCGGTTTTTCGGGCGACAACGGCAACACCTAGCTTCCGGTTAATGT
GTGATGGGTAG
>trichuris_trichiura_repeat::56_trichuris_trichiura:12773-12861(+)
TAGAGGAGCGATTTTGTATTTTACCATTTTCGCGGTTTTTCGGGCGAGAACGGCAACACCTAGCTTCCGGTTAATTTGTG
ATGGGTAG
>trichuris_trichiura_repeat::56_trichuris_trichiura:15413-15501(+)
TAGAGGAGCGATTTTGTATTTTACCATTTTCGCGGTTTTTCGGGCGAGAACGGCAACACCTATCTTCCGGTTAATGTGTG
ATGGGTAG
>trichuris_trichiura_repeat::64_trichuris_trichiura:12205-12295(+)
GCGTTGAGGAGCGATTTTGTATTTTACCGTTTTCCCGGTTTTGCGGGCGAGAACGGCAACGTTTAGATTCCGGTCAATGT
GTGCTGGGTA
>trichuris_trichiura_repeat::70_trichuris_trichiura:19695-19786(-)
GGCGTAGAGGAGCGATTTTGTATTTTACCATTTTCGCGGTTTTGCGGGCGAGAACGGCAACGTTTAGCTTCCGGTCAAAT
TGCGATGGTTA
>trichuris_trichiura_repeat::70_trichuris_trichiura:19256-19346(-)
GGCGTAGAGGAGCGATTTTGTATTTACCATTTTCGCGGTTTTGCGGGCGAGAACGGCAACGTTTAGCTTCCGGTCAAATT
GCGATGGTTA
>trichuris_trichiura_repeat::70_trichuris_trichiura:18817-18907(-)
GGCGTAGAGGAGCGATTTTGTATTTACCATTTTCGCGGTTTTGCGGGCGAGAACGGCAACGTTTAGCTTCCGGTCAAATT
GCGATGGTTA
>trichuris_trichiura_repeat::70_trichuris_trichiura:18378-18469(-)
GGCGTAGAGGAGCGATTTTGTATTTTACCATTTTCGCGGTTTTGCGGGCGAGAACGGCAACGTTTAGCTTCCGGTCAATG
TGCGATGGGTA
>trichuris_trichiura_repeat::70_trichuris_trichiura:17938-18029(-)
GGCGTAGAGGAGCGATTTTGTATTTCACCATTTTCGCGGTTTTGCGGGCGAGAACGGCAACGTTTAGCTTCCGGTCAAAT
TGCGATGGTTA
>trichuris_trichiura_repeat::70_trichuris_trichiura:17498-17589(-)
GGCGTAGAGGAGCGATTTTGTATTTTACCATTTTCGCGGTTTTGCGGGCGAGAACGGCAACGTTTAGCTTCCGGTCAAAT
TGCGATGGTTA
>trichuris_trichiura_repeat::70_trichuris_trichiura:17059-17150(-)
GGCGTAGAGGAGCGATTTTGTATTTTACCATTTTCGCGGTTTTGCGGGCGAGAACGGCAACGTTTAGCTTCCGGTCAAAT
TGCGATGGTTA
>trichuris_trichiura_repeat::70_trichuris_trichiura:16620-16710(-)
GGCGTAGAGGAGCGATTTTGTATTTTACCATTTTCGCGGTTTTGCGGGCGAGAACGGCAACGTTTAGCTTCCGGTCAATT
GCGATGGTTA
>trichuris_trichiura_repeat::70_trichuris_trichiura:16180-16271(-)
GGCGTAGAGGAGCGATTTTGTATTTTACCATTTTCGCGGTTTTGCGGGCGAGAACGGCAACGTTTAGCTTCCGGTCAAAT
TGCGATGGTTA
>trichuris_trichiura_repeat::70_trichuris_trichiura:15739-15830(-)
GGCGTAGAGGAGCGATTTTGTATTTCACCATTTTCGCGGTTTTGCGGGCGAGAACGGCAACGTTTAGCTTCCGGTCAAAT
TGCGATGGTTA
>trichuris_trichiura_repeat::70_trichuris_trichiura:14859-14950(-)
GGCGTAGAGGAGCGATTTTGTGTTTTACCATTTTCCCGGTTTTGCGGGCGAGAACGGCGACATTTAGATTCCGGTCAATG
TGTGATGGGTA
>trichuris_trichiura_repeat::71_trichuris_trichiura:7824-7915(+)
GCGTAGAGGAGCGATTTTGTATTTTACCATTTTCGCGGTTTTGCGAGCGAGAACGGCAACATTTAGCTTCCGGTCAATGT
GCGATGGGTAG
>trichuris_trichiura_repeat::96_trichuris_trichiura:3221851-3221942(+)
GCGTAGAGGAGCGATTTTGTATTTTACCGTTTTCCCGGTTTTGCGGGCGAGAACGGCAACGTTTAGATTCCGGTCAATGT
GTGCTGGGTAG
>trichuris_trichiura_repeat::96_trichuris_trichiura:3222731-3222822(+)
GCGTAGAGGAGCGATTTTGTATTTTACCGTTTTCCCGGTTTTGCGGGCGAGAACGGCAACGTTTAGATTCCGCTCAATGT
GTGCTGGGTAG
>trichuris_trichiura_repeat::96_trichuris_trichiura:3224526-3224617(-)
GGCGTAGAGGAGCGATTTTGTATTTTACCGTTTTCCCGGTTTTGCGGGCGAGAACGGCAACGTTTAGATTCCGGTCAATG
TGTGCTGGGTA
>trichuris_trichiura_repeat::96_trichuris_trichiura:3225406-3225497(-)
GGCGTAGAGGAGCGATTTTGTATTTTACCGTTTTCCCGGTTTTGCGGGCGAGAACGGCAACGTTTAGATTCCGGTCAATG
TGTGCTGGGTA
>trichuris_trichiura_repeat::96_trichuris_trichiura:3225846-3225937(-)
GGCGTAGAGGAGCGATTTTGTATTTTACCGTTTTCCCGGTTTTGCGGGCGAGAACGGCAACGTTTAGATTCCGGTCAATG
TGTGCTGGGTA
>trichuris_trichiura_repeat::96_trichuris_trichiura:3222291-3222382(+)
GCGTAGAGGAGCGATTTTGTATTTTACCGTTTTCCCGGTTTTGCGGGCGAGAACGGCAACGTTTAGATTCCGGTCAATGT
GTGCTGGGTAG
>trichuris_trichiura_repeat::96_trichuris_trichiura:3226726-3226817(-)
GGCGTAGAGGAGCGATTTTGTATTTTACCGTTTTCCCGGTTTTGCGGGCGAGAACGGCAACGTTTAGATTCCGGTCAATG
TGTGCTGGGTA
>trichuris_trichiura_repeat::96_trichuris_trichiura:3227606-3227697(-)
GGCGTAGAGGAGCGATTTTGTATTTTACCGTTTTCCCGGTTTTGCGGGCGAGAACGGCAACGTTTAGATTCCGGTCAATG
TGTGCTGGGTA
>trichuris_trichiura_repeat::96_trichuris_trichiura:3238165-3238256(-)
GGCGTAGAGGAGCGATTTTGTATTTTACCGTTTTCCCGGTTTTGCGGACGAGAACGGCAACGTTTAGATTCCGGTCAATG
TGTGCTGGGTA
>trichuris_trichiura_repeat::96_trichuris_trichiura:3237725-3237816(-)
GGCGTAGAGGAGCGATTTTGTATTTTACCGTTCTCCCGGTTTTGCGGGCGAGAACGGCAACGTTTAGATTCCGGTCAATG
TGTGCTGGGTA
>trichuris_trichiura_repeat::96_trichuris_trichiura:3228046-3228137(-)
GGCGTAGAGGAGCGATTTTGTATTTTACCGTTTTCCCGGTTTTGCGGGCGAGAACGGCAACGTTTAGATTCCGGTCAATG
TGTGCTGGGTA
>trichuris_trichiura_repeat::96_trichuris_trichiura:3236845-3236936(-)
GGCGTAGAGGAGCGATTTTGTATTTTACCGTTTTCCCGGTTTTGCGGGCGAGAACGGCAACGTTTAGATTCCGGTCAATG
TGTGCTGGGTA
>trichuris_trichiura_repeat::96_trichuris_trichiura:3228485-3228576(-)
GGCGTAGAGGAGCGATTTTGTATTTTACCGTTTTCCCGGTTTTGCGGGCGAGAACGGCAACGTTTAGATTCCGGTCAATG
TGTGCTGGGTA
>trichuris_trichiura_repeat::96_trichuris_trichiura:3229365-3229456(-)
GGCGTAGAGGAGCGATTTTGTATTTTACCGTTTTCCCGGTTTTGCGGGCGAGAACGGCAACGTTTAGATTCCGGTCAATG
TGTGCTGGGTA
>trichuris_trichiura_repeat::96_trichuris_trichiura:3217905-3217996(+)
GCGTAGAGGAGCGATTTTGTATTTTACCGTTTTCCCGGTTTTGCGGGCGAGAACGGCAACGTTTAGATTCCGGTCAATGT
GTGCTGGGTAG
>trichuris_trichiura_repeat::96_trichuris_trichiura:3223206-3223297(-)
GGCGTAGAGGAGCGATTTTGTATTTTACCGTTTTCCCGGTTTTGCGGGCGAGAACGGCAACGTTTAGATTCCGGTCAATG
TGTGCTGGGTA
>trichuris_trichiura_repeat::96_trichuris_trichiura:3223646-3223737(-)
GGCGTAGAGGAGCGATTTTGTATTTTACCGTTTTCCCGGTTTTGCGGGCGAGAACGGCAACGTTTAGATTCCGGTCAATG
TGTGCTGGGTA
>trichuris_trichiura_repeat::96_trichuris_trichiura:3213066-3213157(+)
GCGTAGAGGAGCGATTTTGTATTTTACCGTTTTCCCGGTTTTGCGGACGAGAACGGCAACGTTTAGCTTCCGGTCAACGT
GTGCTGGGTAG
>trichuris_trichiura_repeat::96_trichuris_trichiura:3224086-3224177(-)
GGCGTAGAGGAGCGATTTTGTATTTTACCGTTTTCCCGGTTTTGCGGGCGAGAACGGCAACGTTTAGATTCCGGTCAATG
TGTGCTGGGTA
>trichuris_trichiura_repeat::96_trichuris_trichiura:3213946-3214037(+)
GCGTAGAGGAGCGATTTTGTATTTTACCGTTTTCCCGGTTTTGCGGACGAGAACGGCAACGTTTAGCTTCCGGTCAACGT
GTGCTGGGTAG
>trichuris_trichiura_repeat::96_trichuris_trichiura:3216146-3216237(+)
GCGTAGAGGAGCGATTTTGTATTTTACCGTTTTCCCGGTTTTGCGGGCGAGAACGGCAACGTTTAGATTCCGGTCAATGT
GTGCTGGGTAG
>trichuris_trichiura_repeat::96_trichuris_trichiura:3217026-3217117(+)
GCGTAGAGGAGCGATTTTGTATTTTACCGTTTTCCCGGTTTTGCGGACGAGAACGGCAACGTTTAGATTCCGGTCAATGT
GTGCTGGGTAG
>trichuris_trichiura_repeat::96_trichuris_trichiura:3221411-3221502(+)
GCGTAGAGGAGCGATTTTGTATTTTACCGTTTTCCCGGTTTTGCGGGCGAGAACGGCAACGTTTAGATTCCGGTCAATGT
GTGCTGGGTAG
>trichuris_trichiura_repeat::96_trichuris_trichiura:3219214-3219305(+)
GCGTAGAGGAGCGATTTTGTATTTTACCGTTTTCCCGGTTTTGCGGGCGAGAACGGCAACGTTTAGATTCCGGTCAATGT
GTGCTGGGTAG
>trichuris_trichiura_repeat::96_trichuris_trichiura:3219653-3219744(+)
GCGTAGAGGAGCGATTTTGTATTTTACCGTTTTCCCGGTTTTGCGGACGAGAACGGCAACGTTTAGATTCCGGTCAATGT
GTGCTGGGTAG
>trichuris_trichiura_repeat::96_trichuris_trichiura:3220533-3220624(+)
GCGTAGAGGAGCGATTTTGTATTTTACCGTTTTCCCGGTTTTGCGGGCGAGAACGGCAACGTTTAGATTCCGGTCAATGT
GTGCTGGGTAG
>trichuris_trichiura_repeat::96_trichuris_trichiura:3227166-3227257(-)
GGCGTAGAGGAGCGATTTTCTATTTTACCGTTTTCCCGGTTTTGCGGGCGAGAACGGCAACGTTTAGATTCCGGTCAATG
TGTGCTGGGTA
>trichuris_trichiura_repeat::96_trichuris_trichiura:3224966-3225057(-)
GGCGTAGAGGAGCGATTTTCTATTTTACCGTTTTCCCGGTTTTGCGGGCGAGAACGGCAACGTTTAGATTCCGGTCAATG
TGTGCTGGGTA
>trichuris_trichiura_repeat::96_trichuris_trichiura:3226286-3226377(-)
GGCGTAGAGGAGCGATTTTCTATTTTACCGTTTTCCCGGTTTTGCGGGCGAGAACGGCAACGTTTAGATTCCGGTCAATG
TGTGCTGGGTA
>trichuris_trichiura_repeat::96_trichuris_trichiura:3232885-3232976(-)
GGCGTAGAGGAGCGATTTTCTATTTTACCGTTTTCCCGGTTTTGCGGGCGAGAACGGCAACGTTTAGATTCCGGTCAATG
TGTGCTGGGTA
>trichuris_trichiura_repeat::96_trichuris_trichiura:3237285-3237376(-)
GGCGTAGAGGAGCGATTTTCTATTTTACCGTTTTCCCGGTTTTGCGGGCGAGAACGGCAACGTTTAGATTCCGGTCAATG
TGTGCTGGGTA
>trichuris_trichiura_repeat::96_trichuris_trichiura:3235085-3235176(-)
GGCGTAGAGGAGCGATTTTCTATTTTACCGTTTTCCCGGTTTTGCGGGCGAGAACGGCAACGTTTAGATTCCGGTCAATG
TGTGCTGGGTA
>trichuris_trichiura_repeat::96_trichuris_trichiura:3228925-3229016(-)
GGCGTAGAGGAGCGATTTTCTATTTTACCGTTTTCCCGGTTTTGCGGGCGAGAACGGCAACGTTTAGATTCCGGTCAATG
TGTGCTGGGTA
>trichuris_trichiura_repeat::96_trichuris_trichiura:3234205-3234296(-)
GGCGTAGAGGAGCGATTTTCTATTTTACCGTTTTCCCGGTTTTGCGGGCGAGAACGGCAACGTTTAGATTCCGGTCAATG
TGTGCTGGGTA
>trichuris_trichiura_repeat::96_trichuris_trichiura:3230685-3230776(-)
GGCGTAGAGGAGCGATTTTCTATTTTACCGTTTTCCCGGTTTTGCGGGCGAGAACGGCAACGTTTAGATTCCGGTCAATG
TGTGCTGGGTA
>trichuris_trichiura_repeat::96_trichuris_trichiura:3231565-3231656(-)
GGCGTAGAGGAGCGATTTTCTATTTTACCGTTTTCCCGGTTTTGCGGGCGAGAACGGCAACGTTTAGATTCCGGTCAATG
TGTGCTGGGTA
>trichuris_trichiura_repeat::96_trichuris_trichiura:3232005-3232096(-)
GGCGTAGAGGAGCGATTTTCTATTTTACCGTTTTCCCGGTTTTGCGGGCGAGAACGGCAACGTTTAGATTCCGGTCAATG
TGTGCTGGGTA
>trichuris_trichiura_repeat::96_trichuris_trichiura:3232445-3232536(-)
GGCGTAGAGGAGCGATTTTCTATTTTACCGTTTTCCCGGTTTTGCGGGCGAGAACGGCAACGTTTAGATTCCGGTCAATG
TGTGCTGGGTA
>trichuris_trichiura_repeat::97_trichuris_trichiura:2015352-2015442(+)
GCGTAGAGGAGCGATTTTGTATTTTACCATTTCGCGGTTTTGCGGGCGAAACGGCAACGTTAGCTTCAGGTCAATGTGTG
ATGGCTAGTA
>trichuris_trichiura_repeat::97_trichuris_trichiura:2014912-2015005(+)
GCGTAGAGGAGCCATTTTGTATTTTACCATTTTCCCGGTTTTGCGAGCGAGAACGGCAACGTTTAGCTTCCGGTCAATGC
GTGATGGCTAGTA
>trichuris_trichiura_repeat::102_trichuris_trichiura:21822025-21822118(-)
GGCGTAGAGGAGCGATTTTGTATTTTACCATTTTCGCGGTTTTGCGGGCGAGAACGGAAATATTTAGCTTCCGGCTAATG
TGTGATGGGTAGT
>trichuris_trichiura_repeat::102_trichuris_trichiura:21815433-21815524(-)
GGCGTAGAGGAGCGATTTTGTATTTTAGCATTTTCGCGGTTTTTCGGGCGAGAACGGCAACACCTAGCTTCCGGTTAATT
TGTGATGGGTA
>trichuris_trichiura_repeat::102_trichuris_trichiura:21815873-21815964(-)
GGCGTAGAGGAGCGATTTTGTATTTTAGCATTTTCGCGGTTTTTCGGGCGAGAACGGCAACACCTAGCTTCCGGTTAATT
TGTGATGGGTA
>trichuris_trichiura_repeat::102_trichuris_trichiura:21816752-21816843(-)
GGCGTAGAGGAGCGATTTTGTATTTTAGCATTTTCGCGGTTTTTCGGGCGAGAACGGCAACACCTAGCTTCCGGTTAATT
TGTGATGGGTA
>trichuris_trichiura_repeat::102_trichuris_trichiura:21817192-21817283(-)
GGCGTAGAGGAGCGATTTTGTATTTTAGCATTTTCGCGGTTTTTCGGGCGAGAACGGCAACACCTAGCTTCCGGTTAATT
TGTGATGGGTA
>trichuris_trichiura_repeat::102_trichuris_trichiura:21817631-21817722(-)
GGCGTAGAGGAGCGATTTTGTATTTTAGCATTTTCGCGGTTTTTCGGGCGAGAACGGCAACACCTAGCTTCCGGTTAATT
TGTGATGGGTA
>trichuris_trichiura_repeat::102_trichuris_trichiura:21818511-21818602(-)
GGCGTAGAGGAGCGATTTTGTATTTTAGCATTTTCGCGGTTTTTCGGGCGAGAACGGCAACACCTAGCTTCCGGTTAATT
TGTGATGGGTA
>trichuris_trichiura_repeat::102_trichuris_trichiura:21818950-21819041(-)
GGCGTAGAGGAGCGATTTTGTATTTTAGCATTTTCGCGGTTTTTCGGGCGAGAACGGCAACACCTAGCTTCCGGTTAATT
TGTGATGGGTA
>trichuris_trichiura_repeat::102_trichuris_trichiura:21819390-21819480(-)
GGCGTAGAGGAGCGATTTTGTATTTTACCATTTTCGCGGTTTTGCGGGCGAGAACGGCACACTTAGCTTCCGGTTAATTT
GTGATGGGTA
>trichuris_trichiura_repeat::102_trichuris_trichiura:21819827-21819920(-)
GGCGTAGAGGAGCGATTTTGTATTTTACCATTTTCGCGGTTTTGCGGGCGAGAACGGAAATATTTAGCTTCCGGCTAATG
TGTGATGGGTAGT
>trichuris_trichiura_repeat::102_trichuris_trichiura:21820267-21820360(-)
GGCGTAGAGGAGCGATTTTGTATTTTACCATTTTCGCGGTTTTGCGGGCGAGAACGGAAATATTTAGCTTCCGGCTAATG
TGTGATGGGTAGT
>trichuris_trichiura_repeat::102_trichuris_trichiura:21820707-21820800(-)
GGCGTAGAGGAGCGATTTTGTATTTTACCATTTTCGCGGTTTTGCGGGCGAGAACGGAAATATTTAGCTTCCGGCTAATG
TGTGATGGGTAGT
>trichuris_trichiura_repeat::102_trichuris_trichiura:21821145-21821238(-)
GGCGTAGAGGAGCGATTTTGTATTTTACCATTTTCGCGGTTTTGCGGGCGAGAACGGAAATATTTAGCTTCGGGCTAATG
TCTGATGGGTAGT
>trichuris_trichiura_repeat::102_trichuris_trichiura:21821585-21821678(-)
GGCGTAGAGGAGCGATTTTGTATTTTACCATTTTCGCGGTTTTGCGGGCGAGAACGGAAATATTTAGCTTCCGGCTAATG
TGTGATGGGTAGT
>trichuris_trichiura_repeat::102_trichuris_trichiura:21814994-21815085(-)
GGCGTAGAGGAGCGATTTTGTATTTTAGCATTTTCGCGGTTTTTCGGGCGAGAACGGCAACACCTAGCTTCCGGTTAATT
TGTGATGGGTA
>trichuris_trichiura_repeat::102_trichuris_trichiura:21822465-21822558(-)
GGCGTAGAGGAGCGATTTTGTATTTTACCATTTTCGCGGTTTTGCGGGCGAGAACGGAAATATTTAGCTTCCGGCTAATG
TGTGATGGGTAGT
>trichuris_trichiura_repeat::102_trichuris_trichiura:21822904-21822997(-)
GGCGTAGAGGAGCGATTTTGTATTTTACCATTTTCGCGGTTTTGCGGGCGAGAACGGAAATATTTAGCTTCCGGCTAATG
TGTGATGGGTAGT
>trichuris_trichiura_repeat::102_trichuris_trichiura:21823344-21823437(-)
GGCGTAGAGGAGCGATTTTGTATTTTACCATTTTCGCGGTTTTGCGGGCGAGAACGGAAATATTTAGCTTCCGGCTAATG
TGTGATGGGTAGT
>trichuris_trichiura_repeat::102_trichuris_trichiura:21823782-21823875(-)
GGCGTAGAGGAGCGATTTTGTATTTTACCATTTTCGCGGTTTTGCGGGCGAGAACGGAAATATTTAGCTTCCGGCTAATG
TGTGATGGGTAGT
>trichuris_trichiura_repeat::102_trichuris_trichiura:21824221-21824314(-)
GGCGTAGAGGAGCGATTTTGTATTTTACCATTTTCGCGGTTTTGCGGGCGAGAACGGAAATATTTAGCTTCCGGCTAATG
TGTGATGGGTAGT
>trichuris_trichiura_repeat::102_trichuris_trichiura:21824661-21824754(-)
GGCGTAGAGGAGCGATTTTGTATTTTACCATTTTCGCGGTTTTGCGGGCGAGAACGGAAATATTTAGCTTCCGGCTAATG
TGTGATGGGTAGT
>trichuris_trichiura_repeat::102_trichuris_trichiura:21825101-21825194(-)
GGCGTAGAGGAGCGATTTTGTATTTTACCATTTTCGCGGTTTTGCGGGCGAGAACGGAAATATTTAGCTTCCGGCTAATG
TGTGATGGGTAGT
>trichuris_trichiura_repeat::102_trichuris_trichiura:21825540-21825633(-)
GGCGTAGAGGAGCGATTTTGTATTTTACCATTTTCGCGGTTTTGCGGGCGAGAACGGAAATATTTAGCTTCCGGCTAATG
TGTGATGGGTAGT
>trichuris_trichiura_repeat::102_trichuris_trichiura:21825979-21826072(-)
GGCGTAGAGGAGCGATTTTGTATTTTACCATTTTCGCGGTTTTGCGGGCGAGAACGGAAATATTTAGCTTCCGGCTAATG
TGTGATGGGTAGT
>trichuris_trichiura_repeat::102_trichuris_trichiura:21826417-21826510(-)
GGCGTAGAGGAGCGATTTTGTATTTTACCATTTTCGCGGTTTTGCGGGCGAGAACGGAAATATTTAGCTTCCGGCTAATG
TGTGATGGGTAGT
>trichuris_trichiura_repeat::102_trichuris_trichiura:21826857-21826950(-)
GGCGTAGAGGAGCGATTTTGTATTTTACCATTTTCGCGGTTTTGCGGGCGAGAACGGAAATATTTAGCTTCCGGCTAATG
TGTGATGGGTAGT
>trichuris_trichiura_repeat::102_trichuris_trichiura:21827297-21827390(-)
GGCGTAGAGGAGCGATTTTGTATTTTACCATTTTCGCGGTTTTGCGGGCGAGAACGGAAATATTTAGCTTCCGGCTAATG
TGTGATGGGTAGT
>trichuris_trichiura_repeat::102_trichuris_trichiura:21809275-21809366(-)
GGCGTAGAGGAGCGATTTTGTATTTTAGCATTTTCGCGGTTTTTCGGGCGAGAACGGCAACACCTAGCTTCCGGTTAATT
TGTGATGGGTA
>trichuris_trichiura_repeat::102_trichuris_trichiura:21797467-21797558(-)
GGCGTAGAGGAGCGATTTTGTATTTTACCATTTTCCCGCTTTTGCGGGCGAGAACGGCAACGTTTAGCTTCAGGTCAATG
TGTGATGGGTA
>trichuris_trichiura_repeat::102_trichuris_trichiura:21803557-21803648(-)
GGCGTAGAGGAGCGATTTTGTATTTTACCATTTTCGCGGTTTTGCGGTCGAGAACGGCAACGTTTAGCTTCCGGTCAACG
TGCGATGGGTA
>trichuris_trichiura_repeat::102_trichuris_trichiura:21803997-21804088(-)
GGCGTAGAGGAGCGATTTTGTATTTTACCATTTTCGCGGTTTTGCGGGCGAGAACGGCAACGTTTAGCTTCCGGTCAATG
TGCGATGGGTA
>trichuris_trichiura_repeat::102_trichuris_trichiura:21805316-21805407(-)
GGCGTAGAGGAGCGATTTTGTATTTTACCATTTTCGCGGTTTTGCGGGCGAGAACGGCAACGTTTAGCTTCCGGTCAATG
TGCGATGGGTA
>trichuris_trichiura_repeat::102_trichuris_trichiura:21805756-21805847(-)
GGCGTAGAGGAGCGATTTTGTATTTTACCATTTTCGCGGTTTTGCGGGCGAGAACGGCAACGTTTAGCTTCCGGTCAAAT
TGCGATGGTTA
>trichuris_trichiura_repeat::102_trichuris_trichiura:21806196-21806287(-)
GGCGTAGAGGAGCGATTTTGTATTTTACCATTTTCGCGGTTTTGCGGGCGAGAACGGCAACACTTAGCTTCCGGTTAATG
TGTGATGGGTA
>trichuris_trichiura_repeat::102_trichuris_trichiura:21806635-21806726(-)
GGCGTAGAGGAGCGATTTTGTATTTTACCATTTTCGCGGTTTTGCGGGCGAGAACGGCAACGTTTAGCTTCCGGTCAAAT
TGCGATGGTTA
>trichuris_trichiura_repeat::102_trichuris_trichiura:21807075-21807166(-)
GGCGTAGAGGAGCGATTTTGTATTTTAGCATTTTCGCGGTTTTTCGGGCGAGAACGGCAACACCTAGCTTCCGGTTAATT
TGTGATGGGTA
>trichuris_trichiura_repeat::102_trichuris_trichiura:21807515-21807606(-)
GGCGTAGAGGAGCGATTTTGTATTTTAGCATTTTCGCGGTTTTTCGGGCGAGAACGGCAACACCTAGCTTCCGGTTAATT
TGTGATGGGTA
>trichuris_trichiura_repeat::102_trichuris_trichiura:21807955-21808046(-)
GGCGTAGAGGAGCGATTTTGTATTTTAGCATTTTCGCGGTTTTTCGGGCGAGAACGGCAACACCTAGCTTCCGGTTAATT
TGTGATGGGTA
>trichuris_trichiura_repeat::102_trichuris_trichiura:21808395-21808486(-)
GGCGTAGAGGAGCGATTTTGTATTTTAGCATTTTCGCGGTTTTTCGGGCGAGAACGGCAACACCTAGCTTCCGGTTAATT
TGTGATGGGTA
>trichuris_trichiura_repeat::102_trichuris_trichiura:21808835-21808926(-)
GGCGTAGAGGAGCGATTTTGTATTTTAGCATTTTCGCGGTTTTTCGGGCGAGAACGGCAACACCTAGCTTCCGGTTAATT
TGTGATGGGTA
>trichuris_trichiura_repeat::102_trichuris_trichiura:21846878-21846968(+)
GCGTAGAGGAGCGATTTTGTATTTTACCATTTTCGCGGTTTTGCGGGCGAGAACGGCAACGTTTAGCTTCCGGTCAATTG
CGATGGGTAG
>trichuris_trichiura_repeat::102_trichuris_trichiura:21809715-21809806(-)
GGCGTAGAGGAGCGATTTTGTATTTTAGCATTTTCGCGGTTTTTCGGGCGAGAACGGCAACACCTAGCTTCCGGTTAATT
TGTGATGGGTA
>trichuris_trichiura_repeat::102_trichuris_trichiura:21810155-21810246(-)
GGCGTAGAGGAGCGATTTTGTATTTTAGCATTTTCGCGGTTTTTCGGGCGAGAACGGCAACACCTAGCTTCCGGTTAATT
TGTGATGGGTA
>trichuris_trichiura_repeat::102_trichuris_trichiura:21810595-21810686(-)
GGCGTAGAGGAGCGATTTTGTATTTTAGCATTTTCGCGGTTTTTCGGGCGAGAACGGCAACACCTAGCTTCCGGTTAATT
TGTGATGGGTA
>trichuris_trichiura_repeat::102_trichuris_trichiura:21811035-21811126(-)
GGCGTAGAGGAGCGATTTTGTATTTTAGCATTTTCGCGGTTTTTCGGGCGAGAACGGCAACACCTAGCTTCCGGTTAATT
TGTGATGGGTA
>trichuris_trichiura_repeat::102_trichuris_trichiura:21811475-21811566(-)
GGCGTAGAGGAGCGATTTTGTATTTTAGCATTTTCGCGGTTTTTCGGGCGAGAACGGCAACACCTAGCTTCCGGTTAATT
TGTGATGGGTA
>trichuris_trichiura_repeat::102_trichuris_trichiura:21811915-21812006(-)
GGCGTAGAGGAGCGATTTTGTATTTTAGCATTTTCGCGGTTTTTCGGGCGAGAACGGCAACACCTAGCTTCCGGTTAATT
TGTGATGGGTA
>trichuris_trichiura_repeat::102_trichuris_trichiura:21812355-21812446(-)
GGCGTAGAGGAGCGATTTTGTATTTTAGCATTTTCGCGGTTTTTCGGGCGAGAACGGCAACACCTAGCTTCCGGTTAATT
TGTGATGGGTA
>trichuris_trichiura_repeat::102_trichuris_trichiura:21812795-21812886(-)
GGCGTAGAGGAGCGATTTTGTATTTTAGCATTTTCGCGGTTTTTCGGGCGAGAACGGCAACACCTAGCTTCCGGTTAATT
TGTGATGGGTA
>trichuris_trichiura_repeat::102_trichuris_trichiura:21813235-21813326(-)
GGCGTAGAGGAGCGATTTTGTATTTTAGCATTTTCGCGGTTTTTCGGGCGAGAACGGCAACACCTAGCTTCCGGTTAATT
TGTGATGGGTA
>trichuris_trichiura_repeat::102_trichuris_trichiura:21813675-21813766(-)
GGCGTAGAGGAGCGATTTTGTATTTTAGCATTTTCGCGGTTTTTCGGGCGAGAACGGCAACACCTAGCTTCCGGTTAATT
TGTGATGGGTA
>trichuris_trichiura_repeat::102_trichuris_trichiura:21814114-21814205(-)
GGCGTAGAGGAGCGATTTTGTATTTTAGCATTTTCGCGGTTTTTCGGGCGAGAACGGCAACACCTAGCTTCCGGTTAATT
TGTGATGGGTA
>trichuris_trichiura_repeat::102_trichuris_trichiura:21814554-21814645(-)
GGCGTAGAGGAGCGATTTTGTATTTTAGCATTTTCGCGGTTTTTCGGGCGAGAACGGCAACACCTAGCTTCCGGTTAATT
TGTGATGGGTA
>trichuris_trichiura_repeat::102_trichuris_trichiura:21852594-21852685(+)
GCGTAGAGGAGCGATTTTGTATTTTACCATTTTCGCGGTTTTGCGGGCGAGAACGGCAACGTTTAGCTTCCGGTCAAATT
GCGATGGTTAG
>trichuris_trichiura_repeat::102_trichuris_trichiura:21857874-21857965(+)
GCGTAGAGGAGCGATTTTGTATTTTACCATTTTCGCGGTTTTGCGGGCGAGAACGGCAACGTTTAGCTTCCGGTCAAATT
GCGATGGTTAG
>trichuris_trichiura_repeat::102_trichuris_trichiura:21857434-21857525(+)
GCGTAGAGGAGCGATTTTGTATTTTACCATTTTCGCGGTTTTGCGGGCGAGAACGGCAACGTTTAGCTTCCGGTCAAATT
GCGATGGTTAG
>trichuris_trichiura_repeat::102_trichuris_trichiura:21856994-21857085(+)
GCGTAGAGGAGCGATTTTGTATTTTACCATTTTCGCGGTTTTGCGGGCGAGAACGGCAACGTTTAGCTTCCGGTCAATGT
GCGATGGGTAG
>trichuris_trichiura_repeat::102_trichuris_trichiura:21856554-21856645(+)
GCGTAGAGGAGCGATTTTGTATTTTACCATTTTCGCGGTTTTGCGGGCGAGAACGGCAACGTTTAGCTTCCGGTCAAATT
GCGATGGTTAG
>trichuris_trichiura_repeat::102_trichuris_trichiura:21856114-21856205(+)
GCGTAGAGGAGCGATTTTGTATTTTACCATTTTCGCGGTTTTGCGGGCGAGAACGGCAACGTTTAGCTTCCGGTCAAATT
GCGATGGTTAG
>trichuris_trichiura_repeat::102_trichuris_trichiura:21855674-21855765(+)
GCGTAGAGGAGCGATTTTGTATTTTACCATTTTCGCGGTTTTGCGGGCGAGAACGGCAACGTTTAGCTTCCGGTCAAATT
GCGATGGTTAG
>trichuris_trichiura_repeat::102_trichuris_trichiura:21855234-21855325(+)
GCGTAGAGGAGCGATTTTGTATTTTACCATTTTCGCGGTTTTGCGGGCGAGAACGGCAACGTTTAGCTTCCGGTCAAATT
GCGATGGTTAG
>trichuris_trichiura_repeat::102_trichuris_trichiura:21854794-21854885(+)
GCGTAGAGGAGCGATTTTGTATTTTACCATTTTCGCGGTTTTGCGGGCGAGAACGGCAACGTTTAGCTTCCGGTCAAATT
GCGATGGTTAG
>trichuris_trichiura_repeat::102_trichuris_trichiura:21854354-21854445(+)
GCGTAGAGGAGCGATTTTGTATTTTACCATTTTCGCGGTTTTGCGGGCGAGAACGGCAACGTTTAGCTTCCGCTCAATGT
GCGATGGGTAG
>trichuris_trichiura_repeat::102_trichuris_trichiura:21853914-21854005(+)
GCGTAGAGGAGCGATTTTGTATTTTACCATTTTCGCGGTTTTGCGGGCGAGAACGGCAACGTTTAGCTTCCGGTCAAATT
GCGATGGTTAG
>trichuris_trichiura_repeat::102_trichuris_trichiura:21853474-21853565(+)
GCGTAGAGGAGCGATTTTGTATTTTACCATTTTCGCGGTTTTGCGGGCGAGAACGGCAACGTTTAGCTTCCGGTCAAATT
GCGATGGGTAG
>trichuris_trichiura_repeat::102_trichuris_trichiura:21853034-21853125(+)
GCGTAGAGGAGCGATTTTGTATTTTACCATTTTCGCGGTTTTGCGGGCGAGAACGGCAACGTTTAGCTTCCGGTCAAATT
GCGATGGTTAG
>trichuris_trichiura_repeat::102_trichuris_trichiura:21828177-21828270(-)
GGCGTAGAGGAGCGATTTTGTATTTTACCATTTTCGCGGTTTTGCGGGCGAGAACGGAAATATTTAGCTTCCGGCTAATG
TGTGATGGGTAGT
>trichuris_trichiura_repeat::102_trichuris_trichiura:21852154-21852245(+)
GCGTAGAGGAGCGATTTTGTATTTTACCATTTTCGCGGTTTTGCGGGCGAGAACGGCAACGTTTAGCTTCCGGTCAAATT
GCGATGGTTAG
>trichuris_trichiura_repeat::102_trichuris_trichiura:21851714-21851805(+)
GCGTAGAGGAGCGATTTTGTATTTTACCATTTTCGCGGTTTTGCGGGCGAGAACGGCAACGTTTAGCTTCCGGTCAAATT
GCGATGGTTAG
>trichuris_trichiura_repeat::102_trichuris_trichiura:21850834-21850925(+)
GCGTAGAGGAGCGATTTTGTATTTTACCATTTTCGCGGTTTTGCGGGCGAGAACGGCAACGTTTAGCTTCCGGTCAAATT
GCGATGGTTAG
>trichuris_trichiura_repeat::102_trichuris_trichiura:21850394-21850485(+)
GCGTAGAGGAGCGATTTTGTATTTTACCATTTTCGCGGTTTTGCGGGCGAGAACGGCAACGTTTAGCTTCCGGTCAAATT
GCGATGGTTAG
>trichuris_trichiura_repeat::102_trichuris_trichiura:21849954-21850045(+)
GCGTAGAGGAGCGATTTTGTATTTTACCATTTTCGCGGTTTTGCGGGCGAGAACGGCAACGTTTAGCTTCCGGTCAATGT
GCGATGGGTAG
>trichuris_trichiura_repeat::102_trichuris_trichiura:21849514-21849605(+)
GCGTAGAGGAGCGATTTTGTATTTTACCATTTTCGCGGTTTTGCGGGCGAGAACGGCAACGTTTAGCTTCCGGTCAATGT
GCGATGGGTAG
>trichuris_trichiura_repeat::102_trichuris_trichiura:21849074-21849165(+)
GCGTAGAGGAGCGATTTTGTATTTTACCATTTTCGCGGTTTTGCGGGCGAGAACGGCAACGTTTAGCTTCCGGTCAATGT
GCGATGGGTAG
>trichuris_trichiura_repeat::102_trichuris_trichiura:21848634-21848725(+)
GCGTAGAGGAGCGATTTTGTATTTTACCATTTTCGCGGTTTTGCGGGCGAGAACGGCAACGTTTAGCTTCCGGTCAATGT
GCGATGGGTAG
>trichuris_trichiura_repeat::102_trichuris_trichiura:21848194-21848285(+)
GCGTAGAGGAGCGATTTTGTATTTTACCATTTTCGCGGTTTTGCGGGCGAGAACGGCAACGTTTAGCTTCCGGTCAAATT
GCGATGGTTAG
>trichuris_trichiura_repeat::102_trichuris_trichiura:21847756-21847847(+)
GCGTAGAGGAGCGATTTTGTATTTTACCATTTTCGCGGTTTTGCGGGCGAGAACGGCAACGTTTAGCTTCCGGTCAATGT
GCGATGGGTAG
>trichuris_trichiura_repeat::102_trichuris_trichiura:21847317-21847407(+)
GCGTAGAGGAGCGATTTTGTATTTACCATTTTCGCGGTTTTGCGGGCGAGAACGGCAACGTTTAGCTTCCGGTCAAATTG
CGATGGTTAG
>trichuris_trichiura_repeat::102_trichuris_trichiura:21846439-21846529(+)
GCGTAGAGGAGCGATTTTGTATTTACCATTTTCGCGGTTTTGCGGGCGAGAACGGCAACGTTTAGCTTCCGGTCAAATTG
CGATGGTTAG
>trichuris_trichiura_repeat::102_trichuris_trichiura:21859194-21859285(+)
GCGTAGAGGAGCGATTTTGTATTTTACCATTTTCGCGGTTTTGCGGGCGAGAACGGCAACGTTTAGCTTCCGGTCAAATT
GCGATGGTTAG
>trichuris_trichiura_repeat::102_trichuris_trichiura:21828616-21828709(-)
GGCGTAGAGGAGCGATTTTGTATTTTACCATTTTCGCGGTTTTGCGGGCGAGAACGGAAATATTTAGCTTCCGGCTAATG
TGTGATGGGTAGT
>trichuris_trichiura_repeat::102_trichuris_trichiura:21829056-21829149(-)
GGCGTAGAGGAGCGATTTTGTATTTTACCATTTTCGCGGTTTTGCGGGCGAGAACGGAAATATTTAGCTTCCGGCTAATG
TGTGATGGGTAGT
>trichuris_trichiura_repeat::102_trichuris_trichiura:21829496-21829589(-)
GGCGTAGAGGAGCGATTTTGTATTTTACCATTTTCGCGGTTTTGCGGGCGAGAACGGAAATATTTAGCTTCCGGCTAATG
TGTGATGGGTAGT
>trichuris_trichiura_repeat::102_trichuris_trichiura:21829934-21830027(-)
GGCGTAGAGGAGCGATTTTGTATTTTACCATTTTCGCGGTTTTGCGGGCGAGAACGGAAATATTTAGCTTCCGGCTAATG
TGTGATGGGTAGT
>trichuris_trichiura_repeat::102_trichuris_trichiura:21830372-21830465(-)
GGCGTAGAGGAGCGATTTTGTATTTTACCATTTTCGCGGTTTTGCGGGCGAGAACGGAAATATTTAGCTTCCGGCTAATG
TGTGATGGGTAGT
>trichuris_trichiura_repeat::102_trichuris_trichiura:21830812-21830905(-)
GGCGTAGAGGAGCGATTTTGTATTTTACCATTTTCGCGGTTTTGCGGGCGAGAACGGAAATATTTAGCTTCCGGCTAATG
TGTGATGGGTAGT
>trichuris_trichiura_repeat::102_trichuris_trichiura:21831252-21831345(-)
GGCGTAGAGGAGCGATTTTGTATTTTACCATTTTCGCGGTTTTGCGGGCGAGAACGGAAATATTTAGCTTCCGGCTAATG
TGTGATGGGTAGT
>trichuris_trichiura_repeat::102_trichuris_trichiura:21831691-21831784(-)
GGCGTAGAGGAGCGATTTTGTATTTTACCATTTTCGCGGTTTTGCGGGCGAGAACGGAAATATTTAGCTTCCGGCTAATG
TGTGATGGGTAGT
>trichuris_trichiura_repeat::102_trichuris_trichiura:21832130-21832223(-)
GGCGTAGAGGAGCGATTTTGTATTTTACCATTTTCGCGGTTTTGCGGGCGAGAACGGAAATATTTAGCTTCCGGCTAATG
TGTGATGGGTAGT
>trichuris_trichiura_repeat::102_trichuris_trichiura:21832570-21832663(-)
GGCGTAGAGGAGCGATTTTGTATTTTACCATTTTCGCGGTTTTGCGGGCGAGAACGGAAATATTTAGCTTCCGGCTAATG
TGTGATGGGTAGT
>trichuris_trichiura_repeat::102_trichuris_trichiura:21833010-21833103(-)
GGCGTAGAGGAGCGATTTTGTATTTTACCATTTTCGCGGTTTTGCGGGCGAGAACGGAAATATTTAGCTTCCGGCTAATG
TGTGATGGGTAGT
>trichuris_trichiura_repeat::102_trichuris_trichiura:21833450-21833543(-)
GGCGTAGAGGAGCGATTTTGTATTTTACCATTTTCGCGGTTTTGCGGGCGAGAACGGAAATATTTAGCTTCCGGCTAATG
TGTGATCGGTAGT
>trichuris_trichiura_repeat::102_trichuris_trichiura:21834328-21834421(-)
GGCGTAGAGGAGCGATTTTGTATTTTACCATTTTCGCGGTTTTGCGGGCGAGAACGGAAATATTTAGCTTCCGGCTAATG
TGTGATGGGTAGT
>trichuris_trichiura_repeat::102_trichuris_trichiura:21859634-21859725(+)
GCGTAGAGGAGCGATTTTGTATTTTACCATTTTCGCGGTTTTGCGGGCGAGAACGGCAACGTTTAGCTTCCGGTCAATGT
GCGATGGGTAG
>trichuris_trichiura_repeat::102_trichuris_trichiura:21860074-21860165(+)
GCGTAGAGGAGCGATTTTGTATTTTACCATTTTCGCGGTTTTGCGGGCGAGAACGGCAACGTTTAGCTTCCGGTCAATGT
GCGATGGGTAG
>trichuris_trichiura_repeat::102_trichuris_trichiura:21860514-21860605(+)
GCGTAGAGGAGCGATTTTGTATTTTACCATTTTCGCGGTTTTGCGGGCGAGAACGGCAACGTTTAGCTTCCGGTCAATGT
GCGATGGGTAG
>trichuris_trichiura_repeat::102_trichuris_trichiura:21860954-21861045(+)
GCGTAGAGGAGCGATTTTGTATTTTACCATTTTCGCGGTTTTGCGGGCGAGAACGGCAACGTTTAGCTTCCGGTCAAATT
GCGATGGTTAG
>trichuris_trichiura_repeat::102_trichuris_trichiura:21835647-21835740(-)
GGCGTAGAGGAGCGATTTTGTATTTTACCATTTTCGCGGTTTTGCGGGCGAGAACGGAAATATTTAGCTTCCGGCTAATG
TGTGATGGGTAGT
>trichuris_trichiura_repeat::102_trichuris_trichiura:21835208-21835301(-)
GGCGTAGAGGAGCGATTTTGTATTTTACCATTTTCGCGGTTTTGCGGGCGAGAACGGAAATATTTAGCTTCCGGCTAATG
TGTGATGGGTAGT
>trichuris_trichiura_repeat::102_trichuris_trichiura:21834768-21834861(-)
GGCGTAGAGGAGCGATTTTGTATTTTACCATTTTCGCGGTTTTGCGGGCGAGAACGGAAATATTTAGCTTCCGGCTAATG
TGTGATGGGTAGT
>trichuris_trichiura_repeat::102_trichuris_trichiura:21833890-21833983(-)
GGCGTAGAGGAGCGATTTTGTATTTTACCATTTTCGCGGTTTTGCGGGCGAGAACGGAAATATTTAGCTTCCGGCTAATG
TGTGATGGGTAGT
>trichuris_trichiura_repeat::102_trichuris_trichiura:21827737-21827827(-)
GTAGAGGAGCGATTTTGTATTTTACCATTTTCGCGGTTTTGCGGGCGAGAACGGAAATATTTAGCTTCCGGCTAATGTGT
GATGGGTAGT
>trichuris_trichiura_repeat::102_trichuris_trichiura:21795267-21795358(-)
GGCGTAGAGGAGCGATTTCGTATTTTACCATTTTCGCGGTTTTGCGGGCGAGAACGGCAACGTTTAGCTTCCTGTCAGTA
TGCGATGGGTA
>trichuris_trichiura_repeat::102_trichuris_trichiura:21858754-21858845(+)
GCGTAGAGGAGCGATTTCGTATTTCACCATTTTCGCGGTTTTGCGGGCGAGAACGGCAACGTTTAGCTTCCGGTCAAATT
GCGATGGTTAG
>trichuris_trichiura_repeat::103_trichuris_trichiura:1798542-1798635(+)
GCGTAGAGGAGCGATTTTGTATTTTACCATTTTCGCGGTTTTGCGGGCGAGAACGGAAATATTTAGCTTCCGGCTAATGT
GTGATGGGTAGTA
>trichuris_trichiura_repeat::103_trichuris_trichiura:1774658-1774751(+)
GCGTAGAGGAGCGATTTTGTATTTTACCATTTTCGCGGTTTTGCGGGCGAGAACGGAAATATTTAGCTTCCGGCTAATGT
GTGATGGGTAGTA
>trichuris_trichiura_repeat::103_trichuris_trichiura:1784769-1784862(+)
GCGTAGAGGAGCGATTTTGTATTTTACCATTTTCGCGGTTTTGCGGGCGAGAACGGAAATATTTAGCTTCCGGCTAATGT
GTGATGGGTAGTA
>trichuris_trichiura_repeat::103_trichuris_trichiura:1785209-1785302(+)
GCGTAGAGGAGCGATTTTGTATTTTACCATTTTCGCGGTTTTGCGGGCGAGAACGGAAATATTTAGCTTCCGGCTAATGT
GTGATGGGTAGTA
>trichuris_trichiura_repeat::103_trichuris_trichiura:1795466-1795559(+)
GCGTAGAGGAGCGATTTTGTATTTTACCATTTTCGCGGTTTTGCGGGCGAGAACGGAAATATTTAGCTTCCGGCTAATGT
GTGATGGGTAGTA
>trichuris_trichiura_repeat::103_trichuris_trichiura:1795904-1795997(+)
GCGTAGAGGAGCGATTTTGTATTTTACCATTTTCGCGGTTTTGCGGGCGAGAACGGAAATATTTAGCTTCCGGCTAATGT
GTGATGGGTAGTA
>trichuris_trichiura_repeat::103_trichuris_trichiura:1796344-1796437(+)
GCGTAGAGGAGCGATTTTGTATTTTACCATTTTCGCGGTTTTGCGGGCGAGAACGGAAATATTTAGCTTCCGGCTAATGT
GTGATGGGTAGTA
>trichuris_trichiura_repeat::103_trichuris_trichiura:1796784-1796877(+)
GCGTAGAGGAGCGATTTTGTATTTTACCATTTTCGCGGTTTTGCGGGCGAGAACGGAAATGTTTAGCTTCCGGCTAATGT
GTGATGGGTAGTA
>trichuris_trichiura_repeat::103_trichuris_trichiura:1797224-1797317(+)
GCGTAGAGGAGCGATTTTGTATTTTACCATTTTCGCGGTTTTGCGGGCGAGAACGGAAATGTTTAGCTTCCGGCTAATGT
GTGATGGGTAGTA
>trichuris_trichiura_repeat::103_trichuris_trichiura:1797664-1797757(+)
GCGTAGAGGAGCGATTTTGTATTTTACCATTTTCGCGGTTTTGCGGGCGAGAACGGAAATATTTAGCTTCCGGCTAATGT
GTGATGGGTAGTA
>trichuris_trichiura_repeat::103_trichuris_trichiura:1798103-1798196(+)
GCGTAGAGGAGCGATTTTGTATTTTACCATTTTCGCGGTTTTGCGGGCGAGAACGGAAATATTTAGCTTCCGGCTAATGT
GTGATGGGTAGTA
>trichuris_trichiura_repeat::103_trichuris_trichiura:1784329-1784422(+)
GCGTAGAGGAGCGATTTTGTATTTTACCATTTTCGCGGTTTTGCGGGCGAGAACGGAAATATTTAGCTTCCGGCTAATGT
GTGATGGGTAGTA
>trichuris_trichiura_repeat::103_trichuris_trichiura:1798981-1799074(+)
GCGTAGAGGAGCGATTTTGTATTTTACCATTTTCGCGGTTTTGCGGGCGAGAACGGAAATATTTAGCTTCCGGCTAATGT
GTGATGGGTAGTA
>trichuris_trichiura_repeat::103_trichuris_trichiura:1799420-1799513(+)
GCGTAGAGGAGCGATTTTGTATTTTACCATTTTCGCGGTTTTGCGGGCGAGAACGGAAATGTTTAGCTTCCGGCTAATGT
GTGATGGGTAGTA
>trichuris_trichiura_repeat::103_trichuris_trichiura:1800300-1800393(+)
GCGTAGAGGAGCGATTTTGTATTTTACCATTTTCGCGGTTTTGCGGGCGAGAACGGAAATATTTAGCTTCCGGCTAATGT
GTGATGGGTAGTA
>trichuris_trichiura_repeat::103_trichuris_trichiura:1800740-1800833(+)
GCGTAGAGGAGCGATTTTGTATTTTACCATTTTCGCGGTTTTGCGGGCGAGAACGGAAATATTTAGCTTCCGGCTAATGT
GTGATGGGTAGTA
>trichuris_trichiura_repeat::103_trichuris_trichiura:1801620-1801713(+)
GCGTAGAGGAGCGATTTTGTATTTTACCATTTTCGCGGTTTTGCGGGCGAGAACGGAAATATTTAGCTTCCGGCTAATGT
GTGATGGGTAGTA
>trichuris_trichiura_repeat::103_trichuris_trichiura:1802060-1802153(+)
GCGTAGAGGAGCGATTTTGTATTTTACCATTTTCGCGGTTTTGCGGGCGAGAACGGAAATATTTAGCTTCCGGCTAATGT
GTGATGGGTAGTA
>trichuris_trichiura_repeat::103_trichuris_trichiura:1802500-1802591(+)
GCGTAGAGGAGCGATTTTGTATTTTACCATTTTCGCGGTTTTGCGGGCGAGGACGGCAACACTTAGCTTCCGGTTAATGC
TTGATGGGTAG
>trichuris_trichiura_repeat::103_trichuris_trichiura:1803380-1803473(+)
GCGTAGAGGAGCGATTTTGTATTTTACCATTTTCGCGGTTTTGCGGGCGAGAACGGAAATATTTAGCTTCCGGCTAATGT
GTGATGGGTAGTA
>trichuris_trichiura_repeat::103_trichuris_trichiura:1803821-1803913(+)
GCGTAGAGGAGCGATTTTGTATTTTACCATTTTCGCGGTTTTGCGGGCGAGAACGGAAATATTTAGCTTCCGGCTAATGT
GTGATGGGTAGT
>trichuris_trichiura_repeat::103_trichuris_trichiura:1778616-1778709(+)
GCGTAGAGGAGCGATTTTGTATTTTACCATTTTCGCGGTTTTGCGGGCGAGAACGGAAATATTTAGCTTCCGGCTAATGT
GTGATGGGTAGTA
>trichuris_trichiura_repeat::103_trichuris_trichiura:1775098-1775189(+)
GCGTAGAGGAGCGATTTTGTATTTTACCATTTTCGCGGTTTTGCGGGCGAGAACGGCAACACTTAGCTTCCGGTTAATGT
GTGATGGGTAG
>trichuris_trichiura_repeat::103_trichuris_trichiura:1775538-1775629(+)
GCGTAGAGGAGCGATTTTGTATTTTACCATTTTCGCGGTTTTGCGGGCGAGAACGGCAACACTTAGCTTCCGGTTAGTGT
TTGATGGGTAG
>trichuris_trichiura_repeat::103_trichuris_trichiura:1775978-1776071(+)
GCGTAGAGGAGCGATTTTGTATTTTACCATTTTCGCGGTTTTGCGGGCGAGAACGGAAATATTTAGCTTCCGGCTAATGT
GTGATGGGTAGTA
>trichuris_trichiura_repeat::103_trichuris_trichiura:1776418-1776511(+)
GCGTAGAGGAGCGATTTTGTATTTTACCATTTTCGCGGTTTTGCGGGCGAGAACGGAAATATTTAGCTTCCGGCTAATGT
GTGATGGGTAGTA
>trichuris_trichiura_repeat::103_trichuris_trichiura:1776858-1776951(+)
GCGTAGAGGAGCGATTTTGTATTTTACCATTTTCGCGGTTTTGCGGGCGAGAACGGAAATATTTAGCTTCCGGCTAATGT
GTGATGGGTAGTA
>trichuris_trichiura_repeat::103_trichuris_trichiura:1777298-1777390(+)
GCGTAGAGGAGCGATTTTGTATTTTACCATTTTCGCGGTTTTGCGGGCGAGAACGGAATATTTAGCTTCCGGCTAATGTG
TGATGGGTAGTA
>trichuris_trichiura_repeat::103_trichuris_trichiura:1777737-1777830(+)
GCGTAGAGGAGCGATTTTGTATTTTACCATTTTCGCGGTTTTGCGGGCGAGAACGGAAATATTTAGCTTCCGGCTAATGT
GTGATGGGTAGTA
>trichuris_trichiura_repeat::103_trichuris_trichiura:1778177-1778270(+)
GCGTAGAGGAGCGATTTTGTATTTTACCATTTTCGCGGTTTTGCGGGCGAGAACGGAAATATTTAGCTTCCGGCTAATGT
GTGATGGGTAGTA
>trichuris_trichiura_repeat::103_trichuris_trichiura:1783893-1783986(+)
GCGTAGAGGAGCGATTTTGTATTTTACGATTTTCAAGGTCTTGCGGGCGAGAACGGAAATATTTAGCTTCCGGCTAATGT
GTGATGGGTAGTA
>trichuris_trichiura_repeat::103_trichuris_trichiura:1779056-1779147(+)
GCGTAGAGGAGCGATTTTGTATTTTAGCATTTTCGCGGTTTTTCGGGCGAGAACGGCAACACCTAGCTTCCGGTTAATTT
GTGATGGGTAG
>trichuris_trichiura_repeat::103_trichuris_trichiura:1779496-1779587(+)
GCGTAGAGGAGCGATTTTGTATTTTAGCATTTTCGCGGTTTTTCGGGCGAGAACGGCAACACCTAGCTTCCGGTTAATTT
GTGATGGGTAG
>trichuris_trichiura_repeat::103_trichuris_trichiura:1779936-1780027(+)
GCGTAGAGGAGCGATTTTGTATTTTAGCATTTTCGCGGTTTTTCGGGCGAGAACGGCAACACCTAGCTTCCGGCTAATTT
GTGATGGGTAG
>trichuris_trichiura_repeat::103_trichuris_trichiura:1780376-1780467(+)
GCGTAGAGGAGCGATTTTGTATTTTAGCATTTTCGCGGTTTTTCGGGCGAGAACGGCAACACCTAGCTTCCGGTTAATTT
GTGATGGGTAG
>trichuris_trichiura_repeat::103_trichuris_trichiura:1780816-1780907(+)
GCGTAGAGGAGCGATTTTGTATTTTAGCATTTTCGCGGTTTTTCGGGCGAGAACGGCAACACCTAGCTTCCGGTTAATTT
GTGATGGGTAG
>trichuris_trichiura_repeat::103_trichuris_trichiura:1781256-1781349(+)
GCGTAGAGGAGCGATTTTGTATTTTACCATTTTCGCGGTTTTGCGGGCGAGAACGGAAATATTTAGCTTCCGGCTAATGT
GTGATGGGTAGTA
>trichuris_trichiura_repeat::103_trichuris_trichiura:1781696-1781789(+)
GCGTAGAGGAGCGATTTTGTATTTTACCATTTTCGCGGTTTTGCGGGCGAGAACGGAAATATTTAGCTTCCGGCTAATGT
GTGATGGGTAGTA
>trichuris_trichiura_repeat::103_trichuris_trichiura:1782136-1782229(+)
GCGTAGAGGAGCGATTTTGTATTTTACCATTTTCGCGGTTTTGCGGGCGAGAACGGAAATATTTAGCTTCCGGCTAATGT
GTGATGGGTAGTA
>trichuris_trichiura_repeat::103_trichuris_trichiura:1782575-1782668(+)
GCGTAGAGGAGCGATTTTGTATTTTACCATTTTCGCGGTTTTGCGGGCGAGAACGGAAATATTTAGCTTCCGGCTAATGT
GTGATGGGTAGTA
>trichuris_trichiura_repeat::103_trichuris_trichiura:1783015-1783108(+)
GCGTAGAGGAGCGATTTTGTATTTTACCATTTTCGCGGTTTTGCGGGCGAGAACGGAAATATTTAGCTTCCGGCTAATGT
GTGATGGGTAGTA
>trichuris_trichiura_repeat::103_trichuris_trichiura:1783454-1783547(+)
GCGTAGAGGAGCGATTTTGTATTTTACCATTTTCGCGGTTTTGCGGGCGAGAACGGAAATATTTAGCTTCCGGCTAATGT
GCGATGGGTAGTA
>trichuris_trichiura_repeat::103_trichuris_trichiura:1799863-1799953(+)
TAGAGGAGCGATTTTGTATTTTACCATTTTCGCGGTTTTGCGGGCGAGAACGGAAATATTTAGCTTCCGGCTAATGTGTG
ATGGGTAGTA
>trichuris_trichiura_repeat::103_trichuris_trichiura:1801183-1801273(+)
TAGAGGAGCGATTTTGTATTTTACCATTTTCGCGGTTTTGCGGGCGAGAACGGAAATATTTAGCTTCCGGCTAATGTGTG
ATGGGTAGTA
