# Supplementary material for: Global diversity of soil-transmitted helminths reveals population-biased genetic variation that impacts diagnostic targets
Source: Nat Commun. 2025 Jul 10;16:6374. doi: 10.1038/s41467-025-61687-0 (PMC12246136; doi:10.1038/s41467-025-61687-0)
Supplement: Supplementary file 14 — Source Data [file 41467_2025_61687_MOESM14_ESM.zip › 02_SOURCE_DATA_FOR_FIGURES copy/SOURCE_DATA_SUPP_FIGURE_3D_6D.csv]

	X	sample.id	PC1	PC2	country	chrom	normalised	N_DATA	N_GENOTYPES_FILTERED	N_MISS	F_MISS
1	1	ECU_ALUM001_trimmed	-0.495649610628743	0.0231129041395027	Ecuador	NC_016198_Ascaris_lumbricoides_mitochondrion_complete_genome	4647101.53429391	558	0	0	0
2	2	ETH001_trimmed	-0.479265492451504	-0.0265455028665394	Ethiopia	NC_016198_Ascaris_lumbricoides_mitochondrion_complete_genome	3399762.54941615	558	0	0	0
3	3	ETH002_trimmed	-0.471546254749651	-0.0315874103543375	Ethiopia	NC_016198_Ascaris_lumbricoides_mitochondrion_complete_genome	461255.476104127	558	0	0	0
4	4	KEN_ALUM001_trimmed	-0.493016989771313	0.0153156270511798	Kenya	NC_016198_Ascaris_lumbricoides_mitochondrion_complete_genome	7628781.98424353	558	0	0	0
5	5	KEN_ALUM002_trimmed	-0.465795257018749	-0.0228679908533638	Kenya	NC_016198_Ascaris_lumbricoides_mitochondrion_complete_genome	4898493.95447575	558	0	0	0
6	6	KEN_ALUM003_trimmed	-0.495711967354192	0.0214173813321115	Kenya	NC_016198_Ascaris_lumbricoides_mitochondrion_complete_genome	4685668.73883256	558	0	0	0
7	7	KEN_ALUM004_trimmed	-0.478514998133742	-0.0366278615876859	Kenya	NC_016198_Ascaris_lumbricoides_mitochondrion_complete_genome	877859.055709676	558	0	0	0
8	8	KEN_ALUM005_trimmed	-0.495428855254583	0.0405504477477088	Kenya	NC_016198_Ascaris_lumbricoides_mitochondrion_complete_genome	1626931.0773929	558	0	0	0
9	9	KEN_ALUM006_trimmed	-0.491999624594439	0.0162820693891428	Kenya	NC_016198_Ascaris_lumbricoides_mitochondrion_complete_genome	3055399.65319739	558	0	0	0
10	10	KEN_ALUM007_trimmed	-0.493209474910184	0.015834548820012	Kenya	NC_016198_Ascaris_lumbricoides_mitochondrion_complete_genome	1576007.17174231	558	0	0	0
11	11	KEN_ALUM008_trimmed	-0.494604033817548	0.0447988221891816	Kenya	NC_016198_Ascaris_lumbricoides_mitochondrion_complete_genome	5009794.99648915	558	0	0	0
12	12	KEN_ALUM009_trimmed	-0.493889325316975	0.0177370027360139	Kenya	NC_016198_Ascaris_lumbricoides_mitochondrion_complete_genome	4559642.76163797	558	0	0	0
13	13	KEN_ALUM010_trimmed	-0.489280107876666	0.0432420562951912	Kenya	NC_016198_Ascaris_lumbricoides_mitochondrion_complete_genome	3229323.30946122	558	0	0	0
14	14	KEN_ALUM011_trimmed	-0.500285268694363	0.0380907845404463	Kenya	NC_016198_Ascaris_lumbricoides_mitochondrion_complete_genome	1018951.24829946	558	0	0	0
15	15	KEN_ALUM012_trimmed	-0.0108449213209853	-0.0418388903317405	Kenya	NC_016198_Ascaris_lumbricoides_mitochondrion_complete_genome	1131855.50267571	558	0	0	0
16	16	KEN_ALUM013_trimmed	-0.497310636738257	0.0366032639518238	Kenya	NC_016198_Ascaris_lumbricoides_mitochondrion_complete_genome	1137730.96409074	558	0	0	0
17	17	KEN_ALUM014_trimmed	-0.497179326744288	0.0208169007851758	Kenya	NC_016198_Ascaris_lumbricoides_mitochondrion_complete_genome	526437.077875959	558	0	0	0
18	18	KEN_ALUM015_trimmed	-0.495425282402516	0.0237249060899459	Kenya	NC_016198_Ascaris_lumbricoides_mitochondrion_complete_genome	992542.194798894	558	0	0	0
19	19	KEN_ALUM016_trimmed	-0.499394275268723	0.0377493978489406	Kenya	NC_016198_Ascaris_lumbricoides_mitochondrion_complete_genome	973564.80199972	558	0	0	0
20	20	KEN_ALUM017_trimmed	-0.50016636160383	0.0243274500231186	Kenya	NC_016198_Ascaris_lumbricoides_mitochondrion_complete_genome	3941355.96884449	558	0	0	0
21	21	KEN_ALUM018_trimmed	-0.499886636174079	0.0241260211086854	Kenya	NC_016198_Ascaris_lumbricoides_mitochondrion_complete_genome	1844436.33923803	558	0	0	0
22	22	KEN_ALUM019_trimmed	-0.499303237160704	0.0225520646493417	Kenya	NC_016198_Ascaris_lumbricoides_mitochondrion_complete_genome	1262821.71165604	558	0	0	0
23	23	KEN_ALUM020_trimmed	-0.47852852832944	-0.0369496907877389	Kenya	NC_016198_Ascaris_lumbricoides_mitochondrion_complete_genome	3112552.22413235	558	0	0	0
24	24	KEN_ALUM021_trimmed	-0.499517153689147	0.0332379582268589	Kenya	NC_016198_Ascaris_lumbricoides_mitochondrion_complete_genome	845756.514166415	558	0	0	0
25	25	KEN_ALUM022_trimmed	-0.496191670949917	0.0253916896024843	Kenya	NC_016198_Ascaris_lumbricoides_mitochondrion_complete_genome	1250076.6757522	558	0	0	0
26	26	KEN_ALUM023_trimmed	-0.489635309302679	0.0188453013233721	Kenya	NC_016198_Ascaris_lumbricoides_mitochondrion_complete_genome	778424.669365591	558	0	0	0
27	27	KEN_ALUM024_trimmed	-0.493132755382619	0.0157224624006751	Kenya	NC_016198_Ascaris_lumbricoides_mitochondrion_complete_genome	1522631.99626344	558	0	0	0
28	28	KEN_ALUM025_trimmed	-0.499480008212072	0.0226852198427479	Kenya	NC_016198_Ascaris_lumbricoides_mitochondrion_complete_genome	2799145.19628766	558	0	0	0
29	29	KEN_ALUM026_trimmed	-0.499615386370955	0.0333825350106569	Kenya	NC_016198_Ascaris_lumbricoides_mitochondrion_complete_genome	1181393.00168667	558	0	0	0
30	30	KEN_ALUM027_trimmed	-0.495485311971406	0.0212107076557943	Kenya	NC_016198_Ascaris_lumbricoides_mitochondrion_complete_genome	1146202.35812867	558	0	0	0
31	31	KEN_ALUM028_trimmed	-0.496082352822554	0.0242832861138914	Kenya	NC_016198_Ascaris_lumbricoides_mitochondrion_complete_genome	605898.181175212	558	0	0	0
32	32	KEN_ALUM029_trimmed	-0.497405100306825	0.0209934774290984	Kenya	NC_016198_Ascaris_lumbricoides_mitochondrion_complete_genome	647779.60155992	558	0	0	0
33	33	KEN_ALUM030_trimmed	-0.495817306958638	0.0246434929304427	Kenya	NC_016198_Ascaris_lumbricoides_mitochondrion_complete_genome	2819351.90253773	558	0	0	0
34	34	KEN_ALUM031_trimmed	-0.492823664918317	0.0397245208157745	Kenya	NC_016198_Ascaris_lumbricoides_mitochondrion_complete_genome	2661880.1250337	558	0	0	0
35	35	KEN_ALUM032_trimmed	-0.490752678018945	0.0217347621136011	Kenya	NC_016198_Ascaris_lumbricoides_mitochondrion_complete_genome	1324629.95784916	558	0	0	0
36	36	KEN_ALUM033_trimmed	-0.487264947659007	0.0470674407770276	Kenya	NC_016198_Ascaris_lumbricoides_mitochondrion_complete_genome	2141135.71562552	558	0	0	0
37	37	KEN_ALUM034_trimmed	-0.498566210673806	0.0248544193977197	Kenya	NC_016198_Ascaris_lumbricoides_mitochondrion_complete_genome	4343145.48868265	558	0	0	0
38	38	KEN_ALUM035_trimmed	-0.471444540995961	-0.0230117696651483	Kenya	NC_016198_Ascaris_lumbricoides_mitochondrion_complete_genome	3789934.27391453	558	0	0	0
39	39	KEN_ALUM036_trimmed	-0.500015572320637	0.0242508640468033	Kenya	NC_016198_Ascaris_lumbricoides_mitochondrion_complete_genome	3408485.63305523	558	0	0	0
40	40	KEN_ALUM037_trimmed	-0.494652419962689	0.0449685014428475	Kenya	NC_016198_Ascaris_lumbricoides_mitochondrion_complete_genome	6156467.77639945	558	0	0	0
41	41	KEN_ALUM038_trimmed	-0.487217741609018	0.047200442562161	Kenya	NC_016198_Ascaris_lumbricoides_mitochondrion_complete_genome	1009863.8286618	558	0	0	0
42	42	KEN_ALUM039_trimmed	-0.497932351773309	0.0398760947724008	Kenya	NC_016198_Ascaris_lumbricoides_mitochondrion_complete_genome	936524.893644837	558	0	0	0
43	43	KEN_ALUM040_trimmed	-0.494569801677197	0.0449225027703648	Kenya	NC_016198_Ascaris_lumbricoides_mitochondrion_complete_genome	1809176.28141558	558	0	0	0
44	44	KEN_ALUM041_trimmed	-0.495697294289359	0.040711149054409	Kenya	NC_016198_Ascaris_lumbricoides_mitochondrion_complete_genome	1079723.06231046	558	0	0	0
45	45	KEN_ALUM042_trimmed	-0.493290043244701	0.0158055752344949	Kenya	NC_016198_Ascaris_lumbricoides_mitochondrion_complete_genome	1662062.37680241	558	0	0	0
46	46	KEN_ALUM043_trimmed	-0.487434929626588	0.0472820120491995	Kenya	NC_016198_Ascaris_lumbricoides_mitochondrion_complete_genome	2184652.3961907	558	0	0	0
47	47	KEN_ALUM044_trimmed	-0.0101863284317663	-0.0418791734481992	Kenya	NC_016198_Ascaris_lumbricoides_mitochondrion_complete_genome	1199907.43276401	558	0	0	0
48	48	KEN_ALUM045_trimmed	-0.496203143582715	0.0254157930395657	Kenya	NC_016198_Ascaris_lumbricoides_mitochondrion_complete_genome	713981.585562335	558	0	0	0
49	49	KEN_ALUM046_trimmed	-0.494494582172728	0.0448970656378474	Kenya	NC_016198_Ascaris_lumbricoides_mitochondrion_complete_genome	1394275.04235056	558	0	0	0
50	50	KEN_ALUM047_trimmed	-0.494372748980249	0.0447109430493861	Kenya	NC_016198_Ascaris_lumbricoides_mitochondrion_complete_genome	1938963.73932989	558	0	0	0
51	51	KEN_ALUM048_trimmed	-0.489031385266583	0.019756732457476	Kenya	NC_016198_Ascaris_lumbricoides_mitochondrion_complete_genome	3229003.06901529	558	0	0	0
52	52	KEN_ALUM049_trimmed	-0.490195954949234	0.0239426348368751	Kenya	NC_016198_Ascaris_lumbricoides_mitochondrion_complete_genome	3102234.55766991	558	0	0	0
53	53	KEN_ALUM050_trimmed	-0.492697538474466	0.0154233964241464	Kenya	NC_016198_Ascaris_lumbricoides_mitochondrion_complete_genome	1490561.83016536	558	0	0	0
54	54	KEN_ALUM051_trimmed	-0.500127146270308	0.02430675342802	Kenya	NC_016198_Ascaris_lumbricoides_mitochondrion_complete_genome	4049992.5309717	558	0	0	0
55	55	KEN_ALUM052_trimmed	-0.493389041479131	0.0224638129980906	Kenya	NC_016198_Ascaris_lumbricoides_mitochondrion_complete_genome	4007301.66225381	558	0	0	0
56	56	KEN_ALUM053_trimmed	-0.495897556638383	0.0253479445157125	Kenya	NC_016198_Ascaris_lumbricoides_mitochondrion_complete_genome	843507.057676876	558	0	0	0
57	57	KEN_ALUM054_trimmed	-0.00976063575251808	-0.0418826235671451	Kenya	NC_016198_Ascaris_lumbricoides_mitochondrion_complete_genome	6378879.82140651	558	0	0	0
58	58	KEN_ALUM055_trimmed	-0.499612683884385	0.033365640425982	Kenya	NC_016198_Ascaris_lumbricoides_mitochondrion_complete_genome	652809.315738611	558	0	0	0
59	59	KEN_ALUM056_trimmed	-0.0101277073088747	-0.0418843194422105	Kenya	NC_016198_Ascaris_lumbricoides_mitochondrion_complete_genome	1618948.9413391	558	0	0	0
60	60	KEN_ALUM057_trimmed	-0.489211012893575	0.0201052729138697	Kenya	NC_016198_Ascaris_lumbricoides_mitochondrion_complete_genome	1398438.37525028	558	0	0	0
61	61	KEN_ALUM058_trimmed	-0.490806398833699	0.0245203550451522	Kenya	NC_016198_Ascaris_lumbricoides_mitochondrion_complete_genome	1680061.45300443	558	0	0	0
62	62	KEN_ALUM059_trimmed	-0.493209536900317	0.0157351238927433	Kenya	NC_016198_Ascaris_lumbricoides_mitochondrion_complete_genome	3695962.37768314	558	0	0	0
63	63	KEN_ALUM060_trimmed	-0.493101486870449	0.0155532331053968	Kenya	NC_016198_Ascaris_lumbricoides_mitochondrion_complete_genome	1295887.59413743	558	0	0	0
64	64	KEN_ALUM061_trimmed	-0.493331160946767	0.0223715543217692	Kenya	NC_016198_Ascaris_lumbricoides_mitochondrion_complete_genome	1579442.1920325	558	0	0	0
65	65	KEN_ALUM062_trimmed	-0.48958842162006	0.0187876159679398	Kenya	NC_016198_Ascaris_lumbricoides_mitochondrion_complete_genome	1226771.03755315	558	0	0	0
66	66	KEN_ALUM063_trimmed	0.00477294410432095	-0.0401928930234801	Kenya	NC_016198_Ascaris_lumbricoides_mitochondrion_complete_genome	6715614.92611616	558	0	0	0
67	67	KEN_ALUM064_trimmed	-0.493275238551998	0.0158414413646093	Kenya	NC_016198_Ascaris_lumbricoides_mitochondrion_complete_genome	5347770.52377677	558	0	0	0
68	68	KEN_ALUM065_trimmed	-0.500131883361917	0.024229159456844	Kenya	NC_016198_Ascaris_lumbricoides_mitochondrion_complete_genome	4418804.0997288	558	0	0	0
69	69	KEN_ALUM066_trimmed	-0.00923344746751318	-0.0413588461247734	Kenya	NC_016198_Ascaris_lumbricoides_mitochondrion_complete_genome	1010618.21330087	558	0	0	0
70	70	KEN_ALUM067_trimmed	-0.495143731660886	0.037398240190544	Kenya	NC_016198_Ascaris_lumbricoides_mitochondrion_complete_genome	742005.310273495	558	0	0	0
71	71	KEN_ALUM068_trimmed	-0.499402144886117	0.0226636795410998	Kenya	NC_016198_Ascaris_lumbricoides_mitochondrion_complete_genome	1018744.55775306	558	0	0	0
72	72	MMR002_trimmed	-0.339205058267068	-0.261688553427286	Myanmar	NC_016198_Ascaris_lumbricoides_mitochondrion_complete_genome	48577.1402431032	558	0	0	0
73	73	MMR007_trimmed	-0.487469772293726	-0.0312378392148423	Myanmar	NC_016198_Ascaris_lumbricoides_mitochondrion_complete_genome	11879.2576081439	558	0	0	0
74	74	MMR013_trimmed	-0.459395822271792	-0.0946263571779944	Myanmar	NC_016198_Ascaris_lumbricoides_mitochondrion_complete_genome	5228.99480026236	558	0	118	0.21147
75	75	MMR016_trimmed	-0.466085446526713	-0.0348560984906103	Myanmar	NC_016198_Ascaris_lumbricoides_mitochondrion_complete_genome	11399.4020508523	558	0	0	0
76	76	MMR_NDK113_trimmed	-0.405148252813119	-0.198489046753923	Myanmar	NC_016198_Ascaris_lumbricoides_mitochondrion_complete_genome	9259.77212446506	558	0	4	0.00716846
77	77	MMR_NDK63_trimmed	-0.400636604859528	-0.202215779032132	Myanmar	NC_016198_Ascaris_lumbricoides_mitochondrion_complete_genome	19179.0715817068	558	0	0	0
78	78	MMR_NKD92_trimmed	-0.306572026699107	-0.154741854068517	Myanmar	NC_016198_Ascaris_lumbricoides_mitochondrion_complete_genome	37851.7165896595	558	0	0	0
79	79	MMR_TKU102_trimmed	-0.462868792140688	-0.0900175339389879	Myanmar	NC_016198_Ascaris_lumbricoides_mitochondrion_complete_genome	35524.279103662	558	0	0	0
80	80	MMR_TKU23_trimmed	-0.493928881266702	-0.0203452059356219	Myanmar	NC_016198_Ascaris_lumbricoides_mitochondrion_complete_genome	6086.7091741638	558	0	87	0.155914
81	81	MMR_TKU25_trimmed	-0.468475425707419	-0.070772650903634	Myanmar	NC_016198_Ascaris_lumbricoides_mitochondrion_complete_genome	33522.3281945462	558	0	0	0
82	82	MOZ028_trimmed	-0.490797219661226	-0.0395413359379781	Mozambique	NC_016198_Ascaris_lumbricoides_mitochondrion_complete_genome	5224.17344615414	558	0	25	0.0448029
83	83	MOZ030_trimmed	-0.444262424677176	-0.106017876048323	Mozambique	NC_016198_Ascaris_lumbricoides_mitochondrion_complete_genome	20684.9056514787	558	0	0	0
84	84	ZAF002_trimmed	-0.457742904955338	-0.0756366122530253	South Africa	NC_016198_Ascaris_lumbricoides_mitochondrion_complete_genome	24261.9069500489	558	0	0	0
85	85	ZAF003_trimmed	-0.419670992277382	-0.0865416615024801	South Africa	NC_016198_Ascaris_lumbricoides_mitochondrion_complete_genome	17507.1967500598	558	0	0	0
86	86	ZAF004_trimmed	-0.356558817625763	-0.279214218559358	South Africa	NC_016198_Ascaris_lumbricoides_mitochondrion_complete_genome	21267.8208722114	558	0	0	0
87	87	ZAF005_trimmed	-0.489119907254034	0.00196865925582796	South Africa	NC_016198_Ascaris_lumbricoides_mitochondrion_complete_genome	93767.0524048279	558	0	0	0
88	88	ZAF006_trimmed	-0.460033566004753	-0.0804033649305558	South Africa	NC_016198_Ascaris_lumbricoides_mitochondrion_complete_genome	9506.89831682958	558	0	3	0.00537634
89	1	CHN_TT001_trimmed	-0.0396588808850376	-0.0232379103207649	China	NC_017750_Trichuris_trichiura_mitochondrion_complete_genome	2864530.63429047	1496	0	0	0
90	2	CHN_TT002_trimmed	-0.024259011156468	-0.0168639267120853	China	NC_017750_Trichuris_trichiura_mitochondrion_complete_genome	2862841.69875304	1496	0	0	0
91	3	CHN_TT003_trimmed	-0.0408468404543613	-0.0234699998129524	China	NC_017750_Trichuris_trichiura_mitochondrion_complete_genome	3091299.64994409	1496	0	0	0
92	4	CHN_TT004_trimmed	-0.0360058493486501	-0.0212325304530806	China	NC_017750_Trichuris_trichiura_mitochondrion_complete_genome	802466.994150794	1496	0	0	0
93	5	CHN_TT005_trimmed	-0.0315467765631467	-0.0182683406679341	China	NC_017750_Trichuris_trichiura_mitochondrion_complete_genome	2416687.08938121	1496	0	0	0
94	6	CHN_TT006_trimmed	-0.0474758725817351	-0.0126348585064264	China	NC_017750_Trichuris_trichiura_mitochondrion_complete_genome	1284891.11883628	1496	0	0	0
95	7	CHN_TT007_trimmed	-0.0431447997670577	-0.0284305935905718	China	NC_017750_Trichuris_trichiura_mitochondrion_complete_genome	865762.523212538	1496	0	0	0
96	8	CMR001_trimmed	-0.324087669901918	-0.242843568579708	Cameroon	NC_017750_Trichuris_trichiura_mitochondrion_complete_genome	11076.4451722731	1496	0	40	0.026738
97	9	HND_TT001_trimmed	-0.322356499532384	-0.242591770689947	Honduras	NC_017750_Trichuris_trichiura_mitochondrion_complete_genome	1808151.41880912	1496	0	0	0
98	10	HND_TT002_trimmed	-0.338904025207706	-0.22594225638721	Honduras	NC_017750_Trichuris_trichiura_mitochondrion_complete_genome	2098625.27256642	1496	0	0	0
99	11	HND_TT003_trimmed	-0.32162731312842	-0.242981717799582	Honduras	NC_017750_Trichuris_trichiura_mitochondrion_complete_genome	3166568.71243677	1496	0	0	0
100	12	HND_TT004_trimmed	-0.338274734085292	-0.226840226513454	Honduras	NC_017750_Trichuris_trichiura_mitochondrion_complete_genome	1462748.00414128	1496	0	0	0
101	13	HND_TT005_trimmed	-0.332934868358452	-0.219790559084084	Honduras	NC_017750_Trichuris_trichiura_mitochondrion_complete_genome	1209751.20815616	1496	0	0	0
102	14	HND_TT006_trimmed	-0.309804681455416	-0.221457267018468	Honduras	NC_017750_Trichuris_trichiura_mitochondrion_complete_genome	1629564.75473817	1496	0	0	0
103	15	HND_TT007_trimmed	-0.330163864074192	-0.219869451576678	Honduras	NC_017750_Trichuris_trichiura_mitochondrion_complete_genome	2149674.3366547	1496	0	0	0
104	16	HND_TT008_trimmed	-0.334724238854753	-0.228054746485387	Honduras	NC_017750_Trichuris_trichiura_mitochondrion_complete_genome	8582123.17472453	1496	0	0	0
105	17	MOZ030_trimmed	-0.215823142721332	-0.160564636324662	Mozambique	NC_017750_Trichuris_trichiura_mitochondrion_complete_genome	2054.4817752996	1496	0	0	0
106	18	UGA_TT001_trimmed	0.281699752816942	-0.298597486243828	Uganda	NC_017750_Trichuris_trichiura_mitochondrion_complete_genome	295757.336321737	1496	0	403	0.269385
107	19	UGA_TT002_trimmed	0.27776107426894	-0.318648500488655	Uganda	NC_017750_Trichuris_trichiura_mitochondrion_complete_genome	242016.861046562	1496	0	337	0.225267
108	20	UGA_TT003_trimmed	0.0889420720774003	-0.345870168619692	Uganda	NC_017750_Trichuris_trichiura_mitochondrion_complete_genome	83618.6692154038	1496	0	1	0.000668449
109	21	UGA_TT004_trimmed	0.29498735476921	-0.264711294299799	Uganda	NC_017750_Trichuris_trichiura_mitochondrion_complete_genome	95727.2389392422	1496	0	158	0.105615
110	22	UGA_TT005_trimmed	0.266971974642349	-0.319886388322969	Uganda	NC_017750_Trichuris_trichiura_mitochondrion_complete_genome	134007.351315821	1496	0	346	0.231283
111	23	UGA_TT006_trimmed	0.256439496414176	-0.335450135528356	Uganda	NC_017750_Trichuris_trichiura_mitochondrion_complete_genome	57368.4115809896	1496	0	474	0.316845
112	24	UGA_TT007_trimmed	0.263955299174954	-0.323071915443668	Uganda	NC_017750_Trichuris_trichiura_mitochondrion_complete_genome	45860.4025164459	1496	0	510	0.340909
113	25	UGA_TT008_trimmed	0.243064513219282	-0.34370251099901	Uganda	NC_017750_Trichuris_trichiura_mitochondrion_complete_genome	21133.6209222778	1496	0	479	0.320187
114	26	UGA_TT010_trimmed	0.266722320168405	-0.327577194468778	Uganda	NC_017750_Trichuris_trichiura_mitochondrion_complete_genome	140410.562347983	1496	0	211	0.141043
115	27	UGA_TT011_trimmed	0.257145991889661	-0.332687916265129	Uganda	NC_017750_Trichuris_trichiura_mitochondrion_complete_genome	95743.6230845955	1496	0	384	0.256684
116	28	UGA_TT012_trimmed	0.235527125369346	-0.344128087791478	Uganda	NC_017750_Trichuris_trichiura_mitochondrion_complete_genome	14228.7393246588	1496	0	493	0.329545
117	29	UGA_TT013_trimmed	0.0998726972455993	-0.351170987849909	Uganda	NC_017750_Trichuris_trichiura_mitochondrion_complete_genome	16008.4045877923	1496	0	270	0.180481
118	30	ZAF006_trimmed	-0.209981339650747	-0.164302196050915	South Africa	NC_017750_Trichuris_trichiura_mitochondrion_complete_genome	507.345373074575	1496	0	472	0.315508
