# Supplementary material for: Global diversity of soil-transmitted helminths reveals population-biased genetic variation that impacts diagnostic targets
Source: Nat Commun. 2025 Jul 10;16:6374. doi: 10.1038/s41467-025-61687-0 (PMC12246136; doi:10.1038/s41467-025-61687-0)
Supplement: Supplementary file 14 — Source Data [file 41467_2025_61687_MOESM14_ESM.zip › 02_SOURCE_DATA_FOR_FIGURES copy/SOURCE_DATA_FIGURE_1C_COUNTRY_ANN.csv]

country	country	country	country	country	country	country
Benin	Benin	Benin	Benin	Benin	Benin	Benin
Benin	Benin	Benin	Benin	Benin	Benin	Benin
Benin	Benin	Benin	Benin	Benin	Benin	Benin
Benin	Benin	Benin	Benin	Benin	Benin	Benin
Benin	Benin	Benin	Benin	Benin	Benin	Benin
Benin	Benin	Benin	Benin	Benin	Benin	Benin
Benin	Benin	Benin	Benin	Benin	Benin	Benin
Benin	Benin	Benin	Benin	Benin	Benin	Benin
Benin	Benin	Benin	Benin	Benin	Benin	Benin
Benin	Benin	Benin	Benin	Benin	Benin	Benin
Benin	Benin	Benin	Benin	Benin	Benin	Benin
Benin	Benin	Benin	Benin	Benin	Benin	Benin
Benin	Benin	Benin	Benin	Benin	Benin	Benin
Benin	Benin	Benin	Benin	Benin	Benin	Benin
Benin	Benin	Benin	Benin	Benin	Benin	Benin
Benin	Benin	Benin	Benin	Benin	Benin	Benin
Benin	Benin	Benin	Benin	Benin	Benin	Benin
Benin	Benin	Benin	Benin	Benin	Benin	Benin
Benin	Benin	Benin	Benin	Benin	Benin	Benin
Benin	Benin	Benin	Benin	Benin	Benin	Benin
Benin	Benin	Benin	Benin	Benin	Benin	Benin
Benin	Benin	Benin	Benin	Benin	Benin	Benin
DRC	DRC	DRC	DRC	DRC	DRC	DRC
Ethiopia	Ethiopia	Ethiopia	Ethiopia	Ethiopia	Ethiopia	Ethiopia
Kenya	Kenya	Kenya	Kenya	Kenya	Kenya	Kenya
Kenya	Kenya	Kenya	Kenya	Kenya	Kenya	Kenya
Kenya	Kenya	Kenya	Kenya	Kenya	Kenya	Kenya
Kenya	Kenya	Kenya	Kenya	Kenya	Kenya	Kenya
Kenya	Kenya	Kenya	Kenya	Kenya	Kenya	Kenya
Malawi	Malawi	Malawi	Malawi	Malawi	Malawi	Malawi
Malawi	Malawi	Malawi	Malawi	Malawi	Malawi	Malawi
Nigeria	Nigeria	Nigeria	Nigeria	Nigeria	Nigeria	Nigeria
Nigeria	Nigeria	Nigeria	Nigeria	Nigeria	Nigeria	Nigeria
Nigeria	Nigeria	Nigeria	Nigeria	Nigeria	Nigeria	Nigeria
Nigeria	Nigeria	Nigeria	Nigeria	Nigeria	Nigeria	Nigeria
Nigeria	Nigeria	Nigeria	Nigeria	Nigeria	Nigeria	Nigeria
Nigeria	Nigeria	Nigeria	Nigeria	Nigeria	Nigeria	Nigeria
South_Africa	South_Africa	South_Africa	South_Africa	South_Africa	South_Africa	South_Africa
South_Africa	South_Africa	South_Africa	South_Africa	South_Africa	South_Africa	South_Africa
South_Africa	South_Africa	South_Africa	South_Africa	South_Africa	South_Africa	South_Africa
South_Africa	South_Africa	South_Africa	South_Africa	South_Africa	South_Africa	South_Africa
South_Africa	South_Africa	South_Africa	South_Africa	South_Africa	South_Africa	South_Africa
South_Africa	South_Africa	South_Africa	South_Africa	South_Africa	South_Africa	South_Africa
Uganda	Uganda	Uganda	Uganda	Uganda	Uganda	Uganda
Uganda	Uganda	Uganda	Uganda	Uganda	Uganda	Uganda
Uganda	Uganda	Uganda	Uganda	Uganda	Uganda	Uganda
Uganda	Uganda	Uganda	Uganda	Uganda	Uganda	Uganda
Uganda	Uganda	Uganda	Uganda	Uganda	Uganda	Uganda
Uganda	Uganda	Uganda	Uganda	Uganda	Uganda	Uganda
Uganda	Uganda	Uganda	Uganda	Uganda	Uganda	Uganda
Bangladesh	Bangladesh	Bangladesh	Bangladesh	Bangladesh	Bangladesh	Bangladesh
Bangladesh	Bangladesh	Bangladesh	Bangladesh	Bangladesh	Bangladesh	Bangladesh
Bangladesh	Bangladesh	Bangladesh	Bangladesh	Bangladesh	Bangladesh	Bangladesh
Bangladesh	Bangladesh	Bangladesh	Bangladesh	Bangladesh	Bangladesh	Bangladesh
Bangladesh	Bangladesh	Bangladesh	Bangladesh	Bangladesh	Bangladesh	Bangladesh
Bangladesh	Bangladesh	Bangladesh	Bangladesh	Bangladesh	Bangladesh	Bangladesh
Bangladesh	Bangladesh	Bangladesh	Bangladesh	Bangladesh	Bangladesh	Bangladesh
India	India	India	India	India	India	India
India	India	India	India	India	India	India
India	India	India	India	India	India	India
Malaysia	Malaysia	Malaysia	Malaysia	Malaysia	Malaysia	Malaysia
Malaysia	Malaysia	Malaysia	Malaysia	Malaysia	Malaysia	Malaysia
Malaysia	Malaysia	Malaysia	Malaysia	Malaysia	Malaysia	Malaysia
Malaysia	Malaysia	Malaysia	Malaysia	Malaysia	Malaysia	Malaysia
Malaysia	Malaysia	Malaysia	Malaysia	Malaysia	Malaysia	Malaysia
Malaysia	Malaysia	Malaysia	Malaysia	Malaysia	Malaysia	Malaysia
Malaysia	Malaysia	Malaysia	Malaysia	Malaysia	Malaysia	Malaysia
Malaysia	Malaysia	Malaysia	Malaysia	Malaysia	Malaysia	Malaysia
Malaysia	Malaysia	Malaysia	Malaysia	Malaysia	Malaysia	Malaysia
Malaysia	Malaysia	Malaysia	Malaysia	Malaysia	Malaysia	Malaysia
Malaysia	Malaysia	Malaysia	Malaysia	Malaysia	Malaysia	Malaysia
Malaysia	Malaysia	Malaysia	Malaysia	Malaysia	Malaysia	Malaysia
Malaysia	Malaysia	Malaysia	Malaysia	Malaysia	Malaysia	Malaysia
Malaysia	Malaysia	Malaysia	Malaysia	Malaysia	Malaysia	Malaysia
Malaysia	Malaysia	Malaysia	Malaysia	Malaysia	Malaysia	Malaysia
Malaysia	Malaysia	Malaysia	Malaysia	Malaysia	Malaysia	Malaysia
Malaysia	Malaysia	Malaysia	Malaysia	Malaysia	Malaysia	Malaysia
Malaysia	Malaysia	Malaysia	Malaysia	Malaysia	Malaysia	Malaysia
Malaysia	Malaysia	Malaysia	Malaysia	Malaysia	Malaysia	Malaysia
Malaysia	Malaysia	Malaysia	Malaysia	Malaysia	Malaysia	Malaysia
Malaysia	Malaysia	Malaysia	Malaysia	Malaysia	Malaysia	Malaysia
Malaysia	Malaysia	Malaysia	Malaysia	Malaysia	Malaysia	Malaysia
Malaysia	Malaysia	Malaysia	Malaysia	Malaysia	Malaysia	Malaysia
Malaysia	Malaysia	Malaysia	Malaysia	Malaysia	Malaysia	Malaysia
Malaysia	Malaysia	Malaysia	Malaysia	Malaysia	Malaysia	Malaysia
Malaysia	Malaysia	Malaysia	Malaysia	Malaysia	Malaysia	Malaysia
Malaysia	Malaysia	Malaysia	Malaysia	Malaysia	Malaysia	Malaysia
Malaysia	Malaysia	Malaysia	Malaysia	Malaysia	Malaysia	Malaysia
Malaysia	Malaysia	Malaysia	Malaysia	Malaysia	Malaysia	Malaysia
Malaysia	Malaysia	Malaysia	Malaysia	Malaysia	Malaysia	Malaysia
Malaysia	Malaysia	Malaysia	Malaysia	Malaysia	Malaysia	Malaysia
Malaysia	Malaysia	Malaysia	Malaysia	Malaysia	Malaysia	Malaysia
Malaysia	Malaysia	Malaysia	Malaysia	Malaysia	Malaysia	Malaysia
Malaysia	Malaysia	Malaysia	Malaysia	Malaysia	Malaysia	Malaysia
Malaysia	Malaysia	Malaysia	Malaysia	Malaysia	Malaysia	Malaysia
Malaysia	Malaysia	Malaysia	Malaysia	Malaysia	Malaysia	Malaysia
Malaysia	Malaysia	Malaysia	Malaysia	Malaysia	Malaysia	Malaysia
Malaysia	Malaysia	Malaysia	Malaysia	Malaysia	Malaysia	Malaysia
Malaysia	Malaysia	Malaysia	Malaysia	Malaysia	Malaysia	Malaysia
Malaysia	Malaysia	Malaysia	Malaysia	Malaysia	Malaysia	Malaysia
Malaysia	Malaysia	Malaysia	Malaysia	Malaysia	Malaysia	Malaysia
Malaysia	Malaysia	Malaysia	Malaysia	Malaysia	Malaysia	Malaysia
Malaysia	Malaysia	Malaysia	Malaysia	Malaysia	Malaysia	Malaysia
Malaysia	Malaysia	Malaysia	Malaysia	Malaysia	Malaysia	Malaysia
Malaysia	Malaysia	Malaysia	Malaysia	Malaysia	Malaysia	Malaysia
Malaysia	Malaysia	Malaysia	Malaysia	Malaysia	Malaysia	Malaysia
Malaysia	Malaysia	Malaysia	Malaysia	Malaysia	Malaysia	Malaysia
Malaysia	Malaysia	Malaysia	Malaysia	Malaysia	Malaysia	Malaysia
Malaysia	Malaysia	Malaysia	Malaysia	Malaysia	Malaysia	Malaysia
Malaysia	Malaysia	Malaysia	Malaysia	Malaysia	Malaysia	Malaysia
Malaysia	Malaysia	Malaysia	Malaysia	Malaysia	Malaysia	Malaysia
Malaysia	Malaysia	Malaysia	Malaysia	Malaysia	Malaysia	Malaysia
Malaysia	Malaysia	Malaysia	Malaysia	Malaysia	Malaysia	Malaysia
Malaysia	Malaysia	Malaysia	Malaysia	Malaysia	Malaysia	Malaysia
Malaysia	Malaysia	Malaysia	Malaysia	Malaysia	Malaysia	Malaysia
Malaysia	Malaysia	Malaysia	Malaysia	Malaysia	Malaysia	Malaysia
Malaysia	Malaysia	Malaysia	Malaysia	Malaysia	Malaysia	Malaysia
Malaysia	Malaysia	Malaysia	Malaysia	Malaysia	Malaysia	Malaysia
Malaysia	Malaysia	Malaysia	Malaysia	Malaysia	Malaysia	Malaysia
Malaysia	Malaysia	Malaysia	Malaysia	Malaysia	Malaysia	Malaysia
Malaysia	Malaysia	Malaysia	Malaysia	Malaysia	Malaysia	Malaysia
Malaysia	Malaysia	Malaysia	Malaysia	Malaysia	Malaysia	Malaysia
Malaysia	Malaysia	Malaysia	Malaysia	Malaysia	Malaysia	Malaysia
Malaysia	Malaysia	Malaysia	Malaysia	Malaysia	Malaysia	Malaysia
Malaysia	Malaysia	Malaysia	Malaysia	Malaysia	Malaysia	Malaysia
Malaysia	Malaysia	Malaysia	Malaysia	Malaysia	Malaysia	Malaysia
Malaysia	Malaysia	Malaysia	Malaysia	Malaysia	Malaysia	Malaysia
Malaysia	Malaysia	Malaysia	Malaysia	Malaysia	Malaysia	Malaysia
Malaysia	Malaysia	Malaysia	Malaysia	Malaysia	Malaysia	Malaysia
Malaysia	Malaysia	Malaysia	Malaysia	Malaysia	Malaysia	Malaysia
Malaysia	Malaysia	Malaysia	Malaysia	Malaysia	Malaysia	Malaysia
Malaysia	Malaysia	Malaysia	Malaysia	Malaysia	Malaysia	Malaysia
Malaysia	Malaysia	Malaysia	Malaysia	Malaysia	Malaysia	Malaysia
Malaysia	Malaysia	Malaysia	Malaysia	Malaysia	Malaysia	Malaysia
Malaysia	Malaysia	Malaysia	Malaysia	Malaysia	Malaysia	Malaysia
Malaysia	Malaysia	Malaysia	Malaysia	Malaysia	Malaysia	Malaysia
Malaysia	Malaysia	Malaysia	Malaysia	Malaysia	Malaysia	Malaysia
Malaysia	Malaysia	Malaysia	Malaysia	Malaysia	Malaysia	Malaysia
Malaysia	Malaysia	Malaysia	Malaysia	Malaysia	Malaysia	Malaysia
Myanmar	Myanmar	Myanmar	Myanmar	Myanmar	Myanmar	Myanmar
Myanmar	Myanmar	Myanmar	Myanmar	Myanmar	Myanmar	Myanmar
Myanmar	Myanmar	Myanmar	Myanmar	Myanmar	Myanmar	Myanmar
Myanmar	Myanmar	Myanmar	Myanmar	Myanmar	Myanmar	Myanmar
Myanmar	Myanmar	Myanmar	Myanmar	Myanmar	Myanmar	Myanmar
Myanmar	Myanmar	Myanmar	Myanmar	Myanmar	Myanmar	Myanmar
Myanmar	Myanmar	Myanmar	Myanmar	Myanmar	Myanmar	Myanmar
Myanmar	Myanmar	Myanmar	Myanmar	Myanmar	Myanmar	Myanmar
Myanmar	Myanmar	Myanmar	Myanmar	Myanmar	Myanmar	Myanmar
Myanmar	Myanmar	Myanmar	Myanmar	Myanmar	Myanmar	Myanmar
Myanmar	Myanmar	Myanmar	Myanmar	Myanmar	Myanmar	Myanmar
Myanmar	Myanmar	Myanmar	Myanmar	Myanmar	Myanmar	Myanmar
Myanmar	Myanmar	Myanmar	Myanmar	Myanmar	Myanmar	Myanmar
Myanmar	Myanmar	Myanmar	Myanmar	Myanmar	Myanmar	Myanmar
Myanmar	Myanmar	Myanmar	Myanmar	Myanmar	Myanmar	Myanmar
Myanmar	Myanmar	Myanmar	Myanmar	Myanmar	Myanmar	Myanmar
Myanmar	Myanmar	Myanmar	Myanmar	Myanmar	Myanmar	Myanmar
Myanmar	Myanmar	Myanmar	Myanmar	Myanmar	Myanmar	Myanmar
Myanmar	Myanmar	Myanmar	Myanmar	Myanmar	Myanmar	Myanmar
Myanmar	Myanmar	Myanmar	Myanmar	Myanmar	Myanmar	Myanmar
Myanmar	Myanmar	Myanmar	Myanmar	Myanmar	Myanmar	Myanmar
Myanmar	Myanmar	Myanmar	Myanmar	Myanmar	Myanmar	Myanmar
Myanmar	Myanmar	Myanmar	Myanmar	Myanmar	Myanmar	Myanmar
Myanmar	Myanmar	Myanmar	Myanmar	Myanmar	Myanmar	Myanmar
Myanmar	Myanmar	Myanmar	Myanmar	Myanmar	Myanmar	Myanmar
Myanmar	Myanmar	Myanmar	Myanmar	Myanmar	Myanmar	Myanmar
Myanmar	Myanmar	Myanmar	Myanmar	Myanmar	Myanmar	Myanmar
Myanmar	Myanmar	Myanmar	Myanmar	Myanmar	Myanmar	Myanmar
Myanmar	Myanmar	Myanmar	Myanmar	Myanmar	Myanmar	Myanmar
Myanmar	Myanmar	Myanmar	Myanmar	Myanmar	Myanmar	Myanmar
Myanmar	Myanmar	Myanmar	Myanmar	Myanmar	Myanmar	Myanmar
Sri_Lanka	Sri_Lanka	Sri_Lanka	Sri_Lanka	Sri_Lanka	Sri_Lanka	Sri_Lanka
Sri_Lanka	Sri_Lanka	Sri_Lanka	Sri_Lanka	Sri_Lanka	Sri_Lanka	Sri_Lanka
Sri_Lanka	Sri_Lanka	Sri_Lanka	Sri_Lanka	Sri_Lanka	Sri_Lanka	Sri_Lanka
Sri_Lanka	Sri_Lanka	Sri_Lanka	Sri_Lanka	Sri_Lanka	Sri_Lanka	Sri_Lanka
Argentina	Argentina	Argentina	Argentina	Argentina	Argentina	Argentina
