# Supplementary material for: Global diversity of soil-transmitted helminths reveals population-biased genetic variation that impacts diagnostic targets
Source: Nat Commun. 2025 Jul 10;16:6374. doi: 10.1038/s41467-025-61687-0 (PMC12246136; doi:10.1038/s41467-025-61687-0)
Supplement: Supplementary file 14 — Source Data [file 41467_2025_61687_MOESM14_ESM.zip › 02_SOURCE_DATA_FOR_FIGURES copy/SOURCE_DATA_SUPP_FIGURE_3_A_B.csv]

	sample_type	country_1	country_2	mean_dxy_per_country_combo	species
1	indv	Ecuador	Ethiopia	0.0027253665	Ascaris_lumbricoides
2	indv	Ethiopia	Ethiopia	0.001090147	Ascaris_lumbricoides
3	indv	Ecuador	Kenya	0.00329387101470588	Ascaris_lumbricoides
4	indv	Ethiopia	Kenya	0.00435935375735294	Ascaris_lumbricoides
5	indv	Kenya	Kenya	0.00476452376865671	Ascaris_lumbricoides
6	indv	Ecuador	Ecuador	0	Ascaris_lumbricoides
7	pools	Mozambique	Mozambique	0.0826694	Ascaris_lumbricoides
8	pools	Myanmar	Mozambique	0.10217601	Ascaris_lumbricoides
9	pools	Myanmar	Myanmar	0.120792562222222	Ascaris_lumbricoides
10	pools	Mozambique	South Africa	0.09533032	Ascaris_lumbricoides
11	pools	Myanmar	South Africa	0.120254994	Ascaris_lumbricoides
12	pools	South Africa	South Africa	0.11651412	Ascaris_lumbricoides
13	pools	Mozambique	Myanmar	0.10217601	Ascaris_lumbricoides
