# Supplementary material for: Global diversity of soil-transmitted helminths reveals population-biased genetic variation that impacts diagnostic targets
Source: Nat Commun. 2025 Jul 10;16:6374. doi: 10.1038/s41467-025-61687-0 (PMC12246136; doi:10.1038/s41467-025-61687-0)
Supplement: Supplementary file 14 — Source Data [file 41467_2025_61687_MOESM14_ESM.zip › 02_SOURCE_DATA_FOR_FIGURES copy/SOURCE_DATA_SUPP_FIGURE_1A_partI.csv]

	sample_id	Ancylostoma.ceylanicum	Ascaris.lumbricoides	Enterobius.vermicularis	Necator.americanus	Schistosoma.mansoni	Strongyloides.stercoralis	Trichuris.trichiura
1	BEN001_trimmed	0	1	0	0	0	0	0
2	BEN002_trimmed	0	1	0	0	0	0	0
3	BEN003_trimmed	0	1	0	0	0	0	0
4	BEN005_trimmed	0	1	0	0	0	0	0
5	BEN006_trimmed	0	1	0	0	0	0	0
6	BEN007_trimmed	0	1	0	0	0	0	0
7	BEN008_trimmed	0	1	0	0	0	0	0
8	BEN009_trimmed	0	1	0	0	0	0	0
9	BEN010_trimmed	0	1	0	0	0	0	0
10	BEN011_trimmed	0	1	0	0	0	0	0
11	BEN012_trimmed	0	1	0	0	0	0	0
12	BEN013_trimmed	0	1	0	0	0	0	0
13	BEN014_trimmed	0	1	0	0	0	0	0
14	BEN015_trimmed	0	1	0	0	0	0	0
15	BEN017_trimmed	0	1	0	0	0	0	0
16	BEN018_trimmed	0	1	0	0	0	0	0
17	BEN019_trimmed	0	1	0	0	0	0	0
18	BEN020_trimmed	0	1	0	0	0	0	0
19	BEN021_trimmed	0	1	0	0	0	0	0
20	BEN023_trimmed	0	1	0	0	0	0	0
21	BEN024_trimmed	0	1	0	0	0	0	0
22	BEN025_trimmed	0	1	0	0	0	0	0
23	COD_M104_trimmed	0	1	0	0	0	0	0
24	ETH_ET103_trimmed	0	1	0	0	1	0	0
25	KEN001_trimmed	0	1	0	0	0	0	0
26	KEN002_trimmed	0	1	0	0	0	0	0
27	KEN005_trimmed	0	1	0	0	0	0	0
28	KEN008_trimmed	0	1	0	0	0	0	0
29	KEN006_trimmed	0	0	0	0	1	0	0
30	MWI001_trimmed	0	0	0	1	0	0	0
31	MWI019_trimmed	0	0	0	1	0	0	0
32	NGA005_trimmed	0	1	0	0	0	0	0
33	NGA007_trimmed	0	1	0	0	0	0	0
34	NGA010_trimmed	0	1	0	0	0	0	0
35	NGA011_trimmed	0	1	0	1	0	0	0
36	NGA006_trimmed	0	0	0	1	0	0	0
37	NGA008_trimmed	0	0	0	0	1	0	0
38	ZAF001_trimmed	0	1	0	0	0	0	0
39	ZAF002_trimmed	0	1	0	0	0	0	1
40	ZAF003_trimmed	0	1	0	0	0	0	0
41	ZAF004_trimmed	0	1	0	0	0	0	1
42	ZAF005_trimmed	0	1	0	0	0	0	1
43	ZAF006_trimmed	0	1	0	1	0	0	1
44	UGA016_trimmed	0	0	0	1	0	0	0
45	UGA001_trimmed	0	0	0	0	1	0	0
46	UGA004_trimmed	0	0	0	0	1	0	0
47	UGA008_trimmed	0	0	0	0	1	0	0
48	UGA017_trimmed	0	0	0	0	1	0	0
49	UGA030_trimmed	0	0	0	0	1	0	0
50	UGA_BLANK_trimmed	0	0	0	0	1	0	0
51	BGD001_trimmed	0	1	0	0	0	0	0
52	BGD006_trimmed	0	1	0	0	0	0	0
53	BGD008_trimmed	0	1	0	0	0	0	0
54	BGD009_trimmed	0	1	0	0	0	0	0
55	BGD010_trimmed	0	1	0	0	0	0	0
56	BGD003_trimmed	0	0	0	1	0	0	0
57	BGD007_trimmed	0	0	0	1	0	0	0
58	IND007_trimmed	0	0	0	1	0	0	0
59	IND011_trimmed	0	0	0	1	0	0	0
60	IND016_trimmed	0	0	0	1	0	0	0
61	MYS555_trimmed	1	0	0	0	0	0	0
62	MYS050_trimmed	0	1	0	0	0	0	0
63	MYS055_trimmed	0	1	0	1	0	0	1
64	MYS056_trimmed	0	1	0	0	0	1	0
65	MYS057_trimmed	0	1	0	0	0	0	0
66	MYS070_trimmed	0	1	0	0	0	0	0
67	MYS072_trimmed	0	1	0	1	0	0	0
68	MYS077_trimmed	0	1	0	1	0	0	0
69	MYS080_trimmed	0	1	0	0	0	0	0
70	MYS119_trimmed	0	1	0	0	0	0	1
71	MYS153_trimmed	0	1	0	0	0	0	0
72	MYS156_trimmed	0	1	0	0	0	0	1
73	MYS159_trimmed	0	1	0	0	0	0	0
74	MYS213_trimmed	0	1	0	0	0	0	0
75	MYS214_trimmed	0	1	0	0	0	0	0
76	MYS215_trimmed	0	1	0	0	0	0	0
77	MYS216_trimmed	0	1	0	0	0	0	0
78	MYS243_trimmed	0	1	0	0	0	0	0
79	MYS245_trimmed	0	1	0	0	0	0	1
80	MYS246_trimmed	0	1	0	1	0	0	0
81	MYS316_trimmed	0	1	0	0	0	0	0
82	MYS319_trimmed	0	1	0	0	0	0	0
83	MYS322_trimmed	0	1	0	0	0	0	0
84	MYS326_trimmed	0	1	0	0	0	0	0
85	MYS337_trimmed	0	1	0	1	0	0	0
86	MYS340_trimmed	0	1	0	0	0	0	0
87	MYS341_trimmed	0	1	0	1	0	0	0
88	MYS342_trimmed	0	1	0	0	0	0	0
89	MYS343_trimmed	0	1	0	0	0	0	0
90	MYS344_trimmed	0	1	0	0	0	0	0
91	MYS345_trimmed	0	1	0	0	0	0	0
92	MYS351_trimmed	0	1	0	0	0	0	0
93	MYS353_trimmed	0	1	0	0	0	0	0
94	MYS354_trimmed	0	1	0	1	0	0	0
95	MYS355_trimmed	0	1	0	0	0	0	0
96	MYS362_trimmed	0	1	0	0	0	0	0
97	MYS363_trimmed	0	1	0	0	0	0	0
98	MYS367_trimmed	0	1	0	0	0	0	0
99	MYS423_trimmed	0	1	0	0	0	0	0
100	MYS424_trimmed	0	1	0	0	0	0	0
101	MYS497_trimmed	0	1	0	0	0	0	0
102	MYS498_trimmed	0	1	0	0	0	0	0
103	MYS500_trimmed	0	1	0	0	0	0	0
104	MYS503_trimmed	0	1	0	1	0	0	0
105	MYS505_trimmed	0	1	0	0	0	0	0
106	MYS514_trimmed	0	1	0	0	0	0	0
107	MYS526_trimmed	0	1	0	1	0	0	0
108	MYS527_trimmed	0	1	0	0	0	0	0
109	MYS632_trimmed	0	1	0	0	0	0	0
110	MYS024_trimmed	0	0	0	1	0	0	0
111	MYS035_trimmed	0	0	0	1	0	0	0
112	MYS051_trimmed	0	0	0	1	0	0	0
113	MYS054_trimmed	0	0	0	1	0	0	0
114	MYS059_trimmed	0	0	0	1	0	0	0
115	MYS113_trimmed	0	0	0	1	0	0	0
116	MYS186_trimmed	0	0	0	1	0	0	0
117	MYS202_trimmed	0	0	0	1	0	0	0
118	MYS203_trimmed	0	0	0	1	0	0	0
119	MYS209_trimmed	0	0	0	1	0	0	0
120	MYS210_trimmed	0	0	0	1	0	0	0
121	MYS347_trimmed	0	0	0	1	0	0	0
122	MYS352_trimmed	0	0	0	1	0	0	0
123	MYS380_trimmed	0	0	0	1	0	0	0
124	MYS394_trimmed	0	0	0	1	0	0	0
125	MYS420_trimmed	0	0	0	1	0	0	0
126	MYS472_trimmed	0	0	0	1	0	0	0
127	MYS483_trimmed	0	0	0	1	0	0	0
128	MYS494_trimmed	0	0	0	1	0	0	0
129	MYS495_trimmed	0	0	0	1	0	0	0
130	MYS507_trimmed	0	0	0	1	0	0	0
131	MYS511_trimmed	0	0	0	1	0	0	0
132	MYS525_trimmed	0	0	0	1	0	0	0
133	MYS616_trimmed	0	0	0	1	0	0	0
134	MYS123_trimmed	0	0	0	0	0	0	1
135	MYS306_trimmed	0	0	0	0	0	0	1
136	MYS338_trimmed	0	0	0	0	0	0	1
137	MYS346_trimmed	0	0	0	0	0	0	1
138	MYS444_trimmed	0	0	0	0	0	0	1
139	MYS565_trimmed	0	0	0	0	0	0	1
140	MMR006_trimmed	1	1	0	0	0	0	0
141	MMR027_trimmed	1	0	0	0	0	0	1
142	MMR001_trimmed	0	1	0	0	0	0	0
143	MMR002_trimmed	0	1	0	0	0	0	1
144	MMR007_trimmed	0	1	0	0	0	0	0
145	MMR008_trimmed	0	1	0	0	0	0	0
146	MMR009_trimmed	0	1	0	0	0	0	0
147	MMR010_trimmed	0	1	0	0	0	0	1
148	MMR013_trimmed	0	1	0	0	0	0	0
149	MMR015_trimmed	0	1	0	0	0	0	0
150	MMR016_trimmed	0	1	0	0	0	0	0
151	MMR017_trimmed	0	1	1	0	0	0	0
152	MMR020_trimmed	0	1	0	0	0	0	0
153	MMR024_trimmed	0	1	0	0	0	0	0
154	MMR025_trimmed	0	1	0	0	0	0	0
155	MMR026_trimmed	0	1	0	0	0	0	0
156	MMR028_trimmed	0	1	0	0	0	0	0
157	MMR030_trimmed	0	1	0	1	0	0	0
158	MMR031_trimmed	0	1	0	0	0	0	0
159	MMR032_trimmed	0	1	0	0	0	0	0
160	MMR033_trimmed	0	1	0	0	0	0	1
161	MMR034_trimmed	0	1	0	0	0	0	0
162	MMR_NDK113_trimmed	0	1	1	0	0	0	1
163	MMR_NDK63_trimmed	0	1	0	0	0	0	0
164	MMR_NKD92_trimmed	0	1	0	0	0	0	1
165	MMR_TKU102_trimmed	0	1	0	0	0	0	0
166	MMR_TKU23_trimmed	0	1	0	0	0	0	0
167	MMR_TKU25_trimmed	0	1	0	0	0	0	0
168	MMR003_trimmed	0	0	0	1	0	0	0
169	MMR004_trimmed	0	0	0	1	0	0	0
170	MMR014_trimmed	0	0	0	1	0	0	1
171	LKA_HA15_trimmed	0	1	0	0	0	0	0
172	LKA_HA16I_trimmed	0	1	0	0	0	0	0
173	LKA_HA9_trimmed	0	1	0	0	0	0	0
174	LKA_MA1G_trimmed	0	1	0	0	0	0	0
175	ARG001_trimmed	0	1	0	0	0	0	0
