# Supplementary material for: Global diversity of soil-transmitted helminths reveals population-biased genetic variation that impacts diagnostic targets
Source: Nat Commun. 2025 Jul 10;16:6374. doi: 10.1038/s41467-025-61687-0 (PMC12246136; doi:10.1038/s41467-025-61687-0)
Supplement: Supplementary file 14 — Source Data [file 41467_2025_61687_MOESM14_ESM.zip › 02_SOURCE_DATA_FOR_FIGURES copy/SOURCE_DATA_FIGURE_2A.csv]

	LONG_1	LONG_2	LAT_1	LAT_2	sample_type	country_1	country_2	chrom	mean_dxy_per_country_combo
1	96.9229987771947	35.3200910970855	18.8044787903013	-17.1179693726334	pools	Myanmar	Mozambique	Ascaris suum - US	0.1586921
2	96.9229987771947	96.9229987771947	18.8044787903013	18.8044787903013	pools	Myanmar	Myanmar	Ascaris suum - US	0.156840637777778
3	35.3200910970855	25.2998311746174	-17.1179693726334	-28.8465438773729	pools	Mozambique	South Africa	Ascaris suum - US	0.1424586
4	96.9229987771947	25.2998311746174	18.8044787903013	-28.8465438773729	pools	Myanmar	South Africa	Ascaris suum - US	0.153359946
5	25.2998311746174	25.2998311746174	-28.8465438773729	-28.8465438773729	pools	South Africa	South Africa	Ascaris suum - US	0.1508223
6	13.0138730539594	35.3200910970855	6.2606792647498	-17.1179693726334	pools	Cameroon	Mozambique	Trichuris trichiura	0.44429
7	13.0138730539594	25.2998311746174	6.2606792647498	-28.8465438773729	pools	Cameroon	South Africa	Trichuris trichiura	0.370066
8	35.3200910970855	25.2998311746174	-17.1179693726334	-28.8465438773729	pools	Mozambique	South Africa	Trichuris trichiura	0.182236
