# Supplementary material for: Global diversity of soil-transmitted helminths reveals population-biased genetic variation that impacts diagnostic targets
Source: Nat Commun. 2025 Jul 10;16:6374. doi: 10.1038/s41467-025-61687-0 (PMC12246136; doi:10.1038/s41467-025-61687-0)
Supplement: Supplementary file 14 — Source Data [file 41467_2025_61687_MOESM14_ESM.zip › 02_SOURCE_DATA_FOR_FIGURES copy/SOURCE_DATA_SUPP_FIGURE_1B_partII.csv]

	x
1	Ancylostoma.duodenale
2	Ascaris.lumbricoides
3	Enterobius.vermicularis
4	Necator.americanus
5	Schistosoma.mansoni
6	Strongyloides.stercoralis
7	Trichuris.trichiura
